# Supplementary material for: Control of dynamic sp3-C stereochemistry
Source: Nat Chem. 2023 Mar 13;15(5):615–24. doi: 10.1038/s41557-023-01156-7 (PMC10159849; doi:10.1038/s41557-023-01156-7)
Supplement: Supplementary file 2 — Crystallographic data for compound 1; CCDC reference 2068012. [file 41557_2023_1156_MOESM2_ESM.cif]

data_1_18srv458


_audit_creation_date               2018-11-06
_audit_creation_method
;
Olex2 1.2-beta
(compiled 2018.05.29 svn.r3508 for OlexSys, GUI svn.r5506)
;
_shelx_SHELXL_version_number       '2017/1'
loop_
  _audit_author_name
  _audit_author_email
  _audit_author_address
 'Yufit, D.' d.s.yufit@durham.ac.uk
;

Durham University
Chemistry
South Rd.
Durham
DH1 3LE
UK
;

_publ_requested_journal           'Nature Chemistry'
_publ_section_title
;
Control of Dynamic sp3-C stereochemistry
;
_publ_contact_author_name         'Dmitry Yufit'
_publ_contact_author_address
;
Department of Chemistry
Durham University
South Rd.
Durham
DH1 3LE
UK
;
_publ_contact_author_email        'd.s.yufit@durham.ac.uk'


_publ_contact_letter
;
The CIF file contains data for structure 1  from
the paper 

"Control of Dynamic sp3-C stereochemistry"

by T.G. Johnson, A.N. Bismillah, B.A. Hussein, A.T. Turley, H.C. Wong, J.A. Aguilar, D.S. Yufit
and  P.R. McGonigal


;
loop_
_publ_author_name
_publ_author_address
'Johnson, Tobias G.'
;
Department of Chemistry
Durham University
South Rd.
Durham
DH1 3LE
UK
;
'Bismillah, Aisha N.'
;
Department of Chemistry
Durham University
South Rd.
Durham
DH1 3LE
UK
;
'Hussein, Burhan A.'
;
Department of Chemistry
Durham University
South Rd.
Durham
DH1 3LE
UK
;
'Turley, Andrew T.'
;
Department of Chemistry
Durham University
South Rd.
Durham
DH1 3LE
UK
;
'Wong, Ho Chi'
;
Department of Chemistry
Durham University
South Rd.
Durham
DH1 3LE
UK
;
'Aguilar, Juan A.'
;
Department of Chemistry
Durham University
South Rd.
Durham
DH1 3LE
UK
;

'Yufit, Dmitry S.'
;
Department of Chemistry
Durham University
South Rd.
Durham
DH1 3LE
UK
;
'McGonigal, Paul R.'
;
Department of Chemistry
Durham University
South Rd.
Durham
DH1 3LE
UK
;

_publ_section_references
;
Dolomanov, O. V., Bourhis, L. J., Gildea, R. J., Howard, J. A. K. & Puschmann,
H. (2009). <i>J. Appl. Cryst.</i> <b>42</b>, 339--341.

Sheldrick, G. M. (2008). <i>Acta Cryst.</i> A<b>64</b>, 112--122.

Sheldrick, G. M. (2015). <i>Acta Cryst.</i> C<b>71</b>, 3--8.
;
_chemical_name_common              ?
_chemical_name_systematic          ?
_chemical_formula_moiety           'C9 H10 O'
_chemical_formula_sum              'C9 H10 O'
_chemical_formula_weight           134.17
_chemical_melting_point            ?
loop_
  _atom_type_symbol
  _atom_type_description
  _atom_type_scat_dispersion_real
  _atom_type_scat_dispersion_imag
  _atom_type_scat_source
 'C' 'C' 0.0181 0.0091 'International Tables Vol C Tables 4.2.6.8 and 6.1.1.4'
 'H' 'H' 0.0000 0.0000 'International Tables Vol C Tables 4.2.6.8 and 6.1.1.4'
 'O' 'O' 0.0492 0.0322 'International Tables Vol C Tables 4.2.6.8 and 6.1.1.4'

_shelx_space_group_comment
;
The symmetry employed for this shelxl refinement is uniquely defined
by the following loop, which should always be used as a source of
symmetry information in preference to the above space-group names.
They are only intended as comments.
;
_space_group_crystal_system        monoclinic
_space_group_IT_number             15
_space_group_name_H-M_alt          'C 1 2/c 1'
_space_group_name_Hall             '-C 2yc'
loop_
  _space_group_symop_operation_xyz
 'x, y, z'
 '-x, y, -z+1/2'
 'x+1/2, y+1/2, z'
 '-x+1/2, y+1/2, -z+1/2'
 '-x, -y, -z'
 'x, -y, z-1/2'
 '-x+1/2, -y+1/2, -z'
 'x+1/2, -y+1/2, z-1/2'

_cell_length_a                     21.0930(5)
_cell_length_b                     12.8259(3)
_cell_length_c                     20.9409(5)
_cell_angle_alpha                  90
_cell_angle_beta                   104.2572(10)
_cell_angle_gamma                  90
_cell_volume                       5490.8(2)
_cell_formula_units_Z              32
_cell_measurement_reflns_used      9909
_cell_measurement_temperature      120.0
_cell_measurement_theta_max        74.49
_cell_measurement_theta_min        4.33
_shelx_estimated_absorpt_T_max     0.981
_shelx_estimated_absorpt_T_min     0.813
_exptl_absorpt_coefficient_mu      0.653
_exptl_absorpt_correction_T_max    1.0000
_exptl_absorpt_correction_T_min    0.8791
_exptl_absorpt_correction_type     multi-scan
_exptl_absorpt_process_details
;    
SADABS-2016/2 (Bruker,2016/2) was used for absorption correction. 
wR2(int) was 0.0990 before and 0.0454 after correction. 
The Ratio of minimum to maximum transmission is 0.8791. 
The \l/2 correction factor is Not present.
;
_exptl_absorpt_special_details     ?
_exptl_crystal_colour              'clear colourless'
_exptl_crystal_colour_lustre       clear
_exptl_crystal_colour_primary      colourless
_exptl_crystal_density_diffrn      1.298
_exptl_crystal_density_meas        ?
_exptl_crystal_density_method      ?
_exptl_crystal_description         plank
_exptl_crystal_F_000               2304
_exptl_crystal_size_max            0.33
_exptl_crystal_size_mid            0.2
_exptl_crystal_size_min            0.03
_exptl_transmission_factor_max     ?
_exptl_transmission_factor_min     ?
_diffrn_reflns_av_R_equivalents    0.0345
_diffrn_reflns_av_unetI/netI       0.0225
_diffrn_reflns_Laue_measured_fraction_full  0.983
_diffrn_reflns_Laue_measured_fraction_max  0.978
_diffrn_reflns_limit_h_max         25
_diffrn_reflns_limit_h_min         -25
_diffrn_reflns_limit_k_max         15
_diffrn_reflns_limit_k_min         -13
_diffrn_reflns_limit_l_max         25
_diffrn_reflns_limit_l_min         -24
_diffrn_reflns_number              31201
_diffrn_reflns_point_group_measured_fraction_full  0.983
_diffrn_reflns_point_group_measured_fraction_max  0.978
_diffrn_reflns_theta_full          67.679
_diffrn_reflns_theta_max           69.997
_diffrn_reflns_theta_min           4.069
_diffrn_ambient_temperature        120.0
_diffrn_detector                   'Bruker PHOTON 100 CMOS'
_diffrn_detector_area_resol_mean   10.4
_diffrn_detector_type              'CMOS sensor'
_diffrn_measured_fraction_theta_full  0.983
_diffrn_measured_fraction_theta_max  0.978
_diffrn_measurement_device         '3-circle diffractometer'
_diffrn_measurement_device_type    'Bruker D8 Venture'
_diffrn_measurement_method         '\f and \w scans'
_diffrn_radiation_monochromator    'focusing mirrors'
_diffrn_radiation_probe            x-ray
_diffrn_radiation_type             CuK\a
_diffrn_radiation_wavelength       1.54178
_diffrn_source                     'microfocus sealed X-ray tube'
_diffrn_source_type                'Incoatec I\mS microsource'
_diffrn_standards_number           0
_reflns_Friedel_coverage           0.000
_reflns_Friedel_fraction_full      .
_reflns_Friedel_fraction_max       .
_reflns_number_gt                  4356
_reflns_number_total               5092
_reflns_special_details
;
 Reflections were merged by SHELXL according to the crystal
 class for the calculation of statistics and refinement.
 
 _reflns_Friedel_fraction is defined as the number of unique
 Friedel pairs measured divided by the number that would be
 possible theoretically, ignoring centric projections and
 systematic absences.
;
_reflns_threshold_expression       'I > 2\s(I)'
_computing_bruker_data_scaling     'SADABS V2012/1 (Bruker AXS Inc.)'
_computing_cell_refinement         'SAINT v8.38A (Bruker AXS, 2016)'
_computing_data_collection         'APEX3 v.2017.3_0 (Bruker AXS, 2017)'
_computing_data_reduction          'SAINT v8.38A (Bruker AXS, 2016)'
_computing_molecular_graphics      'Olex2 (Dolomanov et al., 2009)'
_computing_publication_material    'Olex2 (Dolomanov et al., 2009)'
_computing_structure_refinement    'ShelXL (Sheldrick, 2015)'
_computing_structure_solution      'XM (Sheldrick, 2008)'
_refine_diff_density_max           0.234
_refine_diff_density_min           -0.169
_refine_diff_density_rms           0.038
_refine_ls_extinction_coef         .
_refine_ls_extinction_method       none
_refine_ls_goodness_of_fit_ref     1.037
_refine_ls_hydrogen_treatment      mixed
_refine_ls_matrix_type             full
_refine_ls_number_parameters       377
_refine_ls_number_reflns           5092
_refine_ls_number_restraints       0
_refine_ls_R_factor_all            0.0435
_refine_ls_R_factor_gt             0.0360
_refine_ls_restrained_S_all        1.037
_refine_ls_shift/su_max            0.001
_refine_ls_shift/su_mean           0.000
_refine_ls_structure_factor_coef   Fsqd
_refine_ls_weighting_details      
 'w=1/[\s^2^(Fo^2^)+(0.0480P)^2^+3.8800P] where P=(Fo^2^+2Fc^2^)/3'
_refine_ls_weighting_scheme        calc
_refine_ls_wR_factor_gt            0.0903
_refine_ls_wR_factor_ref           0.0945
_refine_special_details            ?
_olex2_refinement_description
;
1. Fixed Uiso
 At 1.2 times of:
  All C(H) groups
2.a Ternary CH refined with riding coordinates:
 C1(H1A), C2(H2), C5(H5), C8(H8), C9(H9), C1A(H1AB), C2A(H2A), C5A(H5A),
 C8A(H8A), C9A(H9A), C1B(H1BA), C2B(H2B), C5B(H5B), C8B(H8B), C9B(H9B),
 C1C(H1CA), C2C(H2C), C5C(H5C), C8C(H8C), C9C(H9C)
2.b Aromatic/amide H refined with riding coordinates:
 C3(H3), C4(H4), C6(H6), C7(H7), C3A(H3A), C4A(H4A), C6A(H6A), C7A(H7A),
 C3B(H3B), C4B(H4B), C6B(H6B), C7B(H7B), C3C(H3C), C4C(H4C), C6C(H6C), C7C(H7C)
;
_atom_sites_solution_hydrogens     mixed
_atom_sites_solution_primary       dual
_atom_sites_solution_secondary     ?
loop_
  _atom_site_label
  _atom_site_type_symbol
  _atom_site_fract_x
  _atom_site_fract_y
  _atom_site_fract_z
  _atom_site_U_iso_or_equiv
  _atom_site_adp_type
  _atom_site_occupancy
  _atom_site_site_symmetry_order
  _atom_site_calc_flag
  _atom_site_refinement_flags_posn
  _atom_site_refinement_flags_adp
  _atom_site_refinement_flags_occupancy
  _atom_site_disorder_assembly
  _atom_site_disorder_group
 O1 O 0.80073(4) 0.33122(7) 0.39190(5) 0.0206(2) Uani 1 1 d . . . . .
 C1 C 0.86152(6) 0.26028(10) 0.31964(6) 0.0200(3) Uani 1 1 d . . . . .
 H1A H 0.822751 0.249504 0.281663 0.024 Uiso 1 1 calc R . . . .
 C2 C 0.92782(6) 0.24297(10) 0.30677(6) 0.0212(3) Uani 1 1 d . . . . .
 H2 H 0.928232 0.219003 0.261436 0.025 Uiso 1 1 calc R . . . .
 C3 C 0.98117(6) 0.31281(10) 0.33915(6) 0.0203(3) Uani 1 1 d . . . . .
 H3 H 1.018506 0.319400 0.321714 0.024 Uiso 1 1 calc R . . . .
 C4 C 0.97821(6) 0.36717(10) 0.39256(6) 0.0203(3) Uani 1 1 d . . . . .
 H4 H 1.012057 0.414670 0.411904 0.024 Uiso 1 1 calc R . . . .
 C5 C 0.92001(6) 0.35202(10) 0.42194(6) 0.0180(3) Uani 1 1 d . . . . .
 H5 H 0.917486 0.409279 0.453631 0.022 Uiso 1 1 calc R . . . .
 C6 C 0.93286(6) 0.24837(10) 0.45700(6) 0.0209(3) Uani 1 1 d . . . . .
 H6 H 0.947347 0.245535 0.503669 0.025 Uiso 1 1 calc R . . . .
 C7 C 0.92361(6) 0.16129(10) 0.42163(7) 0.0231(3) Uani 1 1 d . . . . .
 H7 H 0.933940 0.096070 0.443188 0.028 Uiso 1 1 calc R . . . .
 C8 C 0.89777(7) 0.16387(10) 0.34993(7) 0.0230(3) Uani 1 1 d . . . . .
 H8 H 0.881435 0.096091 0.328475 0.028 Uiso 1 1 calc R . . . .
 C9 C 0.85728(6) 0.34745(10) 0.36613(6) 0.0167(3) Uani 1 1 d . . . . .
 H9 H 0.852125 0.414865 0.341400 0.020 Uiso 1 1 calc R . . . .
 H1 H 0.7847(10) 0.3904(16) 0.3946(10) 0.053(6) Uiso 1 1 d . . . . .
 O1A O 0.70632(4) 0.19880(8) 0.19734(5) 0.0227(2) Uani 1 1 d . . . . .
 C1A C 0.65255(7) 0.31070(10) 0.11066(7) 0.0215(3) Uani 1 1 d . . . . .
 H1AB H 0.693223 0.344427 0.104100 0.026 Uiso 1 1 calc R . . . .
 C2A C 0.61352(7) 0.24597(10) 0.05469(6) 0.0221(3) Uani 1 1 d . . . . .
 H2A H 0.630249 0.243981 0.013985 0.027 Uiso 1 1 calc R . . . .
 C3A C 0.58326(6) 0.14985(10) 0.07060(6) 0.0213(3) Uani 1 1 d . . . . .
 H3A H 0.571025 0.097176 0.037993 0.026 Uiso 1 1 calc R . . . .
 C4A C 0.57262(6) 0.13505(10) 0.12996(6) 0.0204(3) Uani 1 1 d . . . . .
 H4A H 0.555572 0.070704 0.140822 0.024 Uiso 1 1 calc R . . . .
 C5A C 0.58809(6) 0.22227(10) 0.17977(6) 0.0186(3) Uani 1 1 d . . . . .
 H5A H 0.588819 0.196031 0.224909 0.022 Uiso 1 1 calc R . . . .
 C6A C 0.53370(6) 0.30096(10) 0.15715(7) 0.0218(3) Uani 1 1 d . . . . .
 H6A H 0.499747 0.307379 0.179447 0.026 Uiso 1 1 calc R . . . .
 C7A C 0.53431(7) 0.36103(10) 0.10543(7) 0.0233(3) Uani 1 1 d . . . . .
 H7A H 0.499300 0.408249 0.089448 0.028 Uiso 1 1 calc R . . . .
 C8A C 0.58830(7) 0.35532(10) 0.07278(7) 0.0238(3) Uani 1 1 d . . . . .
 H8A H 0.591076 0.413922 0.042086 0.029 Uiso 1 1 calc R . . . .
 C9A C 0.65400(6) 0.27237(10) 0.17845(6) 0.0184(3) Uani 1 1 d . . . . .
 H9A H 0.662450 0.332573 0.209751 0.022 Uiso 1 1 calc R . . . .
 H1AA H 0.7116(10) 0.1860(15) 0.2406(10) 0.053(6) Uiso 1 1 d . . . . .
 O1B O 0.78108(4) 0.67588(7) 0.17113(4) 0.0208(2) Uani 1 1 d . . . . .
 C1B C 0.80540(6) 0.49616(10) 0.18687(6) 0.0200(3) Uani 1 1 d . . . . .
 H1BA H 0.783646 0.486393 0.223820 0.024 Uiso 1 1 calc R . . . .
 C2B C 0.83106(7) 0.40001(10) 0.16075(7) 0.0243(3) Uani 1 1 d . . . . .
 H2B H 0.826038 0.333221 0.183656 0.029 Uiso 1 1 calc R . . . .
 C3B C 0.82447(7) 0.39269(11) 0.08955(7) 0.0251(3) Uani 1 1 d . . . . .
 H3B H 0.826386 0.326180 0.070148 0.030 Uiso 1 1 calc R . . . .
 C4B C 0.81589(6) 0.47707(11) 0.05155(7) 0.0228(3) Uani 1 1 d . . . . .
 H4B H 0.809429 0.471027 0.005175 0.027 Uiso 1 1 calc R . . . .
 C5B C 0.81661(6) 0.58303(10) 0.08361(6) 0.0186(3) Uani 1 1 d . . . . .
 H5B H 0.798558 0.637687 0.049986 0.022 Uiso 1 1 calc R . . . .
 C6B C 0.88810(6) 0.60293(10) 0.11531(6) 0.0203(3) Uani 1 1 d . . . . .
 H6B H 0.912545 0.650360 0.095980 0.024 Uiso 1 1 calc R . . . .
 C7B C 0.91622(6) 0.55295(10) 0.17071(6) 0.0205(3) Uani 1 1 d . . . . .
 H7B H 0.961587 0.562729 0.189758 0.025 Uiso 1 1 calc R . . . .
 C8B C 0.87877(7) 0.48320(10) 0.20298(6) 0.0213(3) Uani 1 1 d . . . . .
 H8B H 0.900277 0.462781 0.249337 0.026 Uiso 1 1 calc R . . . .
 C9B C 0.77769(6) 0.57869(10) 0.13685(6) 0.0176(3) Uani 1 1 d . . . . .
 H9B H 0.730919 0.562026 0.115674 0.021 Uiso 1 1 calc R . . . .
 H1B H 0.7543(9) 0.7218(15) 0.1464(9) 0.044(5) Uiso 1 1 d . . . . .
 O1C O 0.73638(4) 0.04443(7) 0.11652(5) 0.0197(2) Uani 1 1 d . . . . .
 C1C C 0.83848(6) -0.01143(10) 0.18742(6) 0.0176(3) Uani 1 1 d . . . . .
 H1CA H 0.821158 -0.024617 0.227043 0.021 Uiso 1 1 calc R . . . .
 C2C C 0.86377(6) -0.10463(10) 0.15737(6) 0.0189(3) Uani 1 1 d . . . . .
 H2C H 0.863043 -0.172630 0.180540 0.023 Uiso 1 1 calc R . . . .
 C3C C 0.85093(6) -0.10967(10) 0.08540(7) 0.0198(3) Uani 1 1 d . . . . .
 H3C H 0.853272 -0.174979 0.064704 0.024 Uiso 1 1 calc R . . . .
 C4C C 0.83607(6) -0.02454(10) 0.04857(6) 0.0188(3) Uani 1 1 d . . . . .
 H4C H 0.825450 -0.029278 0.001864 0.023 Uiso 1 1 calc R . . . .
 C5C C 0.83632(6) 0.07994(9) 0.08203(6) 0.0169(3) Uani 1 1 d . . . . .
 H5C H 0.813648 0.133832 0.049933 0.020 Uiso 1 1 calc R . . . .
 C6C C 0.90793(6) 0.10687(10) 0.10820(6) 0.0188(3) Uani 1 1 d . . . . .
 H6C H 0.928042 0.158264 0.087079 0.023 Uiso 1 1 calc R . . . .
 C7C C 0.94220(6) 0.05702(10) 0.16145(6) 0.0184(3) Uani 1 1 d . . . . .
 H7C H 0.987689 0.070636 0.176821 0.022 Uiso 1 1 calc R . . . .
 C8C C 0.91112(6) -0.01847(10) 0.19685(6) 0.0187(3) Uani 1 1 d . . . . .
 H8C H 0.936873 -0.038569 0.241921 0.022 Uiso 1 1 calc R . . . .
 C9C C 0.80435(6) 0.07090(9) 0.14016(6) 0.0160(3) Uani 1 1 d . . . . .
 H9C H 0.808033 0.139393 0.163607 0.019 Uiso 1 1 calc R . . . .
 H1C H 0.7155(9) 0.0875(14) 0.1359(9) 0.042(5) Uiso 1 1 d . . . . .

loop_
  _atom_site_aniso_label
  _atom_site_aniso_U_11
  _atom_site_aniso_U_22
  _atom_site_aniso_U_33
  _atom_site_aniso_U_23
  _atom_site_aniso_U_13
  _atom_site_aniso_U_12
 O1 0.0156(5) 0.0200(5) 0.0286(5) -0.0005(4) 0.0102(4) 0.0010(4)
 C1 0.0151(6) 0.0265(7) 0.0184(6) -0.0025(5) 0.0043(5) -0.0012(5)
 C2 0.0203(7) 0.0263(7) 0.0188(6) -0.0006(5) 0.0083(5) 0.0022(5)
 C3 0.0151(6) 0.0215(7) 0.0253(7) 0.0082(5) 0.0070(5) 0.0029(5)
 C4 0.0150(6) 0.0181(6) 0.0264(7) 0.0049(5) 0.0023(5) -0.0013(5)
 C5 0.0186(7) 0.0162(6) 0.0190(6) -0.0013(5) 0.0042(5) -0.0008(5)
 C6 0.0204(7) 0.0249(7) 0.0177(6) 0.0058(5) 0.0054(5) 0.0028(5)
 C7 0.0231(7) 0.0179(7) 0.0313(7) 0.0074(5) 0.0127(6) 0.0030(5)
 C8 0.0237(7) 0.0170(7) 0.0309(7) -0.0057(5) 0.0118(6) -0.0024(5)
 C9 0.0131(6) 0.0176(6) 0.0205(6) 0.0027(5) 0.0063(5) 0.0008(5)
 O1A 0.0171(5) 0.0312(5) 0.0188(5) -0.0033(4) 0.0027(4) 0.0071(4)
 C1A 0.0220(7) 0.0198(7) 0.0249(7) 0.0005(5) 0.0096(6) -0.0025(5)
 C2A 0.0288(7) 0.0235(7) 0.0157(6) -0.0001(5) 0.0086(5) 0.0064(5)
 C3A 0.0218(7) 0.0169(7) 0.0216(7) -0.0052(5) -0.0013(5) 0.0051(5)
 C4A 0.0163(6) 0.0160(6) 0.0280(7) 0.0011(5) 0.0041(5) -0.0004(5)
 C5A 0.0175(6) 0.0227(7) 0.0171(6) 0.0012(5) 0.0074(5) 0.0021(5)
 C6A 0.0164(6) 0.0258(7) 0.0239(7) -0.0068(5) 0.0063(5) 0.0028(5)
 C7A 0.0236(7) 0.0192(7) 0.0241(7) -0.0056(5) 0.0003(5) 0.0068(5)
 C8A 0.0333(8) 0.0159(7) 0.0226(7) 0.0033(5) 0.0079(6) 0.0039(5)
 C9A 0.0156(6) 0.0201(6) 0.0193(6) -0.0042(5) 0.0040(5) 0.0017(5)
 O1B 0.0211(5) 0.0197(5) 0.0207(5) -0.0025(4) 0.0035(4) 0.0044(4)
 C1B 0.0224(7) 0.0204(7) 0.0194(7) 0.0013(5) 0.0094(5) -0.0012(5)
 C2B 0.0306(8) 0.0160(7) 0.0279(7) 0.0019(5) 0.0102(6) 0.0000(5)
 C3B 0.0270(7) 0.0202(7) 0.0288(7) -0.0083(5) 0.0082(6) -0.0013(5)
 C4B 0.0200(7) 0.0295(7) 0.0185(6) -0.0055(5) 0.0038(5) 0.0003(5)
 C5B 0.0194(7) 0.0204(7) 0.0156(6) 0.0024(5) 0.0039(5) 0.0019(5)
 C6B 0.0195(7) 0.0204(6) 0.0234(7) -0.0010(5) 0.0101(5) -0.0020(5)
 C7B 0.0148(6) 0.0253(7) 0.0212(6) -0.0039(5) 0.0042(5) 0.0017(5)
 C8B 0.0240(7) 0.0229(7) 0.0161(6) 0.0018(5) 0.0032(5) 0.0058(5)
 C9B 0.0142(6) 0.0192(6) 0.0191(6) -0.0031(5) 0.0038(5) -0.0004(5)
 O1C 0.0123(4) 0.0199(5) 0.0271(5) -0.0043(4) 0.0053(4) 0.0000(3)
 C1C 0.0163(6) 0.0218(7) 0.0159(6) 0.0012(5) 0.0063(5) -0.0013(5)
 C2C 0.0153(6) 0.0153(6) 0.0261(7) 0.0037(5) 0.0053(5) -0.0004(5)
 C3C 0.0156(6) 0.0175(6) 0.0270(7) -0.0072(5) 0.0063(5) -0.0020(5)
 C4C 0.0146(6) 0.0254(7) 0.0166(6) -0.0039(5) 0.0043(5) -0.0027(5)
 C5C 0.0158(6) 0.0165(6) 0.0180(6) 0.0031(5) 0.0034(5) -0.0005(5)
 C6C 0.0188(7) 0.0162(6) 0.0232(7) 0.0003(5) 0.0084(5) -0.0034(5)
 C7C 0.0139(6) 0.0192(6) 0.0217(6) -0.0039(5) 0.0039(5) -0.0024(5)
 C8C 0.0162(6) 0.0218(7) 0.0167(6) 0.0019(5) 0.0012(5) 0.0006(5)
 C9C 0.0125(6) 0.0156(6) 0.0197(6) -0.0030(5) 0.0035(5) -0.0015(4)

_geom_special_details
;
 All esds (except the esd in the dihedral angle between two l.s. planes)
 are estimated using the full covariance matrix.  The cell esds are taken
 into account individually in the estimation of esds in distances, angles
 and torsion angles; correlations between esds in cell parameters are only
 used when they are defined by crystal symmetry.  An approximate (isotropic)
 treatment of cell esds is used for estimating esds involving l.s. planes.
;
loop_
  _geom_bond_atom_site_label_1
  _geom_bond_atom_site_label_2
  _geom_bond_distance
  _geom_bond_site_symmetry_2
  _geom_bond_publ_flag
 O1 C9 1.4403(14) . ?
 O1 H1 0.84(2) . ?
 C1 H1A 1.0000 . ?
 C1 C2 1.5042(17) . ?
 C1 C8 1.5091(19) . ?
 C1 C9 1.4997(17) . ?
 C2 H2 1.0000 . ?
 C2 C3 1.4673(19) . ?
 C2 C8 1.5905(18) . ?
 C3 H3 0.9500 . ?
 C3 C4 1.3323(19) . ?
 C4 H4 0.9500 . ?
 C4 C5 1.5151(17) . ?
 C5 H5 1.0000 . ?
 C5 C6 1.5105(17) . ?
 C5 C9 1.5357(17) . ?
 C6 H6 0.9500 . ?
 C6 C7 1.3279(19) . ?
 C7 H7 0.9500 . ?
 C7 C8 1.466(2) . ?
 C8 H8 1.0000 . ?
 C9 H9 1.0000 . ?
 O1A C9A 1.4318(15) . ?
 O1A H1AA 0.90(2) . ?
 C1A H1AB 1.0000 . ?
 C1A C2A 1.5051(18) . ?
 C1A C8A 1.5046(19) . ?
 C1A C9A 1.4956(18) . ?
 C2A H2A 1.0000 . ?
 C2A C3A 1.4639(19) . ?
 C2A C8A 1.5788(18) . ?
 C3A H3A 0.9500 . ?
 C3A C4A 1.3300(19) . ?
 C4A H4A 0.9500 . ?
 C4A C5A 1.5093(17) . ?
 C5A H5A 1.0000 . ?
 C5A C6A 1.5138(18) . ?
 C5A C9A 1.5378(17) . ?
 C6A H6A 0.9500 . ?
 C6A C7A 1.332(2) . ?
 C7A H7A 0.9500 . ?
 C7A C8A 1.4673(19) . ?
 C8A H8A 1.0000 . ?
 C9A H9A 1.0000 . ?
 O1B C9B 1.4315(15) . ?
 O1B H1B 0.889(19) . ?
 C1B H1BA 1.0000 . ?
 C1B C2B 1.5028(18) . ?
 C1B C8B 1.5097(18) . ?
 C1B C9B 1.5026(17) . ?
 C2B H2B 1.0000 . ?
 C2B C3B 1.4661(19) . ?
 C2B C8B 1.5795(19) . ?
 C3B H3B 0.9500 . ?
 C3B C4B 1.329(2) . ?
 C4B H4B 0.9500 . ?
 C4B C5B 1.5142(18) . ?
 C5B H5B 1.0000 . ?
 C5B C6B 1.5122(18) . ?
 C5B C9B 1.5398(17) . ?
 C6B H6B 0.9500 . ?
 C6B C7B 1.3303(18) . ?
 C7B H7B 0.9500 . ?
 C7B C8B 1.4641(18) . ?
 C8B H8B 1.0000 . ?
 C9B H9B 1.0000 . ?
 O1C C9C 1.4374(15) . ?
 O1C H1C 0.869(19) . ?
 C1C H1CA 1.0000 . ?
 C1C C2C 1.5083(17) . ?
 C1C C8C 1.4984(17) . ?
 C1C C9C 1.5040(17) . ?
 C2C H2C 1.0000 . ?
 C2C C3C 1.4655(18) . ?
 C2C C8C 1.5797(17) . ?
 C3C H3C 0.9500 . ?
 C3C C4C 1.3291(19) . ?
 C4C H4C 0.9500 . ?
 C4C C5C 1.5116(17) . ?
 C5C H5C 1.0000 . ?
 C5C C6C 1.5145(17) . ?
 C5C C9C 1.5343(17) . ?
 C6C H6C 0.9500 . ?
 C6C C7C 1.3334(18) . ?
 C7C H7C 0.9500 . ?
 C7C C8C 1.4684(17) . ?
 C8C H8C 1.0000 . ?
 C9C H9C 1.0000 . ?

loop_
  _geom_angle_atom_site_label_1
  _geom_angle_atom_site_label_2
  _geom_angle_atom_site_label_3
  _geom_angle
  _geom_angle_site_symmetry_1
  _geom_angle_site_symmetry_3
  _geom_angle_publ_flag
 C9 O1 H1 106.3(14) . . ?
 C2 C1 H1A 116.8 . . ?
 C2 C1 C8 63.72(9) . . ?
 C8 C1 H1A 116.8 . . ?
 C9 C1 H1A 116.8 . . ?
 C9 C1 C2 115.67(11) . . ?
 C9 C1 C8 116.30(11) . . ?
 C1 C2 H2 116.2 . . ?
 C1 C2 C8 58.29(8) . . ?
 C3 C2 C1 117.91(11) . . ?
 C3 C2 H2 116.2 . . ?
 C3 C2 C8 119.63(11) . . ?
 C8 C2 H2 116.2 . . ?
 C2 C3 H3 119.4 . . ?
 C4 C3 C2 121.22(12) . . ?
 C4 C3 H3 119.4 . . ?
 C3 C4 H4 120.5 . . ?
 C3 C4 C5 118.94(12) . . ?
 C5 C4 H4 120.5 . . ?
 C4 C5 H5 110.9 . . ?
 C4 C5 C9 109.17(10) . . ?
 C6 C5 C4 104.12(10) . . ?
 C6 C5 H5 110.9 . . ?
 C6 C5 C9 110.74(10) . . ?
 C9 C5 H5 110.9 . . ?
 C5 C6 H6 120.5 . . ?
 C7 C6 C5 119.01(12) . . ?
 C7 C6 H6 120.5 . . ?
 C6 C7 H7 119.4 . . ?
 C6 C7 C8 121.25(12) . . ?
 C8 C7 H7 119.4 . . ?
 C1 C8 C2 57.99(8) . . ?
 C1 C8 H8 116.1 . . ?
 C2 C8 H8 116.1 . . ?
 C7 C8 C1 118.11(11) . . ?
 C7 C8 C2 119.78(11) . . ?
 C7 C8 H8 116.1 . . ?
 O1 C9 C1 108.84(10) . . ?
 O1 C9 C5 111.00(10) . . ?
 O1 C9 H9 108.9 . . ?
 C1 C9 C5 110.15(10) . . ?
 C1 C9 H9 108.9 . . ?
 C5 C9 H9 108.9 . . ?
 C9A O1A H1AA 107.1(13) . . ?
 C2A C1A H1AB 117.1 . . ?
 C8A C1A H1AB 117.1 . . ?
 C8A C1A C2A 63.28(9) . . ?
 C9A C1A H1AB 117.1 . . ?
 C9A C1A C2A 115.92(11) . . ?
 C9A C1A C8A 115.51(11) . . ?
 C1A C2A H2A 116.0 . . ?
 C1A C2A C8A 58.35(8) . . ?
 C3A C2A C1A 118.22(11) . . ?
 C3A C2A H2A 116.0 . . ?
 C3A C2A C8A 120.13(11) . . ?
 C8A C2A H2A 116.0 . . ?
 C2A C3A H3A 119.5 . . ?
 C4A C3A C2A 121.08(12) . . ?
 C4A C3A H3A 119.5 . . ?
 C3A C4A H4A 120.6 . . ?
 C3A C4A C5A 118.85(11) . . ?
 C5A C4A H4A 120.6 . . ?
 C4A C5A H5A 110.7 . . ?
 C4A C5A C6A 105.05(10) . . ?
 C4A C5A C9A 109.87(10) . . ?
 C6A C5A H5A 110.7 . . ?
 C6A C5A C9A 109.55(10) . . ?
 C9A C5A H5A 110.7 . . ?
 C5A C6A H6A 120.6 . . ?
 C7A C6A C5A 118.80(12) . . ?
 C7A C6A H6A 120.6 . . ?
 C6A C7A H7A 119.5 . . ?
 C6A C7A C8A 120.94(12) . . ?
 C8A C7A H7A 119.5 . . ?
 C1A C8A C2A 58.38(8) . . ?
 C1A C8A H8A 115.9 . . ?
 C2A C8A H8A 115.9 . . ?
 C7A C8A C1A 118.35(11) . . ?
 C7A C8A C2A 120.14(11) . . ?
 C7A C8A H8A 115.9 . . ?
 O1A C9A C1A 108.24(10) . . ?
 O1A C9A C5A 111.00(10) . . ?
 O1A C9A H9A 109.1 . . ?
 C1A C9A C5A 110.31(10) . . ?
 C1A C9A H9A 109.1 . . ?
 C5A C9A H9A 109.1 . . ?
 C9B O1B H1B 109.8(12) . . ?
 C2B C1B H1BA 117.0 . . ?
 C2B C1B C8B 63.24(9) . . ?
 C8B C1B H1BA 117.0 . . ?
 C9B C1B H1BA 117.0 . . ?
 C9B C1B C2B 115.95(11) . . ?
 C9B C1B C8B 115.77(11) . . ?
 C1B C2B H2B 116.0 . . ?
 C1B C2B C8B 58.59(8) . . ?
 C3B C2B C1B 118.05(12) . . ?
 C3B C2B H2B 116.0 . . ?
 C3B C2B C8B 120.02(11) . . ?
 C8B C2B H2B 116.0 . . ?
 C2B C3B H3B 119.3 . . ?
 C4B C3B C2B 121.44(12) . . ?
 C4B C3B H3B 119.3 . . ?
 C3B C4B H4B 120.6 . . ?
 C3B C4B C5B 118.71(12) . . ?
 C5B C4B H4B 120.6 . . ?
 C4B C5B H5B 110.9 . . ?
 C4B C5B C9B 109.85(10) . . ?
 C6B C5B C4B 104.25(10) . . ?
 C6B C5B H5B 110.9 . . ?
 C6B C5B C9B 109.88(10) . . ?
 C9B C5B H5B 110.9 . . ?
 C5B C6B H6B 120.5 . . ?
 C7B C6B C5B 118.93(11) . . ?
 C7B C6B H6B 120.5 . . ?
 C6B C7B H7B 119.3 . . ?
 C6B C7B C8B 121.44(12) . . ?
 C8B C7B H7B 119.3 . . ?
 C1B C8B C2B 58.16(8) . . ?
 C1B C8B H8B 116.1 . . ?
 C2B C8B H8B 116.1 . . ?
 C7B C8B C1B 118.00(11) . . ?
 C7B C8B C2B 119.75(11) . . ?
 C7B C8B H8B 116.1 . . ?
 O1B C9B C1B 107.52(10) . . ?
 O1B C9B C5B 111.22(10) . . ?
 O1B C9B H9B 109.3 . . ?
 C1B C9B C5B 110.18(10) . . ?
 C1B C9B H9B 109.3 . . ?
 C5B C9B H9B 109.3 . . ?
 C9C O1C H1C 105.5(12) . . ?
 C2C C1C H1CA 116.8 . . ?
 C8C C1C H1CA 116.8 . . ?
 C8C C1C C2C 63.39(8) . . ?
 C8C C1C C9C 115.93(10) . . ?
 C9C C1C H1CA 116.8 . . ?
 C9C C1C C2C 116.30(10) . . ?
 C1C C2C H2C 116.1 . . ?
 C1C C2C C8C 58.00(8) . . ?
 C3C C2C C1C 117.98(11) . . ?
 C3C C2C H2C 116.1 . . ?
 C3C C2C C8C 120.13(11) . . ?
 C8C C2C H2C 116.1 . . ?
 C2C C3C H3C 119.4 . . ?
 C4C C3C C2C 121.20(11) . . ?
 C4C C3C H3C 119.4 . . ?
 C3C C4C H4C 120.5 . . ?
 C3C C4C C5C 119.07(11) . . ?
 C5C C4C H4C 120.5 . . ?
 C4C C5C H5C 110.8 . . ?
 C4C C5C C6C 105.02(10) . . ?
 C4C C5C C9C 110.42(10) . . ?
 C6C C5C H5C 110.8 . . ?
 C6C C5C C9C 108.92(10) . . ?
 C9C C5C H5C 110.8 . . ?
 C5C C6C H6C 120.6 . . ?
 C7C C6C C5C 118.70(11) . . ?
 C7C C6C H6C 120.6 . . ?
 C6C C7C H7C 119.3 . . ?
 C6C C7C C8C 121.39(11) . . ?
 C8C C7C H7C 119.3 . . ?
 C1C C8C C2C 58.61(8) . . ?
 C1C C8C H8C 116.1 . . ?
 C2C C8C H8C 116.1 . . ?
 C7C C8C C1C 117.58(11) . . ?
 C7C C8C C2C 120.03(11) . . ?
 C7C C8C H8C 116.1 . . ?
 O1C C9C C1C 109.64(10) . . ?
 O1C C9C C5C 109.91(10) . . ?
 O1C C9C H9C 109.1 . . ?
 C1C C9C C5C 110.02(10) . . ?
 C1C C9C H9C 109.1 . . ?
 C5C C9C H9C 109.1 . . ?

loop_
  _geom_hbond_atom_site_label_D
  _geom_hbond_atom_site_label_H
  _geom_hbond_atom_site_label_A
  _geom_hbond_distance_DH
  _geom_hbond_distance_HA
  _geom_hbond_distance_DA
  _geom_hbond_angle_DHA
  _geom_hbond_site_symmetry_A
  _geom_hbond_publ_flag
 O1 H1 O1C 0.84(2) 2.03(2) 2.8379(13) 162.8(19) 4_655 yes
 O1A H1AA O1B 0.90(2) 1.82(2) 2.7173(13) 173.2(19) 4_645 yes
 O1B H1B O1 0.889(19) 1.87(2) 2.7508(13) 170.0(17) 4_655 yes
 O1C H1C O1A 0.869(19) 1.962(19) 2.7775(13) 156.0(17) . yes

loop_
  _geom_torsion_atom_site_label_1
  _geom_torsion_atom_site_label_2
  _geom_torsion_atom_site_label_3
  _geom_torsion_atom_site_label_4
  _geom_torsion
  _geom_torsion_site_symmetry_1
  _geom_torsion_site_symmetry_2
  _geom_torsion_site_symmetry_3
  _geom_torsion_site_symmetry_4
  _geom_torsion_publ_flag
 C1 C2 C3 C4 20.49(18) . . . . ?
 C1 C2 C8 C7 -106.41(13) . . . . ?
 C2 C1 C8 C7 109.28(13) . . . . ?
 C2 C1 C9 O1 -159.32(10) . . . . ?
 C2 C1 C9 C5 -37.42(15) . . . . ?
 C2 C3 C4 C5 3.02(18) . . . . ?
 C3 C2 C8 C1 106.35(13) . . . . ?
 C3 C2 C8 C7 -0.05(18) . . . . ?
 C3 C4 C5 C6 75.64(14) . . . . ?
 C3 C4 C5 C9 -42.65(15) . . . . ?
 C4 C5 C6 C7 -75.34(14) . . . . ?
 C4 C5 C9 O1 178.98(10) . . . . ?
 C4 C5 C9 C1 58.37(13) . . . . ?
 C5 C6 C7 C8 -3.49(19) . . . . ?
 C6 C5 C9 O1 64.91(13) . . . . ?
 C6 C5 C9 C1 -55.70(13) . . . . ?
 C6 C7 C8 C1 -19.78(19) . . . . ?
 C6 C7 C8 C2 47.47(18) . . . . ?
 C8 C1 C2 C3 -109.29(13) . . . . ?
 C8 C1 C9 O1 -87.41(13) . . . . ?
 C8 C1 C9 C5 34.49(14) . . . . ?
 C8 C2 C3 C4 -46.99(17) . . . . ?
 C9 C1 C2 C3 -1.18(17) . . . . ?
 C9 C1 C2 C8 108.11(12) . . . . ?
 C9 C1 C8 C2 -107.15(12) . . . . ?
 C9 C1 C8 C7 2.13(17) . . . . ?
 C9 C5 C6 C7 41.87(16) . . . . ?
 C1A C2A C3A C4A 20.40(18) . . . . ?
 C1A C2A C8A C7A -106.70(14) . . . . ?
 C2A C1A C8A C7A 109.74(13) . . . . ?
 C2A C1A C9A O1A 86.73(13) . . . . ?
 C2A C1A C9A C5A -34.89(15) . . . . ?
 C2A C3A C4A C5A 4.08(19) . . . . ?
 C3A C2A C8A C1A 106.53(13) . . . . ?
 C3A C2A C8A C7A -0.18(19) . . . . ?
 C3A C4A C5A C6A 74.68(14) . . . . ?
 C3A C4A C5A C9A -43.07(16) . . . . ?
 C4A C5A C6A C7A -75.31(15) . . . . ?
 C4A C5A C9A O1A -63.00(13) . . . . ?
 C4A C5A C9A C1A 56.97(13) . . . . ?
 C5A C6A C7A C8A -3.11(19) . . . . ?
 C6A C5A C9A O1A -177.92(10) . . . . ?
 C6A C5A C9A C1A -57.95(13) . . . . ?
 C6A C7A C8A C1A -20.91(19) . . . . ?
 C6A C7A C8A C2A 47.02(19) . . . . ?
 C8A C1A C2A C3A -109.78(13) . . . . ?
 C8A C1A C9A O1A 157.95(11) . . . . ?
 C8A C1A C9A C5A 36.32(15) . . . . ?
 C8A C2A C3A C4A -47.44(18) . . . . ?
 C9A C1A C2A C3A -2.84(17) . . . . ?
 C9A C1A C2A C8A 106.94(13) . . . . ?
 C9A C1A C8A C2A -107.58(12) . . . . ?
 C9A C1A C8A C7A 2.16(17) . . . . ?
 C9A C5A C6A C7A 42.66(16) . . . . ?
 C1B C2B C3B C4B 20.8(2) . . . . ?
 C1B C2B C8B C7B -106.36(13) . . . . ?
 C2B C1B C8B C7B 109.36(13) . . . . ?
 C2B C1B C9B O1B -156.67(10) . . . . ?
 C2B C1B C9B C5B -35.31(15) . . . . ?
 C2B C3B C4B C5B 3.3(2) . . . . ?
 C3B C2B C8B C1B 106.47(14) . . . . ?
 C3B C2B C8B C7B 0.11(18) . . . . ?
 C3B C4B C5B C6B 75.15(15) . . . . ?
 C3B C4B C5B C9B -42.54(16) . . . . ?
 C4B C5B C6B C7B -75.57(14) . . . . ?
 C4B C5B C9B O1B 176.14(10) . . . . ?
 C4B C5B C9B C1B 57.01(13) . . . . ?
 C5B C6B C7B C8B -2.84(19) . . . . ?
 C6B C5B C9B O1B 62.01(13) . . . . ?
 C6B C5B C9B C1B -57.12(13) . . . . ?
 C6B C7B C8B C1B -20.62(18) . . . . ?
 C6B C7B C8B C2B 46.78(18) . . . . ?
 C8B C1B C2B C3B -109.80(13) . . . . ?
 C8B C1B C9B O1B -85.40(13) . . . . ?
 C8B C1B C9B C5B 35.96(15) . . . . ?
 C8B C2B C3B C4B -47.21(19) . . . . ?
 C9B C1B C2B C3B -2.58(18) . . . . ?
 C9B C1B C2B C8B 107.22(12) . . . . ?
 C9B C1B C8B C2B -107.50(12) . . . . ?
 C9B C1B C8B C7B 1.85(17) . . . . ?
 C9B C5B C6B C7B 42.10(16) . . . . ?
 C1C C2C C3C C4C 20.14(18) . . . . ?
 C1C C2C C8C C7C -105.89(13) . . . . ?
 C2C C1C C8C C7C 110.04(12) . . . . ?
 C2C C1C C9C O1C 86.29(13) . . . . ?
 C2C C1C C9C C5C -34.69(14) . . . . ?
 C2C C3C C4C C5C 3.54(18) . . . . ?
 C3C C2C C8C C1C 106.09(13) . . . . ?
 C3C C2C C8C C7C 0.20(17) . . . . ?
 C3C C4C C5C C6C 74.89(14) . . . . ?
 C3C C4C C5C C9C -42.38(15) . . . . ?
 C4C C5C C6C C7C -74.78(14) . . . . ?
 C4C C5C C9C O1C -64.66(13) . . . . ?
 C4C C5C C9C C1C 56.16(13) . . . . ?
 C5C C6C C7C C8C -3.39(18) . . . . ?
 C6C C5C C9C O1C -179.49(9) . . . . ?
 C6C C5C C9C C1C -58.67(13) . . . . ?
 C6C C7C C8C C1C -21.03(18) . . . . ?
 C6C C7C C8C C2C 46.84(17) . . . . ?
 C8C C1C C2C C3C -109.77(12) . . . . ?
 C8C C1C C9C O1C 157.91(10) . . . . ?
 C8C C1C C9C C5C 36.93(14) . . . . ?
 C8C C2C C3C C4C -47.19(17) . . . . ?
 C9C C1C C2C C3C -2.44(16) . . . . ?
 C9C C1C C2C C8C 107.33(12) . . . . ?
 C9C C1C C8C C2C -107.91(12) . . . . ?
 C9C C1C C8C C7C 2.13(16) . . . . ?
 C9C C5C C6C C7C 43.51(15) . . . . ?

_olex2_submission_special_instructions  'No special instructions were received'
_iucr_refine_instructions_details
;
TITL 18srv458 in C2/c #15
REM Best SHELXD solution FINAL CC 84.60
REM Fragments: 12 11 11 10
REM reset to C2/c #15
CELL 1.54178 21.093 12.8259 20.9409 90 104.2572 90
ZERR 32 0.0005 0.0003 0.0005 0 0.001 0
LATT 7
SYMM -X,+Y,0.5-Z
SFAC C H O
UNIT 288 320 32
EQIV $1 1.5-X,0.5+Y,0.5-Z
EQIV $2 1.5-X,-0.5+Y,0.5-Z

L.S. 9
PLAN  5
SIZE 0.03 0.2 0.33
TEMP -153.15
HTAB O1 O1C_$1
HTAB O1A O1B_$2
HTAB O1B O1_$1
HTAB O1C O1A
BOND $h
CONF 
fmap 2 53
acta 
OMIT -2 140
OMIT 1 13 1
OMIT 2 14 0
OMIT 0 14 3
OMIT 0 0 2
WGHT 0.048 3.88
FVAR 0.08556
REM <olex2.extras>
REM <HklSrc "%.\\18srv458.hkl">
REM </olex2.extras>

O1    3     0.80073  0.33122  0.39190  11.00000  0.01559  0.02001  0.02857 =
 -0.00048  0.01022  0.00098 
C1    1     0.86152  0.26028  0.31964  11.00000  0.01510  0.02652  0.01841 =
 -0.00250  0.00429 -0.00121 
AFIX 13
H1A   2     0.82275  0.24950  0.28166  11.00000 -1.20000 
AFIX 0
C2    1     0.92781  0.24297  0.30677  11.00000  0.02026  0.02633  0.01878 =
 -0.00059  0.00825  0.00220 
AFIX 13
H2    2     0.92823  0.21900  0.26144  11.00000 -1.20000 
AFIX 0
C3    1     0.98117  0.31281  0.33915  11.00000  0.01507  0.02150  0.02528 =
 0.00819  0.00704  0.00290 
AFIX 43
H3    2     1.01851  0.31940  0.32171  11.00000 -1.20000 
AFIX 0
C4    1     0.97821  0.36717  0.39256  11.00000  0.01504  0.01807  0.02642 =
 0.00488  0.00226 -0.00132 
AFIX 43
H4    2     1.01206  0.41467  0.41190  11.00000 -1.20000 
AFIX 0
C5    1     0.92001  0.35202  0.42194  11.00000  0.01855  0.01621  0.01900 =
 -0.00129  0.00424 -0.00076 
AFIX 13
H5    2     0.91749  0.40928  0.45363  11.00000 -1.20000 
AFIX 0
C6    1     0.93286  0.24837  0.45700  11.00000  0.02039  0.02487  0.01772 =
 0.00577  0.00539  0.00276 
AFIX 43
H6    2     0.94735  0.24554  0.50367  11.00000 -1.20000 
AFIX 0
C7    1     0.92361  0.16129  0.42163  11.00000  0.02315  0.01794  0.03127 =
 0.00744  0.01266  0.00299 
AFIX 43
H7    2     0.93394  0.09607  0.44319  11.00000 -1.20000 
AFIX 0
C8    1     0.89777  0.16387  0.34993  11.00000  0.02374  0.01700  0.03086 =
 -0.00571  0.01179 -0.00238 
AFIX 13
H8    2     0.88143  0.09609  0.32848  11.00000 -1.20000 
AFIX 0
C9    1     0.85728  0.34745  0.36613  11.00000  0.01307  0.01764  0.02049 =
 0.00266  0.00628  0.00083 
AFIX 13
H9    2     0.85213  0.41486  0.34140  11.00000 -1.20000 
AFIX 0
H1    2     0.78468  0.39043  0.39465  11.00000  0.05278 

O1A   3     0.70632  0.19880  0.19734  11.00000  0.01708  0.03118  0.01881 =
 -0.00325  0.00270  0.00706 
C1A   1     0.65255  0.31070  0.11066  11.00000  0.02196  0.01975  0.02495 =
 0.00046  0.00963 -0.00252 
AFIX 13
H1AB  2     0.69322  0.34443  0.10410  11.00000 -1.20000 
AFIX 0
C2A   1     0.61352  0.24597  0.05469  11.00000  0.02877  0.02353  0.01567 =
 -0.00006  0.00858  0.00641 
AFIX 13
H2A   2     0.63025  0.24398  0.01398  11.00000 -1.20000 
AFIX 0
C3A   1     0.58326  0.14985  0.07060  11.00000  0.02181  0.01695  0.02163 =
 -0.00515 -0.00130  0.00511 
AFIX 43
H3A   2     0.57103  0.09718  0.03799  11.00000 -1.20000 
AFIX 0
C4A   1     0.57262  0.13505  0.12996  11.00000  0.01633  0.01603  0.02802 =
 0.00111  0.00411 -0.00040 
AFIX 43
H4A   2     0.55557  0.07070  0.14082  11.00000 -1.20000 
AFIX 0
C5A   1     0.58810  0.22227  0.17977  11.00000  0.01752  0.02273  0.01708 =
 0.00116  0.00735  0.00213 
AFIX 13
H5A   2     0.58882  0.19603  0.22491  11.00000 -1.20000 
AFIX 0
C6A   1     0.53370  0.30096  0.15715  11.00000  0.01638  0.02579  0.02387 =
 -0.00683  0.00626  0.00281 
AFIX 43
H6A   2     0.49975  0.30738  0.17945  11.00000 -1.20000 
AFIX 0
C7A   1     0.53431  0.36103  0.10543  11.00000  0.02364  0.01916  0.02408 =
 -0.00561  0.00031  0.00679 
AFIX 43
H7A   2     0.49930  0.40825  0.08945  11.00000 -1.20000 
AFIX 0
C8A   1     0.58830  0.35532  0.07278  11.00000  0.03334  0.01590  0.02260 =
 0.00325  0.00793  0.00390 
AFIX 13
H8A   2     0.59108  0.41392  0.04209  11.00000 -1.20000 
AFIX 0
C9A   1     0.65400  0.27237  0.17845  11.00000  0.01558  0.02013  0.01927 =
 -0.00422  0.00405  0.00171 
AFIX 13
H9A   2     0.66245  0.33257  0.20975  11.00000 -1.20000 
AFIX 0
H1AA  2     0.71157  0.18601  0.24059  11.00000  0.05333 

O1B   3     0.78108  0.67588  0.17113  11.00000  0.02107  0.01972  0.02067 =
 -0.00249  0.00346  0.00445 
C1B   1     0.80540  0.49616  0.18687  11.00000  0.02240  0.02038  0.01942 =
 0.00131  0.00941 -0.00115 
AFIX 13
H1BA  2     0.78365  0.48639  0.22382  11.00000 -1.20000 
AFIX 0
C2B   1     0.83106  0.40001  0.16075  11.00000  0.03063  0.01595  0.02795 =
 0.00191  0.01016  0.00003 
AFIX 13
H2B   2     0.82604  0.33322  0.18366  11.00000 -1.20000 
AFIX 0
C3B   1     0.82447  0.39269  0.08955  11.00000  0.02699  0.02017  0.02875 =
 -0.00833  0.00822 -0.00133 
AFIX 43
H3B   2     0.82639  0.32618  0.07015  11.00000 -1.20000 
AFIX 0
C4B   1     0.81589  0.47707  0.05155  11.00000  0.02004  0.02952  0.01850 =
 -0.00546  0.00381  0.00025 
AFIX 43
H4B   2     0.80943  0.47103  0.00517  11.00000 -1.20000 
AFIX 0
C5B   1     0.81661  0.58303  0.08361  11.00000  0.01943  0.02039  0.01565 =
 0.00243  0.00387  0.00185 
AFIX 13
H5B   2     0.79856  0.63769  0.04999  11.00000 -1.20000 
AFIX 0
C6B   1     0.88810  0.60293  0.11531  11.00000  0.01948  0.02039  0.02345 =
 -0.00096  0.01009 -0.00199 
AFIX 43
H6B   2     0.91255  0.65036  0.09598  11.00000 -1.20000 
AFIX 0
C7B   1     0.91622  0.55295  0.17071  11.00000  0.01481  0.02530  0.02124 =
 -0.00387  0.00424  0.00166 
AFIX 43
H7B   2     0.96159  0.56273  0.18976  11.00000 -1.20000 
AFIX 0
C8B   1     0.87877  0.48320  0.20298  11.00000  0.02405  0.02291  0.01613 =
 0.00181  0.00323  0.00576 
AFIX 13
H8B   2     0.90028  0.46278  0.24934  11.00000 -1.20000 
AFIX 0
C9B   1     0.77769  0.57869  0.13685  11.00000  0.01423  0.01925  0.01915 =
 -0.00311  0.00377 -0.00042 
AFIX 13
H9B   2     0.73092  0.56203  0.11567  11.00000 -1.20000 
AFIX 0
H1B   2     0.75427  0.72178  0.14641  11.00000  0.04380 

O1C   3     0.73638  0.04443  0.11652  11.00000  0.01233  0.01990  0.02712 =
 -0.00435  0.00527 -0.00004 
C1C   1     0.83848 -0.01143  0.18742  11.00000  0.01629  0.02176  0.01590 =
 0.00122  0.00634 -0.00132 
AFIX 13
H1CA  2     0.82116 -0.02462  0.22704  11.00000 -1.20000 
AFIX 0
C2C   1     0.86377 -0.10463  0.15737  11.00000  0.01531  0.01529  0.02611 =
 0.00373  0.00532 -0.00044 
AFIX 13
H2C   2     0.86304 -0.17263  0.18054  11.00000 -1.20000 
AFIX 0
C3C   1     0.85093 -0.10967  0.08540  11.00000  0.01557  0.01750  0.02700 =
 -0.00719  0.00635 -0.00200 
AFIX 43
H3C   2     0.85327 -0.17498  0.06470  11.00000 -1.20000 
AFIX 0
C4C   1     0.83607 -0.02454  0.04857  11.00000  0.01459  0.02544  0.01661 =
 -0.00390  0.00429 -0.00273 
AFIX 43
H4C   2     0.82545 -0.02928  0.00186  11.00000 -1.20000 
AFIX 0
C5C   1     0.83632  0.07994  0.08203  11.00000  0.01577  0.01651  0.01796 =
 0.00313  0.00345 -0.00051 
AFIX 13
H5C   2     0.81365  0.13383  0.04993  11.00000 -1.20000 
AFIX 0
C6C   1     0.90793  0.10687  0.10820  11.00000  0.01878  0.01623  0.02322 =
 0.00029  0.00844 -0.00345 
AFIX 43
H6C   2     0.92804  0.15826  0.08708  11.00000 -1.20000 
AFIX 0
C7C   1     0.94220  0.05702  0.16145  11.00000  0.01391  0.01923  0.02170 =
 -0.00388  0.00394 -0.00244 
AFIX 43
H7C   2     0.98769  0.07064  0.17682  11.00000 -1.20000 
AFIX 0
C8C   1     0.91112 -0.01847  0.19685  11.00000  0.01622  0.02178  0.01665 =
 0.00192  0.00119  0.00063 
AFIX 13
H8C   2     0.93687 -0.03857  0.24192  11.00000 -1.20000 
AFIX 0
C9C   1     0.80435  0.07090  0.14016  11.00000  0.01245  0.01564  0.01970 =
 -0.00296  0.00345 -0.00148 
AFIX 13
H9C   2     0.80803  0.13939  0.16361  11.00000 -1.20000 
AFIX 0
H1C   2     0.71546  0.08754  0.13595  11.00000  0.04178 
HKLF 4

END
;
