# Supplementary material for: Control of dynamic sp3-C stereochemistry
Source: Nat Chem. 2023 Mar 13;15(5):615–24. doi: 10.1038/s41557-023-01156-7 (PMC10159849; doi:10.1038/s41557-023-01156-7)
Supplement: Supplementary file 3 — Crystallographic data for compound (S,S)-2; CCDC reference 2068015. [file 41557_2023_1156_MOESM3_ESM.cif]

data_SR2_19srv110
_audit_creation_date               2019-03-15
_audit_creation_method
;
Olex2 1.2-beta
(compiled 2018.05.29 svn.r3508 for OlexSys, GUI svn.r5506)
;
_shelx_SHELXL_version_number       '2017/1'
loop_
  _audit_author_name
  _audit_author_email
  _audit_author_address
 'Yufit, D.' d.s.yufit@durham.ac.uk
;

Durham University
Chemistry
South Rd.
Durham
DH1 3LE
UK
;


_publ_requested_journal           'Nature Chemistry'
_publ_section_title
;
Control of Dynamic sp3-C stereochemistry
;
_publ_contact_author_name         'Dmitry Yufit'
_publ_contact_author_address
;
Department of Chemistry
Durham University
South Rd.
Durham
DH1 3LE
UK
;
_publ_contact_author_email        'd.s.yufit@durham.ac.uk'


_publ_contact_letter
;
The CIF file contains data for structure SR2 from
the paper 

"Control of Dynamic sp3-C stereochemistry"

by A.N. Bismillah, T.G. Johnson, , B.A. Hussein, A.T. Turley, H.C. Wong, J.A. Aguilar, D.S. Yufit
and  P.R. McGonigal


;
loop_
_publ_author_name
_publ_author_address
'Johnson, Tobias G.'
;
Department of Chemistry
Durham University
South Rd.
Durham
DH1 3LE
UK
;
'Bismillah, Aisha N.'
;
Department of Chemistry
Durham University
South Rd.
Durham
DH1 3LE
UK
;
'Hussein, Burhan A.'
;
Department of Chemistry
Durham University
South Rd.
Durham
DH1 3LE
UK
;
'Turley, Andrew T.'
;
Department of Chemistry
Durham University
South Rd.
Durham
DH1 3LE
UK
;
'Wong, Ho Chi'
;
Department of Chemistry
Durham University
South Rd.
Durham
DH1 3LE
UK
;
'Aguilar, Juan A.'
;
Department of Chemistry
Durham University
South Rd.
Durham
DH1 3LE
UK
;

'Yufit, Dmitry S.'
;
Department of Chemistry
Durham University
South Rd.
Durham
DH1 3LE
UK
;
'McGonigal, Paul R.'
;
Department of Chemistry
Durham University
South Rd.
Durham
DH1 3LE
UK
;
_publ_section_references
;
Dolomanov, O.V., Bourhis, L.J., Gildea, R.J, Howard, J.A.K. & Puschmann, H.
 (2009), J. Appl. Cryst. 42, 339-341.

Sheldrick, G.M. (2008). Acta Cryst. A64, 112-122.

Sheldrick, G.M. (2015). Acta Cryst. C71, 3-8.
;
_chemical_name_common              ?
_chemical_name_systematic          ?
_chemical_formula_moiety           'C19 H17 F3 O3'
_chemical_formula_sum              'C19 H17 F3 O3'
_chemical_formula_weight           350.32
_chemical_absolute_configuration   ad
_chemical_melting_point            ?
loop_
  _atom_type_symbol
  _atom_type_description
  _atom_type_scat_dispersion_real
  _atom_type_scat_dispersion_imag
  _atom_type_scat_source
 'C' 'C' 0.0033 0.0016 'International Tables Vol C Tables 4.2.6.8 and 6.1.1.4'
 'H' 'H' 0.0000 0.0000 'International Tables Vol C Tables 4.2.6.8 and 6.1.1.4'
 'F' 'F' 0.0171 0.0103 'International Tables Vol C Tables 4.2.6.8 and 6.1.1.4'
 'O' 'O' 0.0106 0.0060 'International Tables Vol C Tables 4.2.6.8 and 6.1.1.4'

_shelx_space_group_comment
;
The symmetry employed for this shelxl refinement is uniquely defined
by the following loop, which should always be used as a source of
symmetry information in preference to the above space-group names.
They are only intended as comments.
;
_space_group_crystal_system        'orthorhombic'
_space_group_IT_number             19
_space_group_name_H-M_alt          'P 21 21 21'
_space_group_name_Hall             'P 2ac 2ab'
loop_
  _space_group_symop_operation_xyz
 'x, y, z'
 '-x+1/2, -y, z+1/2'
 'x+1/2, -y+1/2, -z'
 '-x, y+1/2, -z+1/2'

_cell_length_a                     7.3559(3)
_cell_length_b                     12.5594(5)
_cell_length_c                     17.2298(7)
_cell_angle_alpha                  90
_cell_angle_beta                   90
_cell_angle_gamma                  90
_cell_volume                       1591.79(11)
_cell_formula_units_Z              4
_cell_measurement_reflns_used      9917
_cell_measurement_temperature      120.0
_cell_measurement_theta_max        31.21
_cell_measurement_theta_min        2.36
_shelx_estimated_absorpt_T_max     0.975
_shelx_estimated_absorpt_T_min     0.955
_exptl_absorpt_coefficient_mu      0.121
_exptl_absorpt_correction_T_max    1.0000
_exptl_absorpt_correction_T_min    0.9513
_exptl_absorpt_correction_type     multi-scan
_exptl_absorpt_process_details    
 'SADABS-2016/2 (Bruker,2016/2) was used for absorption correction. wR2(int) was 0.0950 before and 0.0380 after correction. The Ratio of minimum to maximum transmission is 0.9513. The \l/2 correction factor is Not present.'
_exptl_absorpt_special_details     ?
_exptl_crystal_colour              'clear colourless'
_exptl_crystal_colour_lustre       clear
_exptl_crystal_colour_primary      colourless
_exptl_crystal_density_diffrn      1.462
_exptl_crystal_density_meas        ?
_exptl_crystal_density_method      ?
_exptl_crystal_description         block
_exptl_crystal_F_000               728
_exptl_crystal_size_max            0.38
_exptl_crystal_size_mid            0.32
_exptl_crystal_size_min            0.21
_exptl_transmission_factor_max     ?
_exptl_transmission_factor_min     ?
_diffrn_reflns_av_R_equivalents    0.0342
_diffrn_reflns_av_unetI/netI       0.0216
_diffrn_reflns_Laue_measured_fraction_full  0.998
_diffrn_reflns_Laue_measured_fraction_max  0.999
_diffrn_reflns_limit_h_max         10
_diffrn_reflns_limit_h_min         -10
_diffrn_reflns_limit_k_max         17
_diffrn_reflns_limit_k_min         -17
_diffrn_reflns_limit_l_max         23
_diffrn_reflns_limit_l_min         -23
_diffrn_reflns_number              34205
_diffrn_reflns_point_group_measured_fraction_full  0.999
_diffrn_reflns_point_group_measured_fraction_max  0.999
_diffrn_reflns_theta_full          25.242
_diffrn_reflns_theta_max           29.495
_diffrn_reflns_theta_min           2.364
_diffrn_ambient_temperature        120.0
_diffrn_detector                   'Bruker PHOTON 100 CMOS'
_diffrn_detector_area_resol_mean   10.4
_diffrn_detector_type              'CMOS sensor'
_diffrn_measured_fraction_theta_full  0.998
_diffrn_measured_fraction_theta_max  0.999
_diffrn_measurement_device         '3-circle diffractometer'
_diffrn_measurement_device_type    'Bruker D8 Venture'
_diffrn_measurement_method         '\f and \w scans'
_diffrn_radiation_monochromator    'focusing mirrors'
_diffrn_radiation_probe            X-ray
_diffrn_radiation_type             MoK\a
_diffrn_radiation_wavelength       0.71073
_diffrn_source                     'microfocus sealed X-ray tube'
_diffrn_source_type                'Incoatec I\mS microsource'
_diffrn_standards_number           0
_reflns_Friedel_coverage           0.751
_reflns_Friedel_fraction_full      1.000
_reflns_Friedel_fraction_max       1.000
_reflns_number_gt                  4069
_reflns_number_total               4434
_reflns_special_details
;
 Reflections were merged by SHELXL according to the crystal
 class for the calculation of statistics and refinement.
 
 _reflns_Friedel_fraction is defined as the number of unique
 Friedel pairs measured divided by the number that would be
 possible theoretically, ignoring centric projections and
 systematic absences.
;
_reflns_threshold_expression       'I > 2\s(I)'
_computing_bruker_data_scaling     'SADABS V2012/1 (Bruker AXS Inc.)'
_computing_cell_refinement         'SAINT v8.38A (Bruker AXS, 2016)'
_computing_data_collection         'APEX3 v.2017.3_0 (Bruker AXS, 2017)'
_computing_data_reduction          'SAINT v8.38A (Bruker AXS, 2016)'
_computing_molecular_graphics      'Olex2 (Dolomanov et al., 2009)'
_computing_publication_material    'Olex2 (Dolomanov et al., 2009)'
_computing_structure_refinement    'ShelXL (Sheldrick, 2015)'
_computing_structure_solution      'XS (Sheldrick, 2008)'
_refine_diff_density_max           0.350
_refine_diff_density_min           -0.225
_refine_diff_density_rms           0.043
_refine_ls_abs_structure_details
;
 Flack x determined using 1654 quotients [(I+)-(I-)]/[(I+)+(I-)]
 (Parsons, Flack and Wagner, Acta Cryst. B69 (2013) 249-259).
;
_refine_ls_abs_structure_Flack     -0.13(13)
_refine_ls_extinction_coef         .
_refine_ls_extinction_method       none
_refine_ls_goodness_of_fit_ref     1.051
_refine_ls_hydrogen_treatment      refall
_refine_ls_matrix_type             full
_refine_ls_number_parameters       294
_refine_ls_number_reflns           4434
_refine_ls_number_restraints       0
_refine_ls_R_factor_all            0.0361
_refine_ls_R_factor_gt             0.0309
_refine_ls_restrained_S_all        1.051
_refine_ls_shift/su_max            0.000
_refine_ls_shift/su_mean           0.000
_refine_ls_structure_factor_coef   Fsqd
_refine_ls_weighting_details      
 'w=1/[\s^2^(Fo^2^)+(0.0430P)^2^+0.2640P] where P=(Fo^2^+2Fc^2^)/3'
_refine_ls_weighting_scheme        calc
_refine_ls_wR_factor_gt            0.0736
_refine_ls_wR_factor_ref           0.0759
_refine_special_details            ?
_olex2_refinement_description
;
;
_atom_sites_solution_hydrogens     difmap
_atom_sites_solution_primary       direct
_atom_sites_solution_secondary     ?
loop_
  _atom_site_label
  _atom_site_type_symbol
  _atom_site_fract_x
  _atom_site_fract_y
  _atom_site_fract_z
  _atom_site_U_iso_or_equiv
  _atom_site_adp_type
  _atom_site_occupancy
  _atom_site_site_symmetry_order
  _atom_site_calc_flag
  _atom_site_refinement_flags_posn
  _atom_site_refinement_flags_adp
  _atom_site_refinement_flags_occupancy
  _atom_site_disorder_assembly
  _atom_site_disorder_group
 F1 F -0.19879(13) 0.47699(9) 0.58058(6) 0.0223(2) Uani 1 1 d . . . . .
 F2 F -0.08829(13) 0.53223(8) 0.47220(6) 0.0208(2) Uani 1 1 d . . . . .
 F3 F -0.07161(14) 0.36656(8) 0.50209(6) 0.0234(2) Uani 1 1 d . . . . .
 O1 O 0.25705(16) 0.59284(9) 0.66577(6) 0.0156(2) Uani 1 1 d . . . . .
 O2 O 0.03213(18) 0.66297(9) 0.59300(7) 0.0205(3) Uani 1 1 d . . . . .
 O3 O 0.16511(16) 0.39531(9) 0.61948(6) 0.0152(2) Uani 1 1 d . . . . .
 C1 C 0.3461(2) 0.67487(13) 0.78482(9) 0.0164(3) Uani 1 1 d . . . . .
 C2 C 0.5482(2) 0.66238(13) 0.79610(10) 0.0176(3) Uani 1 1 d . . . . .
 C3 C 0.6632(2) 0.66139(13) 0.72653(11) 0.0193(3) Uani 1 1 d . . . . .
 C4 C 0.6067(2) 0.70365(13) 0.65995(10) 0.0186(3) Uani 1 1 d . . . . .
 C5 C 0.4255(2) 0.76035(13) 0.65827(9) 0.0168(3) Uani 1 1 d . . . . .
 C6 C 0.4562(3) 0.86504(13) 0.69997(10) 0.0200(3) Uani 1 1 d . . . . .
 C7 C 0.4695(2) 0.86512(14) 0.77720(10) 0.0196(3) Uani 1 1 d . . . . .
 C8 C 0.4455(2) 0.76674(14) 0.82186(9) 0.0182(3) Uani 1 1 d . . . . .
 C9 C 0.2838(2) 0.69629(13) 0.70388(9) 0.0151(3) Uani 1 1 d . . . . .
 C10 C 0.1293(2) 0.59022(12) 0.61111(8) 0.0126(3) Uani 1 1 d . . . . .
 C11 C 0.1276(2) 0.48119(12) 0.56996(8) 0.0115(3) Uani 1 1 d . . . . .
 C12 C -0.0605(2) 0.46532(12) 0.53126(9) 0.0151(3) Uani 1 1 d . . . . .
 C13 C 0.0555(3) 0.38359(15) 0.68788(10) 0.0215(3) Uani 1 1 d . . . . .
 C14 C 0.2743(2) 0.48180(12) 0.50677(8) 0.0126(3) Uani 1 1 d . . . . .
 C15 C 0.3152(2) 0.57417(13) 0.46612(10) 0.0189(3) Uani 1 1 d . . . . .
 C16 C 0.4475(3) 0.57275(14) 0.40836(10) 0.0220(4) Uani 1 1 d . . . . .
 C17 C 0.5386(2) 0.47901(15) 0.39142(9) 0.0201(3) Uani 1 1 d . . . . .
 C18 C 0.4983(2) 0.38684(14) 0.43170(10) 0.0192(3) Uani 1 1 d . . . . .
 C19 C 0.3655(2) 0.38765(13) 0.48950(9) 0.0157(3) Uani 1 1 d . . . . .
 H1 H 0.264(3) 0.6334(17) 0.8169(12) 0.019(5) Uiso 1 1 d . . . . .
 H2 H 0.586(3) 0.6197(18) 0.8387(13) 0.024(6) Uiso 1 1 d . . . . .
 H3 H 0.784(3) 0.6255(18) 0.7322(13) 0.024(6) Uiso 1 1 d . . . . .
 H4 H 0.677(3) 0.7025(17) 0.6171(13) 0.020(5) Uiso 1 1 d . . . . .
 H5 H 0.385(3) 0.7710(18) 0.6042(13) 0.024(6) Uiso 1 1 d . . . . .
 H6 H 0.481(3) 0.9273(18) 0.6694(13) 0.024(6) Uiso 1 1 d . . . . .
 H7 H 0.499(3) 0.9310(19) 0.8040(13) 0.026(6) Uiso 1 1 d . . . . .
 H8 H 0.429(3) 0.7746(17) 0.8774(13) 0.022(5) Uiso 1 1 d . . . . .
 H9 H 0.167(3) 0.7326(16) 0.7014(11) 0.015(5) Uiso 1 1 d . . . . .
 H13A H 0.126(4) 0.339(2) 0.7227(15) 0.033(6) Uiso 1 1 d . . . . .
 H13B H 0.035(3) 0.450(2) 0.7134(14) 0.029(6) Uiso 1 1 d . . . . .
 H13C H -0.056(3) 0.3502(19) 0.6758(14) 0.028(6) Uiso 1 1 d . . . . .
 H15 H 0.256(3) 0.6387(17) 0.4767(12) 0.019(5) Uiso 1 1 d . . . . .
 H16 H 0.480(3) 0.6366(18) 0.3835(13) 0.023(5) Uiso 1 1 d . . . . .
 H17 H 0.630(3) 0.4784(18) 0.3529(13) 0.023(5) Uiso 1 1 d . . . . .
 H18 H 0.563(3) 0.3255(16) 0.4219(11) 0.012(5) Uiso 1 1 d . . . . .
 H19 H 0.337(3) 0.3270(18) 0.5174(12) 0.021(5) Uiso 1 1 d . . . . .

loop_
  _atom_site_aniso_label
  _atom_site_aniso_U_11
  _atom_site_aniso_U_22
  _atom_site_aniso_U_33
  _atom_site_aniso_U_23
  _atom_site_aniso_U_13
  _atom_site_aniso_U_12
 F1 0.0136(4) 0.0301(5) 0.0234(5) -0.0010(4) 0.0012(4) -0.0014(4)
 F2 0.0206(5) 0.0222(5) 0.0196(5) 0.0046(4) -0.0082(4) -0.0014(4)
 F3 0.0243(5) 0.0164(5) 0.0296(5) -0.0064(4) -0.0073(4) -0.0041(4)
 O1 0.0177(5) 0.0125(5) 0.0166(5) -0.0043(4) -0.0050(4) 0.0008(4)
 O2 0.0207(6) 0.0152(5) 0.0257(6) -0.0044(5) -0.0059(5) 0.0046(5)
 O3 0.0193(6) 0.0126(5) 0.0136(5) 0.0033(4) -0.0003(4) 0.0013(4)
 C1 0.0181(7) 0.0180(7) 0.0132(7) -0.0016(6) 0.0022(6) -0.0038(6)
 C2 0.0216(8) 0.0143(7) 0.0169(7) 0.0014(6) -0.0042(6) -0.0001(6)
 C3 0.0164(8) 0.0140(7) 0.0273(8) -0.0009(6) -0.0009(7) 0.0017(6)
 C4 0.0209(8) 0.0148(7) 0.0202(8) -0.0012(6) 0.0066(6) -0.0022(6)
 C5 0.0224(8) 0.0133(7) 0.0145(7) 0.0005(6) -0.0021(6) 0.0000(6)
 C6 0.0232(8) 0.0116(7) 0.0250(8) 0.0004(6) -0.0044(7) 0.0002(6)
 C7 0.0190(8) 0.0147(7) 0.0251(8) -0.0073(6) -0.0052(7) 0.0010(6)
 C8 0.0204(8) 0.0198(7) 0.0142(7) -0.0058(6) -0.0018(6) -0.0005(7)
 C9 0.0163(7) 0.0124(7) 0.0165(7) -0.0060(6) -0.0022(6) -0.0004(6)
 C10 0.0125(7) 0.0127(6) 0.0125(6) -0.0024(5) 0.0012(5) -0.0014(6)
 C11 0.0134(7) 0.0092(6) 0.0119(6) 0.0001(5) -0.0015(5) 0.0000(5)
 C12 0.0160(7) 0.0137(7) 0.0156(7) -0.0008(6) -0.0022(6) -0.0014(6)
 C13 0.0250(9) 0.0223(8) 0.0170(7) 0.0058(7) 0.0038(7) -0.0008(7)
 C14 0.0123(6) 0.0133(6) 0.0120(6) -0.0019(6) -0.0018(5) -0.0009(6)
 C15 0.0241(8) 0.0126(7) 0.0202(8) -0.0003(6) 0.0029(7) 0.0015(6)
 C16 0.0260(9) 0.0204(8) 0.0197(8) 0.0022(7) 0.0050(7) -0.0048(7)
 C17 0.0140(7) 0.0295(9) 0.0167(7) -0.0043(7) 0.0016(6) -0.0014(7)
 C18 0.0163(8) 0.0215(8) 0.0199(8) -0.0061(6) -0.0024(6) 0.0051(6)
 C19 0.0174(7) 0.0138(7) 0.0158(7) -0.0011(6) -0.0021(6) 0.0020(6)

_geom_special_details
;
 All esds (except the esd in the dihedral angle between two l.s. planes)
 are estimated using the full covariance matrix.  The cell esds are taken
 into account individually in the estimation of esds in distances, angles
 and torsion angles; correlations between esds in cell parameters are only
 used when they are defined by crystal symmetry.  An approximate (isotropic)
 treatment of cell esds is used for estimating esds involving l.s. planes.
;
loop_
  _geom_bond_atom_site_label_1
  _geom_bond_atom_site_label_2
  _geom_bond_distance
  _geom_bond_site_symmetry_2
  _geom_bond_publ_flag
 F1 C12 1.3334(18) . ?
 F2 C12 1.3354(18) . ?
 F3 C12 1.3408(18) . ?
 O1 C9 1.4691(19) . ?
 O1 C10 1.3309(18) . ?
 O2 C10 1.201(2) . ?
 O3 C11 1.4027(18) . ?
 O3 C13 1.435(2) . ?
 C1 C2 1.508(2) . ?
 C1 C8 1.508(2) . ?
 C1 C9 1.492(2) . ?
 C1 H1 0.97(2) . ?
 C2 C3 1.467(2) . ?
 C2 C8 1.577(2) . ?
 C2 H2 0.95(2) . ?
 C3 C4 1.331(3) . ?
 C3 H3 1.00(2) . ?
 C4 C5 1.511(2) . ?
 C4 H4 0.90(2) . ?
 C5 C6 1.515(2) . ?
 C5 C9 1.533(2) . ?
 C5 H5 0.99(2) . ?
 C6 C7 1.334(3) . ?
 C6 H6 0.96(2) . ?
 C7 C8 1.466(2) . ?
 C7 H7 0.97(2) . ?
 C8 H8 0.97(2) . ?
 C9 H9 0.97(2) . ?
 C10 C11 1.542(2) . ?
 C11 C12 1.549(2) . ?
 C11 C14 1.533(2) . ?
 C13 H13A 0.97(3) . ?
 C13 H13B 0.95(2) . ?
 C13 H13C 0.95(3) . ?
 C14 C15 1.388(2) . ?
 C14 C19 1.392(2) . ?
 C15 C16 1.392(2) . ?
 C15 H15 0.94(2) . ?
 C16 C17 1.386(3) . ?
 C16 H16 0.94(2) . ?
 C17 C18 1.382(3) . ?
 C17 H17 0.95(2) . ?
 C18 C19 1.395(2) . ?
 C18 H18 0.92(2) . ?
 C19 H19 0.93(2) . ?

loop_
  _geom_angle_atom_site_label_1
  _geom_angle_atom_site_label_2
  _geom_angle_atom_site_label_3
  _geom_angle
  _geom_angle_site_symmetry_1
  _geom_angle_site_symmetry_3
  _geom_angle_publ_flag
 C10 O1 C9 115.65(12) . . ?
 C11 O3 C13 117.90(13) . . ?
 C2 C1 H1 119.0(13) . . ?
 C8 C1 C2 63.05(11) . . ?
 C8 C1 H1 118.1(12) . . ?
 C9 C1 C2 116.22(14) . . ?
 C9 C1 C8 113.98(14) . . ?
 C9 C1 H1 116.0(12) . . ?
 C1 C2 C8 58.47(11) . . ?
 C1 C2 H2 116.5(14) . . ?
 C3 C2 C1 117.66(15) . . ?
 C3 C2 C8 120.89(14) . . ?
 C3 C2 H2 117.2(14) . . ?
 C8 C2 H2 113.1(13) . . ?
 C2 C3 H3 115.9(13) . . ?
 C4 C3 C2 121.37(16) . . ?
 C4 C3 H3 122.7(13) . . ?
 C3 C4 C5 118.71(15) . . ?
 C3 C4 H4 121.2(14) . . ?
 C5 C4 H4 120.0(14) . . ?
 C4 C5 C6 105.55(14) . . ?
 C4 C5 C9 110.01(13) . . ?
 C4 C5 H5 110.5(13) . . ?
 C6 C5 C9 108.28(14) . . ?
 C6 C5 H5 112.0(13) . . ?
 C9 C5 H5 110.4(13) . . ?
 C5 C6 H6 118.3(13) . . ?
 C7 C6 C5 118.98(15) . . ?
 C7 C6 H6 122.2(13) . . ?
 C6 C7 C8 120.93(15) . . ?
 C6 C7 H7 119.4(14) . . ?
 C8 C7 H7 119.7(13) . . ?
 C1 C8 C2 58.48(11) . . ?
 C1 C8 H8 115.8(13) . . ?
 C2 C8 H8 115.0(13) . . ?
 C7 C8 C1 118.76(14) . . ?
 C7 C8 C2 119.67(14) . . ?
 C7 C8 H8 116.5(13) . . ?
 O1 C9 C1 107.42(13) . . ?
 O1 C9 C5 109.03(13) . . ?
 O1 C9 H9 106.1(12) . . ?
 C1 C9 C5 111.42(13) . . ?
 C1 C9 H9 113.3(11) . . ?
 C5 C9 H9 109.3(12) . . ?
 O1 C10 C11 110.67(12) . . ?
 O2 C10 O1 125.81(14) . . ?
 O2 C10 C11 123.45(14) . . ?
 O3 C11 C10 113.67(12) . . ?
 O3 C11 C12 109.79(12) . . ?
 O3 C11 C14 107.31(12) . . ?
 C10 C11 C12 108.62(12) . . ?
 C14 C11 C10 108.45(12) . . ?
 C14 C11 C12 108.89(11) . . ?
 F1 C12 F2 107.45(13) . . ?
 F1 C12 F3 107.11(13) . . ?
 F1 C12 C11 113.14(12) . . ?
 F2 C12 F3 106.69(12) . . ?
 F2 C12 C11 112.55(13) . . ?
 F3 C12 C11 109.55(13) . . ?
 O3 C13 H13A 105.7(16) . . ?
 O3 C13 H13B 112.3(15) . . ?
 O3 C13 H13C 110.7(15) . . ?
 H13A C13 H13B 107(2) . . ?
 H13A C13 H13C 110(2) . . ?
 H13B C13 H13C 110(2) . . ?
 C15 C14 C11 121.02(14) . . ?
 C15 C14 C19 119.82(14) . . ?
 C19 C14 C11 119.15(13) . . ?
 C14 C15 C16 120.11(15) . . ?
 C14 C15 H15 121.6(13) . . ?
 C16 C15 H15 118.3(13) . . ?
 C15 C16 H16 119.5(14) . . ?
 C17 C16 C15 119.97(16) . . ?
 C17 C16 H16 120.4(14) . . ?
 C16 C17 H17 119.9(14) . . ?
 C18 C17 C16 120.14(15) . . ?
 C18 C17 H17 119.9(14) . . ?
 C17 C18 C19 120.18(16) . . ?
 C17 C18 H18 119.8(13) . . ?
 C19 C18 H18 119.9(13) . . ?
 C14 C19 C18 119.77(15) . . ?
 C14 C19 H19 118.5(14) . . ?
 C18 C19 H19 121.7(14) . . ?

loop_
  _geom_torsion_atom_site_label_1
  _geom_torsion_atom_site_label_2
  _geom_torsion_atom_site_label_3
  _geom_torsion_atom_site_label_4
  _geom_torsion
  _geom_torsion_site_symmetry_1
  _geom_torsion_site_symmetry_2
  _geom_torsion_site_symmetry_3
  _geom_torsion_site_symmetry_4
  _geom_torsion_publ_flag
 O1 C10 C11 O3 36.13(17) . . . . ?
 O1 C10 C11 C12 158.67(12) . . . . ?
 O1 C10 C11 C14 -83.13(14) . . . . ?
 O2 C10 C11 O3 -146.69(16) . . . . ?
 O2 C10 C11 C12 -24.2(2) . . . . ?
 O2 C10 C11 C14 94.05(18) . . . . ?
 O3 C11 C12 F1 70.68(16) . . . . ?
 O3 C11 C12 F2 -167.27(12) . . . . ?
 O3 C11 C12 F3 -48.75(16) . . . . ?
 O3 C11 C14 C15 -157.07(14) . . . . ?
 O3 C11 C14 C19 23.79(18) . . . . ?
 C1 C2 C3 C4 21.7(2) . . . . ?
 C1 C2 C8 C7 -107.47(17) . . . . ?
 C2 C1 C8 C7 109.01(17) . . . . ?
 C2 C1 C9 O1 87.70(17) . . . . ?
 C2 C1 C9 C5 -31.7(2) . . . . ?
 C2 C3 C4 C5 4.3(2) . . . . ?
 C3 C2 C8 C1 105.52(17) . . . . ?
 C3 C2 C8 C7 -2.0(2) . . . . ?
 C3 C4 C5 C6 73.63(19) . . . . ?
 C3 C4 C5 C9 -43.0(2) . . . . ?
 C4 C5 C6 C7 -75.3(2) . . . . ?
 C4 C5 C9 O1 -63.14(16) . . . . ?
 C4 C5 C9 C1 55.26(18) . . . . ?
 C5 C6 C7 C8 -3.2(3) . . . . ?
 C6 C5 C9 O1 -178.01(12) . . . . ?
 C6 C5 C9 C1 -59.62(17) . . . . ?
 C6 C7 C8 C1 -20.3(3) . . . . ?
 C6 C7 C8 C2 47.8(2) . . . . ?
 C8 C1 C2 C3 -111.01(16) . . . . ?
 C8 C1 C9 O1 158.19(13) . . . . ?
 C8 C1 C9 C5 38.84(19) . . . . ?
 C8 C2 C3 C4 -46.3(2) . . . . ?
 C9 O1 C10 O2 -2.9(2) . . . . ?
 C9 O1 C10 C11 174.23(12) . . . . ?
 C9 C1 C2 C3 -6.1(2) . . . . ?
 C9 C1 C2 C8 104.94(16) . . . . ?
 C9 C1 C8 C2 -108.44(16) . . . . ?
 C9 C1 C8 C7 0.6(2) . . . . ?
 C9 C5 C6 C7 42.4(2) . . . . ?
 C10 O1 C9 C1 149.87(13) . . . . ?
 C10 O1 C9 C5 -89.25(16) . . . . ?
 C10 C11 C12 F1 -54.18(16) . . . . ?
 C10 C11 C12 F2 67.87(15) . . . . ?
 C10 C11 C12 F3 -173.61(12) . . . . ?
 C10 C11 C14 C15 -33.88(18) . . . . ?
 C10 C11 C14 C19 146.97(14) . . . . ?
 C11 C14 C15 C16 -179.30(15) . . . . ?
 C11 C14 C19 C18 179.47(14) . . . . ?
 C12 C11 C14 C15 84.15(17) . . . . ?
 C12 C11 C14 C19 -94.99(16) . . . . ?
 C13 O3 C11 C10 54.52(18) . . . . ?
 C13 O3 C11 C12 -67.38(17) . . . . ?
 C13 O3 C11 C14 174.42(13) . . . . ?
 C14 C11 C12 F1 -172.10(13) . . . . ?
 C14 C11 C12 F2 -50.06(16) . . . . ?
 C14 C11 C12 F3 68.47(15) . . . . ?
 C14 C15 C16 C17 0.0(3) . . . . ?
 C15 C14 C19 C18 0.3(2) . . . . ?
 C15 C16 C17 C18 0.0(3) . . . . ?
 C16 C17 C18 C19 0.1(3) . . . . ?
 C17 C18 C19 C14 -0.3(2) . . . . ?
 C19 C14 C15 C16 -0.2(2) . . . . ?

_iucr_refine_instructions_details
;
TITL 19srv110 in P212121 #19
REM reset to P212121 #19
CELL 0.71073 7.3559 12.5594 17.2298 90 90 90
ZERR 4 0.0003 0.0005 0.0007 0 0 0
LATT -1
SYMM 0.5-X,-Y,0.5+Z
SYMM 0.5+X,0.5-Y,-Z
SYMM -X,0.5+Y,0.5-Z
SFAC C H F O
UNIT 76 68 12 12

L.S. 9
PLAN  5
SIZE 0.21 0.32 0.38
TEMP -153.15
BOND $h
CONF 
fmap 2 53
acta 
OMIT -2 59
WGHT 0.043 0.264
FVAR 0.25321
REM <olex2.extras>
REM <HklSrc "%.\\19srv110.hkl">
REM </olex2.extras>

F1    3    -0.19879  0.47699  0.58058  11.00000  0.01358  0.03005  0.02335 =
 -0.00099  0.00121 -0.00140 
F2    3    -0.08829  0.53223  0.47220  11.00000  0.02064  0.02217  0.01956 =
 0.00460 -0.00818 -0.00139 
F3    3    -0.07161  0.36656  0.50209  11.00000  0.02431  0.01642  0.02958 =
 -0.00641 -0.00728 -0.00410 
O1    4     0.25705  0.59284  0.66577  11.00000  0.01771  0.01246  0.01663 =
 -0.00429 -0.00503  0.00079 
O2    4     0.03213  0.66297  0.59300  11.00000  0.02070  0.01517  0.02570 =
 -0.00436 -0.00590  0.00460 
O3    4     0.16511  0.39531  0.61948  11.00000  0.01933  0.01258  0.01356 =
 0.00330 -0.00029  0.00129 
C1    1     0.34608  0.67487  0.78482  11.00000  0.01807  0.01801  0.01318 =
 -0.00160  0.00221 -0.00385 
C2    1     0.54824  0.66238  0.79610  11.00000  0.02158  0.01435  0.01694 =
 0.00137 -0.00418 -0.00007 
C3    1     0.66324  0.66139  0.72653  11.00000  0.01641  0.01401  0.02734 =
 -0.00095 -0.00089  0.00168 
C4    1     0.60666  0.70365  0.65995  11.00000  0.02093  0.01480  0.02020 =
 -0.00117  0.00660 -0.00221 
C5    1     0.42547  0.76035  0.65827  11.00000  0.02244  0.01334  0.01449 =
 0.00054 -0.00215 -0.00001 
C6    1     0.45622  0.86504  0.69997  11.00000  0.02324  0.01164  0.02501 =
 0.00039 -0.00443  0.00020 
C7    1     0.46950  0.86512  0.77720  11.00000  0.01903  0.01466  0.02507 =
 -0.00726 -0.00521  0.00097 
C8    1     0.44549  0.76674  0.82186  11.00000  0.02041  0.01985  0.01424 =
 -0.00576 -0.00184 -0.00055 
C9    1     0.28384  0.69629  0.70389  11.00000  0.01628  0.01238  0.01654 =
 -0.00598 -0.00220 -0.00041 
C10   1     0.12929  0.59022  0.61111  11.00000  0.01254  0.01270  0.01250 =
 -0.00236  0.00117 -0.00142 
C11   1     0.12760  0.48119  0.56996  11.00000  0.01344  0.00920  0.01186 =
 0.00014 -0.00149  0.00004 
C12   1    -0.06054  0.46532  0.53126  11.00000  0.01597  0.01365  0.01559 =
 -0.00079 -0.00225 -0.00143 
C13   1     0.05555  0.38359  0.68788  11.00000  0.02503  0.02232  0.01703 =
 0.00577  0.00384 -0.00082 
C14   1     0.27425  0.48180  0.50677  11.00000  0.01229  0.01331  0.01205 =
 -0.00187 -0.00185 -0.00086 
C15   1     0.31521  0.57417  0.46612  11.00000  0.02405  0.01258  0.02017 =
 -0.00027  0.00288  0.00149 
C16   1     0.44753  0.57275  0.40836  11.00000  0.02599  0.02038  0.01967 =
 0.00223  0.00499 -0.00480 
C17   1     0.53858  0.47901  0.39142  11.00000  0.01399  0.02955  0.01669 =
 -0.00431  0.00157 -0.00145 
C18   1     0.49826  0.38684  0.43170  11.00000  0.01630  0.02148  0.01988 =
 -0.00610 -0.00235  0.00513 
C19   1     0.36555  0.38765  0.48950  11.00000  0.01744  0.01379  0.01583 =
 -0.00110 -0.00205  0.00199 
H1    2     0.26410  0.63341  0.81687  11.00000  0.01888 
H2    2     0.58602  0.61966  0.83873  11.00000  0.02435 
H3    2     0.78427  0.62548  0.73219  11.00000  0.02437 
H4    2     0.67737  0.70249  0.61712  11.00000  0.01963 
H5    2     0.38459  0.77103  0.60416  11.00000  0.02409 
H6    2     0.48120  0.92728  0.66940  11.00000  0.02405 
H7    2     0.49878  0.93099  0.80398  11.00000  0.02580 
H8    2     0.42882  0.77465  0.87740  11.00000  0.02223 
H9    2     0.16738  0.73264  0.70143  11.00000  0.01479 
H13a  2     0.12560  0.33945  0.72275  11.00000  0.03329 
H13b  2     0.03465  0.44976  0.71340  11.00000  0.02934 
H13c  2    -0.05634  0.35015  0.67582  11.00000  0.02785 
H15   2     0.25627  0.63870  0.47675  11.00000  0.01936 
H16   2     0.48009  0.63657  0.38353  11.00000  0.02320 
H17   2     0.63043  0.47844  0.35286  11.00000  0.02256 
H18   2     0.56303  0.32549  0.42191  11.00000  0.01203 
H19   2     0.33653  0.32696  0.51741  11.00000  0.02126 
HKLF 4

END
;

_olex2_submission_special_instructions  'No special instructions were received'
