# Supplementary material for: Control of dynamic sp3-C stereochemistry
Source: Nat Chem. 2023 Mar 13;15(5):615–24. doi: 10.1038/s41557-023-01156-7 (PMC10159849; doi:10.1038/s41557-023-01156-7)
Supplement: Supplementary file 4 — Crystallographic data for compound (R,R)-2; CCDC reference 2068016. [file 41557_2023_1156_MOESM4_ESM.cif]

data_RS2_19srv100
_audit_creation_date               2019-03-08
_audit_creation_method
;
Olex2 1.2-beta
(compiled 2018.05.29 svn.r3508 for OlexSys, GUI svn.r5506)
;
_shelx_SHELXL_version_number       '2017/1'
loop_
  _audit_author_name
  _audit_author_email
  _audit_author_address
 'Yufit, D.' d.s.yufit@durham.ac.uk
;

Durham University
Chemistry
South Rd.
Durham
DH1 3LE
UK
;


_publ_requested_journal           'Nature Chemistry'
_publ_section_title
;
Control of Dynamic sp3-C stereochemistry
;
_publ_contact_author_name         'Dmitry Yufit'
_publ_contact_author_address
;
Department of Chemistry
Durham University
South Rd.
Durham
DH1 3LE
UK
;
_publ_contact_author_email        'd.s.yufit@durham.ac.uk'


_publ_contact_letter
;
The CIF file contains data for structure RS2 from
the paper 

"Control of Dynamic sp3-C stereochemistry"

by A.N. Bismillah, T.G. Johnson, , B.A. Hussein, A.T. Turley, H.C. Wong, J.A. Aguilar, D.S. Yufit
and  P.R. McGonigal


;
loop_
_publ_author_name
_publ_author_address
'Johnson, Tobias G.'
;
Department of Chemistry
Durham University
South Rd.
Durham
DH1 3LE
UK
;
'Bismillah, Aisha N.'
;
Department of Chemistry
Durham University
South Rd.
Durham
DH1 3LE
UK
;
'Hussein, Burhan A.'
;
Department of Chemistry
Durham University
South Rd.
Durham
DH1 3LE
UK
;
'Turley, Andrew T.'
;
Department of Chemistry
Durham University
South Rd.
Durham
DH1 3LE
UK
;
'Wong, Ho Chi'
;
Department of Chemistry
Durham University
South Rd.
Durham
DH1 3LE
UK
;
'Aguilar, Juan A.'
;
Department of Chemistry
Durham University
South Rd.
Durham
DH1 3LE
UK
;

'Yufit, Dmitry S.'
;
Department of Chemistry
Durham University
South Rd.
Durham
DH1 3LE
UK
;
'McGonigal, Paul R.'
;
Department of Chemistry
Durham University
South Rd.
Durham
DH1 3LE
UK
;

_publ_section_references
;
Dolomanov, O.V., Bourhis, L.J., Gildea, R.J, Howard, J.A.K. & Puschmann, H.
 (2009), J. Appl. Cryst. 42, 339-341.

Sheldrick, G.M. (2008). Acta Cryst. A64, 112-122.

Sheldrick, G.M. (2015). Acta Cryst. C71, 3-8.
;
_chemical_name_common              ?
_chemical_name_systematic          ?
_chemical_formula_moiety           'C19 H17 F3 O3'
_chemical_formula_sum              'C19 H17 F3 O3'
_chemical_formula_weight           350.32
_chemical_absolute_configuration   ad
_chemical_melting_point            ?
_chemical_oxdiff_formula           'C19 H17 F3 O3'
loop_
  _atom_type_symbol
  _atom_type_description
  _atom_type_scat_dispersion_real
  _atom_type_scat_dispersion_imag
  _atom_type_scat_source
 'C' 'C' 0.0033 0.0016 'International Tables Vol C Tables 4.2.6.8 and 6.1.1.4'
 'H' 'H' 0.0000 0.0000 'International Tables Vol C Tables 4.2.6.8 and 6.1.1.4'
 'F' 'F' 0.0171 0.0103 'International Tables Vol C Tables 4.2.6.8 and 6.1.1.4'
 'O' 'O' 0.0106 0.0060 'International Tables Vol C Tables 4.2.6.8 and 6.1.1.4'

_shelx_space_group_comment
;
The symmetry employed for this shelxl refinement is uniquely defined
by the following loop, which should always be used as a source of
symmetry information in preference to the above space-group names.
They are only intended as comments.
;
_space_group_crystal_system        'orthorhombic'
_space_group_IT_number             19
_space_group_name_H-M_alt          'P 21 21 21'
_space_group_name_Hall             'P 2ac 2ab'
loop_
  _space_group_symop_operation_xyz
 'x, y, z'
 '-x+1/2, -y, z+1/2'
 'x+1/2, -y+1/2, -z'
 '-x, y+1/2, -z+1/2'

_cell_length_a                     7.36678(15)
_cell_length_b                     12.5886(2)
_cell_length_c                     17.2671(3)
_cell_angle_alpha                  90
_cell_angle_beta                   90
_cell_angle_gamma                  90
_cell_volume                       1601.30(5)
_cell_formula_units_Z              4
_cell_measurement_reflns_used      8911
_cell_measurement_temperature      120.0
_cell_measurement_theta_max        33.1060
_cell_measurement_theta_min        2.3510
_shelx_estimated_absorpt_T_max     0.974
_shelx_estimated_absorpt_T_min     0.945
_exptl_absorpt_coefficient_mu      0.120
_exptl_absorpt_correction_T_max    0.978
_exptl_absorpt_correction_T_min    0.959
_exptl_absorpt_correction_type     analytical
_exptl_absorpt_process_details
;
CrysAlisPro, Agilent Technologies,
Version 1.171.37.35h (release 09-02-2015 CrysAlis171 .NET)
(compiled Feb  9 2015,16:26:32)
Analytical numeric absorption correction using a multifaceted crystal
			model based on expressions derived by R.C. Clark & J.S. Reid.
(Clark, R. C. & Reid, J. S. (1995). Acta Cryst. A51, 887-897)
Empirical absorption correction using spherical harmonics,
 implemented in SCALE3 ABSPACK scaling algorithm.
;
_exptl_absorpt_special_details     ?
_exptl_crystal_colour              'clear colourless'
_exptl_crystal_colour_lustre       clear
_exptl_crystal_colour_primary      colourless
_exptl_crystal_density_diffrn      1.453
_exptl_crystal_density_meas        ?
_exptl_crystal_density_method      ?
_exptl_crystal_description         prism
_exptl_crystal_F_000               728
_exptl_crystal_size_max            0.48
_exptl_crystal_size_mid            0.31
_exptl_crystal_size_min            0.22
_exptl_transmission_factor_max     ?
_exptl_transmission_factor_min     ?
_diffrn_reflns_av_R_equivalents    0.0387
_diffrn_reflns_av_unetI/netI       0.0255
_diffrn_reflns_Laue_measured_fraction_full  0.999
_diffrn_reflns_Laue_measured_fraction_max  0.999
_diffrn_reflns_limit_h_max         10
_diffrn_reflns_limit_h_min         -9
_diffrn_reflns_limit_k_max         17
_diffrn_reflns_limit_k_min         -17
_diffrn_reflns_limit_l_max         23
_diffrn_reflns_limit_l_min         -23
_diffrn_reflns_number              26817
_diffrn_reflns_point_group_measured_fraction_full  0.999
_diffrn_reflns_point_group_measured_fraction_max  1.000
_diffrn_reflns_theta_full          25.242
_diffrn_reflns_theta_max           29.493
_diffrn_reflns_theta_min           2.359
_diffrn_ambient_temperature        120.0
_diffrn_detector                   'CCD area detector'
_diffrn_detector_area_resol_mean   16.1511
_diffrn_detector_type              Sapphire3
_diffrn_measured_fraction_theta_full  0.999
_diffrn_measured_fraction_theta_max  0.999
_diffrn_measurement_details
;
#__ type_ start__ end____ width___ exp.time_
  1 omega   35.00   98.00   1.0000   10.0000
omega____ theta____ kappa____ phi______ frames
    -       28.9587   57.0000  -90.0000 63

#__ type_ start__ end____ width___ exp.time_
  2 omega  -22.00   66.00   1.0000   10.0000
omega____ theta____ kappa____ phi______ frames
    -       28.9587 -100.0000 -120.0000 88

#__ type_ start__ end____ width___ exp.time_
  3 omega    9.00   36.00   1.0000   10.0000
omega____ theta____ kappa____ phi______ frames
    -       28.9587   77.0000  120.0000 27

#__ type_ start__ end____ width___ exp.time_
  4 omega   56.00   99.00   1.0000   10.0000
omega____ theta____ kappa____ phi______ frames
    -       28.9587   77.0000   30.0000 43

#__ type_ start__ end____ width___ exp.time_
  5 omega  -40.00   44.00   1.0000   10.0000
omega____ theta____ kappa____ phi______ frames
    -       28.9587  -57.0000  120.0000 84

#__ type_ start__ end____ width___ exp.time_
  6 omega  -13.00   13.00   1.0000   10.0000
omega____ theta____ kappa____ phi______ frames
    -       28.9587 -100.0000   30.0000 26

#__ type_ start__ end____ width___ exp.time_
  7 omega   26.00   71.00   1.0000   10.0000
omega____ theta____ kappa____ phi______ frames
    -       28.9587 -100.0000   30.0000 45

#__ type_ start__ end____ width___ exp.time_
  8 omega    9.00   98.00   1.0000   10.0000
omega____ theta____ kappa____ phi______ frames
    -       28.9587   57.0000    0.0000 89

#__ type_ start__ end____ width___ exp.time_
  9 omega  -98.00  -73.00   1.0000   10.0000
omega____ theta____ kappa____ phi______ frames
    -      -28.3337  -77.0000   30.0000 25

#__ type_ start__ end____ width___ exp.time_
 10 omega   35.00  105.00   1.0000   10.0000
omega____ theta____ kappa____ phi______ frames
    -       28.9587  178.0000  150.0000 70

#__ type_ start__ end____ width___ exp.time_
 11 omega  -40.00   50.00   1.0000   10.0000
omega____ theta____ kappa____ phi______ frames
    -       28.9587  -57.0000  -90.0000 90

#__ type_ start__ end____ width___ exp.time_
 12 omega    9.00   98.00   1.0000   10.0000
omega____ theta____ kappa____ phi______ frames
    -       28.9587   57.0000 -180.0000 89
;
_diffrn_measurement_device         '4-circle diffractometer'
_diffrn_measurement_device_type    'Xcalibur, Sapphire3'
_diffrn_measurement_method         '\w scans'
_diffrn_orient_matrix_UB_11        0.0336518000
_diffrn_orient_matrix_UB_12        -0.0410451000
_diffrn_orient_matrix_UB_13        0.0242173000
_diffrn_orient_matrix_UB_21        0.0183525000
_diffrn_orient_matrix_UB_22        -0.0316215000
_diffrn_orient_matrix_UB_23        -0.0330902000
_diffrn_orient_matrix_UB_31        0.0882855000
_diffrn_orient_matrix_UB_32        0.0222142000
_diffrn_orient_matrix_UB_33        -0.0023360000
_diffrn_radiation_monochromator    graphite
_diffrn_radiation_probe            x-ray
_diffrn_radiation_type             MoK\a
_diffrn_radiation_wavelength       0.71073
_diffrn_source                     'sealed tubeEnhance (Mo) X-ray Source'
_diffrn_source_target              Mo
_diffrn_source_type                'Enhance (Mo) X-ray Source'
_reflns_Friedel_coverage           0.751
_reflns_Friedel_fraction_full      1.000
_reflns_Friedel_fraction_max       1.000
_reflns_number_gt                  4133
_reflns_number_total               4452
_reflns_odcompleteness_completeness  99.93
_reflns_odcompleteness_iscentric   1
_reflns_odcompleteness_theta       31.44
_reflns_special_details
;
 Reflections were merged by SHELXL according to the crystal
 class for the calculation of statistics and refinement.
 
 _reflns_Friedel_fraction is defined as the number of unique
 Friedel pairs measured divided by the number that would be
 possible theoretically, ignoring centric projections and
 systematic absences.
;
_reflns_threshold_expression       'I > 2\s(I)'
_computing_cell_refinement
;
CrysAlisPro, Agilent Technologies,
Version 1.171.37.35h (release 09-02-2015 CrysAlis171 .NET)
(compiled Feb  9 2015,16:26:32)
;
_computing_data_collection
;
CrysAlisPro, Agilent Technologies,
Version 1.171.37.35h (release 09-02-2015 CrysAlis171 .NET)
(compiled Feb  9 2015,16:26:32)
;
_computing_data_reduction
;
CrysAlisPro, Agilent Technologies,
Version 1.171.37.35h (release 09-02-2015 CrysAlis171 .NET)
(compiled Feb  9 2015,16:26:32)
;
_computing_molecular_graphics      'Olex2 (Dolomanov et al., 2009)'
_computing_publication_material    'Olex2 (Dolomanov et al., 2009)'
_computing_structure_refinement    'ShelXL (Sheldrick, 2015)'
_computing_structure_solution      'XS (Sheldrick, 2008)'
_refine_diff_density_max           0.272
_refine_diff_density_min           -0.200
_refine_diff_density_rms           0.038
_refine_ls_abs_structure_details
;
 Flack x determined using 1681 quotients [(I+)-(I-)]/[(I+)+(I-)]
 (Parsons, Flack and Wagner, Acta Cryst. B69 (2013) 249-259).
;
_refine_ls_abs_structure_Flack     0.0(2)
_refine_ls_extinction_coef         .
_refine_ls_extinction_method       none
_refine_ls_goodness_of_fit_ref     1.014
_refine_ls_hydrogen_treatment      refall
_refine_ls_matrix_type             full
_refine_ls_number_parameters       294
_refine_ls_number_reflns           4452
_refine_ls_number_restraints       0
_refine_ls_R_factor_all            0.0349
_refine_ls_R_factor_gt             0.0311
_refine_ls_restrained_S_all        1.014
_refine_ls_shift/su_max            0.000
_refine_ls_shift/su_mean           0.000
_refine_ls_structure_factor_coef   Fsqd
_refine_ls_weighting_details      
 'w=1/[\s^2^(Fo^2^)+(0.0350P)^2^+0.3290P] where P=(Fo^2^+2Fc^2^)/3'
_refine_ls_weighting_scheme        calc
_refine_ls_wR_factor_gt            0.0720
_refine_ls_wR_factor_ref           0.0744
_refine_special_details            ?
_olex2_refinement_description
;
;
_atom_sites_solution_hydrogens     difmap
_atom_sites_solution_primary       direct
_atom_sites_solution_secondary     ?
loop_
  _atom_site_label
  _atom_site_type_symbol
  _atom_site_fract_x
  _atom_site_fract_y
  _atom_site_fract_z
  _atom_site_U_iso_or_equiv
  _atom_site_adp_type
  _atom_site_occupancy
  _atom_site_site_symmetry_order
  _atom_site_calc_flag
  _atom_site_refinement_flags_posn
  _atom_site_refinement_flags_adp
  _atom_site_refinement_flags_occupancy
  _atom_site_disorder_assembly
  _atom_site_disorder_group
 F1 F -0.07151(15) 0.36654(8) 0.49784(7) 0.0265(2) Uani 1 1 d . . . . .
 F2 F -0.19862(14) 0.47705(10) 0.41945(6) 0.0257(2) Uani 1 1 d . . . . .
 F3 F -0.08820(14) 0.53224(9) 0.52780(6) 0.0239(2) Uani 1 1 d . . . . .
 O1 O 0.25712(16) 0.59282(9) 0.33417(7) 0.0187(2) Uani 1 1 d . . . . .
 O2 O 0.03219(18) 0.66297(10) 0.40702(7) 0.0237(3) Uani 1 1 d . . . . .
 O3 O 0.16516(17) 0.39542(9) 0.38052(6) 0.0181(2) Uani 1 1 d . . . . .
 C1 C 0.3462(2) 0.67491(14) 0.21535(10) 0.0197(3) Uani 1 1 d . . . . .
 C2 C 0.5479(3) 0.66237(14) 0.20390(10) 0.0209(3) Uani 1 1 d . . . . .
 C3 C 0.6635(3) 0.66132(14) 0.27344(11) 0.0225(3) Uani 1 1 d . . . . .
 C4 C 0.6067(2) 0.70391(14) 0.34006(11) 0.0219(3) Uani 1 1 d . . . . .
 C5 C 0.4255(2) 0.76029(13) 0.34166(10) 0.0195(3) Uani 1 1 d . . . . .
 C6 C 0.4566(3) 0.86502(14) 0.29989(11) 0.0229(4) Uani 1 1 d . . . . .
 C7 C 0.4692(3) 0.86509(14) 0.22279(11) 0.0228(4) Uani 1 1 d . . . . .
 C8 C 0.4456(3) 0.76666(14) 0.17818(10) 0.0213(3) Uani 1 1 d . . . . .
 C9 C 0.2840(2) 0.69635(13) 0.29615(10) 0.0180(3) Uani 1 1 d . . . . .
 C10 C 0.1294(2) 0.59023(13) 0.38904(9) 0.0157(3) Uani 1 1 d . . . . .
 C11 C 0.1276(2) 0.48121(12) 0.43008(9) 0.0145(3) Uani 1 1 d . . . . .
 C12 C -0.0606(2) 0.46534(13) 0.46878(9) 0.0182(3) Uani 1 1 d . . . . .
 C13 C 0.0555(3) 0.38366(16) 0.31219(10) 0.0246(4) Uani 1 1 d . . . . .
 C14 C 0.2742(2) 0.48163(13) 0.49324(9) 0.0153(3) Uani 1 1 d . . . . .
 C15 C 0.3656(2) 0.38760(13) 0.51058(9) 0.0190(3) Uani 1 1 d . . . . .
 C16 C 0.4981(2) 0.38669(15) 0.56819(10) 0.0222(4) Uani 1 1 d . . . . .
 C17 C 0.5388(2) 0.47897(16) 0.60867(10) 0.0233(3) Uani 1 1 d . . . . .
 C18 C 0.4473(3) 0.57274(15) 0.59160(10) 0.0248(4) Uani 1 1 d . . . . .
 C19 C 0.3154(3) 0.57405(14) 0.53394(10) 0.0214(3) Uani 1 1 d . . . . .
 H1 H 0.267(3) 0.6335(19) 0.1820(13) 0.030(6) Uiso 1 1 d . . . . .
 H2 H 0.588(3) 0.6189(18) 0.1615(12) 0.025(5) Uiso 1 1 d . . . . .
 H3 H 0.786(3) 0.6268(19) 0.2686(13) 0.030(6) Uiso 1 1 d . . . . .
 H4 H 0.678(3) 0.7044(19) 0.3856(14) 0.031(6) Uiso 1 1 d . . . . .
 H5 H 0.384(3) 0.7712(17) 0.3961(13) 0.024(5) Uiso 1 1 d . . . . .
 H6 H 0.478(3) 0.9283(19) 0.3307(13) 0.032(6) Uiso 1 1 d . . . . .
 H7 H 0.498(3) 0.9310(18) 0.1954(13) 0.027(6) Uiso 1 1 d . . . . .
 H8 H 0.435(3) 0.7726(17) 0.1224(14) 0.029(6) Uiso 1 1 d . . . . .
 H9 H 0.168(3) 0.7327(16) 0.2983(11) 0.016(5) Uiso 1 1 d . . . . .
 H13A H 0.126(4) 0.339(2) 0.2774(14) 0.034(6) Uiso 1 1 d . . . . .
 H13B H 0.032(3) 0.4514(19) 0.2877(13) 0.031(6) Uiso 1 1 d . . . . .
 H13C H -0.060(3) 0.3492(19) 0.3241(14) 0.030(6) Uiso 1 1 d . . . . .
 H15 H 0.335(3) 0.3258(18) 0.4819(12) 0.026(6) Uiso 1 1 d . . . . .
 H16 H 0.561(3) 0.3253(17) 0.5786(12) 0.018(5) Uiso 1 1 d . . . . .
 H17 H 0.633(3) 0.4784(18) 0.6478(13) 0.028(6) Uiso 1 1 d . . . . .
 H18 H 0.477(3) 0.6363(17) 0.6172(12) 0.020(5) Uiso 1 1 d . . . . .
 H19 H 0.253(3) 0.6382(18) 0.5227(12) 0.025(5) Uiso 1 1 d . . . . .

loop_
  _atom_site_aniso_label
  _atom_site_aniso_U_11
  _atom_site_aniso_U_22
  _atom_site_aniso_U_33
  _atom_site_aniso_U_23
  _atom_site_aniso_U_13
  _atom_site_aniso_U_12
 F1 0.0277(6) 0.0197(5) 0.0322(6) 0.0063(4) 0.0068(5) -0.0040(4)
 F2 0.0170(5) 0.0344(6) 0.0258(5) 0.0009(5) -0.0018(4) -0.0015(4)
 F3 0.0243(5) 0.0257(5) 0.0217(5) -0.0051(4) 0.0082(4) -0.0010(4)
 O1 0.0207(6) 0.0161(5) 0.0192(5) 0.0044(4) 0.0055(4) 0.0011(5)
 O2 0.0238(7) 0.0184(6) 0.0290(7) 0.0049(5) 0.0058(5) 0.0049(5)
 O3 0.0227(6) 0.0157(5) 0.0158(5) -0.0039(4) 0.0001(4) 0.0015(5)
 C1 0.0215(8) 0.0209(8) 0.0168(7) 0.0020(6) -0.0025(6) -0.0033(6)
 C2 0.0241(8) 0.0189(8) 0.0197(8) -0.0015(6) 0.0038(7) 0.0006(7)
 C3 0.0196(8) 0.0179(8) 0.0302(9) 0.0014(7) -0.0002(7) 0.0008(7)
 C4 0.0241(8) 0.0188(8) 0.0230(8) 0.0018(6) -0.0060(7) -0.0021(7)
 C5 0.0259(9) 0.0162(7) 0.0163(7) 0.0000(6) 0.0019(6) 0.0003(6)
 C6 0.0265(9) 0.0148(7) 0.0274(9) -0.0001(7) 0.0043(7) 0.0002(7)
 C7 0.0215(8) 0.0181(8) 0.0289(9) 0.0074(7) 0.0043(7) 0.0013(6)
 C8 0.0233(8) 0.0230(8) 0.0178(8) 0.0059(6) 0.0012(6) -0.0012(7)
 C9 0.0192(8) 0.0159(7) 0.0190(7) 0.0060(6) 0.0022(6) 0.0003(6)
 C10 0.0154(7) 0.0162(7) 0.0156(7) 0.0014(6) -0.0007(5) -0.0011(6)
 C11 0.0165(7) 0.0121(6) 0.0148(6) -0.0001(5) 0.0020(5) 0.0004(6)
 C12 0.0187(8) 0.0174(7) 0.0185(7) 0.0007(6) 0.0018(6) -0.0020(6)
 C13 0.0283(10) 0.0258(9) 0.0196(8) -0.0054(7) -0.0038(7) -0.0007(8)
 C14 0.0152(7) 0.0166(7) 0.0140(6) 0.0015(6) 0.0015(5) -0.0008(6)
 C15 0.0206(8) 0.0172(7) 0.0192(7) 0.0019(6) 0.0023(6) 0.0021(6)
 C16 0.0194(8) 0.0248(9) 0.0224(8) 0.0058(7) 0.0023(6) 0.0056(7)
 C17 0.0176(8) 0.0327(9) 0.0196(7) 0.0033(7) -0.0014(6) -0.0021(7)
 C18 0.0294(9) 0.0230(9) 0.0220(8) -0.0024(7) -0.0045(7) -0.0045(7)
 C19 0.0262(9) 0.0157(8) 0.0223(8) 0.0002(6) -0.0024(7) 0.0006(6)

_geom_special_details
;
 All esds (except the esd in the dihedral angle between two l.s. planes)
 are estimated using the full covariance matrix.  The cell esds are taken
 into account individually in the estimation of esds in distances, angles
 and torsion angles; correlations between esds in cell parameters are only
 used when they are defined by crystal symmetry.  An approximate (isotropic)
 treatment of cell esds is used for estimating esds involving l.s. planes.
;
loop_
  _geom_bond_atom_site_label_1
  _geom_bond_atom_site_label_2
  _geom_bond_distance
  _geom_bond_site_symmetry_2
  _geom_bond_publ_flag
 F1 C12 1.3436(19) . ?
 F2 C12 1.3347(19) . ?
 F3 C12 1.3376(19) . ?
 O1 C9 1.4727(19) . ?
 O1 C10 1.3359(19) . ?
 O2 C10 1.203(2) . ?
 O3 C11 1.4055(19) . ?
 O3 C13 1.438(2) . ?
 C1 C2 1.507(3) . ?
 C1 C8 1.511(2) . ?
 C1 C9 1.493(2) . ?
 C1 H1 0.97(2) . ?
 C2 C3 1.472(3) . ?
 C2 C8 1.577(2) . ?
 C2 H2 0.96(2) . ?
 C3 C4 1.336(3) . ?
 C3 H3 1.01(2) . ?
 C4 C5 1.512(3) . ?
 C4 H4 0.95(2) . ?
 C5 C6 1.520(2) . ?
 C5 C9 1.534(2) . ?
 C5 H5 1.00(2) . ?
 C6 C7 1.335(3) . ?
 C6 H6 0.97(2) . ?
 C7 C8 1.469(3) . ?
 C7 H7 0.98(2) . ?
 C8 H8 0.97(2) . ?
 C9 H9 0.97(2) . ?
 C10 C11 1.545(2) . ?
 C11 C12 1.552(2) . ?
 C11 C14 1.535(2) . ?
 C13 H13A 0.97(3) . ?
 C13 H13B 0.97(2) . ?
 C13 H13C 0.98(3) . ?
 C14 C15 1.394(2) . ?
 C14 C19 1.393(2) . ?
 C15 C16 1.394(2) . ?
 C15 H15 0.95(2) . ?
 C16 C17 1.388(3) . ?
 C16 H16 0.92(2) . ?
 C17 C18 1.391(3) . ?
 C17 H17 0.97(2) . ?
 C18 C19 1.392(2) . ?
 C18 H18 0.94(2) . ?
 C19 H19 0.95(2) . ?

loop_
  _geom_angle_atom_site_label_1
  _geom_angle_atom_site_label_2
  _geom_angle_atom_site_label_3
  _geom_angle
  _geom_angle_site_symmetry_1
  _geom_angle_site_symmetry_3
  _geom_angle_publ_flag
 C10 O1 C9 115.62(12) . . ?
 C11 O3 C13 117.92(13) . . ?
 C2 C1 C8 63.03(12) . . ?
 C2 C1 H1 117.3(14) . . ?
 C8 C1 H1 116.8(13) . . ?
 C9 C1 C2 116.36(15) . . ?
 C9 C1 C8 114.05(15) . . ?
 C9 C1 H1 117.8(13) . . ?
 C1 C2 C8 58.61(11) . . ?
 C1 C2 H2 117.7(13) . . ?
 C3 C2 C1 117.66(15) . . ?
 C3 C2 C8 120.88(15) . . ?
 C3 C2 H2 116.0(13) . . ?
 C8 C2 H2 114.0(13) . . ?
 C2 C3 H3 117.1(13) . . ?
 C4 C3 C2 121.18(17) . . ?
 C4 C3 H3 121.7(13) . . ?
 C3 C4 C5 118.70(16) . . ?
 C3 C4 H4 123.1(15) . . ?
 C5 C4 H4 118.1(15) . . ?
 C4 C5 C6 105.40(15) . . ?
 C4 C5 C9 110.15(14) . . ?
 C4 C5 H5 110.8(13) . . ?
 C6 C5 C9 108.32(14) . . ?
 C6 C5 H5 112.0(13) . . ?
 C9 C5 H5 110.1(13) . . ?
 C5 C6 H6 118.5(14) . . ?
 C7 C6 C5 118.98(16) . . ?
 C7 C6 H6 122.3(14) . . ?
 C6 C7 C8 120.93(16) . . ?
 C6 C7 H7 119.8(13) . . ?
 C8 C7 H7 119.2(13) . . ?
 C1 C8 C2 58.36(11) . . ?
 C1 C8 H8 116.2(13) . . ?
 C2 C8 H8 112.5(14) . . ?
 C7 C8 C1 118.65(15) . . ?
 C7 C8 C2 119.86(15) . . ?
 C7 C8 H8 117.7(13) . . ?
 O1 C9 C1 107.32(13) . . ?
 O1 C9 C5 109.12(13) . . ?
 O1 C9 H9 106.4(12) . . ?
 C1 C9 C5 111.41(14) . . ?
 C1 C9 H9 113.0(11) . . ?
 C5 C9 H9 109.4(12) . . ?
 O1 C10 C11 110.67(13) . . ?
 O2 C10 O1 125.71(15) . . ?
 O2 C10 C11 123.56(14) . . ?
 O3 C11 C10 113.68(12) . . ?
 O3 C11 C12 109.83(13) . . ?
 O3 C11 C14 107.26(12) . . ?
 C10 C11 C12 108.64(13) . . ?
 C14 C11 C10 108.48(13) . . ?
 C14 C11 C12 108.85(12) . . ?
 F1 C12 C11 109.48(13) . . ?
 F2 C12 F1 107.15(13) . . ?
 F2 C12 F3 107.50(13) . . ?
 F2 C12 C11 113.05(12) . . ?
 F3 C12 F1 106.81(13) . . ?
 F3 C12 C11 112.51(13) . . ?
 O3 C13 H13A 105.5(15) . . ?
 O3 C13 H13B 111.6(14) . . ?
 O3 C13 H13C 111.2(14) . . ?
 H13A C13 H13B 109(2) . . ?
 H13A C13 H13C 110(2) . . ?
 H13B C13 H13C 109(2) . . ?
 C15 C14 C11 119.30(14) . . ?
 C19 C14 C11 120.98(14) . . ?
 C19 C14 C15 119.72(15) . . ?
 C14 C15 H15 117.9(14) . . ?
 C16 C15 C14 119.89(16) . . ?
 C16 C15 H15 122.2(14) . . ?
 C15 C16 H16 120.0(14) . . ?
 C17 C16 C15 120.24(16) . . ?
 C17 C16 H16 119.7(14) . . ?
 C16 C17 C18 119.93(16) . . ?
 C16 C17 H17 120.0(14) . . ?
 C18 C17 H17 120.1(14) . . ?
 C17 C18 C19 120.00(16) . . ?
 C17 C18 H18 120.8(13) . . ?
 C19 C18 H18 119.1(13) . . ?
 C14 C19 H19 120.2(13) . . ?
 C18 C19 C14 120.22(16) . . ?
 C18 C19 H19 119.5(13) . . ?

loop_
  _geom_torsion_atom_site_label_1
  _geom_torsion_atom_site_label_2
  _geom_torsion_atom_site_label_3
  _geom_torsion_atom_site_label_4
  _geom_torsion
  _geom_torsion_site_symmetry_1
  _geom_torsion_site_symmetry_2
  _geom_torsion_site_symmetry_3
  _geom_torsion_site_symmetry_4
  _geom_torsion_publ_flag
 O1 C10 C11 O3 -35.94(18) . . . . ?
 O1 C10 C11 C12 -158.54(13) . . . . ?
 O1 C10 C11 C14 83.28(15) . . . . ?
 O2 C10 C11 O3 146.61(16) . . . . ?
 O2 C10 C11 C12 24.0(2) . . . . ?
 O2 C10 C11 C14 -94.17(19) . . . . ?
 O3 C11 C12 F1 48.71(16) . . . . ?
 O3 C11 C12 F2 -70.67(16) . . . . ?
 O3 C11 C12 F3 167.31(13) . . . . ?
 O3 C11 C14 C15 -23.81(19) . . . . ?
 O3 C11 C14 C19 156.97(15) . . . . ?
 C1 C2 C3 C4 -21.8(3) . . . . ?
 C1 C2 C8 C7 107.20(18) . . . . ?
 C2 C1 C8 C7 -109.26(18) . . . . ?
 C2 C1 C9 O1 -87.73(18) . . . . ?
 C2 C1 C9 C5 31.7(2) . . . . ?
 C2 C3 C4 C5 -4.1(3) . . . . ?
 C3 C2 C8 C1 -105.59(18) . . . . ?
 C3 C2 C8 C7 1.6(2) . . . . ?
 C3 C4 C5 C6 -73.87(19) . . . . ?
 C3 C4 C5 C9 42.8(2) . . . . ?
 C4 C5 C6 C7 75.7(2) . . . . ?
 C4 C5 C9 O1 63.11(17) . . . . ?
 C4 C5 C9 C1 -55.21(18) . . . . ?
 C5 C6 C7 C8 2.7(3) . . . . ?
 C6 C5 C9 O1 177.90(13) . . . . ?
 C6 C5 C9 C1 59.58(18) . . . . ?
 C6 C7 C8 C1 20.6(3) . . . . ?
 C6 C7 C8 C2 -47.4(3) . . . . ?
 C8 C1 C2 C3 111.04(17) . . . . ?
 C8 C1 C9 O1 -158.27(14) . . . . ?
 C8 C1 C9 C5 -38.9(2) . . . . ?
 C8 C2 C3 C4 46.4(2) . . . . ?
 C9 O1 C10 O2 3.2(2) . . . . ?
 C9 O1 C10 C11 -174.21(13) . . . . ?
 C9 C1 C2 C3 6.1(2) . . . . ?
 C9 C1 C2 C8 -104.96(17) . . . . ?
 C9 C1 C8 C2 108.57(17) . . . . ?
 C9 C1 C8 C7 -0.7(2) . . . . ?
 C9 C5 C6 C7 -42.2(2) . . . . ?
 C10 O1 C9 C1 -150.04(14) . . . . ?
 C10 O1 C9 C5 89.10(16) . . . . ?
 C10 C11 C12 F1 173.61(12) . . . . ?
 C10 C11 C12 F2 54.23(17) . . . . ?
 C10 C11 C12 F3 -67.79(16) . . . . ?
 C10 C11 C14 C15 -146.99(14) . . . . ?
 C10 C11 C14 C19 33.79(19) . . . . ?
 C11 C14 C15 C16 -179.53(14) . . . . ?
 C11 C14 C19 C18 179.30(16) . . . . ?
 C12 C11 C14 C15 94.97(17) . . . . ?
 C12 C11 C14 C19 -84.25(18) . . . . ?
 C13 O3 C11 C10 -54.63(19) . . . . ?
 C13 O3 C11 C12 67.31(17) . . . . ?
 C13 O3 C11 C14 -174.55(14) . . . . ?
 C14 C11 C12 F1 -68.44(16) . . . . ?
 C14 C11 C12 F2 172.18(14) . . . . ?
 C14 C11 C12 F3 50.16(17) . . . . ?
 C14 C15 C16 C17 0.3(2) . . . . ?
 C15 C14 C19 C18 0.1(3) . . . . ?
 C15 C16 C17 C18 -0.1(3) . . . . ?
 C16 C17 C18 C19 -0.1(3) . . . . ?
 C17 C18 C19 C14 0.1(3) . . . . ?
 C19 C14 C15 C16 -0.3(2) . . . . ?

loop_
  _exptl_crystal_face_index_h
  _exptl_crystal_face_index_k
  _exptl_crystal_face_index_l
  _exptl_crystal_face_perp_dist
  _exptl_oxdiff_crystal_face_indexfrac_h
  _exptl_oxdiff_crystal_face_indexfrac_k
  _exptl_oxdiff_crystal_face_indexfrac_l
  _exptl_oxdiff_crystal_face_x
  _exptl_oxdiff_crystal_face_y
  _exptl_oxdiff_crystal_face_z
 0 2 -5 0.1119 0.0000 2.0000 -5.0000 -0.2032 0.1022 0.0561
 0 -2 5 0.1119 -0.0000 -2.0000 5.0000 0.2032 -0.1022 -0.0561
 0 -4 -5 0.1540 -0.0000 -4.0000 -4.9999 0.0431 0.2919 -0.0772
 0 4 5 0.1540 0.0000 4.0000 4.9999 -0.0431 -0.2919 0.0772
 5 3 -2 0.1560 5.0000 3.0000 -2.0001 -0.0033 0.0631 0.5127
 -5 -3 2 0.1560 -5.0000 -3.0000 2.0001 0.0033 -0.0631 -0.5127
 -2 -2 -5 0.1507 -2.0000 -2.0000 -4.9999 -0.1063 0.1920 -0.2093
 0 4 -5 0.1256 0.0000 4.0000 -5.0000 -0.2853 0.0390 0.1005
 1 5 1 0.0998 1.0000 5.0000 0.9999 -0.1474 -0.1728 0.1970
 4 -5 -2 0.2385 4.0000 -5.0000 -2.0000 0.2914 0.2977 0.2467
 -1 -5 -1 0.1604 -1.0000 -5.0000 -0.9999 0.1474 0.1728 -0.1970

_iucr_refine_instructions_details
;
TITL 19srv100 in P212121 #19
REM reset to P212121 #19
CELL 0.71073 7.366781 12.58856 17.267078 90 90 90
ZERR 4 0.000152 0.000238 0.000321 0 0 0
LATT -1
SYMM 0.5-X,-Y,0.5+Z
SYMM 0.5+X,0.5-Y,-Z
SYMM -X,0.5+Y,0.5-Z
SFAC C H F O
UNIT 76 68 12 12

L.S. 9
PLAN  5
SIZE 0.22 0.31 0.48
TEMP -153.15
BOND $h
CONF 
fmap 2 53
acta 
OMIT -2 59
OMIT 0 1 1
OMIT 0 1 2
WGHT 0.035 0.329
FVAR 5.63181
REM <olex2.extras>
REM <HklSrc "%.\\19srv100.hkl">
REM </olex2.extras>

F1    3    -0.07151  0.36654  0.49784  11.00000  0.02774  0.01967  0.03223 =
 0.00631  0.00683 -0.00404 
F2    3    -0.19862  0.47705  0.41945  11.00000  0.01700  0.03442  0.02579 =
 0.00092 -0.00185 -0.00148 
F3    3    -0.08820  0.53224  0.52780  11.00000  0.02432  0.02571  0.02172 =
 -0.00514  0.00816 -0.00099 
O1    4     0.25712  0.59282  0.33417  11.00000  0.02068  0.01608  0.01923 =
 0.00444  0.00548  0.00106 
O2    4     0.03219  0.66297  0.40702  11.00000  0.02381  0.01842  0.02899 =
 0.00493  0.00576  0.00486 
O3    4     0.16516  0.39542  0.38052  11.00000  0.02268  0.01572  0.01584 =
 -0.00387  0.00010  0.00150 
C1    1     0.34622  0.67491  0.21535  11.00000  0.02148  0.02092  0.01679 =
 0.00200 -0.00255 -0.00333 
C2    1     0.54785  0.66237  0.20390  11.00000  0.02415  0.01886  0.01966 =
 -0.00145  0.00376  0.00056 
C3    1     0.66346  0.66132  0.27344  11.00000  0.01959  0.01786  0.03018 =
 0.00140 -0.00017  0.00081 
C4    1     0.60674  0.70391  0.34006  11.00000  0.02411  0.01875  0.02296 =
 0.00177 -0.00595 -0.00212 
C5    1     0.42551  0.76029  0.34166  11.00000  0.02591  0.01617  0.01630 =
 0.00000  0.00189  0.00029 
C6    1     0.45655  0.86502  0.29989  11.00000  0.02648  0.01481  0.02735 =
 -0.00006  0.00428  0.00020 
C7    1     0.46924  0.86509  0.22279  11.00000  0.02146  0.01815  0.02893 =
 0.00739  0.00434  0.00126 
C8    1     0.44565  0.76666  0.17818  11.00000  0.02326  0.02297  0.01777 =
 0.00589  0.00115 -0.00116 
C9    1     0.28402  0.69635  0.29615  11.00000  0.01921  0.01587  0.01896 =
 0.00602  0.00219  0.00031 
C10   1     0.12936  0.59023  0.38904  11.00000  0.01537  0.01619  0.01561 =
 0.00143 -0.00074 -0.00111 
C11   1     0.12759  0.48121  0.43008  11.00000  0.01652  0.01206  0.01478 =
 -0.00013  0.00203  0.00038 
C12   1    -0.06058  0.46534  0.46878  11.00000  0.01874  0.01737  0.01852 =
 0.00068  0.00182 -0.00200 
C13   1     0.05550  0.38366  0.31219  11.00000  0.02826  0.02579  0.01962 =
 -0.00543 -0.00383 -0.00066 
C14   1     0.27420  0.48163  0.49324  11.00000  0.01519  0.01658  0.01404 =
 0.00146  0.00155 -0.00080 
C15   1     0.36557  0.38760  0.51058  11.00000  0.02059  0.01723  0.01924 =
 0.00186  0.00226  0.00209 
C16   1     0.49808  0.38669  0.56819  11.00000  0.01942  0.02482  0.02239 =
 0.00577  0.00235  0.00562 
C17   1     0.53878  0.47897  0.60867  11.00000  0.01757  0.03266  0.01962 =
 0.00335 -0.00136 -0.00207 
C18   1     0.44734  0.57274  0.59160  11.00000  0.02937  0.02299  0.02199 =
 -0.00239 -0.00452 -0.00449 
C19   1     0.31540  0.57405  0.53394  11.00000  0.02619  0.01566  0.02229 =
 0.00021 -0.00238  0.00065 
H1    2     0.26706  0.63345  0.18203  11.00000  0.02965 
H2    2     0.58814  0.61894  0.16149  11.00000  0.02489 
H3    2     0.78645  0.62679  0.26861  11.00000  0.02980 
H4    2     0.67800  0.70443  0.38563  11.00000  0.03083 
H5    2     0.38362  0.77115  0.39607  11.00000  0.02395 
H6    2     0.47846  0.92828  0.33065  11.00000  0.03228 
H7    2     0.49793  0.93104  0.19545  11.00000  0.02698 
H8    2     0.43485  0.77262  0.12241  11.00000  0.02863 
H9    2     0.16795  0.73273  0.29828  11.00000  0.01567 
H13a  2     0.12584  0.33929  0.27738  11.00000  0.03392 
H13b  2     0.03226  0.45136  0.28766  11.00000  0.03117 
H13c  2    -0.05981  0.34917  0.32413  11.00000  0.02951 
H15   2     0.33454  0.32575  0.48189  11.00000  0.02557 
H16   2     0.56104  0.32526  0.57861  11.00000  0.01793 
H17   2     0.63281  0.47837  0.64776  11.00000  0.02802 
H18   2     0.47664  0.63633  0.61718  11.00000  0.02026 
H19   2     0.25342  0.63815  0.52273  11.00000  0.02483 
HKLF 4

END
;

_olex2_submission_special_instructions  'No special instructions were received'
