# Supplementary material for: Control of dynamic sp3-C stereochemistry
Source: Nat Chem. 2023 Mar 13;15(5):615–24. doi: 10.1038/s41557-023-01156-7 (PMC10159849; doi:10.1038/s41557-023-01156-7)
Supplement: Supplementary file 5 — Crystallographic data for compound 4; CCDC reference 2068013. [file 41557_2023_1156_MOESM5_ESM.cif]

data_4_19srv086


_audit_creation_date               2019-03-01
_audit_creation_method
;
Olex2 1.2-beta
(compiled 2018.05.29 svn.r3508 for OlexSys, GUI svn.r5506)
;
_shelx_SHELXL_version_number       '2017/1'
loop_
  _audit_author_name
  _audit_author_email
  _audit_author_address
 'Yufit, D.' d.s.yufit@durham.ac.uk
;

Durham University
Chemistry
South Rd.
Durham
DH1 3LE
UK
;

_publ_requested_journal           'Nature Chemistry'
_publ_section_title
;
Control of Dynamic sp3-C stereochemistry
;
_publ_contact_author_name         'Dmitry Yufit'
_publ_contact_author_address
;
Department of Chemistry
Durham University
South Rd.
Durham
DH1 3LE
UK
;
_publ_contact_author_email        'd.s.yufit@durham.ac.uk'


_publ_contact_letter
;
The CIF file contains data for structure 4 from
the paper 

"Control of Dynamic sp3-C stereochemistry"

by A.N. Bismillah, T.G. Johnson, , B.A. Hussein, A.T. Turley, H.C. Wong, J.A. Aguilar, D.S. Yufit
and  P.R. McGonigal


;
loop_
_publ_author_name
_publ_author_address
'Johnson, Tobias G.'
;
Department of Chemistry
Durham University
South Rd.
Durham
DH1 3LE
UK
;
'Bismillah, Aisha N.'
;
Department of Chemistry
Durham University
South Rd.
Durham
DH1 3LE
UK
;
'Hussein, Burhan A.'
;
Department of Chemistry
Durham University
South Rd.
Durham
DH1 3LE
UK
;
'Turley, Andrew T.'
;
Department of Chemistry
Durham University
South Rd.
Durham
DH1 3LE
UK
;
'Wong, Ho Chi'
;
Department of Chemistry
Durham University
South Rd.
Durham
DH1 3LE
UK
;
'Aguilar, Juan A.'
;
Department of Chemistry
Durham University
South Rd.
Durham
DH1 3LE
UK
;

'Yufit, Dmitry S.'
;
Department of Chemistry
Durham University
South Rd.
Durham
DH1 3LE
UK
;
'McGonigal, Paul R.'
;
Department of Chemistry
Durham University
South Rd.
Durham
DH1 3LE
UK
;


_publ_section_references
;
Dolomanov, O. V., Bourhis, L. J., Gildea, R. J., Howard, J. A. K. & Puschmann,
H. (2009). <i>J. Appl. Cryst.</i> <b>42</b>, 339--341.

Sheldrick, G. M. (2008). <i>Acta Cryst.</i> A<b>64</b>, 112--122.

Sheldrick, G. M. (2015). <i>Acta Cryst.</i> C<b>71</b>, 3--8.
;
_chemical_name_common              ?
_chemical_name_systematic          ?
_chemical_formula_moiety           'C18 H16 S3'
_chemical_formula_sum              'C18 H16 S3'
_chemical_formula_weight           328.49
_chemical_melting_point            ?
_chemical_oxdiff_formula           'C9 H8 S1'
loop_
  _atom_type_symbol
  _atom_type_description
  _atom_type_scat_dispersion_real
  _atom_type_scat_dispersion_imag
  _atom_type_scat_source
 'C' 'C' 0.0033 0.0016 'International Tables Vol C Tables 4.2.6.8 and 6.1.1.4'
 'H' 'H' 0.0000 0.0000 'International Tables Vol C Tables 4.2.6.8 and 6.1.1.4'
 'S' 'S' 0.1246 0.1234 'International Tables Vol C Tables 4.2.6.8 and 6.1.1.4'

_shelx_space_group_comment
;
The symmetry employed for this shelxl refinement is uniquely defined
by the following loop, which should always be used as a source of
symmetry information in preference to the above space-group names.
They are only intended as comments.
;
_space_group_crystal_system        orthorhombic
_space_group_IT_number             60
_space_group_name_H-M_alt          'P b c n'
_space_group_name_Hall             '-P 2n 2ab'
loop_
  _space_group_symop_operation_xyz
 'x, y, z'
 '-x+1/2, -y+1/2, z+1/2'
 'x+1/2, -y+1/2, -z'
 '-x, y, -z+1/2'
 '-x, -y, -z'
 'x-1/2, y-1/2, -z-1/2'
 '-x-1/2, y-1/2, z'
 'x, -y, z-1/2'

_cell_length_a                     20.4767(4)
_cell_length_b                     9.3487(2)
_cell_length_c                     15.5799(3)
_cell_angle_alpha                  90
_cell_angle_beta                   90
_cell_angle_gamma                  90
_cell_volume                       2982.48(11)
_cell_formula_units_Z              8
_cell_measurement_reflns_used      6156
_cell_measurement_temperature      120.0
_cell_measurement_theta_max        32.4620
_cell_measurement_theta_min        2.3760
_shelx_estimated_absorpt_T_max     0.944
_shelx_estimated_absorpt_T_min     0.822
_exptl_absorpt_coefficient_mu      0.486
_exptl_absorpt_correction_T_max    0.962
_exptl_absorpt_correction_T_min    0.900
_exptl_absorpt_correction_type     analytical
_exptl_absorpt_process_details
;
CrysAlisPro, Agilent Technologies,
Version 1.171.37.35h (release 09-02-2015 CrysAlis171 .NET)
(compiled Feb  9 2015,16:26:32)
Analytical numeric absorption correction using a multifaceted crystal
			model based on expressions derived by R.C. Clark & J.S. Reid.
(Clark, R. C. & Reid, J. S. (1995). Acta Cryst. A51, 887-897)
Empirical absorption correction using spherical harmonics,
 implemented in SCALE3 ABSPACK scaling algorithm.
;
_exptl_absorpt_special_details     ?
_exptl_crystal_colour              'clear colourless'
_exptl_crystal_colour_lustre       clear
_exptl_crystal_colour_primary      colourless
_exptl_crystal_density_diffrn      1.463
_exptl_crystal_density_meas        ?
_exptl_crystal_density_method      ?
_exptl_crystal_description         prism
_exptl_crystal_F_000               1376
_exptl_crystal_size_max            0.42
_exptl_crystal_size_mid            0.19
_exptl_crystal_size_min            0.12
_exptl_transmission_factor_max     ?
_exptl_transmission_factor_min     ?
_diffrn_reflns_av_R_equivalents    0.0572
_diffrn_reflns_av_unetI/netI       0.0336
_diffrn_reflns_Laue_measured_fraction_full  0.999
_diffrn_reflns_Laue_measured_fraction_max  0.999
_diffrn_reflns_limit_h_max         21
_diffrn_reflns_limit_h_min         -27
_diffrn_reflns_limit_k_max         12
_diffrn_reflns_limit_k_min         -12
_diffrn_reflns_limit_l_max         21
_diffrn_reflns_limit_l_min         -21
_diffrn_reflns_number              27741
_diffrn_reflns_point_group_measured_fraction_full  0.999
_diffrn_reflns_point_group_measured_fraction_max  0.999
_diffrn_reflns_theta_full          25.242
_diffrn_reflns_theta_max           28.989
_diffrn_reflns_theta_min           2.395
_diffrn_ambient_temperature        120.0
_diffrn_detector                   'CCD area detector'
_diffrn_detector_area_resol_mean   16.1511
_diffrn_detector_type              Sapphire3
_diffrn_measured_fraction_theta_full  0.999
_diffrn_measured_fraction_theta_max  0.999
_diffrn_measurement_details
;
#__ type_ start__ end____ width___ exp.time_
  1 omega    9.00   98.00   1.0000   10.0000
omega____ theta____ kappa____ phi______ frames
    -       28.9587   57.0000    0.0000 89

#__ type_ start__ end____ width___ exp.time_
  2 omega   13.00   70.00   1.0000   10.0000
omega____ theta____ kappa____ phi______ frames
    -       28.9587 -100.0000 -120.0000 57

#__ type_ start__ end____ width___ exp.time_
  3 omega   44.00   71.00   1.0000   10.0000
omega____ theta____ kappa____ phi______ frames
    -       28.9587 -100.0000    0.0000 27

#__ type_ start__ end____ width___ exp.time_
  4 omega   18.00   68.00   1.0000   10.0000
omega____ theta____ kappa____ phi______ frames
    -       28.9587 -100.0000  120.0000 50

#__ type_ start__ end____ width___ exp.time_
  5 omega   45.00   83.00   1.0000   10.0000
omega____ theta____ kappa____ phi______ frames
    -       28.9587 -178.0000  150.0000 38

#__ type_ start__ end____ width___ exp.time_
  6 omega  -33.00   46.00   1.0000   10.0000
omega____ theta____ kappa____ phi______ frames
    -       28.9587  -57.0000  120.0000 79

#__ type_ start__ end____ width___ exp.time_
  7 omega  -44.00   69.00   1.0000   10.0000
omega____ theta____ kappa____ phi______ frames
    -       28.9587  -19.0000 -180.0000 113
;
_diffrn_measurement_device         '4-circle diffractometer'
_diffrn_measurement_device_type    'Xcalibur, Sapphire3'
_diffrn_measurement_method         '\w scans'
_diffrn_orient_matrix_UB_11        0.0126229000
_diffrn_orient_matrix_UB_12        -0.0344450000
_diffrn_orient_matrix_UB_13        0.0370226000
_diffrn_orient_matrix_UB_21        -0.0119185000
_diffrn_orient_matrix_UB_22        0.0566313000
_diffrn_orient_matrix_UB_23        0.0259737000
_diffrn_orient_matrix_UB_31        -0.0299650000
_diffrn_orient_matrix_UB_32        -0.0369274000
_diffrn_orient_matrix_UB_33        0.0053031000
_diffrn_radiation_monochromator    graphite
_diffrn_radiation_probe            x-ray
_diffrn_radiation_type             MoK\a
_diffrn_radiation_wavelength       0.71073
_diffrn_source                     'sealed tubeEnhance (Mo) X-ray Source'
_diffrn_source_target              Mo
_diffrn_source_type                'Enhance (Mo) X-ray Source'
_reflns_Friedel_coverage           0.000
_reflns_Friedel_fraction_full      .
_reflns_Friedel_fraction_max       .
_reflns_number_gt                  3198
_reflns_number_total               3964
_reflns_odcompleteness_completeness  99.95
_reflns_odcompleteness_iscentric   1
_reflns_odcompleteness_theta       31.44
_reflns_special_details
;
 Reflections were merged by SHELXL according to the crystal
 class for the calculation of statistics and refinement.
 
 _reflns_Friedel_fraction is defined as the number of unique
 Friedel pairs measured divided by the number that would be
 possible theoretically, ignoring centric projections and
 systematic absences.
;
_reflns_threshold_expression       'I > 2\s(I)'
_computing_cell_refinement
;
CrysAlisPro, Agilent Technologies,
Version 1.171.37.35h (release 09-02-2015 CrysAlis171 .NET)
(compiled Feb  9 2015,16:26:32)
;
_computing_data_collection
;
CrysAlisPro, Agilent Technologies,
Version 1.171.37.35h (release 09-02-2015 CrysAlis171 .NET)
(compiled Feb  9 2015,16:26:32)
;
_computing_data_reduction
;
CrysAlisPro, Agilent Technologies,
Version 1.171.37.35h (release 09-02-2015 CrysAlis171 .NET)
(compiled Feb  9 2015,16:26:32)
;
_computing_molecular_graphics      'Olex2 (Dolomanov et al., 2009)'
_computing_publication_material    'Olex2 (Dolomanov et al., 2009)'
_computing_structure_refinement    'ShelXL (Sheldrick, 2015)'
_computing_structure_solution      'XS (Sheldrick, 2008)'
_refine_diff_density_max           0.798
_refine_diff_density_min           -0.390
_refine_diff_density_rms           0.077
_refine_ls_extinction_coef         .
_refine_ls_extinction_method       none
_refine_ls_goodness_of_fit_ref     1.038
_refine_ls_hydrogen_treatment      constr
_refine_ls_matrix_type             full
_refine_ls_number_parameters       190
_refine_ls_number_reflns           3964
_refine_ls_number_restraints       0
_refine_ls_R_factor_all            0.0571
_refine_ls_R_factor_gt             0.0432
_refine_ls_restrained_S_all        1.038
_refine_ls_shift/su_max            0.001
_refine_ls_shift/su_mean           0.000
_refine_ls_structure_factor_coef   Fsqd
_refine_ls_weighting_details      
 'w=1/[\s^2^(Fo^2^)+(0.0580P)^2^+2.0000P] where P=(Fo^2^+2Fc^2^)/3'
_refine_ls_weighting_scheme        calc
_refine_ls_wR_factor_gt            0.1090
_refine_ls_wR_factor_ref           0.1187
_refine_special_details            ?
_olex2_refinement_description
;
1. Fixed Uiso
 At 1.2 times of:
  All C(H) groups
2.a Ternary CH refined with riding coordinates:
 C2(H2), C3(H3), C6(H6), C9(H9), C12(H12), C13(H13), C16(H16), C19(H19)
2.b Aromatic/amide H refined with riding coordinates:
 C4(H4), C5(H5), C7(H7), C8(H8), C14(H14), C15(H15), C17(H17), C18(H18)
;
_atom_sites_solution_hydrogens     geom
_atom_sites_solution_primary       direct
_atom_sites_solution_secondary     ?
loop_
  _atom_site_label
  _atom_site_type_symbol
  _atom_site_fract_x
  _atom_site_fract_y
  _atom_site_fract_z
  _atom_site_U_iso_or_equiv
  _atom_site_adp_type
  _atom_site_occupancy
  _atom_site_site_symmetry_order
  _atom_site_calc_flag
  _atom_site_refinement_flags_posn
  _atom_site_refinement_flags_adp
  _atom_site_refinement_flags_occupancy
  _atom_site_disorder_assembly
  _atom_site_disorder_group
 S1 S 0.33021(3) 0.81325(5) 0.38854(3) 0.02353(14) Uani 1 1 d . . . . .
 S2 S 0.38512(3) 0.95916(6) 0.32336(3) 0.02403(14) Uani 1 1 d . . . . .
 S3 S 0.37856(2) 0.68560(5) 0.22501(3) 0.02193(13) Uani 1 1 d . . . . .
 C1 C 0.37191(9) 0.8822(2) 0.21660(12) 0.0190(4) Uani 1 1 d . . . . .
 C2 C 0.42716(10) 0.9375(2) 0.16005(14) 0.0254(4) Uani 1 1 d . . . . .
 H2 H 0.472299 0.914421 0.180266 0.030 Uiso 1 1 calc R . . . .
 C3 C 0.41606(13) 0.9224(4) 0.06636(17) 0.0517(8) Uani 1 1 d . . . . .
 H3 H 0.455057 0.900860 0.029958 0.062 Uiso 1 1 calc R . . . .
 C4 C 0.35415(12) 0.8783(2) 0.03443(14) 0.0297(5) Uani 1 1 d . . . . .
 H4 H 0.350139 0.846646 -0.023276 0.036 Uiso 1 1 calc R . . . .
 C5 C 0.30140(13) 0.8812(3) 0.08555(16) 0.0430(7) Uani 1 1 d . . . . .
 H5 H 0.260158 0.854765 0.062590 0.052 Uiso 1 1 calc R . . . .
 C6 C 0.30582(10) 0.9252(2) 0.17792(14) 0.0235(4) Uani 1 1 d . . . . .
 H6 H 0.267898 0.891146 0.212813 0.028 Uiso 1 1 calc R . . . .
 C7 C 0.30239(12) 1.0814(3) 0.1580(2) 0.0450(7) Uani 1 1 d . . . . .
 H7 H 0.261529 1.129222 0.161194 0.054 Uiso 1 1 calc R . . . .
 C8 C 0.35643(12) 1.1561(2) 0.13537(15) 0.0290(5) Uani 1 1 d . . . . .
 H8 H 0.353462 1.256130 0.125361 0.035 Uiso 1 1 calc R . . . .
 C9 C 0.41762(12) 1.0854(3) 0.1266(2) 0.0453(7) Uani 1 1 d . . . . .
 H9 H 0.457342 1.146917 0.120880 0.054 Uiso 1 1 calc R . . . .
 C11 C 0.36810(9) 0.6547(2) 0.34124(12) 0.0182(4) Uani 1 1 d . . . . .
 C12 C 0.32044(9) 0.5330(2) 0.35550(13) 0.0206(4) Uani 1 1 d . . . . .
 H12 H 0.275362 0.545104 0.331906 0.025 Uiso 1 1 calc R . . . .
 C13 C 0.34952(10) 0.3843(2) 0.35221(14) 0.0244(4) Uani 1 1 d . . . . .
 H13 H 0.320662 0.307460 0.328655 0.029 Uiso 1 1 calc R . . . .
 C14 C 0.41920(10) 0.3710(2) 0.33297(13) 0.0245(4) Uani 1 1 d . . . . .
 H14 H 0.435602 0.282782 0.311680 0.029 Uiso 1 1 calc R . . . .
 C15 C 0.46016(10) 0.4802(2) 0.34473(13) 0.0228(4) Uani 1 1 d . . . . .
 H15 H 0.504871 0.471623 0.329319 0.027 Uiso 1 1 calc R . . . .
 C16 C 0.43446(9) 0.6183(2) 0.38297(13) 0.0206(4) Uani 1 1 d . . . . .
 H16 H 0.466400 0.698035 0.374609 0.025 Uiso 1 1 calc R . . . .
 C17 C 0.42581(10) 0.5852(2) 0.47706(13) 0.0241(4) Uani 1 1 d . . . . .
 H17 H 0.455629 0.622121 0.518177 0.029 Uiso 1 1 calc R . . . .
 C18 C 0.37580(10) 0.5034(2) 0.50199(14) 0.0253(4) Uani 1 1 d . . . . .
 H18 H 0.371888 0.476742 0.560612 0.030 Uiso 1 1 calc R . . . .
 C19 C 0.32688(10) 0.4542(2) 0.43993(14) 0.0242(4) Uani 1 1 d . . . . .
 H19 H 0.285366 0.416036 0.464838 0.029 Uiso 1 1 calc R . . . .

loop_
  _atom_site_aniso_label
  _atom_site_aniso_U_11
  _atom_site_aniso_U_22
  _atom_site_aniso_U_33
  _atom_site_aniso_U_23
  _atom_site_aniso_U_13
  _atom_site_aniso_U_12
 S1 0.0284(3) 0.0207(3) 0.0215(3) -0.00029(19) 0.00345(19) 0.00527(19)
 S2 0.0313(3) 0.0183(2) 0.0225(3) -0.00251(19) -0.00087(19) -0.00024(19)
 S3 0.0319(3) 0.0165(2) 0.0174(2) 0.00083(18) -0.00012(18) 0.00464(18)
 C1 0.0225(9) 0.0164(9) 0.0181(9) 0.0000(7) 0.0007(7) 0.0029(7)
 C2 0.0230(9) 0.0242(10) 0.0289(11) 0.0013(9) 0.0052(8) 0.0002(8)
 C3 0.0364(13) 0.095(2) 0.0240(13) 0.0041(14) 0.0109(10) 0.0155(15)
 C4 0.0491(13) 0.0215(10) 0.0186(10) 0.0027(8) 0.0005(9) 0.0004(9)
 C5 0.0385(13) 0.0642(19) 0.0262(12) 0.0092(12) -0.0096(10) -0.0184(13)
 C6 0.0204(9) 0.0205(10) 0.0297(11) 0.0022(8) -0.0015(8) 0.0034(7)
 C7 0.0339(12) 0.0376(14) 0.0634(18) 0.0293(13) 0.0149(12) 0.0155(11)
 C8 0.0411(12) 0.0157(9) 0.0301(12) 0.0024(8) 0.0027(9) 0.0007(9)
 C9 0.0316(12) 0.0324(13) 0.072(2) 0.0185(13) 0.0012(12) -0.0087(10)
 C11 0.0216(8) 0.0152(8) 0.0177(9) 0.0000(7) -0.0015(7) 0.0034(7)
 C12 0.0196(9) 0.0196(9) 0.0228(10) 0.0016(8) -0.0021(7) -0.0007(7)
 C13 0.0292(10) 0.0187(10) 0.0254(11) 0.0002(8) -0.0036(8) -0.0001(8)
 C14 0.0315(10) 0.0203(10) 0.0219(10) -0.0002(8) -0.0002(8) 0.0062(8)
 C15 0.0229(9) 0.0244(10) 0.0211(10) 0.0032(8) 0.0012(7) 0.0068(8)
 C16 0.0205(9) 0.0187(9) 0.0225(10) 0.0000(8) -0.0032(7) -0.0002(7)
 C17 0.0280(10) 0.0230(10) 0.0214(10) -0.0020(8) -0.0065(8) 0.0036(8)
 C18 0.0330(10) 0.0251(10) 0.0176(9) 0.0007(8) -0.0014(8) 0.0051(8)
 C19 0.0256(9) 0.0249(10) 0.0222(10) 0.0033(8) 0.0015(8) -0.0014(8)

_geom_special_details
;
 All esds (except the esd in the dihedral angle between two l.s. planes)
 are estimated using the full covariance matrix.  The cell esds are taken
 into account individually in the estimation of esds in distances, angles
 and torsion angles; correlations between esds in cell parameters are only
 used when they are defined by crystal symmetry.  An approximate (isotropic)
 treatment of cell esds is used for estimating esds involving l.s. planes.
;
loop_
  _geom_bond_atom_site_label_1
  _geom_bond_atom_site_label_2
  _geom_bond_distance
  _geom_bond_site_symmetry_2
  _geom_bond_publ_flag
 S1 S2 2.0388(7) . ?
 S1 C11 1.8281(19) . ?
 S2 C1 1.832(2) . ?
 S3 C1 1.848(2) . ?
 S3 C11 1.846(2) . ?
 C1 C2 1.524(3) . ?
 C1 C6 1.535(3) . ?
 C2 H2 1.0000 . ?
 C2 C3 1.484(3) . ?
 C2 C9 1.491(3) . ?
 C3 H3 1.0000 . ?
 C3 C4 1.423(4) . ?
 C3 C9 1.790(5) . ?
 C4 H4 0.9500 . ?
 C4 C5 1.342(3) . ?
 C5 H5 0.9500 . ?
 C5 C6 1.499(3) . ?
 C6 H6 1.0000 . ?
 C6 C7 1.494(3) . ?
 C7 H7 0.9500 . ?
 C7 C8 1.355(3) . ?
 C8 H8 0.9500 . ?
 C8 C9 1.423(3) . ?
 C9 H9 1.0000 . ?
 C11 C12 1.516(3) . ?
 C11 C16 1.544(3) . ?
 C12 H12 1.0000 . ?
 C12 C13 1.513(3) . ?
 C12 C19 1.513(3) . ?
 C13 H13 1.0000 . ?
 C13 C14 1.463(3) . ?
 C13 C19 1.584(3) . ?
 C14 H14 0.9500 . ?
 C14 C15 1.334(3) . ?
 C15 H15 0.9500 . ?
 C15 C16 1.516(3) . ?
 C16 H16 1.0000 . ?
 C16 C17 1.509(3) . ?
 C17 H17 0.9500 . ?
 C17 C18 1.336(3) . ?
 C18 H18 0.9500 . ?
 C18 C19 1.466(3) . ?
 C19 H19 1.0000 . ?

loop_
  _geom_angle_atom_site_label_1
  _geom_angle_atom_site_label_2
  _geom_angle_atom_site_label_3
  _geom_angle
  _geom_angle_site_symmetry_1
  _geom_angle_site_symmetry_3
  _geom_angle_publ_flag
 C11 S1 S2 96.18(7) . . ?
 C1 S2 S1 96.20(7) . . ?
 C11 S3 C1 102.51(9) . . ?
 S2 C1 S3 108.39(10) . . ?
 C2 C1 S2 106.38(14) . . ?
 C2 C1 S3 108.87(13) . . ?
 C2 C1 C6 109.79(17) . . ?
 C6 C1 S2 112.56(13) . . ?
 C6 C1 S3 110.70(14) . . ?
 C1 C2 H2 115.5 . . ?
 C3 C2 C1 115.02(19) . . ?
 C3 C2 H2 115.5 . . ?
 C3 C2 C9 74.0(2) . . ?
 C9 C2 C1 114.80(18) . . ?
 C9 C2 H2 115.5 . . ?
 C2 C3 H3 117.0 . . ?
 C2 C3 C9 53.21(16) . . ?
 C4 C3 C2 120.5(2) . . ?
 C4 C3 H3 117.0 . . ?
 C4 C3 C9 116.5(2) . . ?
 C9 C3 H3 117.0 . . ?
 C3 C4 H4 119.9 . . ?
 C5 C4 C3 120.2(2) . . ?
 C5 C4 H4 119.9 . . ?
 C4 C5 H5 119.1 . . ?
 C4 C5 C6 121.8(2) . . ?
 C6 C5 H5 119.1 . . ?
 C1 C6 H6 112.8 . . ?
 C5 C6 C1 110.99(18) . . ?
 C5 C6 H6 112.8 . . ?
 C7 C6 C1 112.28(19) . . ?
 C7 C6 C5 93.7(2) . . ?
 C7 C6 H6 112.8 . . ?
 C6 C7 H7 119.4 . . ?
 C8 C7 C6 121.3(2) . . ?
 C8 C7 H7 119.4 . . ?
 C7 C8 H8 119.8 . . ?
 C7 C8 C9 120.3(2) . . ?
 C9 C8 H8 119.8 . . ?
 C2 C9 C3 52.83(16) . . ?
 C2 C9 H9 117.2 . . ?
 C3 C9 H9 117.2 . . ?
 C8 C9 C2 120.8(2) . . ?
 C8 C9 C3 115.5(2) . . ?
 C8 C9 H9 117.2 . . ?
 S1 C11 S3 108.53(10) . . ?
 C12 C11 S1 106.05(13) . . ?
 C12 C11 S3 109.63(13) . . ?
 C12 C11 C16 109.85(16) . . ?
 C16 C11 S1 112.48(13) . . ?
 C16 C11 S3 110.20(13) . . ?
 C11 C12 H12 117.1 . . ?
 C13 C12 C11 115.56(16) . . ?
 C13 C12 H12 117.1 . . ?
 C13 C12 C19 63.13(14) . . ?
 C19 C12 C11 115.90(17) . . ?
 C19 C12 H12 117.1 . . ?
 C12 C13 H13 116.1 . . ?
 C12 C13 C19 58.46(13) . . ?
 C14 C13 C12 117.97(18) . . ?
 C14 C13 H13 116.1 . . ?
 C14 C13 C19 119.82(18) . . ?
 C19 C13 H13 116.1 . . ?
 C13 C14 H14 119.4 . . ?
 C15 C14 C13 121.30(19) . . ?
 C15 C14 H14 119.4 . . ?
 C14 C15 H15 120.4 . . ?
 C14 C15 C16 119.20(18) . . ?
 C16 C15 H15 120.4 . . ?
 C11 C16 H16 110.9 . . ?
 C15 C16 C11 109.12(16) . . ?
 C15 C16 H16 110.9 . . ?
 C17 C16 C11 110.54(16) . . ?
 C17 C16 C15 104.35(16) . . ?
 C17 C16 H16 110.9 . . ?
 C16 C17 H17 120.3 . . ?
 C18 C17 C16 119.35(18) . . ?
 C18 C17 H17 120.3 . . ?
 C17 C18 H18 119.6 . . ?
 C17 C18 C19 120.8(2) . . ?
 C19 C18 H18 119.6 . . ?
 C12 C19 C13 58.42(13) . . ?
 C12 C19 H19 115.9 . . ?
 C13 C19 H19 115.9 . . ?
 C18 C19 C12 118.68(18) . . ?
 C18 C19 C13 119.88(17) . . ?
 C18 C19 H19 115.9 . . ?

loop_
  _geom_torsion_atom_site_label_1
  _geom_torsion_atom_site_label_2
  _geom_torsion_atom_site_label_3
  _geom_torsion_atom_site_label_4
  _geom_torsion
  _geom_torsion_site_symmetry_1
  _geom_torsion_site_symmetry_2
  _geom_torsion_site_symmetry_3
  _geom_torsion_site_symmetry_4
  _geom_torsion_publ_flag
 S1 S2 C1 S3 -42.61(9) . . . . ?
 S1 S2 C1 C2 -159.55(12) . . . . ?
 S1 S2 C1 C6 80.17(14) . . . . ?
 S1 C11 C12 C13 -158.43(15) . . . . ?
 S1 C11 C12 C19 -87.38(18) . . . . ?
 S1 C11 C16 C15 175.98(13) . . . . ?
 S1 C11 C16 C17 61.78(19) . . . . ?
 S2 S1 C11 S3 -42.82(9) . . . . ?
 S2 S1 C11 C12 -160.54(12) . . . . ?
 S2 S1 C11 C16 79.38(13) . . . . ?
 S2 C1 C2 C3 -163.46(19) . . . . ?
 S2 C1 C2 C9 -80.4(2) . . . . ?
 S2 C1 C6 C5 170.50(16) . . . . ?
 S2 C1 C6 C7 67.0(2) . . . . ?
 S3 C1 C2 C3 79.9(2) . . . . ?
 S3 C1 C2 C9 163.01(18) . . . . ?
 S3 C1 C6 C5 -68.0(2) . . . . ?
 S3 C1 C6 C7 -171.49(17) . . . . ?
 S3 C11 C12 C13 84.59(18) . . . . ?
 S3 C11 C12 C19 155.64(14) . . . . ?
 S3 C11 C16 C15 -62.78(18) . . . . ?
 S3 C11 C16 C17 -176.98(14) . . . . ?
 C1 S3 C11 S1 18.45(12) . . . . ?
 C1 S3 C11 C12 133.86(13) . . . . ?
 C1 S3 C11 C16 -105.12(14) . . . . ?
 C1 C2 C3 C4 8.5(4) . . . . ?
 C1 C2 C3 C9 110.3(2) . . . . ?
 C1 C2 C9 C3 -110.6(2) . . . . ?
 C1 C2 C9 C8 -10.4(4) . . . . ?
 C1 C6 C7 C8 30.7(4) . . . . ?
 C2 C1 C6 C5 52.2(2) . . . . ?
 C2 C1 C6 C7 -51.3(2) . . . . ?
 C2 C3 C4 C5 15.3(4) . . . . ?
 C2 C3 C9 C8 -110.5(2) . . . . ?
 C3 C2 C9 C8 100.2(3) . . . . ?
 C3 C4 C5 C6 -2.3(4) . . . . ?
 C4 C3 C9 C2 109.6(3) . . . . ?
 C4 C3 C9 C8 -0.9(3) . . . . ?
 C4 C5 C6 C1 -32.4(3) . . . . ?
 C4 C5 C6 C7 83.2(3) . . . . ?
 C5 C6 C7 C8 -83.8(3) . . . . ?
 C6 C1 C2 C3 -41.4(3) . . . . ?
 C6 C1 C2 C9 41.7(3) . . . . ?
 C6 C7 C8 C9 2.7(4) . . . . ?
 C7 C8 C9 C2 -13.6(4) . . . . ?
 C7 C8 C9 C3 46.7(3) . . . . ?
 C9 C2 C3 C4 -101.9(3) . . . . ?
 C9 C3 C4 C5 -45.9(3) . . . . ?
 C11 S3 C1 S2 18.19(12) . . . . ?
 C11 S3 C1 C2 133.52(14) . . . . ?
 C11 S3 C1 C6 -105.71(14) . . . . ?
 C11 C12 C13 C14 -2.1(3) . . . . ?
 C11 C12 C13 C19 107.49(19) . . . . ?
 C11 C12 C19 C13 -106.95(19) . . . . ?
 C11 C12 C19 C18 2.3(3) . . . . ?
 C11 C16 C17 C18 42.9(3) . . . . ?
 C12 C11 C16 C15 58.1(2) . . . . ?
 C12 C11 C16 C17 -56.1(2) . . . . ?
 C12 C13 C14 C15 21.1(3) . . . . ?
 C12 C13 C19 C18 -107.2(2) . . . . ?
 C13 C12 C19 C18 109.3(2) . . . . ?
 C13 C14 C15 C16 3.1(3) . . . . ?
 C14 C13 C19 C12 106.4(2) . . . . ?
 C14 C13 C19 C18 -0.8(3) . . . . ?
 C14 C15 C16 C11 -43.1(3) . . . . ?
 C14 C15 C16 C17 75.0(2) . . . . ?
 C15 C16 C17 C18 -74.3(2) . . . . ?
 C16 C11 C12 C13 -36.6(2) . . . . ?
 C16 C11 C12 C19 34.4(2) . . . . ?
 C16 C17 C18 C19 -4.4(3) . . . . ?
 C17 C18 C19 C12 -19.6(3) . . . . ?
 C17 C18 C19 C13 48.4(3) . . . . ?
 C19 C12 C13 C14 -109.6(2) . . . . ?
 C19 C13 C14 C15 -46.7(3) . . . . ?

loop_
  _exptl_crystal_face_index_h
  _exptl_crystal_face_index_k
  _exptl_crystal_face_index_l
  _exptl_crystal_face_perp_dist
  _exptl_oxdiff_crystal_face_indexfrac_h
  _exptl_oxdiff_crystal_face_indexfrac_k
  _exptl_oxdiff_crystal_face_indexfrac_l
  _exptl_oxdiff_crystal_face_x
  _exptl_oxdiff_crystal_face_y
  _exptl_oxdiff_crystal_face_z
 -1 0 0 0.0955 -0.9997 0.0004 0.0016 -0.0126 0.0120 0.0300
 1 0 0 0.0955 0.9997 -0.0004 -0.0016 0.0126 -0.0120 -0.0300
 0 0 -1 0.0590 -0.0003 -0.0000 -1.0009 -0.0371 -0.0260 -0.0053
 0 0 1 0.0590 0.0003 0.0000 1.0009 0.0371 0.0260 0.0053
 -5 -4 0 0.1584 -4.9995 -3.9957 0.0079 0.0748 -0.1665 0.2974
 0 5 2 0.1614 0.0017 4.9973 2.0023 -0.0980 0.3350 -0.1740

_olex2_submission_special_instructions  'No special instructions were received'
_iucr_refine_instructions_details
;
TITL 19srv086 in Pbcn #60
REM reset to Pbcn #60
CELL 0.71073 20.476725 9.348725 15.579885 90 90 90
ZERR 8 0.00044 0.000201 0.000312 0 0 0
LATT 1
SYMM 0.5-X,0.5-Y,0.5+Z
SYMM 0.5+X,0.5-Y,-Z
SYMM -X,+Y,0.5-Z
SFAC C H S
UNIT 144 128 24

L.S. 9
PLAN  5
SIZE 0.12 0.19 0.42
TEMP -153.15
BOND $h
CONF 
fmap 2 53
acta 
OMIT -2 58
OMIT 1 1 1
OMIT 2 0 0
WGHT 0.058 2
FVAR 1.81125
REM <olex2.extras>
REM <HklSrc "%.\\19srv086.hkl">
REM </olex2.extras>

S1    3     0.33021  0.81325  0.38854  11.00000  0.02845  0.02069  0.02147 =
 -0.00029  0.00345  0.00527 
S2    3     0.38512  0.95916  0.32336  11.00000  0.03126  0.01828  0.02254 =
 -0.00251 -0.00087 -0.00024 
S3    3     0.37856  0.68560  0.22501  11.00000  0.03193  0.01649  0.01738 =
 0.00083 -0.00012  0.00464 
C1    1     0.37191  0.88219  0.21660  11.00000  0.02248  0.01638  0.01814 =
 -0.00001  0.00070  0.00292 
C2    1     0.42716  0.93745  0.16005  11.00000  0.02295  0.02421  0.02893 =
 0.00134  0.00518  0.00023 
AFIX 13
H2    2     0.47230  0.91442  0.18027  11.00000 -1.20000 
AFIX 0
C3    1     0.41606  0.92243  0.06636  11.00000  0.03638  0.09480  0.02402 =
 0.00407  0.01094  0.01552 
AFIX 13
H3    2     0.45506  0.90086  0.02996  11.00000 -1.20000 
AFIX 0
C4    1     0.35415  0.87830  0.03442  11.00000  0.04911  0.02150  0.01859 =
 0.00271  0.00046  0.00038 
AFIX 43
H4    2     0.35014  0.84665 -0.02328  11.00000 -1.20000 
AFIX 0
C5    1     0.30140  0.88125  0.08555  11.00000  0.03854  0.06416  0.02621 =
 0.00917 -0.00955 -0.01835 
AFIX 43
H5    2     0.26016  0.85477  0.06259  11.00000 -1.20000 
AFIX 0
C6    1     0.30582  0.92521  0.17792  11.00000  0.02036  0.02049  0.02973 =
 0.00222 -0.00147  0.00343 
AFIX 13
H6    2     0.26790  0.89115  0.21281  11.00000 -1.20000 
AFIX 0
C7    1     0.30239  1.08139  0.15797  11.00000  0.03393  0.03758  0.06336 =
 0.02930  0.01493  0.01547 
AFIX 43
H7    2     0.26153  1.12922  0.16119  11.00000 -1.20000 
AFIX 0
C8    1     0.35644  1.15610  0.13537  11.00000  0.04115  0.01567  0.03010 =
 0.00237  0.00267  0.00068 
AFIX 43
H8    2     0.35346  1.25613  0.12536  11.00000 -1.20000 
AFIX 0
C9    1     0.41762  1.08542  0.12656  11.00000  0.03157  0.03243  0.07181 =
 0.01854  0.00123 -0.00866 
AFIX 13
H9    2     0.45734  1.14692  0.12088  11.00000 -1.20000 
AFIX 0
C11   1     0.36810  0.65471  0.34124  11.00000  0.02158  0.01521  0.01767 =
 -0.00001 -0.00154  0.00342 
C12   1     0.32044  0.53296  0.35550  11.00000  0.01956  0.01957  0.02275 =
 0.00164 -0.00206 -0.00073 
AFIX 13
H12   2     0.27536  0.54510  0.33191  11.00000 -1.20000 
AFIX 0
C13   1     0.34952  0.38431  0.35221  11.00000  0.02917  0.01871  0.02542 =
 0.00024 -0.00357 -0.00013 
AFIX 13
H13   2     0.32066  0.30746  0.32865  11.00000 -1.20000 
AFIX 0
C14   1     0.41920  0.37097  0.33297  11.00000  0.03148  0.02030  0.02185 =
 -0.00018 -0.00021  0.00622 
AFIX 43
H14   2     0.43560  0.28278  0.31168  11.00000 -1.20000 
AFIX 0
C15   1     0.46015  0.48025  0.34473  11.00000  0.02289  0.02443  0.02115 =
 0.00322  0.00121  0.00680 
AFIX 43
H15   2     0.50487  0.47162  0.32932  11.00000 -1.20000 
AFIX 0
C16   1     0.43446  0.61832  0.38297  11.00000  0.02052  0.01871  0.02255 =
 0.00004 -0.00317 -0.00020 
AFIX 13
H16   2     0.46640  0.69803  0.37461  11.00000 -1.20000 
AFIX 0
C17   1     0.42581  0.58517  0.47706  11.00000  0.02803  0.02296  0.02141 =
 -0.00195 -0.00646  0.00362 
AFIX 43
H17   2     0.45563  0.62212  0.51818  11.00000 -1.20000 
AFIX 0
C18   1     0.37580  0.50336  0.50199  11.00000  0.03302  0.02514  0.01763 =
 0.00066 -0.00136  0.00515 
AFIX 43
H18   2     0.37189  0.47674  0.56061  11.00000 -1.20000 
AFIX 0
C19   1     0.32688  0.45415  0.43993  11.00000  0.02557  0.02493  0.02216 =
 0.00326  0.00153 -0.00140 
AFIX 13
H19   2     0.28537  0.41604  0.46484  11.00000 -1.20000 
AFIX 0
HKLF 4

END
;
