# Supplementary material for: Control of dynamic sp3-C stereochemistry
Source: Nat Chem. 2023 Mar 13;15(5):615–24. doi: 10.1038/s41557-023-01156-7 (PMC10159849; doi:10.1038/s41557-023-01156-7)
Supplement: Supplementary file 6 — Crystallographic data for compound (R,S)-5; CCDC reference 2068014. [file 41557_2023_1156_MOESM6_ESM.cif]

data_SR5_19srv094
_audit_creation_date               2019-03-15
_audit_creation_method
;
Olex2 1.2-beta
(compiled 2018.05.29 svn.r3508 for OlexSys, GUI svn.r5506)
;
_shelx_SHELXL_version_number       '2017/1'
loop_
  _audit_author_name
  _audit_author_email
  _audit_author_address
 'Yufit, D.' d.s.yufit@durham.ac.uk
;

Durham University
Chemistry
South Rd.
Durham
DH1 3LE
UK
;

_publ_requested_journal           'Nature Chemistry'
_publ_section_title
;
Control of Dynamic sp3-C stereochemistry
;
_publ_contact_author_name         'Dmitry Yufit'
_publ_contact_author_address
;
Department of Chemistry
Durham University
South Rd.
Durham
DH1 3LE
UK
;
_publ_contact_author_email        'd.s.yufit@durham.ac.uk'


_publ_contact_letter
;
The CIF file contains data for structure SR5 from
the paper 

"Control of Dynamic sp3-C stereochemistry"

by A.N. Bismillah, T.G. Johnson, , B.A. Hussein, A.T. Turley, H.C. Wong, J.A. Aguilar, D.S. Yufit
and  P.R. McGonigal


;
loop_
_publ_author_name
_publ_author_address
'Johnson, Tobias G.'
;
Department of Chemistry
Durham University
South Rd.
Durham
DH1 3LE
UK
;
'Bismillah, Aisha N.'
;
Department of Chemistry
Durham University
South Rd.
Durham
DH1 3LE
UK
;
'Hussein, Burhan A.'
;
Department of Chemistry
Durham University
South Rd.
Durham
DH1 3LE
UK
;
'Turley, Andrew T.'
;
Department of Chemistry
Durham University
South Rd.
Durham
DH1 3LE
UK
;
'Wong, Ho Chi'
;
Department of Chemistry
Durham University
South Rd.
Durham
DH1 3LE
UK
;
'Aguilar, Juan A.'
;
Department of Chemistry
Durham University
South Rd.
Durham
DH1 3LE
UK
;

'Yufit, Dmitry S.'
;
Department of Chemistry
Durham University
South Rd.
Durham
DH1 3LE
UK
;
'McGonigal, Paul R.'
;
Department of Chemistry
Durham University
South Rd.
Durham
DH1 3LE
UK
;

_publ_section_references
;
Dolomanov, O.V., Bourhis, L.J., Gildea, R.J, Howard, J.A.K. & Puschmann, H.
 (2009), J. Appl. Cryst. 42, 339-341.

Sheldrick, G.M. (2008). Acta Cryst. A64, 112-122.

Sheldrick, G.M. (2015). Acta Cryst. C71, 3-8.
;
_chemical_name_common              ?
_chemical_name_systematic          ?
_chemical_formula_moiety           'C17 H19 N'
_chemical_formula_sum              'C17 H19 N'
_chemical_formula_weight           237.33
_chemical_absolute_configuration   syn
_chemical_melting_point            ?
loop_
  _atom_type_symbol
  _atom_type_description
  _atom_type_scat_dispersion_real
  _atom_type_scat_dispersion_imag
  _atom_type_scat_source
 'C' 'C' 0.0033 0.0016 'International Tables Vol C Tables 4.2.6.8 and 6.1.1.4'
 'H' 'H' 0.0000 0.0000 'International Tables Vol C Tables 4.2.6.8 and 6.1.1.4'
 'N' 'N' 0.0061 0.0033 'International Tables Vol C Tables 4.2.6.8 and 6.1.1.4'

_shelx_space_group_comment
;
The symmetry employed for this shelxl refinement is uniquely defined
by the following loop, which should always be used as a source of
symmetry information in preference to the above space-group names.
They are only intended as comments.
;
_space_group_crystal_system        'triclinic'
_space_group_IT_number             1
_space_group_name_H-M_alt          'P 1'
_space_group_name_Hall             'P 1'
loop_
  _space_group_symop_operation_xyz
 'x, y, z'

_cell_length_a                     6.1684(9)
_cell_length_b                     6.3485(9)
_cell_length_c                     28.326(4)
_cell_angle_alpha                  84.356(4)
_cell_angle_beta                   87.233(4)
_cell_angle_gamma                  61.967(4)
_cell_volume                       974.4(2)
_cell_formula_units_Z              3
_cell_measurement_reflns_used      1172
_cell_measurement_temperature      120.0
_cell_measurement_theta_max        18.83
_cell_measurement_theta_min        2.89
_shelx_estimated_absorpt_T_max     0.995
_shelx_estimated_absorpt_T_min     0.991
_exptl_absorpt_coefficient_mu      0.070
_exptl_absorpt_correction_T_max    1.0000
_exptl_absorpt_correction_T_min    0.8677
_exptl_absorpt_correction_type     multi-scan
_exptl_absorpt_process_details    
 'SADABS-2016/2 (Bruker,2016/2) was used for absorption correction. wR2(int) was 0.0753 before and 0.0571 after correction. The Ratio of minimum to maximum transmission is 0.8677. The \l/2 correction factor is Not present.'
_exptl_absorpt_special_details     ?
_exptl_crystal_colour              'clear colourless'
_exptl_crystal_colour_lustre       clear
_exptl_crystal_colour_primary      colourless
_exptl_crystal_density_diffrn      1.213
_exptl_crystal_density_meas        ?
_exptl_crystal_density_method      ?
_exptl_crystal_description         block
_exptl_crystal_F_000               384
_exptl_crystal_size_max            0.13
_exptl_crystal_size_mid            0.11
_exptl_crystal_size_min            0.07
_exptl_transmission_factor_max     ?
_exptl_transmission_factor_min     ?
_diffrn_reflns_av_R_equivalents    0.1671
_diffrn_reflns_av_unetI/netI       0.3642
_diffrn_reflns_Laue_measured_fraction_full  0.999
_diffrn_reflns_Laue_measured_fraction_max  0.999
_diffrn_reflns_limit_h_max         7
_diffrn_reflns_limit_h_min         -7
_diffrn_reflns_limit_k_max         7
_diffrn_reflns_limit_k_min         -7
_diffrn_reflns_limit_l_max         34
_diffrn_reflns_limit_l_min         -34
_diffrn_reflns_number              16714
_diffrn_reflns_point_group_measured_fraction_full  0.984
_diffrn_reflns_point_group_measured_fraction_max  0.984
_diffrn_reflns_theta_full          25.242
_diffrn_reflns_theta_max           25.996
_diffrn_reflns_theta_min           2.167
_diffrn_ambient_temperature        120.0
_diffrn_detector                   'Bruker PHOTON 100 CMOS'
_diffrn_detector_area_resol_mean   10.4
_diffrn_detector_type              'CMOS sensor'
_diffrn_measured_fraction_theta_full  0.999
_diffrn_measured_fraction_theta_max  0.999
_diffrn_measurement_device         '3-circle diffractometer'
_diffrn_measurement_device_type    'Bruker D8 Venture'
_diffrn_measurement_method         \w-scan
_diffrn_radiation_monochromator    'focusing mirrors'
_diffrn_radiation_probe            X-ray
_diffrn_radiation_type             MoK\a
_diffrn_radiation_wavelength       0.71073
_diffrn_source                     'microfocus sealed X-ray tube'
_diffrn_source_type                'Incoatec I\mS microsource'
_reflns_Friedel_coverage           0.970
_reflns_Friedel_fraction_full      0.970
_reflns_Friedel_fraction_max       0.968
_reflns_number_gt                  2845
_reflns_number_total               7522
_reflns_special_details
;
 Reflections were merged by SHELXL according to the crystal
 class for the calculation of statistics and refinement.
 
 _reflns_Friedel_fraction is defined as the number of unique
 Friedel pairs measured divided by the number that would be
 possible theoretically, ignoring centric projections and
 systematic absences.
;
_reflns_threshold_expression       'I > 2\s(I)'
_computing_bruker_data_scaling     'SADABS V2012/1 (Bruker AXS Inc.)'
_computing_cell_refinement         'SAINT v8.38A (Bruker AXS, 2016)'
_computing_data_collection         'APEX3 v.2017.3_0 (Bruker AXS, 2017)'
_computing_data_reduction          'SAINT v8.38A (Bruker AXS, 2016)'
_computing_molecular_graphics      'Olex2 (Dolomanov et al., 2009)'
_computing_publication_material    'Olex2 (Dolomanov et al., 2009)'
_computing_structure_refinement    'ShelXL (Sheldrick, 2015)'
_computing_structure_solution      'XM (Sheldrick, 2008)'
_refine_diff_density_max           0.250
_refine_diff_density_min           -0.313
_refine_diff_density_rms           0.062
_refine_ls_abs_structure_details
;
 Flack x determined using 856 quotients [(I+)-(I-)]/[(I+)+(I-)]
 (Parsons, Flack and Wagner, Acta Cryst. B69 (2013) 249-259).
;
_refine_ls_abs_structure_Flack     5.6(10)
_refine_ls_extinction_coef         .
_refine_ls_extinction_method       none
_refine_ls_goodness_of_fit_ref     0.912
_refine_ls_hydrogen_treatment      constr
_refine_ls_matrix_type             full
_refine_ls_number_parameters       490
_refine_ls_number_reflns           7522
_refine_ls_number_restraints       3
_refine_ls_R_factor_all            0.2514
_refine_ls_R_factor_gt             0.0797
_refine_ls_restrained_S_all        0.912
_refine_ls_shift/su_max            0.000
_refine_ls_shift/su_mean           0.000
_refine_ls_structure_factor_coef   Fsqd
_refine_ls_weighting_details      
 'w=1/[\s^2^(Fo^2^)+(0.0355P)^2^] where P=(Fo^2^+2Fc^2^)/3'
_refine_ls_weighting_scheme        calc
_refine_ls_wR_factor_gt            0.1274
_refine_ls_wR_factor_ref           0.1735
_refine_special_details            ?
_olex2_refinement_description
;
1. Fixed Uiso
 At 1.2 times of:
  All C(H) groups, All N(H) groups
 At 1.5 times of:
  All C(H,H,H) groups
2.a Ternary CH refined with riding coordinates:
 C1(H1A), C2(H2), C5(H5), C8(H8), C9(H9), C10(H10), C1A(H1AB), C2A(H2A),
 C5A(H5A), C8A(H8A), C9A(H9A), C10A(H10A), C1B(H1BA), C2B(H2B), C5B(H5B),
 C8B(H8B), C9B(H9B), C10B(H10B)
2.b Aromatic/amide H refined with riding coordinates:
 N1(H1), C3(H3), C4(H4), C6(H6), C7(H7), C13(H13), C14(H14), C15(H15),
 C16(H16), C17(H17), N1A(H1AA), C3A(H3A), C4A(H4A), C6A(H6A), C7A(H7A),
 C13A(H13A), C14A(H14A), C15A(H15A), C16A(H16A), C17A(H17A), N1B(H1B), C3B(H3B),
  C4B(H4B), C6B(H6B), C7B(H7B), C13B(H13B), C14B(H14B), C15B(H15B), C16B(H16B),
 C17B(H17B)
2.c Idealised Me refined as rotating group:
 C11(H11A,H11B,H11C), C11A(H11D,H11E,H11F), C11B(H11G,H11H,H11I)
;
_atom_sites_solution_hydrogens     geom
_atom_sites_solution_primary       dual
_atom_sites_solution_secondary     ?
loop_
  _atom_site_label
  _atom_site_type_symbol
  _atom_site_fract_x
  _atom_site_fract_y
  _atom_site_fract_z
  _atom_site_U_iso_or_equiv
  _atom_site_adp_type
  _atom_site_occupancy
  _atom_site_site_symmetry_order
  _atom_site_calc_flag
  _atom_site_refinement_flags_posn
  _atom_site_refinement_flags_adp
  _atom_site_refinement_flags_occupancy
  _atom_site_disorder_assembly
  _atom_site_disorder_group
 N1 N 0.6365(13) 0.0041(13) 0.7686(3) 0.022(2) Uani 1 1 d . . . . .
 H1 H 0.686960 -0.122743 0.752513 0.026 Uiso 1 1 calc R . . . .
 C1 C 0.4196(17) 0.2221(17) 0.6975(3) 0.023(3) Uani 1 1 d . . . . .
 H1A H 0.378308 0.093774 0.690460 0.028 Uiso 1 1 calc R . . . .
 C2 C 0.5799(18) 0.2757(16) 0.6624(3) 0.025(3) Uani 1 1 d . . . . .
 H2 H 0.628455 0.183016 0.633761 0.030 Uiso 1 1 calc R . . . .
 C3 C 0.7651(17) 0.3299(15) 0.6807(4) 0.024(3) Uani 1 1 d . . . . .
 H3 H 0.903667 0.310776 0.661823 0.029 Uiso 1 1 calc R . . . .
 C4 C 0.7389(19) 0.4056(16) 0.7236(3) 0.027(3) Uani 1 1 d . . . . .
 H4 H 0.862618 0.433692 0.735927 0.032 Uiso 1 1 calc R . . . .
 C5 C 0.5190(17) 0.4466(15) 0.7522(3) 0.023(3) Uani 1 1 d . . . . .
 H5 H 0.545475 0.461285 0.785977 0.027 Uiso 1 1 calc R . . . .
 C6 C 0.3180(17) 0.6768(16) 0.7306(3) 0.023(3) Uani 1 1 d . . . . .
 H6 H 0.262349 0.820631 0.745666 0.027 Uiso 1 1 calc R . . . .
 C7 C 0.2184(16) 0.6766(17) 0.6898(4) 0.026(3) Uani 1 1 d . . . . .
 H7 H 0.093811 0.822209 0.675269 0.031 Uiso 1 1 calc R . . . .
 C8 C 0.3003(17) 0.4527(17) 0.6674(3) 0.025(3) Uani 1 1 d . . . . .
 H8 H 0.192928 0.458458 0.641388 0.030 Uiso 1 1 calc R . . . .
 C9 C 0.4567(17) 0.2397(15) 0.7487(3) 0.017(2) Uani 1 1 d . . . . .
 H9 H 0.297538 0.281481 0.765645 0.020 Uiso 1 1 calc R . . . .
 C10 C 0.7304(17) -0.0147(16) 0.8160(3) 0.027(3) Uani 1 1 d . . . . .
 H10 H 0.819194 0.082748 0.815610 0.033 Uiso 1 1 calc R . . . .
 C11 C 0.9075(17) -0.2746(16) 0.8298(3) 0.035(3) Uani 1 1 d . . . . .
 H11A H 1.046385 -0.329459 0.807636 0.052 Uiso 1 1 calc GR . . . .
 H11B H 0.823208 -0.371879 0.828693 0.052 Uiso 1 1 calc GR . . . .
 H11C H 0.967767 -0.290791 0.862044 0.052 Uiso 1 1 calc GR . . . .
 C12 C 0.5234(17) 0.0733(16) 0.8526(3) 0.022(3) Uani 1 1 d . . . . .
 C13 C 0.3692(18) -0.0248(17) 0.8588(3) 0.031(3) Uani 1 1 d . . . . .
 H13 H 0.380950 -0.140009 0.838452 0.037 Uiso 1 1 calc R . . . .
 C14 C 0.193(2) 0.043(2) 0.8950(4) 0.044(3) Uani 1 1 d . . . . .
 H14 H 0.084740 -0.025610 0.898857 0.053 Uiso 1 1 calc R . . . .
 C15 C 0.176(2) 0.207(2) 0.9249(4) 0.048(4) Uani 1 1 d . . . . .
 H15 H 0.060673 0.248457 0.950207 0.057 Uiso 1 1 calc R . . . .
 C16 C 0.329(2) 0.3125(19) 0.9182(4) 0.043(3) Uani 1 1 d . . . . .
 H16 H 0.314090 0.430687 0.938090 0.051 Uiso 1 1 calc R . . . .
 C17 C 0.505(2) 0.2445(18) 0.8820(4) 0.036(3) Uani 1 1 d . . . . .
 H17 H 0.611598 0.314641 0.877496 0.044 Uiso 1 1 calc R . . . .
 N1A N 0.4244(13) 0.3524(13) 0.4333(3) 0.025(2) Uani 1 1 d . . . . .
 H1AA H 0.513022 0.413377 0.418225 0.030 Uiso 1 1 calc R . . . .
 C1A C 0.4483(17) 0.1740(16) 0.3615(3) 0.020(2) Uani 1 1 d . . . . .
 H1AB H 0.619625 0.145904 0.354235 0.024 Uiso 1 1 calc R . . . .
 C2A C 0.2524(17) 0.3429(17) 0.3267(3) 0.023(3) Uani 1 1 d . . . . .
 H2A H 0.308039 0.411538 0.298278 0.028 Uiso 1 1 calc R . . . .
 C3A C 0.0081(18) 0.5008(17) 0.3464(4) 0.026(3) Uani 1 1 d . . . . .
 H3A H -0.101995 0.641211 0.327914 0.031 Uiso 1 1 calc R . . . .
 C4A C -0.0591(18) 0.4498(17) 0.3891(4) 0.027(3) Uani 1 1 d . . . . .
 H4A H -0.211966 0.557698 0.402067 0.032 Uiso 1 1 calc R . . . .
 C5A C 0.1072(18) 0.2207(16) 0.4169(3) 0.021(2) Uani 1 1 d . . . . .
 H5A H 0.054832 0.223015 0.450914 0.026 Uiso 1 1 calc R . . . .
 C6A C 0.0861(18) 0.0264(17) 0.3935(4) 0.028(3) Uani 1 1 d . . . . .
 H6A H -0.004109 -0.048936 0.408361 0.034 Uiso 1 1 calc R . . . .
 C7A C 0.1944(18) -0.0362(17) 0.3526(4) 0.026(3) Uani 1 1 d . . . . .
 H7A H 0.173499 -0.151188 0.336975 0.031 Uiso 1 1 calc R . . . .
 C8A C 0.3445(17) 0.0646(16) 0.3305(3) 0.025(3) Uani 1 1 d . . . . .
 H8A H 0.453476 -0.023076 0.304131 0.030 Uiso 1 1 calc R . . . .
 C9A C 0.3772(17) 0.1765(17) 0.4126(3) 0.021(2) Uani 1 1 d . . . . .
 H9A H 0.485284 0.015124 0.428795 0.025 Uiso 1 1 calc R . . . .
 C10A C 0.3186(19) 0.4236(17) 0.4801(3) 0.027(3) Uani 1 1 d . . . . .
 H10A H 0.135424 0.501213 0.478169 0.033 Uiso 1 1 calc R . . . .
 C11A C 0.398(2) 0.6053(17) 0.4950(3) 0.036(3) Uani 1 1 d . . . . .
 H11D H 0.334251 0.747089 0.472122 0.054 Uiso 1 1 calc GR . . . .
 H11E H 0.577931 0.531100 0.495581 0.054 Uiso 1 1 calc GR . . . .
 H11F H 0.332863 0.652762 0.526591 0.054 Uiso 1 1 calc GR . . . .
 C12A C 0.4086(19) 0.2133(16) 0.5171(3) 0.023(3) Uani 1 1 d . . . . .
 C13A C 0.654(2) 0.0482(18) 0.5225(3) 0.031(3) Uani 1 1 d . . . . .
 H13A H 0.770106 0.060025 0.500577 0.037 Uiso 1 1 calc R . . . .
 C14A C 0.737(2) -0.1343(19) 0.5591(4) 0.042(3) Uani 1 1 d . . . . .
 H14A H 0.907115 -0.241614 0.562893 0.050 Uiso 1 1 calc R . . . .
 C15A C 0.564(3) -0.1561(19) 0.5901(4) 0.043(3) Uani 1 1 d . . . . .
 H15A H 0.615779 -0.281724 0.614821 0.051 Uiso 1 1 calc R . . . .
 C16A C 0.318(2) 0.004(2) 0.5848(4) 0.039(3) Uani 1 1 d . . . . .
 H16A H 0.201858 -0.009812 0.606326 0.046 Uiso 1 1 calc R . . . .
 C17A C 0.2403(19) 0.1844(17) 0.5484(4) 0.029(3) Uani 1 1 d . . . . .
 H17A H 0.069839 0.290527 0.544534 0.035 Uiso 1 1 calc R . . . .
 N1B N 1.0396(13) 0.2599(13) 0.1409(3) 0.020(2) Uani 1 1 d . . . . .
 H1B H 1.178489 0.200197 0.156606 0.024 Uiso 1 1 calc R . . . .
 C1B C 0.8499(18) 0.4413(16) 0.2127(3) 0.023(2) Uani 1 1 d . . . . .
 H1BA H 0.988321 0.473174 0.219989 0.028 Uiso 1 1 calc R . . . .
 C2B C 0.8059(17) 0.2734(17) 0.2471(3) 0.025(3) Uani 1 1 d . . . . .
 H2B H 0.915102 0.209372 0.275591 0.030 Uiso 1 1 calc R . . . .
 C3B C 0.7360(17) 0.1072(16) 0.2282(4) 0.024(3) Uani 1 1 d . . . . .
 H3B H 0.762071 -0.034563 0.247227 0.029 Uiso 1 1 calc R . . . .
 C4B C 0.6374(17) 0.1476(16) 0.1855(4) 0.026(3) Uani 1 1 d . . . . .
 H4B H 0.600374 0.034556 0.173087 0.032 Uiso 1 1 calc R . . . .
 C5B C 0.5867(16) 0.3820(16) 0.1574(3) 0.021(3) Uani 1 1 d . . . . .
 H5B H 0.553457 0.376926 0.123455 0.026 Uiso 1 1 calc R . . . .
 C6B C 0.3660(17) 0.5705(16) 0.1796(3) 0.023(3) Uani 1 1 d . . . . .
 H6B H 0.210527 0.638073 0.164554 0.028 Uiso 1 1 calc R . . . .
 C7B C 0.3878(17) 0.6435(16) 0.2207(4) 0.022(2) Uani 1 1 d . . . . .
 H7B H 0.245965 0.759660 0.235411 0.026 Uiso 1 1 calc R . . . .
 C8B C 0.6263(17) 0.5477(16) 0.2433(3) 0.023(3) Uani 1 1 d . . . . .
 H8B H 0.635161 0.637639 0.269607 0.028 Uiso 1 1 calc R . . . .
 C9B C 0.8075(17) 0.4327(16) 0.1612(3) 0.020(2) Uani 1 1 d . . . . .
 H9B H 0.762245 0.594302 0.144621 0.024 Uiso 1 1 calc R . . . .
 C10B C 1.0319(18) 0.1909(17) 0.0938(3) 0.027(3) Uani 1 1 d . . . . .
 H10B H 0.925408 0.110795 0.094945 0.032 Uiso 1 1 calc R . . . .
 C11B C 1.2922(17) 0.0112(16) 0.0802(3) 0.031(3) Uani 1 1 d . . . . .
 H11G H 1.349317 -0.133524 0.102214 0.047 Uiso 1 1 calc GR . . . .
 H11H H 1.401922 0.082533 0.081976 0.047 Uiso 1 1 calc GR . . . .
 H11I H 1.292552 -0.030598 0.047838 0.047 Uiso 1 1 calc GR . . . .
 C12B C 0.9292(18) 0.4038(16) 0.0574(3) 0.025(3) Uani 1 1 d . . . . .
 C13B C 1.0294(17) 0.5609(17) 0.0517(3) 0.026(3) Uani 1 1 d . . . . .
 H13B H 1.153487 0.542114 0.072826 0.031 Uiso 1 1 calc R . . . .
 C14B C 0.950(2) 0.7447(19) 0.0155(4) 0.039(3) Uani 1 1 d . . . . .
 H14B H 1.021020 0.849448 0.011298 0.046 Uiso 1 1 calc R . . . .
 C15B C 0.764(2) 0.773(2) -0.0146(4) 0.043(3) Uani 1 1 d . . . . .
 H15B H 0.707620 0.898684 -0.039362 0.052 Uiso 1 1 calc R . . . .
 C16B C 0.662(2) 0.622(2) -0.0090(4) 0.046(3) Uani 1 1 d . . . . .
 H16B H 0.535717 0.642888 -0.029583 0.056 Uiso 1 1 calc R . . . .
 C17B C 0.7442(18) 0.4411(18) 0.0266(4) 0.032(3) Uani 1 1 d . . . . .
 H17B H 0.671812 0.337338 0.030322 0.038 Uiso 1 1 calc R . . . .

loop_
  _atom_site_aniso_label
  _atom_site_aniso_U_11
  _atom_site_aniso_U_22
  _atom_site_aniso_U_33
  _atom_site_aniso_U_23
  _atom_site_aniso_U_13
  _atom_site_aniso_U_12
 N1 0.032(6) 0.007(5) 0.024(5) -0.007(4) -0.005(4) -0.006(4)
 C1 0.037(7) 0.030(7) 0.016(6) -0.006(5) 0.004(5) -0.026(6)
 C2 0.026(7) 0.020(6) 0.024(6) -0.002(5) 0.007(5) -0.007(5)
 C3 0.011(6) 0.015(6) 0.042(7) -0.002(5) 0.005(5) -0.003(5)
 C4 0.035(7) 0.022(6) 0.029(7) 0.001(5) -0.005(6) -0.018(6)
 C5 0.033(7) 0.024(6) 0.016(6) -0.010(5) 0.005(5) -0.016(6)
 C6 0.027(7) 0.010(6) 0.029(7) -0.008(5) 0.012(5) -0.007(5)
 C7 0.015(6) 0.016(6) 0.039(7) 0.004(5) 0.006(5) -0.002(5)
 C8 0.022(6) 0.029(7) 0.026(6) 0.004(5) 0.000(5) -0.015(6)
 C9 0.023(6) 0.017(6) 0.019(6) -0.003(4) 0.005(5) -0.017(5)
 C10 0.024(7) 0.018(6) 0.035(7) 0.001(5) 0.000(5) -0.006(5)
 C11 0.033(8) 0.036(7) 0.023(7) 0.006(5) 0.008(5) -0.008(6)
 C12 0.024(7) 0.015(6) 0.017(6) 0.000(5) 0.001(5) 0.000(5)
 C13 0.027(7) 0.029(7) 0.027(7) 0.000(5) 0.002(5) -0.006(6)
 C14 0.031(8) 0.051(9) 0.036(8) 0.011(7) 0.004(6) -0.010(7)
 C15 0.037(9) 0.041(8) 0.022(7) 0.004(6) 0.004(6) 0.017(7)
 C16 0.041(9) 0.031(8) 0.035(8) -0.007(6) -0.007(7) 0.002(7)
 C17 0.041(8) 0.025(7) 0.028(7) 0.007(6) -0.003(6) -0.004(6)
 N1A 0.033(6) 0.034(6) 0.024(5) -0.005(4) 0.002(4) -0.029(5)
 C1A 0.015(6) 0.026(6) 0.024(6) -0.008(5) 0.004(5) -0.013(5)
 C2A 0.026(7) 0.027(6) 0.020(6) -0.002(5) 0.004(5) -0.015(6)
 C3A 0.028(7) 0.022(6) 0.032(7) -0.005(5) -0.012(6) -0.014(6)
 C4A 0.026(7) 0.023(7) 0.033(7) -0.009(5) 0.001(6) -0.012(6)
 C5A 0.032(7) 0.021(6) 0.014(6) 0.001(5) 0.004(5) -0.016(5)
 C6A 0.033(7) 0.025(7) 0.034(7) 0.010(5) -0.013(6) -0.021(6)
 C7A 0.031(7) 0.022(6) 0.033(7) -0.001(5) -0.006(6) -0.018(6)
 C8A 0.024(7) 0.015(6) 0.027(6) -0.004(5) 0.006(5) -0.002(5)
 C9A 0.019(6) 0.025(6) 0.022(6) 0.002(5) -0.003(5) -0.014(5)
 C10A 0.047(8) 0.024(6) 0.018(6) 0.006(5) -0.009(6) -0.023(6)
 C11A 0.066(9) 0.025(7) 0.028(7) 0.005(5) -0.011(6) -0.030(6)
 C12A 0.040(8) 0.016(6) 0.016(6) -0.002(5) -0.001(5) -0.016(6)
 C13A 0.042(8) 0.040(8) 0.015(6) 0.000(6) -0.002(6) -0.024(7)
 C14A 0.061(9) 0.030(7) 0.031(7) -0.006(6) -0.022(7) -0.016(7)
 C15A 0.086(11) 0.022(7) 0.023(7) -0.002(6) 0.000(7) -0.027(8)
 C16A 0.069(10) 0.037(8) 0.024(7) -0.006(6) 0.005(7) -0.037(8)
 C17A 0.034(7) 0.027(7) 0.032(7) -0.006(6) 0.000(6) -0.019(6)
 N1B 0.014(5) 0.027(5) 0.019(5) -0.004(4) -0.003(4) -0.008(4)
 C1B 0.031(7) 0.031(6) 0.014(6) -0.003(5) -0.001(5) -0.019(6)
 C2B 0.024(6) 0.032(7) 0.017(6) -0.001(5) 0.001(5) -0.013(6)
 C3B 0.022(7) 0.016(6) 0.035(7) -0.002(5) 0.012(5) -0.011(5)
 C4B 0.028(7) 0.015(6) 0.038(7) -0.010(5) 0.010(6) -0.012(5)
 C5B 0.021(6) 0.022(6) 0.023(6) -0.003(5) 0.000(5) -0.011(5)
 C6B 0.020(6) 0.023(6) 0.022(6) 0.004(5) 0.001(5) -0.009(5)
 C7B 0.015(6) 0.012(6) 0.035(7) 0.000(5) 0.002(5) -0.004(5)
 C8B 0.026(7) 0.020(6) 0.025(6) 0.000(5) -0.004(5) -0.011(5)
 C9B 0.017(6) 0.012(6) 0.028(7) -0.001(5) 0.001(5) -0.003(5)
 C10B 0.028(7) 0.022(6) 0.026(7) -0.004(5) 0.000(5) -0.009(6)
 C11B 0.033(7) 0.014(6) 0.028(7) -0.002(5) 0.006(6) 0.004(6)
 C12B 0.029(7) 0.021(6) 0.020(6) -0.011(5) 0.009(5) -0.008(6)
 C13B 0.027(7) 0.020(6) 0.022(6) -0.006(5) -0.004(5) -0.003(5)
 C14B 0.048(8) 0.022(7) 0.039(7) 0.000(6) 0.007(7) -0.011(6)
 C15B 0.042(8) 0.034(8) 0.023(7) 0.009(6) 0.011(6) 0.006(7)
 C16B 0.034(8) 0.051(9) 0.034(8) -0.009(7) -0.004(6) -0.002(8)
 C17B 0.027(7) 0.031(7) 0.035(7) -0.014(6) 0.004(6) -0.010(6)

_geom_special_details
;
 All esds (except the esd in the dihedral angle between two l.s. planes)
 are estimated using the full covariance matrix.  The cell esds are taken
 into account individually in the estimation of esds in distances, angles
 and torsion angles; correlations between esds in cell parameters are only
 used when they are defined by crystal symmetry.  An approximate (isotropic)
 treatment of cell esds is used for estimating esds involving l.s. planes.
;
loop_
  _geom_bond_atom_site_label_1
  _geom_bond_atom_site_label_2
  _geom_bond_distance
  _geom_bond_site_symmetry_2
  _geom_bond_publ_flag
 N1 H1 0.8800 . ?
 N1 C9 1.456(11) . ?
 N1 C10 1.462(11) . ?
 C1 H1A 1.0000 . ?
 C1 C2 1.495(13) . ?
 C1 C8 1.489(12) . ?
 C1 C9 1.502(11) . ?
 C2 H2 1.0000 . ?
 C2 C3 1.468(12) . ?
 C2 C8 1.563(12) . ?
 C3 H3 0.9500 . ?
 C3 C4 1.324(12) . ?
 C4 H4 0.9500 . ?
 C4 C5 1.472(12) . ?
 C5 H5 1.0000 . ?
 C5 C6 1.497(12) . ?
 C5 C9 1.545(11) . ?
 C6 H6 0.9500 . ?
 C6 C7 1.334(12) . ?
 C7 H7 0.9500 . ?
 C7 C8 1.467(12) . ?
 C8 H8 1.0000 . ?
 C9 H9 1.0000 . ?
 C10 H10 1.0000 . ?
 C10 C11 1.513(12) . ?
 C10 C12 1.527(12) . ?
 C11 H11A 0.9800 . ?
 C11 H11B 0.9800 . ?
 C11 H11C 0.9800 . ?
 C12 C13 1.358(12) . ?
 C12 C17 1.393(13) . ?
 C13 H13 0.9500 . ?
 C13 C14 1.398(14) . ?
 C14 H14 0.9500 . ?
 C14 C15 1.373(14) . ?
 C15 H15 0.9500 . ?
 C15 C16 1.386(15) . ?
 C16 H16 0.9500 . ?
 C16 C17 1.398(14) . ?
 C17 H17 0.9500 . ?
 N1A H1AA 0.8800 . ?
 N1A C9A 1.458(10) . ?
 N1A C10A 1.464(10) . ?
 C1A H1AB 1.0000 . ?
 C1A C2A 1.507(12) . ?
 C1A C8A 1.503(12) . ?
 C1A C9A 1.491(11) . ?
 C2A H2A 1.0000 . ?
 C2A C3A 1.481(13) . ?
 C2A C8A 1.575(12) . ?
 C3A H3A 0.9500 . ?
 C3A C4A 1.320(12) . ?
 C4A H4A 0.9500 . ?
 C4A C5A 1.496(13) . ?
 C5A H5A 1.0000 . ?
 C5A C6A 1.516(12) . ?
 C5A C9A 1.554(11) . ?
 C6A H6A 0.9500 . ?
 C6A C7A 1.311(12) . ?
 C7A H7A 0.9500 . ?
 C7A C8A 1.442(12) . ?
 C8A H8A 1.0000 . ?
 C9A H9A 1.0000 . ?
 C10A H10A 1.0000 . ?
 C10A C11A 1.549(12) . ?
 C10A C12A 1.508(12) . ?
 C11A H11D 0.9800 . ?
 C11A H11E 0.9800 . ?
 C11A H11F 0.9800 . ?
 C12A C13A 1.384(12) . ?
 C12A C17A 1.398(12) . ?
 C13A H13A 0.9500 . ?
 C13A C14A 1.390(13) . ?
 C14A H14A 0.9500 . ?
 C14A C15A 1.398(14) . ?
 C15A H15A 0.9500 . ?
 C15A C16A 1.376(14) . ?
 C16A H16A 0.9500 . ?
 C16A C17A 1.380(12) . ?
 C17A H17A 0.9500 . ?
 N1B H1B 0.8800 . ?
 N1B C9B 1.468(10) . ?
 N1B C10B 1.453(11) . ?
 C1B H1BA 1.0000 . ?
 C1B C2B 1.483(12) . ?
 C1B C8B 1.495(12) . ?
 C1B C9B 1.506(12) . ?
 C2B H2B 1.0000 . ?
 C2B C3B 1.466(12) . ?
 C2B C8B 1.560(12) . ?
 C3B H3B 0.9500 . ?
 C3B C4B 1.328(13) . ?
 C4B H4B 0.9500 . ?
 C4B C5B 1.516(12) . ?
 C5B H5B 1.0000 . ?
 C5B C6B 1.488(12) . ?
 C5B C9B 1.550(11) . ?
 C6B H6B 0.9500 . ?
 C6B C7B 1.328(12) . ?
 C7B H7B 0.9500 . ?
 C7B C8B 1.456(12) . ?
 C8B H8B 1.0000 . ?
 C9B H9B 1.0000 . ?
 C10B H10B 1.0000 . ?
 C10B C11B 1.527(12) . ?
 C10B C12B 1.508(13) . ?
 C11B H11G 0.9800 . ?
 C11B H11H 0.9800 . ?
 C11B H11I 0.9800 . ?
 C12B C13B 1.393(12) . ?
 C12B C17B 1.386(12) . ?
 C13B H13B 0.9500 . ?
 C13B C14B 1.389(13) . ?
 C14B H14B 0.9500 . ?
 C14B C15B 1.394(15) . ?
 C15B H15B 0.9500 . ?
 C15B C16B 1.363(14) . ?
 C16B H16B 0.9500 . ?
 C16B C17B 1.366(14) . ?
 C17B H17B 0.9500 . ?

loop_
  _geom_angle_atom_site_label_1
  _geom_angle_atom_site_label_2
  _geom_angle_atom_site_label_3
  _geom_angle
  _geom_angle_site_symmetry_1
  _geom_angle_site_symmetry_3
  _geom_angle_publ_flag
 C9 N1 H1 121.1 . . ?
 C9 N1 C10 117.8(7) . . ?
 C10 N1 H1 121.1 . . ?
 C2 C1 H1A 116.8 . . ?
 C2 C1 C9 116.2(8) . . ?
 C8 C1 H1A 116.8 . . ?
 C8 C1 C2 63.2(6) . . ?
 C8 C1 C9 116.2(8) . . ?
 C9 C1 H1A 116.8 . . ?
 C1 C2 H2 116.0 . . ?
 C1 C2 C8 58.2(6) . . ?
 C3 C2 C1 118.0(8) . . ?
 C3 C2 H2 116.0 . . ?
 C3 C2 C8 120.4(8) . . ?
 C8 C2 H2 116.0 . . ?
 C2 C3 H3 120.0 . . ?
 C4 C3 C2 119.9(9) . . ?
 C4 C3 H3 120.0 . . ?
 C3 C4 H4 119.8 . . ?
 C3 C4 C5 120.3(10) . . ?
 C5 C4 H4 119.8 . . ?
 C4 C5 H5 110.5 . . ?
 C4 C5 C6 105.1(8) . . ?
 C4 C5 C9 109.9(7) . . ?
 C6 C5 H5 110.5 . . ?
 C6 C5 C9 110.2(8) . . ?
 C9 C5 H5 110.5 . . ?
 C5 C6 H6 120.5 . . ?
 C7 C6 C5 118.9(9) . . ?
 C7 C6 H6 120.5 . . ?
 C6 C7 H7 119.8 . . ?
 C6 C7 C8 120.3(9) . . ?
 C8 C7 H7 119.8 . . ?
 C1 C8 C2 58.6(6) . . ?
 C1 C8 H8 115.7 . . ?
 C2 C8 H8 115.7 . . ?
 C7 C8 C1 118.5(9) . . ?
 C7 C8 C2 120.7(8) . . ?
 C7 C8 H8 115.7 . . ?
 N1 C9 C1 108.0(7) . . ?
 N1 C9 C5 116.3(8) . . ?
 N1 C9 H9 107.8 . . ?
 C1 C9 C5 109.0(7) . . ?
 C1 C9 H9 107.8 . . ?
 C5 C9 H9 107.8 . . ?
 N1 C10 H10 109.2 . . ?
 N1 C10 C11 108.5(8) . . ?
 N1 C10 C12 111.5(8) . . ?
 C11 C10 H10 109.2 . . ?
 C11 C10 C12 109.0(8) . . ?
 C12 C10 H10 109.2 . . ?
 C10 C11 H11A 109.5 . . ?
 C10 C11 H11B 109.5 . . ?
 C10 C11 H11C 109.5 . . ?
 H11A C11 H11B 109.5 . . ?
 H11A C11 H11C 109.5 . . ?
 H11B C11 H11C 109.5 . . ?
 C13 C12 C10 120.8(9) . . ?
 C13 C12 C17 120.0(10) . . ?
 C17 C12 C10 119.0(10) . . ?
 C12 C13 H13 119.8 . . ?
 C12 C13 C14 120.5(10) . . ?
 C14 C13 H13 119.8 . . ?
 C13 C14 H14 119.9 . . ?
 C15 C14 C13 120.2(11) . . ?
 C15 C14 H14 119.9 . . ?
 C14 C15 H15 120.1 . . ?
 C14 C15 C16 119.8(11) . . ?
 C16 C15 H15 120.1 . . ?
 C15 C16 H16 120.1 . . ?
 C15 C16 C17 119.8(11) . . ?
 C17 C16 H16 120.1 . . ?
 C12 C17 C16 119.7(11) . . ?
 C12 C17 H17 120.2 . . ?
 C16 C17 H17 120.2 . . ?
 C9A N1A H1AA 121.3 . . ?
 C9A N1A C10A 117.4(7) . . ?
 C10A N1A H1AA 121.3 . . ?
 C2A C1A H1AB 116.6 . . ?
 C8A C1A H1AB 116.6 . . ?
 C8A C1A C2A 63.1(6) . . ?
 C9A C1A H1AB 116.6 . . ?
 C9A C1A C2A 117.1(8) . . ?
 C9A C1A C8A 116.2(8) . . ?
 C1A C2A H2A 116.6 . . ?
 C1A C2A C8A 58.3(6) . . ?
 C3A C2A C1A 117.1(8) . . ?
 C3A C2A H2A 116.6 . . ?
 C3A C2A C8A 118.9(8) . . ?
 C8A C2A H2A 116.6 . . ?
 C2A C3A H3A 119.4 . . ?
 C4A C3A C2A 121.1(10) . . ?
 C4A C3A H3A 119.4 . . ?
 C3A C4A H4A 120.2 . . ?
 C3A C4A C5A 119.5(9) . . ?
 C5A C4A H4A 120.2 . . ?
 C4A C5A H5A 110.9 . . ?
 C4A C5A C6A 105.2(8) . . ?
 C4A C5A C9A 110.1(8) . . ?
 C6A C5A H5A 110.9 . . ?
 C6A C5A C9A 108.7(8) . . ?
 C9A C5A H5A 110.9 . . ?
 C5A C6A H6A 120.5 . . ?
 C7A C6A C5A 118.9(9) . . ?
 C7A C6A H6A 120.5 . . ?
 C6A C7A H7A 119.1 . . ?
 C6A C7A C8A 121.9(9) . . ?
 C8A C7A H7A 119.1 . . ?
 C1A C8A C2A 58.6(6) . . ?
 C1A C8A H8A 115.8 . . ?
 C2A C8A H8A 115.8 . . ?
 C7A C8A C1A 117.9(8) . . ?
 C7A C8A C2A 120.9(8) . . ?
 C7A C8A H8A 115.8 . . ?
 N1A C9A C1A 108.2(7) . . ?
 N1A C9A C5A 114.8(8) . . ?
 N1A C9A H9A 108.1 . . ?
 C1A C9A C5A 109.2(7) . . ?
 C1A C9A H9A 108.1 . . ?
 C5A C9A H9A 108.1 . . ?
 N1A C10A H10A 109.5 . . ?
 N1A C10A C11A 107.9(8) . . ?
 N1A C10A C12A 112.0(8) . . ?
 C11A C10A H10A 109.5 . . ?
 C12A C10A H10A 109.5 . . ?
 C12A C10A C11A 108.3(8) . . ?
 C10A C11A H11D 109.5 . . ?
 C10A C11A H11E 109.5 . . ?
 C10A C11A H11F 109.5 . . ?
 H11D C11A H11E 109.5 . . ?
 H11D C11A H11F 109.5 . . ?
 H11E C11A H11F 109.5 . . ?
 C13A C12A C10A 122.8(9) . . ?
 C13A C12A C17A 117.7(9) . . ?
 C17A C12A C10A 119.5(9) . . ?
 C12A C13A H13A 118.9 . . ?
 C12A C13A C14A 122.2(10) . . ?
 C14A C13A H13A 118.9 . . ?
 C13A C14A H14A 120.8 . . ?
 C13A C14A C15A 118.5(11) . . ?
 C15A C14A H14A 120.8 . . ?
 C14A C15A H15A 119.9 . . ?
 C16A C15A C14A 120.2(10) . . ?
 C16A C15A H15A 119.9 . . ?
 C15A C16A H16A 119.8 . . ?
 C15A C16A C17A 120.4(10) . . ?
 C17A C16A H16A 119.8 . . ?
 C12A C17A H17A 119.5 . . ?
 C16A C17A C12A 121.0(10) . . ?
 C16A C17A H17A 119.5 . . ?
 C9B N1B H1B 121.2 . . ?
 C10B N1B H1B 121.2 . . ?
 C10B N1B C9B 117.6(7) . . ?
 C2B C1B H1BA 116.6 . . ?
 C2B C1B C8B 63.2(6) . . ?
 C2B C1B C9B 116.6(8) . . ?
 C8B C1B H1BA 116.6 . . ?
 C8B C1B C9B 116.5(8) . . ?
 C9B C1B H1BA 116.6 . . ?
 C1B C2B H2B 115.9 . . ?
 C1B C2B C8B 58.8(6) . . ?
 C3B C2B C1B 117.8(8) . . ?
 C3B C2B H2B 115.9 . . ?
 C3B C2B C8B 120.4(8) . . ?
 C8B C2B H2B 115.9 . . ?
 C2B C3B H3B 118.8 . . ?
 C4B C3B C2B 122.4(9) . . ?
 C4B C3B H3B 118.8 . . ?
 C3B C4B H4B 121.5 . . ?
 C3B C4B C5B 117.1(9) . . ?
 C5B C4B H4B 121.5 . . ?
 C4B C5B H5B 110.4 . . ?
 C4B C5B C9B 110.1(8) . . ?
 C6B C5B C4B 105.9(7) . . ?
 C6B C5B H5B 110.4 . . ?
 C6B C5B C9B 109.6(8) . . ?
 C9B C5B H5B 110.4 . . ?
 C5B C6B H6B 120.2 . . ?
 C7B C6B C5B 119.6(9) . . ?
 C7B C6B H6B 120.2 . . ?
 C6B C7B H7B 119.6 . . ?
 C6B C7B C8B 120.8(9) . . ?
 C8B C7B H7B 119.6 . . ?
 C1B C8B C2B 58.1(6) . . ?
 C1B C8B H8B 115.9 . . ?
 C2B C8B H8B 115.9 . . ?
 C7B C8B C1B 117.7(8) . . ?
 C7B C8B C2B 120.8(8) . . ?
 C7B C8B H8B 115.9 . . ?
 N1B C9B C1B 108.2(8) . . ?
 N1B C9B C5B 115.8(7) . . ?
 N1B C9B H9B 108.0 . . ?
 C1B C9B C5B 108.7(8) . . ?
 C1B C9B H9B 108.0 . . ?
 C5B C9B H9B 108.0 . . ?
 N1B C10B H10B 108.7 . . ?
 N1B C10B C11B 108.2(8) . . ?
 N1B C10B C12B 112.1(8) . . ?
 C11B C10B H10B 108.7 . . ?
 C12B C10B H10B 108.7 . . ?
 C12B C10B C11B 110.5(8) . . ?
 C10B C11B H11G 109.5 . . ?
 C10B C11B H11H 109.5 . . ?
 C10B C11B H11I 109.5 . . ?
 H11G C11B H11H 109.5 . . ?
 H11G C11B H11I 109.5 . . ?
 H11H C11B H11I 109.5 . . ?
 C13B C12B C10B 120.6(10) . . ?
 C17B C12B C10B 121.5(9) . . ?
 C17B C12B C13B 117.8(10) . . ?
 C12B C13B H13B 119.6 . . ?
 C14B C13B C12B 120.8(10) . . ?
 C14B C13B H13B 119.6 . . ?
 C13B C14B H14B 120.5 . . ?
 C13B C14B C15B 118.9(11) . . ?
 C15B C14B H14B 120.5 . . ?
 C14B C15B H15B 119.6 . . ?
 C16B C15B C14B 120.8(11) . . ?
 C16B C15B H15B 119.6 . . ?
 C15B C16B H16B 120.2 . . ?
 C15B C16B C17B 119.5(11) . . ?
 C17B C16B H16B 120.2 . . ?
 C12B C17B H17B 118.9 . . ?
 C16B C17B C12B 122.2(11) . . ?
 C16B C17B H17B 118.9 . . ?

loop_
  _geom_torsion_atom_site_label_1
  _geom_torsion_atom_site_label_2
  _geom_torsion_atom_site_label_3
  _geom_torsion_atom_site_label_4
  _geom_torsion
  _geom_torsion_site_symmetry_1
  _geom_torsion_site_symmetry_2
  _geom_torsion_site_symmetry_3
  _geom_torsion_site_symmetry_4
  _geom_torsion_publ_flag
 N1 C10 C12 C13 56.8(12) . . . . ?
 N1 C10 C12 C17 -127.7(9) . . . . ?
 C1 C2 C3 C4 -21.6(13) . . . . ?
 C1 C2 C8 C7 106.7(10) . . . . ?
 C2 C1 C8 C7 -110.5(10) . . . . ?
 C2 C1 C9 N1 -91.6(9) . . . . ?
 C2 C1 C9 C5 35.5(11) . . . . ?
 C2 C3 C4 C5 -2.9(14) . . . . ?
 C3 C2 C8 C1 -106.0(10) . . . . ?
 C3 C2 C8 C7 0.6(13) . . . . ?
 C3 C4 C5 C6 -75.5(11) . . . . ?
 C3 C4 C5 C9 43.1(12) . . . . ?
 C4 C5 C6 C7 76.0(11) . . . . ?
 C4 C5 C9 N1 64.8(11) . . . . ?
 C4 C5 C9 C1 -57.5(10) . . . . ?
 C5 C6 C7 C8 1.7(14) . . . . ?
 C6 C5 C9 N1 -179.8(8) . . . . ?
 C6 C5 C9 C1 57.9(10) . . . . ?
 C6 C7 C8 C1 22.6(13) . . . . ?
 C6 C7 C8 C2 -45.9(13) . . . . ?
 C8 C1 C2 C3 110.2(10) . . . . ?
 C8 C1 C9 N1 -163.1(8) . . . . ?
 C8 C1 C9 C5 -35.9(11) . . . . ?
 C8 C2 C3 C4 46.0(12) . . . . ?
 C9 N1 C10 C11 178.4(8) . . . . ?
 C9 N1 C10 C12 58.3(11) . . . . ?
 C9 C1 C2 C3 2.6(13) . . . . ?
 C9 C1 C2 C8 -107.6(10) . . . . ?
 C9 C1 C8 C2 107.6(10) . . . . ?
 C9 C1 C8 C7 -2.9(13) . . . . ?
 C9 C5 C6 C7 -42.5(12) . . . . ?
 C10 N1 C9 C1 170.8(7) . . . . ?
 C10 N1 C9 C5 48.0(11) . . . . ?
 C10 C12 C13 C14 174.7(9) . . . . ?
 C10 C12 C17 C16 -174.8(9) . . . . ?
 C11 C10 C12 C13 -63.1(12) . . . . ?
 C11 C10 C12 C17 112.4(10) . . . . ?
 C12 C13 C14 C15 -0.7(15) . . . . ?
 C13 C12 C17 C16 0.7(15) . . . . ?
 C13 C14 C15 C16 2.2(16) . . . . ?
 C14 C15 C16 C17 -2.3(16) . . . . ?
 C15 C16 C17 C12 0.8(16) . . . . ?
 C17 C12 C13 C14 -0.8(15) . . . . ?
 N1A C10A C12A C13A 47.7(12) . . . . ?
 N1A C10A C12A C17A -134.1(9) . . . . ?
 C1A C2A C3A C4A -19.8(13) . . . . ?
 C1A C2A C8A C7A 105.9(10) . . . . ?
 C2A C1A C8A C7A -110.9(9) . . . . ?
 C2A C1A C9A N1A -90.1(9) . . . . ?
 C2A C1A C9A C5A 35.5(10) . . . . ?
 C2A C3A C4A C5A -4.0(14) . . . . ?
 C3A C2A C8A C1A -105.7(10) . . . . ?
 C3A C2A C8A C7A 0.1(14) . . . . ?
 C3A C4A C5A C6A -73.9(11) . . . . ?
 C3A C4A C5A C9A 43.1(12) . . . . ?
 C4A C5A C6A C7A 74.4(12) . . . . ?
 C4A C5A C9A N1A 64.7(10) . . . . ?
 C4A C5A C9A C1A -57.0(10) . . . . ?
 C5A C6A C7A C8A 3.7(15) . . . . ?
 C6A C5A C9A N1A 179.4(8) . . . . ?
 C6A C5A C9A C1A 57.8(9) . . . . ?
 C6A C7A C8A C1A 21.2(14) . . . . ?
 C6A C7A C8A C2A -47.0(14) . . . . ?
 C8A C1A C2A C3A 108.7(9) . . . . ?
 C8A C1A C9A N1A -161.8(8) . . . . ?
 C8A C1A C9A C5A -36.2(10) . . . . ?
 C8A C2A C3A C4A 47.1(13) . . . . ?
 C9A N1A C10A C11A 178.7(8) . . . . ?
 C9A N1A C10A C12A 59.6(11) . . . . ?
 C9A C1A C2A C3A 1.5(12) . . . . ?
 C9A C1A C2A C8A -107.3(9) . . . . ?
 C9A C1A C8A C2A 108.6(9) . . . . ?
 C9A C1A C8A C7A -2.3(12) . . . . ?
 C9A C5A C6A C7A -43.5(12) . . . . ?
 C10A N1A C9A C1A 166.8(8) . . . . ?
 C10A N1A C9A C5A 44.5(11) . . . . ?
 C10A C12A C13A C14A 175.0(9) . . . . ?
 C10A C12A C17A C16A -175.3(9) . . . . ?
 C11A C10A C12A C13A -71.2(12) . . . . ?
 C11A C10A C12A C17A 107.0(10) . . . . ?
 C12A C13A C14A C15A 2.6(15) . . . . ?
 C13A C12A C17A C16A 2.9(14) . . . . ?
 C13A C14A C15A C16A -1.5(15) . . . . ?
 C14A C15A C16A C17A 1.2(16) . . . . ?
 C15A C16A C17A C12A -2.0(15) . . . . ?
 C17A C12A C13A C14A -3.3(14) . . . . ?
 N1B C10B C12B C13B 53.9(12) . . . . ?
 N1B C10B C12B C17B -130.3(9) . . . . ?
 C1B C2B C3B C4B -21.7(14) . . . . ?
 C1B C2B C8B C7B 105.5(10) . . . . ?
 C2B C1B C8B C7B -110.7(9) . . . . ?
 C2B C1B C9B N1B -90.7(9) . . . . ?
 C2B C1B C9B C5B 35.8(11) . . . . ?
 C2B C3B C4B C5B -3.1(14) . . . . ?
 C3B C2B C8B C1B -106.0(10) . . . . ?
 C3B C2B C8B C7B -0.6(13) . . . . ?
 C3B C4B C5B C6B -74.7(11) . . . . ?
 C3B C4B C5B C9B 43.7(11) . . . . ?
 C4B C5B C6B C7B 75.8(11) . . . . ?
 C4B C5B C9B N1B 63.6(10) . . . . ?
 C4B C5B C9B C1B -58.5(10) . . . . ?
 C5B C6B C7B C8B 2.2(14) . . . . ?
 C6B C5B C9B N1B 179.7(7) . . . . ?
 C6B C5B C9B C1B 57.7(9) . . . . ?
 C6B C7B C8B C1B 22.3(13) . . . . ?
 C6B C7B C8B C2B -45.2(13) . . . . ?
 C8B C1B C2B C3B 110.4(10) . . . . ?
 C8B C1B C9B N1B -162.4(7) . . . . ?
 C8B C1B C9B C5B -35.9(11) . . . . ?
 C8B C2B C3B C4B 46.6(13) . . . . ?
 C9B N1B C10B C11B -179.9(7) . . . . ?
 C9B N1B C10B C12B 58.0(11) . . . . ?
 C9B C1B C2B C3B 2.6(13) . . . . ?
 C9B C1B C2B C8B -107.8(9) . . . . ?
 C9B C1B C8B C2B 108.0(9) . . . . ?
 C9B C1B C8B C7B -2.8(12) . . . . ?
 C9B C5B C6B C7B -43.0(12) . . . . ?
 C10B N1B C9B C1B 169.4(8) . . . . ?
 C10B N1B C9B C5B 47.1(11) . . . . ?
 C10B C12B C13B C14B 174.3(9) . . . . ?
 C10B C12B C17B C16B -174.8(9) . . . . ?
 C11B C10B C12B C13B -66.8(11) . . . . ?
 C11B C10B C12B C17B 108.9(11) . . . . ?
 C12B C13B C14B C15B 1.3(15) . . . . ?
 C13B C12B C17B C16B 1.1(15) . . . . ?
 C13B C14B C15B C16B -0.4(16) . . . . ?
 C14B C15B C16B C17B -0.1(17) . . . . ?
 C15B C16B C17B C12B -0.2(16) . . . . ?
 C17B C12B C13B C14B -1.6(14) . . . . ?

_iucr_refine_instructions_details
;
TITL 19srv094 in P1 #1
REM Best SHELXD solution FINAL CC 83.22
REM Fragments: 18 18 16
REM reset to P1 #1
CELL 0.71073 6.1684 6.3485 28.3264 84.3564 87.2332 61.9674
ZERR 3 0.0009 0.0009 0.0041 0.0043 0.0044 0.0039
LATT -1
SFAC C H N
UNIT 51 57 3

L.S. 9
PLAN  5
SIZE 0.07 0.11 0.13
TEMP -153.15
CONF 
BOND $h
fmap 2 53
acta 
OMIT -2 52
WGHT 0.0355
FVAR 0.31783
REM <olex2.extras>
REM <HklSrc "%.\\19srv094.hkl">
REM </olex2.extras>

N1    3     0.63648  0.00410  0.76855  11.00000  0.03218  0.00688  0.02431 =
 -0.00734 -0.00533 -0.00596 
AFIX 43
H1    2     0.68696 -0.12274  0.75251  11.00000 -1.20000 
AFIX 0
C1    1     0.41956  0.22212  0.69749  11.00000  0.03722  0.02989  0.01632 =
 -0.00649  0.00436 -0.02624 
AFIX 13
H1a   2     0.37831  0.09377  0.69046  11.00000 -1.20000 
AFIX 0
C2    1     0.57987  0.27567  0.66243  11.00000  0.02573  0.01995  0.02401 =
 -0.00169  0.00701 -0.00715 
AFIX 13
H2    2     0.62845  0.18302  0.63376  11.00000 -1.20000 
AFIX 0
C3    1     0.76512  0.32994  0.68071  11.00000  0.01116  0.01459  0.04232 =
 -0.00156  0.00463 -0.00303 
AFIX 43
H3    2     0.90367  0.31078  0.66182  11.00000 -1.20000 
AFIX 0
C4    1     0.73889  0.40564  0.72357  11.00000  0.03479  0.02189  0.02921 =
 0.00072 -0.00492 -0.01769 
AFIX 43
H4    2     0.86262  0.43369  0.73593  11.00000 -1.20000 
AFIX 0
C5    1     0.51904  0.44656  0.75216  11.00000  0.03256  0.02388  0.01618 =
 -0.00997  0.00460 -0.01606 
AFIX 13
H5    2     0.54548  0.46129  0.78598  11.00000 -1.20000 
AFIX 0
C6    1     0.31805  0.67676  0.73058  11.00000  0.02659  0.01020  0.02935 =
 -0.00836  0.01152 -0.00728 
AFIX 43
H6    2     0.26235  0.82063  0.74567  11.00000 -1.20000 
AFIX 0
C7    1     0.21838  0.67664  0.68981  11.00000  0.01507  0.01587  0.03891 =
 0.00365  0.00563 -0.00212 
AFIX 43
H7    2     0.09381  0.82221  0.67527  11.00000 -1.20000 
AFIX 0
C8    1     0.30029  0.45271  0.66736  11.00000  0.02241  0.02945  0.02640 =
 0.00442  0.00027 -0.01530 
AFIX 13
H8    2     0.19293  0.45846  0.64139  11.00000 -1.20000 
AFIX 0
C9    1     0.45673  0.23968  0.74869  11.00000  0.02325  0.01679  0.01852 =
 -0.00301  0.00489 -0.01696 
AFIX 13
H9    2     0.29754  0.28148  0.76565  11.00000 -1.20000 
AFIX 0
C10   1     0.73035 -0.01473  0.81604  11.00000  0.02393  0.01780  0.03478 =
 0.00086 -0.00040 -0.00580 
AFIX 13
H10   2     0.81919  0.08275  0.81561  11.00000 -1.20000 
AFIX 0
C11   1     0.90753 -0.27459  0.82982  11.00000  0.03343  0.03553  0.02335 =
 0.00562  0.00768 -0.00800 
AFIX 137
H11a  2     1.04638 -0.32946  0.80763  11.00000 -1.50000 
H11b  2     0.82321 -0.37188  0.82869  11.00000 -1.50000 
H11c  2     0.96777 -0.29079  0.86204  11.00000 -1.50000 
AFIX 0
C12   1     0.52341  0.07333  0.85262  11.00000  0.02355  0.01454  0.01704 =
 0.00026  0.00056  0.00023 
C13   1     0.36916 -0.02478  0.85883  11.00000  0.02652  0.02940  0.02710 =
 0.00049  0.00201 -0.00616 
AFIX 43
H13   2     0.38095 -0.14001  0.83845  11.00000 -1.20000 
AFIX 0
C14   1     0.19315  0.04260  0.89499  11.00000  0.03101  0.05087  0.03610 =
 0.01102  0.00379 -0.01046 
AFIX 43
H14   2     0.08474 -0.02561  0.89886  11.00000 -1.20000 
AFIX 0
C15   1     0.17645  0.20708  0.92494  11.00000  0.03659  0.04087  0.02206 =
 0.00445  0.00371  0.01655 
AFIX 43
H15   2     0.06067  0.24846  0.95021  11.00000 -1.20000 
AFIX 0
C16   1     0.32904  0.31250  0.91819  11.00000  0.04098  0.03137  0.03495 =
 -0.00742 -0.00704  0.00219 
AFIX 43
H16   2     0.31409  0.43069  0.93809  11.00000 -1.20000 
AFIX 0
C17   1     0.50505  0.24448  0.88201  11.00000  0.04064  0.02503  0.02786 =
 0.00727 -0.00308 -0.00408 
AFIX 43
H17   2     0.61160  0.31464  0.87750  11.00000 -1.20000 
AFIX 0

N1A   3     0.42440  0.35238  0.43327  11.00000  0.03298  0.03434  0.02427 =
 -0.00545  0.00162 -0.02872 
AFIX 43
H1Aa  2     0.51302  0.41338  0.41822  11.00000 -1.20000 
AFIX 0
C1A   1     0.44830  0.17402  0.36150  11.00000  0.01454  0.02592  0.02440 =
 -0.00830  0.00351 -0.01280 
AFIX 13
H1Ab  2     0.61962  0.14591  0.35423  11.00000 -1.20000 
AFIX 0
C2A   1     0.25240  0.34294  0.32669  11.00000  0.02628  0.02692  0.01960 =
 -0.00177  0.00448 -0.01487 
AFIX 13
H2A   2     0.30804  0.41154  0.29828  11.00000 -1.20000 
AFIX 0
C3A   1     0.00814  0.50082  0.34636  11.00000  0.02801  0.02199  0.03222 =
 -0.00451 -0.01163 -0.01413 
AFIX 43
H3A   2    -0.10200  0.64121  0.32791  11.00000 -1.20000 
AFIX 0
C4A   1    -0.05910  0.44979  0.38909  11.00000  0.02592  0.02317  0.03269 =
 -0.00856  0.00068 -0.01220 
AFIX 43
H4A   2    -0.21197  0.55770  0.40207  11.00000 -1.20000 
AFIX 0
C5A   1     0.10719  0.22075  0.41692  11.00000  0.03219  0.02072  0.01416 =
 0.00146  0.00366 -0.01580 
AFIX 13
H5A   2     0.05483  0.22301  0.45091  11.00000 -1.20000 
AFIX 0
C6A   1     0.08614  0.02635  0.39355  11.00000  0.03343  0.02491  0.03392 =
 0.00997 -0.01269 -0.02096 
AFIX 43
H6A   2    -0.00411 -0.04893  0.40836  11.00000 -1.20000 
AFIX 0
C7A   1     0.19445 -0.03618  0.35257  11.00000  0.03122  0.02166  0.03265 =
 -0.00142 -0.00584 -0.01783 
AFIX 43
H7A   2     0.17350 -0.15119  0.33697  11.00000 -1.20000 
AFIX 0
C8A   1     0.34448  0.06457  0.33047  11.00000  0.02416  0.01508  0.02719 =
 -0.00372  0.00630 -0.00212 
AFIX 13
H8A   2     0.45348 -0.02307  0.30413  11.00000 -1.20000 
AFIX 0
C9A   1     0.37723  0.17649  0.41257  11.00000  0.01874  0.02513  0.02189 =
 0.00191 -0.00257 -0.01372 
AFIX 13
H9A   2     0.48528  0.01513  0.42879  11.00000 -1.20000 
AFIX 0
C10A  1     0.31863  0.42359  0.48005  11.00000  0.04676  0.02397  0.01845 =
 0.00583 -0.00934 -0.02295 
AFIX 13
H10A  2     0.13542  0.50121  0.47817  11.00000 -1.20000 
AFIX 0
C11A  1     0.39823  0.60532  0.49495  11.00000  0.06583  0.02547  0.02794 =
 0.00490 -0.01134 -0.03015 
AFIX 137
H11d  2     0.33425  0.74709  0.47212  11.00000 -1.50000 
H11e  2     0.57793  0.53110  0.49558  11.00000 -1.50000 
H11f  2     0.33286  0.65276  0.52659  11.00000 -1.50000 
AFIX 0
C12A  1     0.40859  0.21329  0.51707  11.00000  0.03959  0.01583  0.01597 =
 -0.00166 -0.00071 -0.01597 
C13A  1     0.65413  0.04825  0.52254  11.00000  0.04214  0.03962  0.01524 =
 -0.00016 -0.00249 -0.02369 
AFIX 43
H13A  2     0.77011  0.06003  0.50058  11.00000 -1.20000 
AFIX 0
C14A  1     0.73690 -0.13425  0.55907  11.00000  0.06096  0.02992  0.03135 =
 -0.00604 -0.02248 -0.01628 
AFIX 43
H14A  2     0.90711 -0.24161  0.56289  11.00000 -1.20000 
AFIX 0
C15A  1     0.56380 -0.15607  0.59006  11.00000  0.08561  0.02213  0.02327 =
 -0.00197 -0.00037 -0.02744 
AFIX 43
H15A  2     0.61578 -0.28172  0.61482  11.00000 -1.20000 
AFIX 0
C16A  1     0.31833  0.00398  0.58478  11.00000  0.06917  0.03720  0.02435 =
 -0.00632  0.00481 -0.03686 
AFIX 43
H16A  2     0.20186 -0.00981  0.60633  11.00000 -1.20000 
AFIX 0
C17A  1     0.24034  0.18439  0.54838  11.00000  0.03447  0.02669  0.03219 =
 -0.00611  0.00004 -0.01877 
AFIX 43
H17A  2     0.06984  0.29053  0.54453  11.00000 -1.20000 
AFIX 0

N1B   3     1.03964  0.25988  0.14087  11.00000  0.01419  0.02674  0.01871 =
 -0.00408 -0.00288 -0.00838 
AFIX 43
H1B   2     1.17849  0.20020  0.15660  11.00000 -1.20000 
AFIX 0
C1B   1     0.84988  0.44132  0.21272  11.00000  0.03104  0.03051  0.01369 =
 -0.00322 -0.00050 -0.01868 
AFIX 13
H1Ba  2     0.98832  0.47318  0.21999  11.00000 -1.20000 
AFIX 0
C2B   1     0.80594  0.27343  0.24711  11.00000  0.02391  0.03235  0.01732 =
 -0.00121  0.00148 -0.01301 
AFIX 13
H2B   2     0.91510  0.20937  0.27559  11.00000 -1.20000 
AFIX 0
C3B   1     0.73598  0.10719  0.22822  11.00000  0.02230  0.01554  0.03498 =
 -0.00183  0.01250 -0.01136 
AFIX 43
H3B   2     0.76207 -0.03456  0.24723  11.00000 -1.20000 
AFIX 0
C4B   1     0.63744  0.14758  0.18551  11.00000  0.02777  0.01524  0.03850 =
 -0.00951  0.01015 -0.01163 
AFIX 43
H4B   2     0.60037  0.03456  0.17309  11.00000 -1.20000 
AFIX 0
C5B   1     0.58667  0.38199  0.15742  11.00000  0.02078  0.02208  0.02274 =
 -0.00302 -0.00049 -0.01119 
AFIX 13
H5B   2     0.55346  0.37693  0.12346  11.00000 -1.20000 
AFIX 0
C6B   1     0.36596  0.57047  0.17963  11.00000  0.02032  0.02270  0.02228 =
 0.00439  0.00145 -0.00853 
AFIX 43
H6B   2     0.21053  0.63807  0.16455  11.00000 -1.20000 
AFIX 0
C7B   1     0.38776  0.64349  0.22066  11.00000  0.01466  0.01227  0.03471 =
 0.00017  0.00250 -0.00405 
AFIX 43
H7B   2     0.24596  0.75966  0.23541  11.00000 -1.20000 
AFIX 0
C8B   1     0.62627  0.54774  0.24332  11.00000  0.02575  0.01995  0.02486 =
 -0.00010 -0.00366 -0.01114 
AFIX 13
H8B   2     0.63516  0.63764  0.26961  11.00000 -1.20000 
AFIX 0
C9B   1     0.80749  0.43268  0.16120  11.00000  0.01660  0.01195  0.02761 =
 -0.00149  0.00084 -0.00272 
AFIX 13
H9B   2     0.76224  0.59430  0.14462  11.00000 -1.20000 
AFIX 0
C10B  1     1.03190  0.19091  0.09380  11.00000  0.02843  0.02248  0.02623 =
 -0.00424 -0.00014 -0.00900 
AFIX 13
H10B  2     0.92541  0.11080  0.09494  11.00000 -1.20000 
AFIX 0
C11B  1     1.29224  0.01124  0.08024  11.00000  0.03262  0.01423  0.02817 =
 -0.00192  0.00615  0.00352 
AFIX 137
H11g  2     1.34932 -0.13352  0.10221  11.00000 -1.50000 
H11h  2     1.40192  0.08253  0.08198  11.00000 -1.50000 
H11i  2     1.29255 -0.03060  0.04784  11.00000 -1.50000 
AFIX 0
C12B  1     0.92916  0.40377  0.05742  11.00000  0.02879  0.02117  0.02022 =
 -0.01123  0.00923 -0.00803 
C13B  1     1.02938  0.56090  0.05171  11.00000  0.02661  0.02026  0.02249 =
 -0.00574 -0.00354 -0.00322 
AFIX 43
H13B  2     1.15349  0.54212  0.07283  11.00000 -1.20000 
AFIX 0
C14B  1     0.94991  0.74468  0.01549  11.00000  0.04797  0.02173  0.03874 =
 -0.00032  0.00744 -0.01109 
AFIX 43
H14B  2     1.02102  0.84945  0.01130  11.00000 -1.20000 
AFIX 0
C15B  1     0.76408  0.77290 -0.01461  11.00000  0.04207  0.03352  0.02258 =
 0.00857  0.01104  0.00557 
AFIX 43
H15B  2     0.70762  0.89868 -0.03936  11.00000 -1.20000 
AFIX 0
C16B  1     0.66247  0.62216 -0.00895  11.00000  0.03428  0.05078  0.03392 =
 -0.00876 -0.00414 -0.00220 
AFIX 43
H16B  2     0.53572  0.64289 -0.02958  11.00000 -1.20000 
AFIX 0
C17B  1     0.74417  0.44111  0.02660  11.00000  0.02673  0.03052  0.03518 =
 -0.01420  0.00360 -0.00979 
AFIX 43
H17B  2     0.67181  0.33734  0.03032  11.00000 -1.20000 
AFIX 0
HKLF 4

END
;

# start Validation Reply Form
_vrf_PLAT026_SR5_19srv094
;
PROBLEM: Ratio Observed / Unique Reflections (too) Low ..        38% Check 
RESPONSE: Unstable at room temperature poor quality crystals of the compound
didn't diffract well and very few reflections were observed even at maximum 
exposure. Nevertheless, the chemical identity of the compound has been 
confirmed.
;
_vrf_PLAT340_SR5_19srv094
;
PROBLEM: Low Bond Precision on  C-C Bonds ...............    0.01504 Ang.  
RESPONSE: Unstable at room temperature poor quality crystals of the compound
didn't diffract well and very few reflections were observed even at maximum 
exposure. That inevitably affected the precision of determination of geometrical
parameters. 
;
# end Validation Reply Form
_olex2_submission_special_instructions  'No special instructions were received'
