# Supplementary material for: Control of dynamic sp3-C stereochemistry
Source: Nat Chem. 2023 Mar 13;15(5):615–24. doi: 10.1038/s41557-023-01156-7 (PMC10159849; doi:10.1038/s41557-023-01156-7)
Supplement: Supplementary file 7 — Crystallographic data for compound 7; CCDC reference 2068017. [file 41557_2023_1156_MOESM7_ESM.cif]

data_7_19srv189
_audit_creation_date               2019-06-04
_audit_creation_method
;
Olex2 1.2-beta
(compiled 2018.05.29 svn.r3508 for OlexSys, GUI svn.r5506)
;
_shelx_SHELXL_version_number       '2017/1'
loop_
  _audit_author_name
  _audit_author_email
  _audit_author_address
 'Yufit, D.' d.s.yufit@durham.ac.uk
;

Durham University
Chemistry
South Rd.
Durham
DH1 3LE
UK
;

_publ_requested_journal           'Nature Chemistry'
_publ_section_title
;
Control of Dynamic sp3-C stereochemistry
;
_publ_contact_author_name         'Dmitry Yufit'
_publ_contact_author_address
;
Department of Chemistry
Durham University
South Rd.
Durham
DH1 3LE
UK
;
_publ_contact_author_email        'd.s.yufit@durham.ac.uk'


_publ_contact_letter
;
The CIF file contains data for structure 7 from
the paper 

"Control of Dynamic sp3-C stereochemistry"

by A.N. Bismillah, T.G. Johnson, , B.A. Hussein, A.T. Turley, H.C. Wong, J.A. Aguilar, D.S. Yufit
and  P.R. McGonigal


;
loop_
_publ_author_name
_publ_author_address
'Johnson, Tobias G.'
;
Department of Chemistry
Durham University
South Rd.
Durham
DH1 3LE
UK
;
'Bismillah, Aisha N.'
;
Department of Chemistry
Durham University
South Rd.
Durham
DH1 3LE
UK
;
'Hussein, Burhan A.'
;
Department of Chemistry
Durham University
South Rd.
Durham
DH1 3LE
UK
;
'Turley, Andrew T.'
;
Department of Chemistry
Durham University
South Rd.
Durham
DH1 3LE
UK
;
'Wong, Ho Chi'
;
Department of Chemistry
Durham University
South Rd.
Durham
DH1 3LE
UK
;
'Aguilar, Juan A.'
;
Department of Chemistry
Durham University
South Rd.
Durham
DH1 3LE
UK
;

'Yufit, Dmitry S.'
;
Department of Chemistry
Durham University
South Rd.
Durham
DH1 3LE
UK
;
'McGonigal, Paul R.'
;
Department of Chemistry
Durham University
South Rd.
Durham
DH1 3LE
UK
;


_publ_section_references
;
Dolomanov, O.V., Bourhis, L.J., Gildea, R.J, Howard, J.A.K. & Puschmann, H.
 (2009), J. Appl. Cryst. 42, 339-341.

Sheldrick, G.M. (2008). Acta Cryst. A64, 112-122.

Sheldrick, G.M. (2015). Acta Cryst. C71, 3-8.
;
_chemical_name_common              ?
_chemical_name_systematic          ?
_chemical_formula_moiety           'C24 H21 N3 O3'
_chemical_formula_sum              'C24 H21 N3 O3'
_chemical_formula_weight           399.44
_chemical_melting_point            ?
_chemical_oxdiff_formula           'C24 H21 N3 O3'
loop_
  _atom_type_symbol
  _atom_type_description
  _atom_type_scat_dispersion_real
  _atom_type_scat_dispersion_imag
  _atom_type_scat_source
 'C' 'C' 0.0033 0.0016 'International Tables Vol C Tables 4.2.6.8 and 6.1.1.4'
 'H' 'H' 0.0000 0.0000 'International Tables Vol C Tables 4.2.6.8 and 6.1.1.4'
 'N' 'N' 0.0061 0.0033 'International Tables Vol C Tables 4.2.6.8 and 6.1.1.4'
 'O' 'O' 0.0106 0.0060 'International Tables Vol C Tables 4.2.6.8 and 6.1.1.4'

_shelx_space_group_comment
;
The symmetry employed for this shelxl refinement is uniquely defined
by the following loop, which should always be used as a source of
symmetry information in preference to the above space-group names.
They are only intended as comments.
;
_space_group_crystal_system        'monoclinic'
_space_group_IT_number             14
_space_group_name_H-M_alt          'P 1 21/n 1'
_space_group_name_Hall             '-P 2yn'
loop_
  _space_group_symop_operation_xyz
 'x, y, z'
 '-x+1/2, y+1/2, -z+1/2'
 '-x, -y, -z'
 'x-1/2, -y-1/2, z-1/2'

_cell_length_a                     6.2961(4)
_cell_length_b                     30.3288(13)
_cell_length_c                     9.9483(7)
_cell_angle_alpha                  90
_cell_angle_beta                   98.960(6)
_cell_angle_gamma                  90
_cell_volume                       1876.48(19)
_cell_formula_units_Z              4
_cell_measurement_reflns_used      1937
_cell_measurement_temperature      120.0
_cell_measurement_theta_max        25.0910
_cell_measurement_theta_min        2.1750
_shelx_estimated_absorpt_T_max     0.996
_shelx_estimated_absorpt_T_min     0.973
_exptl_absorpt_coefficient_mu      0.095
_exptl_absorpt_correction_T_max    0.997
_exptl_absorpt_correction_T_min    0.983
_exptl_absorpt_correction_type     analytical
_exptl_absorpt_process_details
;
CrysAlisPro, Agilent Technologies,
Version 1.171.37.35h (release 09-02-2015 CrysAlis171 .NET)
(compiled Feb  9 2015,16:26:32)
Analytical numeric absorption correction using a multifaceted crystal
			model based on expressions derived by R.C. Clark & J.S. Reid.
(Clark, R. C. & Reid, J. S. (1995). Acta Cryst. A51, 887-897)
Empirical absorption correction using spherical harmonics,
 implemented in SCALE3 ABSPACK scaling algorithm.
;
_exptl_absorpt_special_details     ?
_exptl_crystal_colour              'clear colourless'
_exptl_crystal_colour_lustre       clear
_exptl_crystal_colour_primary      colourless
_exptl_crystal_density_diffrn      1.414
_exptl_crystal_density_meas        ?
_exptl_crystal_density_method      ?
_exptl_crystal_description         prism
_exptl_crystal_F_000               840
_exptl_crystal_size_max            0.29
_exptl_crystal_size_mid            0.08
_exptl_crystal_size_min            0.04
_exptl_transmission_factor_max     ?
_exptl_transmission_factor_min     ?
_diffrn_reflns_av_R_equivalents    0.1009
_diffrn_reflns_av_unetI/netI       0.1012
_diffrn_reflns_Laue_measured_fraction_full  1.000
_diffrn_reflns_Laue_measured_fraction_max  1.000
_diffrn_reflns_limit_h_max         6
_diffrn_reflns_limit_h_min         -7
_diffrn_reflns_limit_k_max         37
_diffrn_reflns_limit_k_min         -37
_diffrn_reflns_limit_l_max         12
_diffrn_reflns_limit_l_min         -12
_diffrn_reflns_number              14914
_diffrn_reflns_point_group_measured_fraction_full  1.000
_diffrn_reflns_point_group_measured_fraction_max  1.000
_diffrn_reflns_theta_full          25.242
_diffrn_reflns_theta_max           25.998
_diffrn_reflns_theta_min           2.179
_diffrn_ambient_temperature        120.0
_diffrn_detector                   'CCD area detector'
_diffrn_detector_area_resol_mean   16.1511
_diffrn_detector_type              Sapphire3
_diffrn_measured_fraction_theta_full  1.000
_diffrn_measured_fraction_theta_max  1.000
_diffrn_measurement_details
;
#__ type_ start__ end____ width___ exp.time_
  1 omega   14.00   58.70   0.3000   15.0000
omega____ theta____ kappa____ phi______ frames
    -       28.9587  -77.0000   90.0000 149

#__ type_ start__ end____ width___ exp.time_
  2 omega    3.00   78.00   0.3000   15.0000
omega____ theta____ kappa____ phi______ frames
    -       28.9587   77.0000  -60.0000 250

#__ type_ start__ end____ width___ exp.time_
  3 omega    2.00   92.00   0.3000   15.0000
omega____ theta____ kappa____ phi______ frames
    -       28.9587   77.0000 -150.0000 300

#__ type_ start__ end____ width___ exp.time_
  4 omega  -15.00   70.50   0.3000   15.0000
omega____ theta____ kappa____ phi______ frames
    -       28.9587 -100.0000   30.0000 285

#__ type_ start__ end____ width___ exp.time_
  5 omega  -12.00   94.50   0.3000   15.0000
omega____ theta____ kappa____ phi______ frames
    -       28.9587   19.0000 -150.0000 355

#__ type_ start__ end____ width___ exp.time_
  6 omega  -40.00   11.00   0.3000   15.0000
omega____ theta____ kappa____ phi______ frames
    -       28.9587  -77.0000   90.0000 170
;
_diffrn_measurement_device         '4-circle diffractometer'
_diffrn_measurement_device_type    'Xcalibur, Sapphire3'
_diffrn_measurement_method         '\w scans'
_diffrn_orient_matrix_UB_11        -0.0369643000
_diffrn_orient_matrix_UB_12        -0.0145630000
_diffrn_orient_matrix_UB_13        0.0471267000
_diffrn_orient_matrix_UB_21        -0.1079416000
_diffrn_orient_matrix_UB_22        0.0048015000
_diffrn_orient_matrix_UB_23        -0.0285371000
_diffrn_orient_matrix_UB_31        0.0010837000
_diffrn_orient_matrix_UB_32        -0.0176666000
_diffrn_orient_matrix_UB_33        -0.0465648000
_diffrn_radiation_monochromator    graphite
_diffrn_radiation_probe            x-ray
_diffrn_radiation_type             MoK\a
_diffrn_radiation_wavelength       0.71073
_diffrn_source                     'sealed tubeEnhance (Mo) X-ray Source'
_diffrn_source_target              Mo
_diffrn_source_type                'Enhance (Mo) X-ray Source'
_reflns_Friedel_coverage           0.000
_reflns_Friedel_fraction_full      .
_reflns_Friedel_fraction_max       .
_reflns_number_gt                  2113
_reflns_number_total               3695
_reflns_odcompleteness_completeness  99.97
_reflns_odcompleteness_iscentric   1
_reflns_odcompleteness_theta       30.44
_reflns_special_details
;
 Reflections were merged by SHELXL according to the crystal
 class for the calculation of statistics and refinement.
 
 _reflns_Friedel_fraction is defined as the number of unique
 Friedel pairs measured divided by the number that would be
 possible theoretically, ignoring centric projections and
 systematic absences.
;
_reflns_threshold_expression       'I > 2\s(I)'
_computing_cell_refinement
;
CrysAlisPro, Agilent Technologies,
Version 1.171.37.35h (release 09-02-2015 CrysAlis171 .NET)
(compiled Feb  9 2015,16:26:32)
;
_computing_data_collection
;
CrysAlisPro, Agilent Technologies,
Version 1.171.37.35h (release 09-02-2015 CrysAlis171 .NET)
(compiled Feb  9 2015,16:26:32)
;
_computing_data_reduction
;
CrysAlisPro, Agilent Technologies,
Version 1.171.37.35h (release 09-02-2015 CrysAlis171 .NET)
(compiled Feb  9 2015,16:26:32)
;
_computing_molecular_graphics      'Olex2 (Dolomanov et al., 2009)'
_computing_publication_material    'Olex2 (Dolomanov et al., 2009)'
_computing_structure_refinement    'ShelXL (Sheldrick, 2015)'
_computing_structure_solution      'XS (Sheldrick, 2008)'
_refine_diff_density_max           0.238
_refine_diff_density_min           -0.225
_refine_diff_density_rms           0.059
_refine_ls_extinction_coef         .
_refine_ls_extinction_method       none
_refine_ls_goodness_of_fit_ref     1.039
_refine_ls_hydrogen_treatment      refU
_refine_ls_matrix_type             full
_refine_ls_number_parameters       347
_refine_ls_number_reflns           3695
_refine_ls_number_restraints       0
_refine_ls_R_factor_all            0.1175
_refine_ls_R_factor_gt             0.0586
_refine_ls_restrained_S_all        1.039
_refine_ls_shift/su_max            0.000
_refine_ls_shift/su_mean           0.000
_refine_ls_structure_factor_coef   Fsqd
_refine_ls_weighting_details      
 'w=1/[\s^2^(Fo^2^)+(0.0410P)^2^+0.0270P] where P=(Fo^2^+2Fc^2^)/3'
_refine_ls_weighting_scheme        calc
_refine_ls_wR_factor_gt            0.1147
_refine_ls_wR_factor_ref           0.1484
_refine_special_details            ?
_olex2_refinement_description
;
1.a Idealised Me refined as rotating group:
 C16(H16A,H16B,H16C)
;
_atom_sites_solution_hydrogens     mixed
_atom_sites_solution_primary       direct
_atom_sites_solution_secondary     ?
loop_
  _atom_site_label
  _atom_site_type_symbol
  _atom_site_fract_x
  _atom_site_fract_y
  _atom_site_fract_z
  _atom_site_U_iso_or_equiv
  _atom_site_adp_type
  _atom_site_occupancy
  _atom_site_site_symmetry_order
  _atom_site_calc_flag
  _atom_site_refinement_flags_posn
  _atom_site_refinement_flags_adp
  _atom_site_refinement_flags_occupancy
  _atom_site_disorder_assembly
  _atom_site_disorder_group
 O1 O 0.5775(4) 0.38411(7) 0.5355(2) 0.0363(6) Uani 1 1 d . . . . .
 O2 O 0.8704(4) 0.18676(6) 0.2001(2) 0.0366(6) Uani 1 1 d . . . . .
 O3 O 0.3660(3) 0.17859(6) 0.4888(2) 0.0332(5) Uani 1 1 d . . . . .
 N1 N 0.6075(4) 0.23512(7) 0.2492(2) 0.0263(6) Uani 1 1 d . . . . .
 N2 N 0.4494(4) 0.23260(7) 0.3396(2) 0.0252(6) Uani 1 1 d . . . . .
 N3 N 0.6206(4) 0.16852(7) 0.3433(3) 0.0268(6) Uani 1 1 d . . . . .
 C1 C 0.5128(5) 0.35021(9) 0.3125(3) 0.0302(8) Uani 1 1 d . . . . .
 C2 C 0.5421(5) 0.31242(9) 0.2208(3) 0.0280(7) Uani 1 1 d . . . . .
 C3 C 0.7204(5) 0.27911(9) 0.2603(3) 0.0265(7) Uani 1 1 d . . . . .
 C4 C 0.8303(5) 0.28292(9) 0.4058(3) 0.0270(7) Uani 1 1 d . . . . .
 C5 C 0.7893(5) 0.32149(9) 0.4927(3) 0.0280(7) Uani 1 1 d . . . . .
 C6 C 0.6655(5) 0.27980(9) 0.5030(3) 0.0272(7) Uani 1 1 d . . . . .
 C7 C 0.4420(5) 0.27389(9) 0.4214(3) 0.0270(7) Uani 1 1 d . . . . .
 C8 C 0.3784(5) 0.30980(9) 0.3177(3) 0.0284(7) Uani 1 1 d . . . . .
 C9 C 0.6790(5) 0.36278(9) 0.4327(3) 0.0306(8) Uani 1 1 d . . . . .
 C10 C 0.8459(5) 0.39502(9) 0.3945(3) 0.0274(7) Uani 1 1 d . . . . .
 C11 C 0.9546(6) 0.42249(10) 0.4944(4) 0.0378(8) Uani 1 1 d . . . . .
 C12 C 1.1209(6) 0.44956(10) 0.4678(4) 0.0392(9) Uani 1 1 d . . . . .
 C13 C 1.1835(5) 0.45025(9) 0.3396(4) 0.0331(8) Uani 1 1 d . . . . .
 C14 C 1.0703(5) 0.42387(10) 0.2390(4) 0.0330(8) Uani 1 1 d . . . . .
 C15 C 0.9042(5) 0.39587(9) 0.2659(3) 0.0303(7) Uani 1 1 d . . . . .
 C16 C 1.3728(5) 0.47745(10) 0.3137(4) 0.0413(9) Uani 1 1 d . . . . .
 H16A H 1.377266 0.478457 0.215684 0.043(10) Uiso 1 1 calc GR . . . .
 H16B H 1.505804 0.464154 0.360714 0.071(13) Uiso 1 1 calc GR . . . .
 H16C H 1.358806 0.507459 0.347755 0.042(9) Uiso 1 1 calc GR . . . .
 C17 C 0.4665(5) 0.19196(9) 0.4015(3) 0.0273(7) Uani 1 1 d . . . . .
 C18 C 0.7217(5) 0.19602(9) 0.2597(3) 0.0284(7) Uani 1 1 d . . . . .
 C19 C 0.6705(5) 0.12282(9) 0.3662(3) 0.0290(7) Uani 1 1 d . . . . .
 C20 C 0.8849(6) 0.11020(10) 0.4014(3) 0.0346(8) Uani 1 1 d . . . . .
 C21 C 0.9331(6) 0.06584(11) 0.4165(4) 0.0420(9) Uani 1 1 d . . . . .
 C22 C 0.7719(6) 0.03471(11) 0.3986(4) 0.0408(9) Uani 1 1 d . . . . .
 C23 C 0.5585(6) 0.04771(10) 0.3673(3) 0.0359(8) Uani 1 1 d . . . . .
 C24 C 0.5081(6) 0.09197(10) 0.3506(3) 0.0329(8) Uani 1 1 d . . . . .
 H1 H 0.494(7) 0.3635(13) 0.572(4) 0.094(16) Uiso 1 1 d . . . . .
 H1A H 0.442(5) 0.3767(9) 0.274(3) 0.030(8) Uiso 1 1 d . . . . .
 H2 H 0.495(5) 0.3161(8) 0.119(3) 0.031(8) Uiso 1 1 d . . . . .
 H3 H 0.816(5) 0.2776(8) 0.194(3) 0.029(8) Uiso 1 1 d . . . . .
 H4 H 0.963(5) 0.2634(9) 0.427(3) 0.041(9) Uiso 1 1 d . . . . .
 H5 H 0.891(5) 0.3264(8) 0.566(3) 0.027(8) Uiso 1 1 d . . . . .
 H6 H 0.694(5) 0.2624(8) 0.587(3) 0.033(8) Uiso 1 1 d . . . . .
 H7 H 0.335(5) 0.2694(8) 0.482(3) 0.032(8) Uiso 1 1 d . . . . .
 H8 H 0.227(5) 0.3102(8) 0.279(3) 0.031(8) Uiso 1 1 d . . . . .
 H11 H 0.920(5) 0.4213(9) 0.589(3) 0.041(9) Uiso 1 1 d . . . . .
 H12 H 1.197(6) 0.4685(10) 0.541(4) 0.060(11) Uiso 1 1 d . . . . .
 H14 H 1.104(5) 0.4242(8) 0.143(3) 0.030(8) Uiso 1 1 d . . . . .
 H15 H 0.836(5) 0.3756(9) 0.195(3) 0.039(9) Uiso 1 1 d . . . . .
 H20 H 1.001(5) 0.1327(9) 0.415(3) 0.038(9) Uiso 1 1 d . . . . .
 H21 H 1.079(5) 0.0562(9) 0.438(3) 0.045(10) Uiso 1 1 d . . . . .
 H22 H 0.803(5) 0.0046(10) 0.400(3) 0.047(10) Uiso 1 1 d . . . . .
 H23 H 0.440(5) 0.0262(9) 0.352(3) 0.038(9) Uiso 1 1 d . . . . .
 H24 H 0.362(5) 0.1022(9) 0.324(3) 0.040(9) Uiso 1 1 d . . . . .

loop_
  _atom_site_aniso_label
  _atom_site_aniso_U_11
  _atom_site_aniso_U_22
  _atom_site_aniso_U_33
  _atom_site_aniso_U_23
  _atom_site_aniso_U_13
  _atom_site_aniso_U_12
 O1 0.0390(15) 0.0344(12) 0.0390(14) -0.0064(10) 0.0171(12) -0.0024(10)
 O2 0.0374(14) 0.0350(12) 0.0417(14) 0.0005(10) 0.0196(12) 0.0014(10)
 O3 0.0341(13) 0.0338(11) 0.0352(13) 0.0046(10) 0.0159(11) -0.0032(10)
 N1 0.0232(14) 0.0273(13) 0.0298(15) 0.0005(11) 0.0087(12) -0.0004(11)
 N2 0.0229(14) 0.0256(13) 0.0290(14) 0.0006(11) 0.0104(12) -0.0020(11)
 N3 0.0275(15) 0.0236(13) 0.0309(15) -0.0017(11) 0.0099(12) -0.0002(10)
 C1 0.0282(18) 0.0256(16) 0.0366(19) 0.0065(14) 0.0041(15) 0.0019(14)
 C2 0.0252(18) 0.0307(16) 0.0279(18) 0.0032(14) 0.0030(15) 0.0020(13)
 C3 0.0264(18) 0.0260(16) 0.0282(18) 0.0013(13) 0.0083(15) -0.0048(13)
 C4 0.0232(17) 0.0261(15) 0.0321(18) 0.0043(13) 0.0059(15) 0.0013(13)
 C5 0.0242(18) 0.0320(16) 0.0269(18) 0.0003(14) 0.0010(15) -0.0028(13)
 C6 0.0237(17) 0.0300(16) 0.0292(17) 0.0033(14) 0.0086(15) 0.0000(13)
 C7 0.0203(17) 0.0302(16) 0.0314(18) -0.0004(13) 0.0073(15) -0.0001(13)
 C8 0.0205(18) 0.0297(16) 0.0343(19) 0.0010(14) 0.0020(15) 0.0024(13)
 C9 0.0289(18) 0.0264(15) 0.038(2) -0.0036(14) 0.0106(16) 0.0002(13)
 C10 0.0265(18) 0.0225(15) 0.0341(19) 0.0003(13) 0.0078(15) 0.0038(13)
 C11 0.041(2) 0.0375(18) 0.037(2) -0.0026(16) 0.0124(18) -0.0071(16)
 C12 0.040(2) 0.0349(18) 0.042(2) -0.0053(16) 0.0050(19) -0.0084(16)
 C13 0.0282(19) 0.0237(15) 0.047(2) 0.0056(15) 0.0037(17) -0.0002(13)
 C14 0.031(2) 0.0349(17) 0.034(2) 0.0035(15) 0.0089(16) 0.0032(14)
 C15 0.0277(19) 0.0291(16) 0.0346(19) -0.0021(15) 0.0067(16) 0.0005(14)
 C16 0.039(2) 0.0328(18) 0.054(3) 0.0040(16) 0.0134(19) -0.0053(16)
 C17 0.0255(18) 0.0275(16) 0.0290(18) -0.0030(14) 0.0042(15) -0.0027(13)
 C18 0.0295(19) 0.0264(16) 0.0305(18) -0.0010(13) 0.0082(15) -0.0036(14)
 C19 0.036(2) 0.0232(15) 0.0296(18) 0.0022(13) 0.0100(15) 0.0008(14)
 C20 0.032(2) 0.0324(18) 0.041(2) 0.0017(15) 0.0112(17) -0.0034(15)
 C21 0.035(2) 0.041(2) 0.054(2) 0.0100(17) 0.0173(19) 0.0121(17)
 C22 0.044(2) 0.0251(18) 0.056(3) 0.0030(16) 0.019(2) 0.0034(16)
 C23 0.044(2) 0.0300(17) 0.036(2) 0.0012(15) 0.0128(18) -0.0074(16)
 C24 0.035(2) 0.0292(17) 0.0358(19) 0.0000(14) 0.0083(17) -0.0035(15)

_geom_special_details
;
 All esds (except the esd in the dihedral angle between two l.s. planes)
 are estimated using the full covariance matrix.  The cell esds are taken
 into account individually in the estimation of esds in distances, angles
 and torsion angles; correlations between esds in cell parameters are only
 used when they are defined by crystal symmetry.  An approximate (isotropic)
 treatment of cell esds is used for estimating esds involving l.s. planes.
;
loop_
  _geom_bond_atom_site_label_1
  _geom_bond_atom_site_label_2
  _geom_bond_distance
  _geom_bond_site_symmetry_2
  _geom_bond_publ_flag
 O1 C9 1.441(4) . ?
 O1 H1 0.92(4) . ?
 O2 C18 1.216(4) . ?
 O3 C17 1.220(3) . ?
 N1 N2 1.444(3) . ?
 N1 C3 1.508(3) . ?
 N1 C18 1.383(3) . ?
 N2 C7 1.498(4) . ?
 N2 C17 1.374(3) . ?
 N3 C17 1.399(4) . ?
 N3 C18 1.399(4) . ?
 N3 C19 1.432(3) . ?
 C1 C2 1.494(4) . ?
 C1 C8 1.495(4) . ?
 C1 C9 1.510(4) . ?
 C1 H1A 0.97(3) . ?
 C2 C3 1.516(4) . ?
 C2 C8 1.519(4) . ?
 C2 H2 1.01(3) . ?
 C3 C4 1.509(4) . ?
 C3 H3 0.96(3) . ?
 C4 C5 1.501(4) . ?
 C4 C6 1.527(4) . ?
 C4 H4 1.02(3) . ?
 C5 C6 1.497(4) . ?
 C5 C9 1.509(4) . ?
 C5 H5 0.90(3) . ?
 C6 C7 1.522(4) . ?
 C6 H6 0.98(3) . ?
 C7 C8 1.511(4) . ?
 C7 H7 0.98(3) . ?
 C8 H8 0.97(3) . ?
 C9 C10 1.526(4) . ?
 C10 C11 1.393(4) . ?
 C10 C15 1.384(4) . ?
 C11 C12 1.388(5) . ?
 C11 H11 1.00(3) . ?
 C12 C13 1.392(5) . ?
 C12 H12 0.99(3) . ?
 C13 C14 1.388(4) . ?
 C13 C16 1.505(4) . ?
 C14 C15 1.405(4) . ?
 C14 H14 1.01(3) . ?
 C15 H15 0.98(3) . ?
 C16 H16A 0.9800 . ?
 C16 H16B 0.9800 . ?
 C16 H16C 0.9800 . ?
 C19 C20 1.394(4) . ?
 C19 C24 1.377(4) . ?
 C20 C21 1.382(4) . ?
 C20 H20 0.99(3) . ?
 C21 C22 1.377(5) . ?
 C21 H21 0.96(3) . ?
 C22 C23 1.388(5) . ?
 C22 H22 0.93(3) . ?
 C23 C24 1.384(4) . ?
 C23 H23 0.98(3) . ?
 C24 H24 0.97(3) . ?

loop_
  _geom_angle_atom_site_label_1
  _geom_angle_atom_site_label_2
  _geom_angle_atom_site_label_3
  _geom_angle
  _geom_angle_site_symmetry_1
  _geom_angle_site_symmetry_3
  _geom_angle_publ_flag
 C9 O1 H1 108(3) . . ?
 N2 N1 C3 111.4(2) . . ?
 C18 N1 N2 107.9(2) . . ?
 C18 N1 C3 121.3(2) . . ?
 N1 N2 C7 112.2(2) . . ?
 C17 N2 N1 108.3(2) . . ?
 C17 N2 C7 120.9(2) . . ?
 C17 N3 C19 125.1(2) . . ?
 C18 N3 C17 110.6(2) . . ?
 C18 N3 C19 124.3(3) . . ?
 C2 C1 C8 61.1(2) . . ?
 C2 C1 C9 122.7(3) . . ?
 C2 C1 H1A 119.5(17) . . ?
 C8 C1 C9 120.4(3) . . ?
 C8 C1 H1A 117.8(17) . . ?
 C9 C1 H1A 108.7(17) . . ?
 C1 C2 C3 120.7(3) . . ?
 C1 C2 C8 59.5(2) . . ?
 C1 C2 H2 118.6(15) . . ?
 C3 C2 C8 110.4(2) . . ?
 C3 C2 H2 114.9(16) . . ?
 C8 C2 H2 121.0(17) . . ?
 N1 C3 C2 104.4(2) . . ?
 N1 C3 C4 106.2(2) . . ?
 N1 C3 H3 104.4(16) . . ?
 C2 C3 H3 112.0(16) . . ?
 C4 C3 C2 114.1(3) . . ?
 C4 C3 H3 114.6(17) . . ?
 C3 C4 C6 110.3(3) . . ?
 C3 C4 H4 113.2(18) . . ?
 C5 C4 C3 121.2(3) . . ?
 C5 C4 C6 59.3(2) . . ?
 C5 C4 H4 122.8(17) . . ?
 C6 C4 H4 116.6(18) . . ?
 C4 C5 C9 121.9(3) . . ?
 C4 C5 H5 115.5(17) . . ?
 C6 C5 C4 61.26(19) . . ?
 C6 C5 C9 121.0(3) . . ?
 C6 C5 H5 113.3(17) . . ?
 C9 C5 H5 113.9(16) . . ?
 C4 C6 H6 121.2(18) . . ?
 C5 C6 C4 59.47(19) . . ?
 C5 C6 C7 120.7(3) . . ?
 C5 C6 H6 119.0(17) . . ?
 C7 C6 C4 109.4(3) . . ?
 C7 C6 H6 115.0(17) . . ?
 N2 C7 C6 106.5(2) . . ?
 N2 C7 C8 105.0(2) . . ?
 N2 C7 H7 107.5(15) . . ?
 C6 C7 H7 110.7(17) . . ?
 C8 C7 C6 113.8(3) . . ?
 C8 C7 H7 112.8(16) . . ?
 C1 C8 C2 59.4(2) . . ?
 C1 C8 C7 121.6(3) . . ?
 C1 C8 H8 120.2(16) . . ?
 C2 C8 H8 118.1(18) . . ?
 C7 C8 C2 109.7(2) . . ?
 C7 C8 H8 114.7(17) . . ?
 O1 C9 C1 110.3(3) . . ?
 O1 C9 C5 108.6(3) . . ?
 O1 C9 C10 106.7(2) . . ?
 C1 C9 C10 112.6(3) . . ?
 C5 C9 C1 108.9(2) . . ?
 C5 C9 C10 109.7(2) . . ?
 C11 C10 C9 119.1(3) . . ?
 C15 C10 C9 122.3(3) . . ?
 C15 C10 C11 118.5(3) . . ?
 C10 C11 H11 119.6(18) . . ?
 C12 C11 C10 121.3(3) . . ?
 C12 C11 H11 119.0(18) . . ?
 C11 C12 C13 120.9(3) . . ?
 C11 C12 H12 120(2) . . ?
 C13 C12 H12 119(2) . . ?
 C12 C13 C16 120.6(3) . . ?
 C14 C13 C12 117.7(3) . . ?
 C14 C13 C16 121.6(3) . . ?
 C13 C14 C15 121.6(3) . . ?
 C13 C14 H14 121.1(16) . . ?
 C15 C14 H14 117.3(16) . . ?
 C10 C15 C14 120.0(3) . . ?
 C10 C15 H15 120.0(18) . . ?
 C14 C15 H15 119.9(18) . . ?
 C13 C16 H16A 109.5 . . ?
 C13 C16 H16B 109.5 . . ?
 C13 C16 H16C 109.5 . . ?
 H16A C16 H16B 109.5 . . ?
 H16A C16 H16C 109.5 . . ?
 H16B C16 H16C 109.5 . . ?
 O3 C17 N2 127.1(3) . . ?
 O3 C17 N3 126.6(3) . . ?
 N2 C17 N3 106.3(3) . . ?
 O2 C18 N1 126.3(3) . . ?
 O2 C18 N3 127.5(3) . . ?
 N1 C18 N3 106.1(3) . . ?
 C20 C19 N3 119.1(3) . . ?
 C24 C19 N3 119.9(3) . . ?
 C24 C19 C20 121.0(3) . . ?
 C19 C20 H20 120.6(16) . . ?
 C21 C20 C19 118.8(3) . . ?
 C21 C20 H20 120.6(17) . . ?
 C20 C21 H21 120.6(18) . . ?
 C22 C21 C20 120.5(3) . . ?
 C22 C21 H21 118.8(18) . . ?
 C21 C22 C23 120.1(3) . . ?
 C21 C22 H22 121(2) . . ?
 C23 C22 H22 118(2) . . ?
 C22 C23 H23 121.8(17) . . ?
 C24 C23 C22 119.9(3) . . ?
 C24 C23 H23 118.2(17) . . ?
 C19 C24 C23 119.5(3) . . ?
 C19 C24 H24 118.1(17) . . ?
 C23 C24 H24 122.3(17) . . ?

loop_
  _geom_hbond_atom_site_label_D
  _geom_hbond_atom_site_label_H
  _geom_hbond_atom_site_label_A
  _geom_hbond_distance_DH
  _geom_hbond_distance_HA
  _geom_hbond_distance_DA
  _geom_hbond_angle_DHA
  _geom_hbond_site_symmetry_A
  _geom_hbond_publ_flag
 O1 H1 O2 0.92(4) 2.21(4) 3.109(3) 165(4) 4_566 yes

loop_
  _geom_torsion_atom_site_label_1
  _geom_torsion_atom_site_label_2
  _geom_torsion_atom_site_label_3
  _geom_torsion_atom_site_label_4
  _geom_torsion
  _geom_torsion_site_symmetry_1
  _geom_torsion_site_symmetry_2
  _geom_torsion_site_symmetry_3
  _geom_torsion_site_symmetry_4
  _geom_torsion_publ_flag
 N1 N2 C17 O3 176.5(3) . . . . ?
 N2 N1 C18 O2 -178.5(3) . . . . ?
 N3 C17 N2 N1 -4.2(3) . . . . ?
 N3 C18 N1 N2 6.1(3) . . . . ?
 C1 C2 C3 N1 126.5(3) . . . . ?
 C1 C2 C3 C4 11.0(4) . . . . ?
 C1 C2 C8 C7 -115.8(3) . . . . ?
 C1 C8 C2 C1 0.000(1) . . . . ?
 C1 C8 C2 C3 114.4(3) . . . . ?
 C1 C8 C7 N2 -124.4(3) . . . . ?
 C1 C8 C7 C6 -8.3(4) . . . . ?
 C1 C9 C5 C4 34.3(4) . . . . ?
 C1 C9 C5 C6 -39.1(4) . . . . ?
 C1 C9 C10 C11 155.3(3) . . . . ?
 C1 C9 C10 C15 -29.3(4) . . . . ?
 C2 C1 C8 C7 95.5(3) . . . . ?
 C2 C1 C9 O1 -152.7(3) . . . . ?
 C2 C1 C9 C5 -33.6(4) . . . . ?
 C2 C1 C9 C10 88.3(3) . . . . ?
 C2 C3 N1 N2 -60.2(3) . . . . ?
 C2 C3 N1 C18 171.1(3) . . . . ?
 C2 C3 C4 C5 -10.2(4) . . . . ?
 C2 C3 C4 C6 55.5(3) . . . . ?
 C2 C8 C1 C2 0.000(1) . . . . ?
 C2 C8 C1 C9 -113.1(3) . . . . ?
 C2 C8 C7 N2 -58.9(3) . . . . ?
 C2 C8 C7 C6 57.2(3) . . . . ?
 C3 N1 N2 C7 -0.8(3) . . . . ?
 C3 N1 N2 C17 -136.7(2) . . . . ?
 C3 N1 C18 O2 -48.4(4) . . . . ?
 C3 N1 C18 N3 136.3(3) . . . . ?
 C3 C2 C1 C8 -97.0(3) . . . . ?
 C3 C2 C1 C9 12.4(4) . . . . ?
 C3 C2 C8 C7 -1.4(3) . . . . ?
 C3 C4 C5 C6 96.5(3) . . . . ?
 C3 C4 C5 C9 -14.1(4) . . . . ?
 C3 C4 C6 C5 -115.0(3) . . . . ?
 C3 C4 C6 C7 -0.1(3) . . . . ?
 C4 C3 N1 N2 60.7(3) . . . . ?
 C4 C3 N1 C18 -68.0(3) . . . . ?
 C4 C3 C2 C8 -54.9(3) . . . . ?
 C4 C5 C6 C7 -95.7(3) . . . . ?
 C4 C5 C9 O1 154.3(3) . . . . ?
 C4 C5 C9 C10 -89.3(3) . . . . ?
 C4 C6 C5 C4 0.000(1) . . . . ?
 C4 C6 C5 C9 111.9(3) . . . . ?
 C4 C6 C7 N2 58.8(3) . . . . ?
 C4 C6 C7 C8 -56.4(3) . . . . ?
 C5 C4 C3 N1 -124.6(3) . . . . ?
 C5 C4 C6 C7 114.9(3) . . . . ?
 C5 C6 C4 C5 0.000(1) . . . . ?
 C5 C6 C7 N2 124.2(3) . . . . ?
 C5 C6 C7 C8 9.0(4) . . . . ?
 C5 C9 C1 C8 39.6(4) . . . . ?
 C5 C9 C10 C11 -83.3(3) . . . . ?
 C5 C9 C10 C15 92.1(3) . . . . ?
 C6 C4 C3 N1 -59.0(3) . . . . ?
 C6 C4 C5 C9 -110.5(3) . . . . ?
 C6 C5 C4 C6 0.000(1) . . . . ?
 C6 C5 C9 O1 81.0(3) . . . . ?
 C6 C5 C9 C10 -162.7(3) . . . . ?
 C6 C7 N2 N1 -59.5(3) . . . . ?
 C6 C7 N2 C17 70.1(3) . . . . ?
 C7 N2 N1 C18 134.7(2) . . . . ?
 C7 N2 C17 O3 45.2(4) . . . . ?
 C7 N2 C17 N3 -135.5(3) . . . . ?
 C7 C6 C5 C9 16.3(4) . . . . ?
 C7 C8 C1 C9 -17.6(4) . . . . ?
 C8 C1 C9 O1 -79.5(3) . . . . ?
 C8 C1 C9 C10 161.5(3) . . . . ?
 C8 C2 C1 C8 0.000(1) . . . . ?
 C8 C2 C1 C9 109.4(3) . . . . ?
 C8 C2 C3 N1 60.6(3) . . . . ?
 C8 C7 N2 N1 61.5(3) . . . . ?
 C8 C7 N2 C17 -168.9(3) . . . . ?
 C11 C10 C9 O1 34.2(4) . . . . ?
 C15 C10 C9 O1 -150.4(3) . . . . ?
 C17 N2 N1 C18 -1.2(3) . . . . ?
 C17 N3 C18 O2 175.7(3) . . . . ?
 C17 N3 C18 N1 -9.0(3) . . . . ?
 C18 N3 C17 O3 -172.5(3) . . . . ?
 C18 N3 C17 N2 8.3(3) . . . . ?
 C19 N3 C17 O3 7.0(5) . . . . ?
 C19 N3 C17 N2 -172.2(3) . . . . ?
 C19 N3 C18 O2 -3.8(5) . . . . ?
 C19 N3 C18 N1 171.5(3) . . . . ?
 C20 C19 N3 C17 -130.4(3) . . . . ?
 C20 C19 N3 C18 49.1(4) . . . . ?
 C24 C19 N3 C17 51.0(4) . . . . ?
 C24 C19 N3 C18 -129.5(3) . . . . ?

loop_
  _exptl_crystal_face_index_h
  _exptl_crystal_face_index_k
  _exptl_crystal_face_index_l
  _exptl_crystal_face_perp_dist
  _exptl_oxdiff_crystal_face_indexfrac_h
  _exptl_oxdiff_crystal_face_indexfrac_k
  _exptl_oxdiff_crystal_face_indexfrac_l
  _exptl_oxdiff_crystal_face_x
  _exptl_oxdiff_crystal_face_y
  _exptl_oxdiff_crystal_face_z
 0 -1 0 0.0348 0.0003 -1.0000 0.0001 0.0146 -0.0048 0.0177
 0 1 0 0.0348 -0.0003 1.0000 -0.0001 -0.0146 0.0048 -0.0177
 0 0 -1 0.1375 -0.0007 -0.0028 -1.0005 -0.0471 0.0286 0.0466
 0 0 1 0.1375 0.0007 0.0028 1.0005 0.0471 -0.0286 -0.0466
 -4 5 2 0.0183 -3.9970 5.0069 2.0063 0.1694 0.3982 -0.1862
 4 -5 -2 0.0183 3.9970 -5.0069 -2.0063 -0.1694 -0.3982 0.1862

_iucr_refine_instructions_details
;
TITL 19srv189 in P21/n #14
REM reset to P21/n #14
CELL 0.71073 6.296136 30.328752 9.948273 90 98.9604 90
ZERR 4 0.000389 0.001311 0.000681 0 0.0062 0
LATT 1
SYMM 0.5-X,0.5+Y,0.5-Z
SFAC C H N O
UNIT 96 84 12 12
EQIV $1 -0.5+X,0.5-Y,0.5+Z

L.S. 9
PLAN  5
SIZE 0.04 0.08 0.29
TEMP -153.15
HTAB O1 O2_$1
CONF C20 C19 N3 C17
CONF C24 C19 N3 C17
CONF C20 C19 N3 C18
CONF C24 C19 N3 C18
CONF C18 N3 C17 O3
CONF C18 N3 C17 N2
CONF C19 N3 C17 O3
CONF C19 N3 C17 N2
CONF N1 N2 C17 O3
CONF N3 C17 N2 N1
CONF C7 N2 C17 O3
CONF C7 N2 C17 N3
CONF N2 N1 C18 O2
CONF N3 C18 N1 N2
CONF C3 N1 C18 O2
CONF C3 N1 C18 N3
CONF C17 N3 C18 O2
CONF C17 N3 C18 N1
CONF C19 N3 C18 O2
CONF C19 N3 C18 N1
CONF C3 N1 N2 C7
CONF C7 N2 N1 C18
CONF C3 N1 N2 C17
CONF C17 N2 N1 C18
CONF C2 C3 N1 N2
CONF C4 C3 N1 N2
CONF C2 C3 N1 C18
CONF C4 C3 N1 C18
CONF C4 C6 C7 N2
CONF C5 C6 C7 N2
CONF C4 C6 C7 C8
CONF C5 C6 C7 C8
CONF C6 C7 N2 N1
CONF C8 C7 N2 N1
CONF C6 C7 N2 C17
CONF C8 C7 N2 C17
CONF C1 C8 C7 N2
CONF C1 C8 C7 C6
CONF C2 C8 C7 N2
CONF C2 C8 C7 C6
CONF C2 C8 C1 C2
CONF C2 C8 C1 C9
CONF C2 C1 C8 C7
CONF C7 C8 C1 C9
CONF C3 C2 C1 C8
CONF C3 C2 C1 C9
CONF C8 C2 C1 C8
CONF C8 C2 C1 C9
CONF C1 C8 C2 C1
CONF C1 C8 C2 C3
CONF C1 C2 C8 C7
CONF C3 C2 C8 C7
CONF C3 C4 C5 C6
CONF C6 C5 C4 C6
CONF C3 C4 C5 C9
CONF C6 C4 C5 C9
CONF C4 C6 C5 C4
CONF C4 C6 C5 C9
CONF C4 C5 C6 C7
CONF C7 C6 C5 C9
CONF C3 C4 C6 C5
CONF C5 C6 C4 C5
CONF C3 C4 C6 C7
CONF C5 C4 C6 C7
CONF C5 C4 C3 N1
CONF C2 C3 C4 C5
CONF C6 C4 C3 N1
CONF C2 C3 C4 C6
CONF C1 C2 C3 N1
CONF C8 C2 C3 N1
CONF C1 C2 C3 C4
CONF C4 C3 C2 C8
CONF C4 C5 C9 O1
CONF C6 C5 C9 O1
CONF C1 C9 C5 C4
CONF C1 C9 C5 C6
CONF C4 C5 C9 C10
CONF C6 C5 C9 C10
CONF C2 C1 C9 O1
CONF C8 C1 C9 O1
CONF C2 C1 C9 C5
CONF C5 C9 C1 C8
CONF C2 C1 C9 C10
CONF C8 C1 C9 C10
CONF C11 C10 C9 O1
CONF C15 C10 C9 O1
CONF C1 C9 C10 C11
CONF C1 C9 C10 C15
CONF C5 C9 C10 C11
CONF C5 C9 C10 C15
BOND $h
fmap 2 53
acta 
OMIT -2 52
WGHT 0.041 0.027
FVAR 1.45776
REM <olex2.extras>
REM <HklSrc "%.\\19srv189.hkl">
REM </olex2.extras>

O1    4     0.57749  0.38411  0.53548  11.00000  0.03900  0.03445  0.03897 =
 -0.00643  0.01710 -0.00241 
O2    4     0.87040  0.18676  0.20015  11.00000  0.03739  0.03501  0.04172 =
 0.00055  0.01960  0.00141 
O3    4     0.36596  0.17859  0.48876  11.00000  0.03407  0.03377  0.03522 =
 0.00457  0.01593 -0.00323 
N1    3     0.60747  0.23512  0.24917  11.00000  0.02322  0.02733  0.02978 =
 0.00051  0.00874 -0.00043 
N2    3     0.44943  0.23260  0.33964  11.00000  0.02292  0.02564  0.02898 =
 0.00058  0.01043 -0.00197 
N3    3     0.62058  0.16852  0.34329  11.00000  0.02745  0.02364  0.03089 =
 -0.00172  0.00989 -0.00015 
C1    1     0.51280  0.35021  0.31247  11.00000  0.02818  0.02564  0.03656 =
 0.00649  0.00408  0.00193 
C2    1     0.54209  0.31242  0.22084  11.00000  0.02522  0.03067  0.02787 =
 0.00322  0.00297  0.00204 
C3    1     0.72039  0.27911  0.26028  11.00000  0.02641  0.02604  0.02824 =
 0.00126  0.00826 -0.00485 
C4    1     0.83026  0.28292  0.40581  11.00000  0.02317  0.02610  0.03214 =
 0.00425  0.00585  0.00131 
C5    1     0.78931  0.32149  0.49271  11.00000  0.02417  0.03201  0.02689 =
 0.00028  0.00097 -0.00277 
C6    1     0.66546  0.27980  0.50300  11.00000  0.02373  0.02998  0.02919 =
 0.00327  0.00863 -0.00001 
C7    1     0.44197  0.27389  0.42141  11.00000  0.02034  0.03020  0.03137 =
 -0.00040  0.00728 -0.00008 
C8    1     0.37842  0.30980  0.31770  11.00000  0.02050  0.02970  0.03434 =
 0.00101  0.00196  0.00241 
C9    1     0.67898  0.36278  0.43267  11.00000  0.02892  0.02642  0.03816 =
 -0.00360  0.01062  0.00024 
C10   1     0.84588  0.39502  0.39446  11.00000  0.02648  0.02254  0.03414 =
 0.00030  0.00776  0.00383 
C11   1     0.95464  0.42249  0.49443  11.00000  0.04061  0.03752  0.03730 =
 -0.00256  0.01243 -0.00713 
C12   1     1.12092  0.44956  0.46778  11.00000  0.04008  0.03488  0.04232 =
 -0.00535  0.00500 -0.00838 
C13   1     1.18345  0.45025  0.33957  11.00000  0.02820  0.02365  0.04670 =
 0.00559  0.00371 -0.00024 
C14   1     1.07034  0.42387  0.23900  11.00000  0.03134  0.03493  0.03404 =
 0.00352  0.00888  0.00319 
C15   1     0.90420  0.39587  0.26594  11.00000  0.02766  0.02913  0.03464 =
 -0.00212  0.00668  0.00054 
C16   1     1.37285  0.47745  0.31367  11.00000  0.03944  0.03284  0.05367 =
 0.00396  0.01345 -0.00535 
AFIX 137
H16A  2     1.37727  0.47846  0.21568  11.00000  0.04278 
H16B  2     1.50580  0.46415  0.36071  11.00000  0.07051 
H16C  2     1.35881  0.50746  0.34775  11.00000  0.04217 
AFIX 0
C17   1     0.46647  0.19196  0.40152  11.00000  0.02550  0.02752  0.02901 =
 -0.00297  0.00421 -0.00275 
C18   1     0.72172  0.19601  0.25975  11.00000  0.02947  0.02635  0.03054 =
 -0.00104  0.00822 -0.00356 
C19   1     0.67049  0.12282  0.36620  11.00000  0.03575  0.02319  0.02962 =
 0.00217  0.00997  0.00083 
C20   1     0.88485  0.11020  0.40136  11.00000  0.03246  0.03241  0.04057 =
 0.00174  0.01118 -0.00336 
C21   1     0.93309  0.06584  0.41649  11.00000  0.03461  0.04052  0.05419 =
 0.00998  0.01729  0.01214 
C22   1     0.77190  0.03471  0.39862  11.00000  0.04446  0.02511  0.05611 =
 0.00304  0.01850  0.00335 
C23   1     0.55854  0.04771  0.36730  11.00000  0.04353  0.02998  0.03633 =
 0.00124  0.01285 -0.00737 
C24   1     0.50807  0.09198  0.35055  11.00000  0.03469  0.02924  0.03577 =
 -0.00002  0.00830 -0.00350 
H1    2     0.49402  0.36351  0.57172  11.00000  0.09432 
H1A   2     0.44211  0.37668  0.27446  11.00000  0.03005 
H2    2     0.49482  0.31607  0.11929  11.00000  0.03072 
H3    2     0.81641  0.27761  0.19424  11.00000  0.02860 
H4    2     0.96309  0.26338  0.42720  11.00000  0.04147 
H5    2     0.89062  0.32642  0.56583  11.00000  0.02670 
H6    2     0.69427  0.26236  0.58666  11.00000  0.03287 
H7    2     0.33489  0.26940  0.48240  11.00000  0.03241 
H8    2     0.22684  0.31021  0.27917  11.00000  0.03097 
H11   2     0.91971  0.42133  0.58852  11.00000  0.04085 
H12   2     1.19692  0.46846  0.54083  11.00000  0.05963 
H14   2     1.10398  0.42421  0.14271  11.00000  0.02968 
H15   2     0.83631  0.37556  0.19543  11.00000  0.03913 
H20   2     1.00102  0.13270  0.41539  11.00000  0.03756 
H21   2     1.07940  0.05616  0.43758  11.00000  0.04460 
H22   2     0.80333  0.00463  0.40049  11.00000  0.04716 
H23   2     0.44045  0.02615  0.35151  11.00000  0.03834 
H24   2     0.36215  0.10215  0.32376  11.00000  0.03991 
HKLF 4

END
;

_olex2_submission_special_instructions  'No special instructions were received'
