# Supplementary material for: Control of dynamic sp3-C stereochemistry
Source: Nat Chem. 2023 Mar 13;15(5):615–24. doi: 10.1038/s41557-023-01156-7 (PMC10159849; doi:10.1038/s41557-023-01156-7)
Supplement: Supplementary file 8 — Crystallographic data for compound LBB1PdCl2; CCDC reference 2068018. [file 41557_2023_1156_MOESM8_ESM.cif]

data_LBB1PdCl2_20srv202
_audit_creation_date               2020-09-10
_audit_creation_method
;
Olex2 1.3-beta
(compiled 2020.07.31 svn.rc2a77460 for OlexSys, GUI svn.r6145)
;
_shelx_SHELXL_version_number       '2017/1'
loop_
  _audit_author_name
  _audit_author_email
  _audit_author_address
 'Yufit, D.' d.s.yufit@durham.ac.uk
;
Durham University
Chemistry Department
Science Site, South Rd.
Durham
DH1 3LE
UK
;


_publ_requested_journal           'Nature Chemistry'
_publ_section_title
;
Control of Dynamic sp3-C stereochemistry
;
_publ_contact_author_name         'Dmitry Yufit'
_publ_contact_author_address
;
Department of Chemistry
Durham University
South Rd.
Durham
DH1 3LE
UK
;
_publ_contact_author_email        'd.s.yufit@durham.ac.uk'


_publ_contact_letter
;
The CIF file contains data for structure LBB1PdCl2 from
the paper 

"Control of Dynamic sp3-C stereochemistry"

by A.N. Bismillah, T.G. Johnson, , B.A. Hussein, A.T. Turley, H.C. Wong, J.A. Aguilar, D.S. Yufit
and  P.R. McGonigal


;
loop_
_publ_author_name
_publ_author_address
'Johnson, Tobias G.'
;
Department of Chemistry
Durham University
South Rd.
Durham
DH1 3LE
UK
;
'Bismillah, Aisha N.'
;
Department of Chemistry
Durham University
South Rd.
Durham
DH1 3LE
UK
;
'Hussein, Burhan A.'
;
Department of Chemistry
Durham University
South Rd.
Durham
DH1 3LE
UK
;
'Turley, Andrew T.'
;
Department of Chemistry
Durham University
South Rd.
Durham
DH1 3LE
UK
;
'Wong, Ho Chi'
;
Department of Chemistry
Durham University
South Rd.
Durham
DH1 3LE
UK
;
'Aguilar, Juan A.'
;
Department of Chemistry
Durham University
South Rd.
Durham
DH1 3LE
UK
;

'Yufit, Dmitry S.'
;
Department of Chemistry
Durham University
South Rd.
Durham
DH1 3LE
UK
;
'McGonigal, Paul R.'
;
Department of Chemistry
Durham University
South Rd.
Durham
DH1 3LE
UK
;


_publ_section_references
;
Dolomanov, O.V., Bourhis, L.J., Gildea, R.J, Howard, J.A.K. & Puschmann, H.
 (2009), J. Appl. Cryst. 42, 339-341.

Sheldrick, G.M. (2015). Acta Cryst. A71, 3-8.

Sheldrick, G.M. (2015). Acta Cryst. C71, 3-8.
;
_chemical_name_common              ?
_chemical_name_systematic          ?
_chemical_formula_moiety          
 'C30 H28 Cl2 N O2 P Pd, 0.125(C4 H7 O2), 0.5(C4 H8 O2)'
_chemical_formula_sum              'C32.50 H32.88 Cl2 N O3.25 P Pd'
_chemical_formula_weight           697.74
_chemical_absolute_configuration   ad
_chemical_melting_point            ?
loop_
  _atom_type_symbol
  _atom_type_description
  _atom_type_scat_dispersion_real
  _atom_type_scat_dispersion_imag
  _atom_type_scat_source
 'C' 'C' 0.0033 0.0016 'International Tables Vol C Tables 4.2.6.8 and 6.1.1.4'
 'H' 'H' 0.0000 0.0000 'International Tables Vol C Tables 4.2.6.8 and 6.1.1.4'
 'Cl' 'Cl' 0.1484 0.1585 'International Tables Vol C Tables 4.2.6.8 and 6.1.1.4'
 'N' 'N' 0.0061 0.0033 'International Tables Vol C Tables 4.2.6.8 and 6.1.1.4'
 'O' 'O' 0.0106 0.0060 'International Tables Vol C Tables 4.2.6.8 and 6.1.1.4'
 'P' 'P' 0.1023 0.0942 'International Tables Vol C Tables 4.2.6.8 and 6.1.1.4'
 'Pd' 'Pd' -0.9988 1.0072
 'International Tables Vol C Tables 4.2.6.8 and 6.1.1.4'

_shelx_space_group_comment
;
The symmetry employed for this shelxl refinement is uniquely defined
by the following loop, which should always be used as a source of
symmetry information in preference to the above space-group names.
They are only intended as comments.
;
_space_group_crystal_system        'triclinic'
_space_group_IT_number             1
_space_group_name_H-M_alt          'P 1'
_space_group_name_Hall             'P 1'
loop_
  _space_group_symop_operation_xyz
 'x, y, z'

_cell_length_a                     9.2399(6)
_cell_length_b                     12.7855(9)
_cell_length_c                     28.2827(19)
_cell_angle_alpha                  95.365(2)
_cell_angle_beta                   98.805(2)
_cell_angle_gamma                  110.791(2)
_cell_volume                       3047.1(4)
_cell_formula_units_Z              4
_cell_measurement_reflns_used      7164
_cell_measurement_temperature      120.0
_cell_measurement_theta_max        24.07
_cell_measurement_theta_min        2.21
_shelx_estimated_absorpt_T_max     0.991
_shelx_estimated_absorpt_T_min     0.910
_exptl_absorpt_coefficient_mu      0.872
_exptl_absorpt_correction_T_max    0.9042
_exptl_absorpt_correction_T_min    0.6368
_exptl_absorpt_correction_type     numerical
_exptl_absorpt_process_details
;
SADABS-2016/2 (Bruker,2016/2) was used for absorption correction.
wR2(int) was 0.0964 before and 0.0546 after correction.
The Ratio of minimum to maximum transmission is 0.7043.
The \l/2 correction factor is Not present.
;
_exptl_absorpt_special_details     ?
_exptl_crystal_colour              'clear greenish yellow'
_exptl_crystal_colour_lustre       clear
_exptl_crystal_colour_modifier     greenish
_exptl_crystal_colour_primary      yellow
_exptl_crystal_density_diffrn      1.521
_exptl_crystal_density_meas        ?
_exptl_crystal_density_method      ?
_exptl_crystal_description         plank
_exptl_crystal_F_000               1424
_exptl_crystal_size_max            0.11
_exptl_crystal_size_mid            0.04
_exptl_crystal_size_min            0.01
_exptl_transmission_factor_max     ?
_exptl_transmission_factor_min     ?
_diffrn_reflns_av_R_equivalents    0.0748
_diffrn_reflns_av_unetI/netI       0.1435
_diffrn_reflns_Laue_measured_fraction_full  0.999
_diffrn_reflns_Laue_measured_fraction_max  0.999
_diffrn_reflns_limit_h_max         11
_diffrn_reflns_limit_h_min         -12
_diffrn_reflns_limit_k_max         16
_diffrn_reflns_limit_k_min         -16
_diffrn_reflns_limit_l_max         36
_diffrn_reflns_limit_l_min         -36
_diffrn_reflns_number              48567
_diffrn_reflns_point_group_measured_fraction_full  0.983
_diffrn_reflns_point_group_measured_fraction_max  0.982
_diffrn_reflns_theta_full          25.242
_diffrn_reflns_theta_max           27.500
_diffrn_reflns_theta_min           1.983
_diffrn_ambient_temperature        120.0
_diffrn_detector                   'Bruker PHOTON III MM CPAD'
_diffrn_detector_area_resol_mean   7.4
_diffrn_detector_type              'CPA sensor'
_diffrn_measured_fraction_theta_full  0.999
_diffrn_measured_fraction_theta_max  0.999
_diffrn_measurement_device         '3-circle diffractometer'
_diffrn_measurement_device_type    'Bruker D8 Venture'
_diffrn_measurement_method         '\w- and \f-scan'
_diffrn_radiation_monochromator    'focusing mirrors'
_diffrn_radiation_probe            X-ray
_diffrn_radiation_type             'Mo K\a'
_diffrn_radiation_wavelength       0.71073
_diffrn_source                     'microfocus sealed X-ray tube'
_diffrn_source_current             1.4
_diffrn_source_power               0.07
_diffrn_source_type                'Incoatec I\mS 3.0 microsource'
_diffrn_source_voltage             50.0
_diffrn_standards_number           0
_reflns_Friedel_coverage           0.965
_reflns_Friedel_fraction_full      0.967
_reflns_Friedel_fraction_max       0.964
_reflns_number_gt                  17333
_reflns_number_total               27453
_reflns_special_details
;
 Reflections were merged by SHELXL according to the crystal
 class for the calculation of statistics and refinement.
 
 _reflns_Friedel_fraction is defined as the number of unique
 Friedel pairs measured divided by the number that would be
 possible theoretically, ignoring centric projections and
 systematic absences.
;
_reflns_threshold_expression       'I > 2\s(I)'
_computing_bruker_data_scaling     'SADABS V2012/1 (Bruker AXS Inc.)'
_computing_cell_refinement         'SAINT V8.38A (Bruker, 2018)'
_computing_data_collection         'APEX3 v.2017.3_0 (Bruker AXS, 2017)'
_computing_data_reduction          'SAINT V8.38A (Bruker, 2018)'
_computing_molecular_graphics      'Olex2 1.3-beta (Dolomanov et al., 2009)'
_computing_publication_material    'Olex2 1.3-beta (Dolomanov et al., 2009)'
_computing_structure_refinement    'SHELXL 2017/1 (Sheldrick, 2015)'
_computing_structure_solution      'SHELXT 2014/5 (Sheldrick, 2014)'
_refine_diff_density_max           2.448
_refine_diff_density_min           -0.977
_refine_diff_density_rms           0.155
_refine_ls_abs_structure_details
;
 Flack x determined using 5862 quotients [(I+)-(I-)]/[(I+)+(I-)]
 (Parsons, Flack and Wagner, Acta Cryst. B69 (2013) 249-259).
;
_refine_ls_abs_structure_Flack     -0.01(2)
_refine_ls_extinction_coef         0.0092(6)
_refine_ls_extinction_expression  
 'Fc^*^=kFc[1+0.001xFc^2^\l^3^/sin(2\q)]^-1/4^'
_refine_ls_extinction_method       'SHELXL-2017/1 (Sheldrick 2017)'
_refine_ls_goodness_of_fit_ref     1.029
_refine_ls_hydrogen_treatment      constr
_refine_ls_matrix_type             full
_refine_ls_number_parameters       1500
_refine_ls_number_reflns           27453
_refine_ls_number_restraints       192
_refine_ls_R_factor_all            0.1214
_refine_ls_R_factor_gt             0.0711
_refine_ls_restrained_S_all        1.028
_refine_ls_shift/su_max            0.000
_refine_ls_shift/su_mean           0.000
_refine_ls_structure_factor_coef   Fsqd
_refine_ls_weighting_details      
 'w=1/[\s^2^(Fo^2^)+(0.0740P)^2^] where P=(Fo^2^+2Fc^2^)/3'
_refine_ls_weighting_scheme        calc
_refine_ls_wR_factor_gt            0.1512
_refine_ls_wR_factor_ref           0.1787
_refine_special_details            ?
_olex2_refinement_description
;
1. Fixed Uiso
 At 1.2 times of:
  All C(H) groups, All C(H,H) groups
 At 1.5 times of:
  All C(H,H,H) groups
2. Restrained distances
 C2S-C1S \\sim C2SB-C1SB \\sim C2SA-C1SA
 with sigma of 0.002
 C4S-C3S \\sim C3SA-C4SA \\sim C4SB-C3SB
 with sigma of 0.002
 O2S-C1S \\sim O2SB-C1SB \\sim O2SA-C1SA
 with sigma of 0.002
 O1S-C1S \\sim O1SB-C1SB \\sim O1SA-C1SA
 with sigma of 0.002
 O1S-C3S \\sim O1SB-C3SB \\sim O1SA-C3SA
 with sigma of 0.002
3. Uiso/Uaniso restraints and constraints
Uanis(C27C) \\sim Ueq, Uanis(C18C) \\sim Ueq, Uanis(C19C) \\sim Ueq,
Uanis(C17C) \\sim Ueq, Uanis(C27) \\sim Ueq, Uanis(C28) \\sim Ueq, Uanis(C10)
\\sim Ueq, Uanis(C9) \\sim Ueq, Uanis(C12) \\sim Ueq, Uanis(C27A) \\sim Ueq,
Uanis(C24A) \\sim Ueq, Uanis(C25A) \\sim Ueq, Uanis(C4B) \\sim Ueq, Uanis(C27B)
\\sim Ueq: with sigma of 0.005 and sigma for terminal atoms of 0.01
4. Rigid body (RIGU) restrains
 O1S, O2S, C1S, C2S, C3S, C4S, O1SA, O2SA, C1SA, C2SA, C3SA, C4SA, O1SB, O2SB,
 C1SB, C2SB, C3SB, C4SB
 with sigma for 1-2 distances of 0.0003 and sigma for 1-3 distances of 0.0003
5. Others
 Fixed Sof: O1S(0.5) O2S(0.5) C1S(0.5) C2S(0.5) H2SG(0.5) H2SH(0.5) H2SI(0.5)
 C3S(0.5) H3S(0.5) C4S(0.5) H4SG(0.5) H4SH(0.5) H4SI(0.5)
6.a Riding coordinates:
 C2S(H2SG,H2SH,H2SI), C4S(H4SG,H4SH,H4SI), C2SA(H2SA,H2SB,H2SC), C4SA(H4SA,
 H4SB,H4SC), C2SB(H2SD,H2SE,H2SF), C4SB(H4SD,H4SE,H4SF)
6.b Ternary CH refined with riding coordinates:
 C14(H14), C22(H22), C23(H23), C24(H24), C25(H25), C26(H26), C27(H27),
 C28(H28), C14A(H14A), C22A(H22A), C23A(H23A), C24A(H24A), C25A(H25A),
 C26A(H26A), C27A(H27A), C28A(H28A), C14B(H14B), C22B(H22B), C23B(H23B),
 C24B(H24B), C25B(H25B), C26B(H26B), C27B(H27B), C28B(H28B), C14C(H14C),
 C22C(H22C), C23C(H23C), C24C(H24C), C25C(H25C), C26C(H26C), C27C(H27C),
 C28C(H28C)
6.c Secondary CH2 refined with riding coordinates:
 C7(H7A,H7B), C7A(H7AA,H7AB), C7B(H7BA,H7BB), C7C(H7CA,H7CB), C3SA(H3SA,H3SB),
 C3SB(H3SC,H3SD)
6.d Aromatic/amide H refined with riding coordinates:
 C2(H2), C3(H3), C4(H4), C5(H5), C9(H9), C10(H10), C11(H11), C12(H12),
 C17(H17), C18(H18), C19(H19), C20(H20), C21(H21), C29(H29), C30(H30), C2A(H2A),
  C3A(H3A), C4A(H4A), C5A(H5A), C9A(H9A), C10A(H10A), C11A(H11A), C12A(H12A),
 C17A(H17A), C18A(H18A), C19A(H19A), C20A(H20A), C21A(H21A), C29A(H29A),
 C30A(H30A), C2B(H2B), C3B(H3B), C4B(H4B), C5B(H5B), C9B(H9B), C10B(H10B),
 C11B(H11B), C12B(H12B), C17B(H17B), C18B(H18B), C19B(H19B), C20B(H20B),
 C21B(H21B), C29B(H29B), C30B(H30B), C2C(H2C), C3C(H3C), C4C(H4C), C5C(H5C),
 C9C(H9C), C10C(H10C), C11C(H11C), C12C(H12C), C17C(H17C), C18C(H18C),
 C19C(H19C), C20C(H20C), C21C(H21C), C29C(H29C), C30C(H30C), C3S(H3S)
6.e Idealised Me refined as rotating group:
 C15(H15A,H15B,H15C), C15A(H15D,H15E,H15F), C15B(H15G,H15H,H15I), C15C(H15J,
 H15K,H15L)
;
_atom_sites_solution_hydrogens     mixed
_atom_sites_solution_primary       dual
_atom_sites_solution_secondary     ?
loop_
  _atom_site_label
  _atom_site_type_symbol
  _atom_site_fract_x
  _atom_site_fract_y
  _atom_site_fract_z
  _atom_site_U_iso_or_equiv
  _atom_site_adp_type
  _atom_site_occupancy
  _atom_site_site_symmetry_order
  _atom_site_calc_flag
  _atom_site_refinement_flags_posn
  _atom_site_refinement_flags_adp
  _atom_site_refinement_flags_occupancy
  _atom_site_disorder_assembly
  _atom_site_disorder_group
 Pd1 Pd 0.5351(3) 0.63244(19) 0.28632(9) 0.0237(3) Uani 1 1 d . . . . .
 Cl1 Cl 0.3664(5) 0.5707(4) 0.20951(15) 0.0311(9) Uani 1 1 d . . . . .
 Cl2 Cl 0.7160(5) 0.7697(3) 0.25523(15) 0.0284(8) Uani 1 1 d . . . . .
 P1 P 0.7016(5) 0.6922(3) 0.35740(16) 0.0213(8) Uani 1 1 d . . . . .
 O1 O 0.7029(11) 0.8095(7) 0.3840(3) 0.021(2) Uani 1 1 d . . . . .
 O2 O 0.8808(11) 0.7096(8) 0.3594(4) 0.023(2) Uani 1 1 d . . . . .
 N1 N 0.6697(14) 0.6110(9) 0.3992(4) 0.023(3) Uani 1 1 d . . . . .
 C1 C 0.7264(17) 0.9104(12) 0.3647(5) 0.021(3) Uani 1 1 d . . . . .
 C2 C 0.5938(18) 0.9327(12) 0.3474(5) 0.023(3) Uani 1 1 d . . . . .
 H2 H 0.490796 0.878086 0.345639 0.027 Uiso 1 1 calc R U . . .
 C3 C 0.6151(18) 1.0382(13) 0.3327(6) 0.031(4) Uani 1 1 d . . . . .
 H3 H 0.526301 1.055990 0.320583 0.037 Uiso 1 1 calc R U . . .
 C4 C 0.7675(17) 1.1164(13) 0.3359(6) 0.030(4) Uani 1 1 d . . . . .
 H4 H 0.782123 1.187604 0.325757 0.036 Uiso 1 1 calc R U . . .
 C5 C 0.8980(19) 1.0921(13) 0.3536(6) 0.035(4) Uani 1 1 d . . . . .
 H5 H 1.001262 1.146207 0.355313 0.042 Uiso 1 1 calc R U . . .
 C6 C 0.8779(18) 0.9874(11) 0.3689(6) 0.028(3) Uani 1 1 d . . . . .
 C7 C 1.0179(17) 0.9575(13) 0.3865(6) 0.032(4) Uani 1 1 d . . . . .
 H7A H 0.994947 0.911492 0.412707 0.039 Uiso 1 1 calc R U . . .
 H7B H 1.110119 1.028037 0.400399 0.039 Uiso 1 1 calc R U . . .
 C8 C 1.0601(17) 0.8913(13) 0.3463(6) 0.030(4) Uani 1 1 d . . . . .
 C9 C 1.167(2) 0.9498(15) 0.3194(6) 0.036(4) Uani 1 1 d . U . . .
 H9 H 1.214674 1.030077 0.326790 0.043 Uiso 1 1 calc R U . . .
 C10 C 1.205(2) 0.8942(15) 0.2822(6) 0.038(4) Uani 1 1 d . U . . .
 H10 H 1.269234 0.936413 0.262050 0.046 Uiso 1 1 calc R U . . .
 C11 C 1.1497(19) 0.7760(14) 0.2739(6) 0.033(4) Uani 1 1 d . . . . .
 H11 H 1.185847 0.737395 0.250882 0.040 Uiso 1 1 calc R U . . .
 C12 C 1.0405(18) 0.7156(13) 0.3001(5) 0.026(3) Uani 1 1 d . U . . .
 H12 H 0.998734 0.635074 0.294592 0.031 Uiso 1 1 calc R U . . .
 C13 C 0.9930(17) 0.7762(12) 0.3348(6) 0.026(3) Uani 1 1 d . . . . .
 C14 C 0.7868(18) 0.6488(12) 0.4459(5) 0.029(3) Uani 1 1 d . . . . .
 H14 H 0.880445 0.712690 0.440550 0.034 Uiso 1 1 calc R U . . .
 C15 C 0.726(2) 0.6964(15) 0.4873(6) 0.045(5) Uani 1 1 d . . . . .
 H15A H 0.634040 0.636245 0.493996 0.068 Uiso 1 1 calc R U . . .
 H15B H 0.695093 0.758489 0.477719 0.068 Uiso 1 1 calc R U . . .
 H15C H 0.809493 0.724800 0.516473 0.068 Uiso 1 1 calc R U . . .
 C16 C 0.8462(16) 0.5540(12) 0.4592(5) 0.025(3) Uani 1 1 d . . . . .
 C17 C 0.9341(19) 0.5682(13) 0.5041(5) 0.032(3) Uani 1 1 d . . . . .
 H17 H 0.948132 0.630935 0.527591 0.039 Uiso 1 1 calc R U . . .
 C18 C 1.0033(19) 0.4920(14) 0.5158(6) 0.038(4) Uani 1 1 d . . . . .
 H18 H 1.074190 0.506344 0.545875 0.045 Uiso 1 1 calc R U . . .
 C19 C 0.9681(17) 0.3947(12) 0.4832(6) 0.031(3) Uani 1 1 d . . . . .
 H19 H 1.012491 0.340582 0.491462 0.038 Uiso 1 1 calc R U . . .
 C20 C 0.8703(17) 0.3755(12) 0.4393(5) 0.030(3) Uani 1 1 d . . . . .
 H20 H 0.842869 0.307305 0.417418 0.036 Uiso 1 1 calc R U . . .
 C21 C 0.8114(17) 0.4576(12) 0.4271(6) 0.031(3) Uani 1 1 d . . . . .
 H21 H 0.746203 0.446470 0.396218 0.037 Uiso 1 1 calc R U . . .
 C22 C 0.5109(16) 0.5285(11) 0.3992(6) 0.023(3) Uani 1 1 d . . . . .
 H22 H 0.521878 0.490072 0.427984 0.027 Uiso 1 1 calc R U . . .
 C23 C 0.3927(18) 0.5842(13) 0.4060(5) 0.027(3) Uani 1 1 d . . . . .
 H23 H 0.425070 0.646907 0.434055 0.032 Uiso 1 1 calc R U . . .
 C24 C 0.2219(18) 0.5077(13) 0.3935(6) 0.032(4) Uani 1 1 d . . . . .
 H24 H 0.151237 0.526635 0.413376 0.038 Uiso 1 1 calc R U . . .
 C25 C 0.2973(18) 0.5956(14) 0.3609(6) 0.032(4) Uani 1 1 d . . . . .
 H25 H 0.269139 0.664307 0.362237 0.038 Uiso 1 1 calc R U . . .
 C26 C 0.3134(16) 0.5499(12) 0.3136(5) 0.024(3) Uani 1 1 d . . . . .
 H26 H 0.215439 0.528298 0.288184 0.029 Uiso 1 1 calc R U . . .
 C27 C 0.3915(17) 0.4770(12) 0.3094(5) 0.024(3) Uani 1 1 d . U . . .
 H27 H 0.336199 0.413775 0.281480 0.029 Uiso 1 1 calc R U . . .
 C28 C 0.4453(17) 0.4351(11) 0.3549(5) 0.023(3) Uani 1 1 d . U . . .
 H28 H 0.521598 0.397938 0.349832 0.027 Uiso 1 1 calc R U . . .
 C29 C 0.2909(19) 0.3516(13) 0.3610(6) 0.032(4) Uani 1 1 d . . . . .
 H29 H 0.266816 0.272734 0.352432 0.039 Uiso 1 1 calc R U . . .
 C30 C 0.1859(19) 0.3868(14) 0.3784(7) 0.037(4) Uani 1 1 d . . . . .
 H30 H 0.086932 0.332613 0.381023 0.044 Uiso 1 1 calc R U . . .
 Pd1A Pd 0.9523(3) 0.14377(19) 0.69817(9) 0.0248(3) Uani 1 1 d . . . . .
 Cl1A Cl 1.0743(5) 0.1317(4) 0.77621(16) 0.0319(9) Uani 1 1 d . . . . .
 Cl2A Cl 0.9162(5) 0.3028(3) 0.73148(15) 0.0278(8) Uani 1 1 d . . . . .
 P1A P 0.8332(5) 0.1578(3) 0.62625(16) 0.0234(8) Uani 1 1 d . . . . .
 O1A O 0.9451(12) 0.2606(8) 0.6043(4) 0.025(2) Uani 1 1 d . . . . .
 O2A O 0.6685(11) 0.1739(8) 0.6209(4) 0.026(2) Uani 1 1 d . . . . .
 N1A N 0.7822(15) 0.0531(10) 0.5820(4) 0.026(3) Uani 1 1 d . . . . .
 C1A C 1.0289(17) 0.3737(11) 0.6276(5) 0.025(3) Uani 1 1 d . . . . .
 C2A C 1.1864(19) 0.4060(14) 0.6480(6) 0.031(4) Uani 1 1 d . . . . .
 H2A H 1.235372 0.352062 0.649437 0.038 Uiso 1 1 calc R U . . .
 C3A C 1.2713(18) 0.5192(14) 0.6662(6) 0.035(4) Uani 1 1 d . . . . .
 H3A H 1.379863 0.543365 0.680796 0.042 Uiso 1 1 calc R U . . .
 C4A C 1.2016(17) 0.5973(12) 0.6635(5) 0.028(3) Uani 1 1 d . . . . .
 H4A H 1.262097 0.675476 0.674745 0.034 Uiso 1 1 calc R U . . .
 C5A C 1.0420(18) 0.5608(12) 0.6443(5) 0.028(3) Uani 1 1 d . . . . .
 H5A H 0.993009 0.614737 0.643877 0.034 Uiso 1 1 calc R U . . .
 C6A C 0.9514(17) 0.4492(11) 0.6259(5) 0.024(3) Uani 1 1 d . . . . .
 C7A C 0.7745(18) 0.4100(12) 0.6051(6) 0.031(3) Uani 1 1 d . . . . .
 H7AA H 0.750889 0.474749 0.594306 0.037 Uiso 1 1 calc R U . . .
 H7AB H 0.745644 0.350660 0.576433 0.037 Uiso 1 1 calc R U . . .
 C8A C 0.6766(16) 0.3640(12) 0.6415(5) 0.024(3) Uani 1 1 d . . . . .
 C9A C 0.637(2) 0.4367(13) 0.6726(6) 0.037(4) Uani 1 1 d . . . . .
 H9A H 0.676369 0.515300 0.670597 0.044 Uiso 1 1 calc R U . . .
 C10A C 0.5460(16) 0.3994(12) 0.7055(5) 0.026(3) Uani 1 1 d . . . . .
 H10A H 0.520797 0.451587 0.725578 0.031 Uiso 1 1 calc R U . . .
 C11A C 0.4893(19) 0.2851(13) 0.7098(6) 0.033(4) Uani 1 1 d . . . . .
 H11A H 0.422080 0.257729 0.731852 0.040 Uiso 1 1 calc R U . . .
 C12A C 0.5336(16) 0.2114(12) 0.6808(6) 0.026(3) Uani 1 1 d . . . . .
 H12A H 0.499589 0.133250 0.683637 0.031 Uiso 1 1 calc R U . . .
 C13A C 0.6276(18) 0.2541(12) 0.6481(5) 0.026(3) Uani 1 1 d . . . . .
 C14A C 0.7050(17) 0.0632(11) 0.5339(5) 0.027(3) Uani 1 1 d . . . . .
 H14A H 0.673935 0.130166 0.538862 0.033 Uiso 1 1 calc R U . . .
 C15A C 0.809(2) 0.0863(14) 0.4978(6) 0.036(4) Uani 1 1 d . . . . .
 H15D H 0.906431 0.152229 0.511507 0.054 Uiso 1 1 calc R U . . .
 H15E H 0.754416 0.101713 0.468398 0.054 Uiso 1 1 calc R U . . .
 H15F H 0.836302 0.020097 0.489645 0.054 Uiso 1 1 calc R U . . .
 C16A C 0.5514(16) -0.0399(11) 0.5146(5) 0.021(3) Uani 1 1 d . . . . .
 C17A C 0.4844(18) -0.0616(12) 0.4649(6) 0.032(3) Uani 1 1 d . . . . .
 H17A H 0.536097 -0.014490 0.443681 0.039 Uiso 1 1 calc R U . . .
 C18A C 0.3424(19) -0.1522(13) 0.4468(6) 0.035(4) Uani 1 1 d . . . . .
 H18A H 0.298861 -0.166525 0.413113 0.042 Uiso 1 1 calc R U . . .
 C19A C 0.2635(19) -0.2213(13) 0.4762(6) 0.037(4) Uani 1 1 d . . . . .
 H19A H 0.166173 -0.282610 0.463228 0.045 Uiso 1 1 calc R U . . .
 C20A C 0.3301(17) -0.1995(13) 0.5262(5) 0.033(3) Uani 1 1 d . . . . .
 H20A H 0.277262 -0.246253 0.547385 0.039 Uiso 1 1 calc R U . . .
 C21A C 0.4734(18) -0.1093(12) 0.5446(6) 0.028(3) Uani 1 1 d . . . . .
 H21A H 0.517967 -0.095552 0.578248 0.034 Uiso 1 1 calc R U . . .
 C22A C 0.8597(18) -0.0340(12) 0.5824(6) 0.029(3) Uani 1 1 d . . . . .
 H22A H 0.806400 -0.091219 0.552334 0.034 Uiso 1 1 calc R U . . .
 C23A C 1.0320(17) 0.0197(12) 0.5801(6) 0.027(3) Uani 1 1 d . . . . .
 H23A H 1.058433 0.062968 0.552879 0.033 Uiso 1 1 calc R U . . .
 C24A C 1.1266(19) -0.0492(13) 0.5946(6) 0.034(4) Uani 1 1 d . U . . .
 H24A H 1.213857 -0.044179 0.576791 0.041 Uiso 1 1 calc R U . . .
 C25A C 1.1465(18) 0.0628(13) 0.6277(5) 0.029(3) Uani 1 1 d . U . . .
 H25A H 1.244568 0.130636 0.629099 0.035 Uiso 1 1 calc R U . . .
 C26A C 1.0899(17) 0.0449(11) 0.6727(6) 0.027(3) Uani 1 1 d . . . . .
 H26A H 1.170335 0.039299 0.699261 0.032 Uiso 1 1 calc R U . . .
 C27A C 0.9373(18) -0.0296(12) 0.6720(5) 0.026(3) Uani 1 1 d . U . . .
 H27A H 0.933804 -0.075798 0.698735 0.031 Uiso 1 1 calc R U . . .
 C28A C 0.8394(18) -0.0986(12) 0.6260(6) 0.029(3) Uani 1 1 d . . . . .
 H28A H 0.725708 -0.131919 0.628526 0.034 Uiso 1 1 calc R U . . .
 C29A C 0.9065(17) -0.1887(12) 0.6207(6) 0.029(3) Uani 1 1 d . . . . .
 H29A H 0.851123 -0.263303 0.626274 0.035 Uiso 1 1 calc R U . . .
 C30A C 1.044(2) -0.1611(14) 0.6082(6) 0.035(4) Uani 1 1 d . . . . .
 H30A H 1.093539 -0.214997 0.607786 0.042 Uiso 1 1 calc R U . . .
 Pd1B Pd 0.6135(3) 0.89084(19) 0.75704(9) 0.0257(3) Uani 1 1 d . . . . .
 Cl1B Cl 0.4940(5) 0.8951(4) 0.67749(16) 0.0326(9) Uani 1 1 d . . . . .
 Cl2B Cl 0.6499(5) 0.7295(4) 0.72856(16) 0.0345(9) Uani 1 1 d . . . . .
 P1B P 0.7358(5) 0.8923(4) 0.83166(17) 0.0262(9) Uani 1 1 d . . . . .
 O1B O 0.8974(12) 0.8738(8) 0.8376(4) 0.029(2) Uani 1 1 d . . . . .
 O2B O 0.6254(13) 0.7975(9) 0.8576(4) 0.032(3) Uani 1 1 d . . . . .
 N1B N 0.7901(14) 1.0069(10) 0.8700(4) 0.025(3) Uani 1 1 d . . . . .
 C1B C 0.9340(17) 0.7889(12) 0.8126(6) 0.028(3) Uani 1 1 d . . . . .
 C2B C 1.0247(19) 0.8210(14) 0.7775(6) 0.034(4) Uani 1 1 d . . . . .
 H2B H 1.061356 0.897231 0.771748 0.041 Uiso 1 1 calc R U . . .
 C3B C 1.0602(17) 0.7398(14) 0.7513(6) 0.033(4) Uani 1 1 d . . . . .
 H3B H 1.120503 0.760388 0.726921 0.040 Uiso 1 1 calc R U . . .
 C4B C 1.0035(15) 0.6158(13) 0.7609(4) 0.023(3) Uani 1 1 d . U . . .
 H4B H 1.024010 0.556802 0.743732 0.027 Uiso 1 1 calc R U . . .
 C5B C 0.9225(19) 0.6026(12) 0.7963(6) 0.032(4) Uani 1 1 d . . . . .
 H5B H 0.882332 0.527276 0.802969 0.038 Uiso 1 1 calc R U . . .
 C6B C 0.8868(18) 0.6800(13) 0.8251(6) 0.030(3) Uani 1 1 d . . . . .
 C7B C 0.795(2) 0.6517(13) 0.8644(6) 0.036(4) Uani 1 1 d . . . . .
 H7BA H 0.825708 0.720435 0.888878 0.043 Uiso 1 1 calc R U . . .
 H7BB H 0.821622 0.593778 0.880608 0.043 Uiso 1 1 calc R U . . .
 C8B C 0.6190(19) 0.6078(13) 0.8454(6) 0.032(4) Uani 1 1 d . . . . .
 C9B C 0.5271(19) 0.4941(14) 0.8319(6) 0.036(4) Uani 1 1 d . . . . .
 H9B H 0.574935 0.440423 0.836957 0.043 Uiso 1 1 calc R U . . .
 C10B C 0.369(2) 0.4554(13) 0.8114(6) 0.041(4) Uani 1 1 d . . . . .
 H10B H 0.311171 0.376264 0.801757 0.049 Uiso 1 1 calc R U . . .
 C11B C 0.293(2) 0.5297(13) 0.8047(7) 0.043(4) Uani 1 1 d . . . . .
 H11B H 0.183543 0.503491 0.790782 0.051 Uiso 1 1 calc R U . . .
 C12B C 0.3829(19) 0.6448(14) 0.8190(7) 0.039(4) Uani 1 1 d . . . . .
 H12B H 0.333428 0.697773 0.814492 0.047 Uiso 1 1 calc R U . . .
 C13B C 0.5429(18) 0.6846(12) 0.8399(6) 0.028(3) Uani 1 1 d . . . . .
 C14B C 0.926(2) 1.0380(15) 0.9131(5) 0.041(4) Uani 1 1 d . . . . .
 H14B H 0.958113 0.971387 0.913768 0.049 Uiso 1 1 calc R U . . .
 C15B C 1.069(2) 1.1379(17) 0.9067(7) 0.047(5) Uani 1 1 d . . . . .
 H15G H 1.088446 1.125706 0.873843 0.071 Uiso 1 1 calc R U . . .
 H15H H 1.162335 1.143717 0.930377 0.071 Uiso 1 1 calc R U . . .
 H15I H 1.049606 1.208062 0.911735 0.071 Uiso 1 1 calc R U . . .
 C16B C 0.869(2) 1.0537(16) 0.9602(7) 0.048(5) Uani 1 1 d . . . . .
 C17B C 0.936(2) 1.1523(17) 0.9924(7) 0.054(5) Uani 1 1 d . . . . .
 H17B H 1.016067 1.215988 0.984980 0.065 Uiso 1 1 calc R U . . .
 C18B C 0.884(3) 1.159(2) 1.0386(8) 0.068(7) Uani 1 1 d . . . . .
 H18B H 0.929435 1.227327 1.061001 0.082 Uiso 1 1 calc R U . . .
 C19B C 0.770(3) 1.065(2) 1.0498(9) 0.084(8) Uani 1 1 d . . . . .
 H19B H 0.737219 1.066981 1.079953 0.101 Uiso 1 1 calc R U . . .
 C20B C 0.709(3) 0.974(3) 1.0161(9) 0.096(9) Uani 1 1 d . . . . .
 H20B H 0.630201 0.909426 1.023334 0.116 Uiso 1 1 calc R U . . .
 C21B C 0.750(3) 0.963(2) 0.9717(7) 0.070(7) Uani 1 1 d . . . . .
 H21B H 0.697646 0.894483 0.949240 0.084 Uiso 1 1 calc R U . . .
 C22B C 0.7079(18) 1.0868(13) 0.8660(6) 0.029(3) Uani 1 1 d . . . . .
 H22B H 0.762096 1.148594 0.894458 0.034 Uiso 1 1 calc R U . . .
 C23B C 0.5372(18) 1.0335(12) 0.8716(6) 0.029(3) Uani 1 1 d . . . . .
 H23B H 0.518407 0.995677 0.900730 0.035 Uiso 1 1 calc R U . . .
 C24B C 0.4298(18) 1.0939(12) 0.8551(5) 0.028(3) Uani 1 1 d . . . . .
 H24B H 0.343311 1.089244 0.873143 0.034 Uiso 1 1 calc R U . . .
 C25B C 0.4224(18) 0.9765(13) 0.8255(6) 0.032(4) Uani 1 1 d . . . . .
 H25B H 0.331318 0.906193 0.827045 0.038 Uiso 1 1 calc R U . . .
 C26B C 0.4725(18) 0.9863(13) 0.7790(6) 0.030(3) Uani 1 1 d . . . . .
 H26B H 0.387688 0.984993 0.752027 0.036 Uiso 1 1 calc R U . . .
 C27B C 0.6199(18) 1.0634(12) 0.7775(6) 0.027(3) Uani 1 1 d . U . . .
 H27B H 0.617445 1.103757 0.748942 0.032 Uiso 1 1 calc R U . . .
 C28B C 0.7242(19) 1.1427(13) 0.8228(6) 0.029(3) Uani 1 1 d . . . . .
 H28B H 0.836728 1.178874 0.819447 0.035 Uiso 1 1 calc R U . . .
 C29B C 0.6391(18) 1.2260(12) 0.8230(6) 0.032(4) Uani 1 1 d . . . . .
 H29B H 0.684957 1.297560 0.813123 0.038 Uiso 1 1 calc R U . . .
 C30B C 0.501(2) 1.1983(14) 0.8369(7) 0.042(4) Uani 1 1 d . . . . .
 H30B H 0.447503 1.249185 0.834817 0.050 Uiso 1 1 calc R U . . .
 Pd1C Pd 0.6086(3) 0.33598(19) 0.22623(9) 0.0242(3) Uani 1 1 d . . . . .
 Cl1C Cl 0.7778(5) 0.3976(4) 0.30301(16) 0.0305(9) Uani 1 1 d . . . . .
 Cl2C Cl 0.4261(5) 0.1994(4) 0.25728(16) 0.0312(9) Uani 1 1 d . . . . .
 P1C P 0.4424(5) 0.2793(4) 0.15517(16) 0.0231(8) Uani 1 1 d . . . . .
 O1C O 0.2588(11) 0.2590(8) 0.1525(4) 0.026(2) Uani 1 1 d . . . . .
 O2C O 0.4421(12) 0.1636(8) 0.1277(4) 0.027(2) Uani 1 1 d . . . . .
 N1C N 0.4754(14) 0.3632(10) 0.1151(4) 0.025(3) Uani 1 1 d . . . . .
 C1C C 0.1491(17) 0.1967(13) 0.1790(5) 0.025(3) Uani 1 1 d . . . . .
 C2C C 0.1023(17) 0.2579(13) 0.2119(5) 0.028(3) Uani 1 1 d . . . . .
 H2C H 0.141268 0.338342 0.215984 0.033 Uiso 1 1 calc R U . . .
 C3C C -0.0006(17) 0.2006(13) 0.2384(6) 0.028(3) Uani 1 1 d . . . . .
 H3C H -0.028460 0.240903 0.263077 0.033 Uiso 1 1 calc R U . . .
 C4C C -0.0662(18) 0.0821(14) 0.2295(6) 0.036(4) Uani 1 1 d . . . . .
 H4C H -0.140239 0.042443 0.247792 0.043 Uiso 1 1 calc R U . . .
 C5C C -0.0245(18) 0.0231(15) 0.1947(7) 0.040(4) Uani 1 1 d . . . . .
 H5C H -0.068844 -0.057355 0.189413 0.048 Uiso 1 1 calc R U . . .
 C6C C 0.0818(18) 0.0791(13) 0.1670(6) 0.031(4) Uani 1 1 d . . . . .
 C7C C 0.1239(18) 0.0151(13) 0.1261(6) 0.034(4) Uani 1 1 d . . . . .
 H7CA H 0.148542 0.062707 0.100507 0.041 Uiso 1 1 calc R U . . .
 H7CB H 0.031892 -0.055139 0.111519 0.041 Uiso 1 1 calc R U . . .
 C8C C 0.2669(19) -0.0154(13) 0.1450(6) 0.034(4) Uani 1 1 d . . . . .
 C9C C 0.248(2) -0.1154(13) 0.1598(7) 0.042(5) Uani 1 1 d . . . . .
 H9C H 0.145423 -0.168869 0.159023 0.050 Uiso 1 1 calc R U . . .
 C10C C 0.378(2) -0.1405(14) 0.1760(7) 0.046(5) Uani 1 1 d . . . . .
 H10C H 0.364388 -0.211882 0.185918 0.055 Uiso 1 1 calc R U . . .
 C11C C 0.526(2) -0.0640(15) 0.1781(7) 0.047(5) Uani 1 1 d . . . . .
 H11C H 0.614705 -0.082268 0.189980 0.056 Uiso 1 1 calc R U . . .
 C12C C 0.5499(17) 0.0372(13) 0.1636(6) 0.030(4) Uani 1 1 d . . . . .
 H12C H 0.653894 0.090406 0.165566 0.035 Uiso 1 1 calc R U . . .
 C13C C 0.4172(17) 0.0624(13) 0.1456(6) 0.029(4) Uani 1 1 d . . . . .
 C14C C 0.3521(19) 0.3496(14) 0.0722(5) 0.032(4) Uani 1 1 d . . . . .
 H14C H 0.261340 0.277577 0.071948 0.039 Uiso 1 1 calc R U . . .
 C15C C 0.292(2) 0.4468(17) 0.0786(7) 0.053(5) Uani 1 1 d . . . . .
 H15J H 0.249632 0.445288 0.108347 0.079 Uiso 1 1 calc R U . . .
 H15K H 0.209017 0.437757 0.050757 0.079 Uiso 1 1 calc R U . . .
 H15L H 0.379870 0.519398 0.080927 0.079 Uiso 1 1 calc R U . . .
 C16C C 0.412(2) 0.3361(16) 0.0262(5) 0.042(4) Uani 1 1 d . . . . .
 C17C C 0.430(2) 0.4129(16) -0.0063(6) 0.052(5) Uani 1 1 d . U . . .
 H17C H 0.403236 0.477249 0.000120 0.062 Uiso 1 1 calc R U . . .
 C18C C 0.486(3) 0.398(2) -0.0473(9) 0.086(7) Uani 1 1 d . U . . .
 H18C H 0.486142 0.443818 -0.071684 0.103 Uiso 1 1 calc R U . . .
 C19C C 0.544(3) 0.311(2) -0.0516(10) 0.095(8) Uani 1 1 d . U . . .
 H19C H 0.599447 0.306896 -0.076925 0.114 Uiso 1 1 calc R U . . .
 C20C C 0.527(2) 0.2387(19) -0.0247(7) 0.065(6) Uani 1 1 d . . . . .
 H20C H 0.559824 0.177469 -0.031400 0.078 Uiso 1 1 calc R U . . .
 C21C C 0.460(3) 0.2467(19) 0.0154(7) 0.065(6) Uani 1 1 d . . . . .
 H21C H 0.446532 0.190364 0.035805 0.078 Uiso 1 1 calc R U . . .
 C22C C 0.6342(17) 0.4459(13) 0.1147(5) 0.025(3) Uani 1 1 d . . . . .
 H22C H 0.623840 0.484400 0.085927 0.030 Uiso 1 1 calc R U . . .
 C23C C 0.7517(17) 0.3904(13) 0.1088(5) 0.027(3) Uani 1 1 d . . . . .
 H23C H 0.719890 0.328930 0.080315 0.033 Uiso 1 1 calc R U . . .
 C24C C 0.922(2) 0.4670(13) 0.1207(6) 0.035(4) Uani 1 1 d . . . . .
 H24C H 0.991887 0.449119 0.100105 0.042 Uiso 1 1 calc R U . . .
 C25C C 0.8459(17) 0.3752(12) 0.1531(5) 0.025(3) Uani 1 1 d . . . . .
 H25C H 0.873045 0.306004 0.150957 0.029 Uiso 1 1 calc R U . . .
 C26C C 0.8303(17) 0.4190(14) 0.2001(6) 0.032(4) Uani 1 1 d . . . . .
 H26C H 0.927618 0.438338 0.225653 0.038 Uiso 1 1 calc R U . . .
 C27C C 0.7561(17) 0.4963(12) 0.2045(5) 0.023(3) Uani 1 1 d . U . . .
 H27C H 0.811920 0.557814 0.232949 0.027 Uiso 1 1 calc R U . . .
 C28C C 0.707(2) 0.5413(12) 0.1607(6) 0.030(4) Uani 1 1 d . . . . .
 H28C H 0.631824 0.578947 0.166492 0.036 Uiso 1 1 calc R U . . .
 C29C C 0.8591(17) 0.6248(13) 0.1549(6) 0.028(4) Uani 1 1 d . . . . .
 H29C H 0.884137 0.703760 0.163470 0.034 Uiso 1 1 calc R U . . .
 C30C C 0.960(2) 0.5874(14) 0.1375(6) 0.041(4) Uani 1 1 d . . . . .
 H30C H 1.060272 0.640781 0.135730 0.049 Uiso 1 1 calc R U . . .
 O1S O 0.936(3) 0.545(2) 0.9583(9) 0.084(6) Uani 0.5 1 d D . P . .
 O2S O 1.006(4) 0.409(3) 0.9829(10) 0.087(7) Uani 0.5 1 d D . P . .
 C1S C 0.982(4) 0.459(2) 0.9517(10) 0.070(6) Uani 0.5 1 d D . P . .
 C2S C 1.012(6) 0.434(4) 0.9034(11) 0.091(10) Uani 0.5 1 d D . P . .
 H2SG H 0.911030 0.409446 0.881927 0.136 Uiso 0.5 1 d R U P . .
 H2SH H 1.084460 0.499346 0.893777 0.136 Uiso 0.5 1 d R U P . .
 H2SI H 1.051870 0.374036 0.901857 0.136 Uiso 0.5 1 d R U P . .
 C3S C 0.924(5) 0.584(3) 1.0072(11) 0.084(8) Uani 0.5 1 d D . P . .
 H3S H 0.956070 0.555601 1.035116 0.101 Uiso 0.5 1 calc R U P . .
 C4S C 0.853(5) 0.677(3) 1.0085(16) 0.089(9) Uani 0.5 1 d D . P . .
 H4SG H 0.815550 0.684096 0.975690 0.133 Uiso 0.5 1 d R U P . .
 H4SH H 0.765460 0.655446 1.024890 0.133 Uiso 0.5 1 d R U P . .
 H4SI H 0.930180 0.749136 1.024890 0.133 Uiso 0.5 1 d R U P . .
 O1SA O 0.4338(15) 0.3777(14) 0.5155(5) 0.084(4) Uani 1 1 d D . . . .
 O2SA O 0.284(3) 0.2105(18) 0.5249(8) 0.145(8) Uani 1 1 d D . . . .
 C1SA C 0.378(2) 0.2664(19) 0.5048(8) 0.084(4) Uani 1 1 d D . . . .
 C2SA C 0.454(3) 0.229(2) 0.4686(8) 0.092(5) Uani 1 1 d D . . . .
 H2SA H 0.439442 0.258447 0.438882 0.139 Uiso 1 1 d R U . . .
 H2SB H 0.565402 0.251127 0.481032 0.139 Uiso 1 1 d R U . . .
 H2SC H 0.404562 0.148267 0.462552 0.139 Uiso 1 1 d R U . . .
 C3SA C 0.375(3) 0.4206(19) 0.5550(8) 0.088(5) Uani 1 1 d D . . . .
 H3SA H 0.407762 0.395419 0.585385 0.105 Uiso 1 1 calc R U . . .
 H3SB H 0.257719 0.392393 0.547206 0.105 Uiso 1 1 calc R U . . .
 C4SA C 0.446(3) 0.5523(19) 0.5606(9) 0.099(6) Uani 1 1 d D . . . .
 H4SA H 0.441203 0.571600 0.528523 0.149 Uiso 1 1 d R U . . .
 H4SB H 0.385513 0.584400 0.577643 0.149 Uiso 1 1 d R U . . .
 H4SC H 0.553843 0.581780 0.577643 0.149 Uiso 1 1 d R U . . .
 O1SB O 0.290(2) 0.8066(16) 0.9727(8) 0.119(5) Uani 1 1 d D . . . .
 O2SB O 0.212(3) 0.9145(19) 0.9267(8) 0.132(7) Uani 1 1 d D . . . .
 C1SB C 0.242(4) 0.890(2) 0.9651(9) 0.120(7) Uani 1 1 d D . . . .
 C2SB C 0.232(4) 0.955(3) 1.0091(10) 0.140(10) Uani 1 1 d D . . . .
 H2SD H 0.163545 0.904659 1.026342 0.210 Uiso 1 1 d R U . . .
 H2SE H 0.336105 0.990499 1.029002 0.210 Uiso 1 1 d R U . . .
 H2SF H 0.191935 1.012379 1.001152 0.210 Uiso 1 1 d R U . . .
 C3SB C 0.307(3) 0.745(2) 0.9291(9) 0.113(7) Uani 1 1 d D . . . .
 H3SC H 0.388038 0.796722 0.914011 0.135 Uiso 1 1 calc R U . . .
 H3SD H 0.205605 0.714285 0.905370 0.135 Uiso 1 1 calc R U . . .
 C4SB C 0.357(4) 0.646(3) 0.9434(13) 0.138(9) Uani 1 1 d D . . . .
 H4SD H 0.358510 0.594736 0.916679 0.207 Uiso 1 1 d R U . . .
 H4SE H 0.461790 0.682506 0.962829 0.207 Uiso 1 1 d R U . . .
 H4SF H 0.286690 0.605346 0.962829 0.207 Uiso 1 1 d R U . . .

loop_
  _atom_site_aniso_label
  _atom_site_aniso_U_11
  _atom_site_aniso_U_22
  _atom_site_aniso_U_33
  _atom_site_aniso_U_23
  _atom_site_aniso_U_13
  _atom_site_aniso_U_12
 Pd1 0.0205(6) 0.0187(5) 0.0295(6) 0.0045(4) 0.0022(5) 0.0054(4)
 Cl1 0.029(2) 0.027(2) 0.031(2) 0.0022(16) -0.0017(16) 0.0065(17)
 Cl2 0.025(2) 0.0260(19) 0.033(2) 0.0098(15) 0.0060(16) 0.0074(16)
 P1 0.0168(19) 0.0141(18) 0.029(2) 0.0041(15) 0.0022(15) 0.0021(15)
 O1 0.017(5) 0.009(4) 0.030(6) 0.001(4) -0.002(4) 0.001(4)
 O2 0.015(5) 0.019(5) 0.031(6) 0.006(4) 0.001(4) 0.002(4)
 N1 0.023(7) 0.016(6) 0.031(7) 0.013(5) 0.006(5) 0.007(5)
 C1 0.027(8) 0.020(7) 0.020(7) 0.006(5) 0.007(6) 0.011(6)
 C2 0.021(8) 0.018(7) 0.029(8) 0.009(6) 0.008(6) 0.004(6)
 C3 0.022(8) 0.037(9) 0.040(9) 0.008(7) 0.004(7) 0.017(7)
 C4 0.016(7) 0.025(8) 0.053(10) 0.022(7) 0.010(7) 0.006(6)
 C5 0.025(8) 0.021(8) 0.061(11) 0.006(7) 0.012(8) 0.011(7)
 C6 0.024(8) 0.006(6) 0.047(10) 0.003(6) 0.004(7) 0.000(6)
 C7 0.013(7) 0.019(8) 0.058(11) 0.003(7) -0.001(7) 0.002(6)
 C8 0.014(7) 0.023(8) 0.050(10) 0.001(7) -0.001(7) 0.008(6)
 C9 0.033(7) 0.032(6) 0.041(7) 0.008(5) 0.003(5) 0.013(5)
 C10 0.034(6) 0.039(6) 0.033(6) 0.010(5) 0.004(5) 0.002(5)
 C11 0.029(9) 0.041(10) 0.038(10) 0.018(7) 0.014(7) 0.017(8)
 C12 0.020(6) 0.029(6) 0.034(6) 0.008(5) 0.000(5) 0.017(5)
 C13 0.014(7) 0.022(8) 0.034(9) 0.002(6) 0.002(6) -0.001(6)
 C14 0.027(8) 0.023(8) 0.031(8) 0.000(6) -0.004(6) 0.009(6)
 C15 0.066(13) 0.040(10) 0.028(9) -0.007(7) -0.008(8) 0.029(9)
 C16 0.021(7) 0.032(8) 0.021(7) 0.008(6) 0.004(6) 0.007(6)
 C17 0.043(9) 0.042(9) 0.018(7) 0.009(6) 0.005(6) 0.023(7)
 C18 0.038(9) 0.042(10) 0.039(9) 0.013(7) 0.003(7) 0.023(8)
 C19 0.026(8) 0.026(8) 0.048(10) 0.016(7) 0.015(7) 0.012(6)
 C20 0.029(8) 0.025(8) 0.035(8) 0.004(6) 0.000(6) 0.011(6)
 C21 0.016(7) 0.028(8) 0.047(10) 0.010(7) 0.005(6) 0.004(6)
 C22 0.016(7) 0.015(7) 0.044(9) 0.012(6) 0.016(6) 0.009(6)
 C23 0.032(9) 0.025(8) 0.028(8) 0.008(6) 0.010(7) 0.013(7)
 C24 0.018(8) 0.031(9) 0.047(10) 0.015(7) 0.016(7) 0.004(7)
 C25 0.021(8) 0.033(9) 0.043(10) 0.011(7) 0.013(7) 0.008(7)
 C26 0.011(7) 0.020(7) 0.038(9) 0.000(6) -0.005(6) 0.006(6)
 C27 0.019(5) 0.018(5) 0.030(6) 0.005(4) -0.001(4) 0.003(4)
 C28 0.019(5) 0.018(5) 0.027(6) 0.007(4) 0.006(5) 0.000(4)
 C29 0.033(9) 0.016(7) 0.036(9) -0.001(6) 0.003(7) -0.003(7)
 C30 0.018(8) 0.026(9) 0.064(12) 0.007(8) 0.012(8) 0.003(7)
 Pd1A 0.0223(6) 0.0174(5) 0.0323(6) -0.0002(4) -0.0011(5) 0.0083(5)
 Cl1A 0.036(2) 0.028(2) 0.034(2) 0.0037(16) -0.0030(16) 0.0192(17)
 Cl2A 0.028(2) 0.0188(17) 0.035(2) -0.0002(14) -0.0005(15) 0.0104(15)
 P1A 0.0208(19) 0.0125(17) 0.034(2) 0.0004(14) -0.0015(16) 0.0066(15)
 O1A 0.028(6) 0.018(5) 0.034(6) 0.005(4) 0.006(4) 0.014(4)
 O2A 0.020(5) 0.016(5) 0.041(6) 0.004(4) 0.005(4) 0.005(4)
 N1A 0.036(7) 0.022(6) 0.020(6) 0.004(5) 0.000(5) 0.014(5)
 C1A 0.031(8) 0.007(6) 0.026(7) -0.003(5) -0.002(6) 0.001(6)
 C2A 0.033(9) 0.036(9) 0.031(8) 0.005(7) 0.002(7) 0.021(7)
 C3A 0.017(7) 0.037(9) 0.040(9) -0.003(7) 0.004(6) -0.001(7)
 C4A 0.026(8) 0.014(7) 0.042(9) -0.002(6) -0.002(6) 0.010(6)
 C5A 0.035(8) 0.019(7) 0.039(9) 0.011(6) 0.013(7) 0.017(6)
 C6A 0.028(8) 0.016(7) 0.029(8) 0.007(5) 0.004(6) 0.010(6)
 C7A 0.032(8) 0.020(7) 0.042(9) 0.009(6) -0.002(7) 0.015(6)
 C8A 0.019(7) 0.022(7) 0.032(8) 0.005(6) -0.003(6) 0.010(6)
 C9A 0.043(10) 0.019(8) 0.051(11) -0.002(7) 0.001(8) 0.020(7)
 C10A 0.019(7) 0.031(8) 0.027(8) -0.001(6) 0.001(6) 0.014(6)
 C11A 0.031(9) 0.033(9) 0.031(9) 0.005(7) -0.001(7) 0.010(7)
 C12A 0.014(7) 0.019(7) 0.040(9) -0.004(6) 0.000(6) 0.005(6)
 C13A 0.030(8) 0.022(8) 0.027(8) -0.005(6) 0.004(6) 0.014(7)
 C14A 0.029(8) 0.008(6) 0.038(8) -0.004(5) -0.006(6) 0.005(6)
 C15A 0.043(10) 0.029(8) 0.042(10) 0.013(7) 0.006(8) 0.018(7)
 C16A 0.026(7) 0.017(6) 0.021(7) -0.004(5) -0.004(5) 0.015(6)
 C17A 0.031(8) 0.024(7) 0.039(9) -0.002(6) -0.002(7) 0.012(7)
 C18A 0.036(9) 0.032(8) 0.034(9) -0.007(7) -0.008(7) 0.019(7)
 C19A 0.030(9) 0.024(8) 0.056(11) -0.005(7) -0.001(8) 0.013(7)
 C20A 0.024(8) 0.038(9) 0.034(9) -0.005(6) 0.004(6) 0.013(7)
 C21A 0.030(8) 0.020(7) 0.039(9) 0.004(6) 0.009(7) 0.014(6)
 C22A 0.028(8) 0.013(7) 0.046(9) 0.005(6) 0.010(7) 0.008(6)
 C23A 0.021(8) 0.016(7) 0.039(9) 0.004(6) -0.004(6) 0.005(6)
 C24A 0.033(6) 0.029(6) 0.045(7) 0.006(5) 0.006(5) 0.019(5)
 C25A 0.025(6) 0.027(6) 0.036(6) -0.004(5) 0.005(5) 0.015(5)
 C26A 0.019(7) 0.010(7) 0.048(10) -0.002(6) -0.007(6) 0.009(6)
 C27A 0.032(6) 0.015(5) 0.031(6) 0.001(4) 0.004(5) 0.012(5)
 C28A 0.027(8) 0.022(8) 0.042(9) 0.001(6) 0.007(7) 0.016(7)
 C29A 0.019(8) 0.017(7) 0.049(10) 0.005(6) 0.005(7) 0.005(6)
 C30A 0.034(10) 0.029(9) 0.036(10) -0.002(7) -0.004(7) 0.010(8)
 Pd1B 0.0247(6) 0.0179(5) 0.0320(6) -0.0010(4) -0.0003(5) 0.0086(5)
 Cl1B 0.035(2) 0.026(2) 0.032(2) 0.0038(16) -0.0007(17) 0.0102(17)
 Cl2B 0.031(2) 0.0229(19) 0.044(2) -0.0073(16) -0.0055(17) 0.0120(16)
 P1B 0.027(2) 0.0186(19) 0.033(2) 0.0007(16) -0.0004(17) 0.0124(17)
 O1B 0.028(6) 0.024(5) 0.034(6) -0.005(4) -0.007(4) 0.017(5)
 O2B 0.035(6) 0.023(5) 0.043(7) 0.008(5) 0.006(5) 0.017(5)
 N1B 0.022(6) 0.021(6) 0.034(7) -0.002(5) -0.004(5) 0.015(5)
 C1B 0.022(8) 0.020(7) 0.038(9) -0.009(6) -0.010(6) 0.015(6)
 C2B 0.031(9) 0.029(9) 0.037(9) 0.003(7) -0.003(7) 0.009(7)
 C3B 0.017(7) 0.040(9) 0.044(10) 0.000(7) -0.003(6) 0.017(7)
 C4B 0.012(5) 0.042(6) 0.008(5) -0.005(4) 0.003(4) 0.004(4)
 C5B 0.034(9) 0.019(7) 0.041(9) 0.001(6) -0.004(7) 0.012(7)
 C6B 0.023(8) 0.029(8) 0.035(9) 0.007(6) -0.004(6) 0.012(7)
 C7B 0.054(11) 0.027(8) 0.037(9) 0.008(7) 0.008(8) 0.028(8)
 C8B 0.042(9) 0.026(8) 0.036(9) 0.002(6) 0.007(7) 0.025(7)
 C9B 0.036(9) 0.034(9) 0.048(10) 0.017(7) 0.010(8) 0.024(8)
 C10B 0.043(10) 0.016(7) 0.054(11) -0.001(7) -0.001(8) 0.005(7)
 C11B 0.036(10) 0.016(8) 0.072(13) 0.011(8) 0.002(9) 0.007(7)
 C12B 0.021(8) 0.035(9) 0.068(12) 0.022(8) 0.006(8) 0.016(7)
 C13B 0.026(8) 0.020(7) 0.039(9) 0.004(6) 0.007(7) 0.011(6)
 C14B 0.045(10) 0.047(10) 0.029(9) -0.013(7) -0.015(7) 0.031(9)
 C15B 0.041(11) 0.064(13) 0.045(11) -0.017(9) 0.006(8) 0.035(10)
 C16B 0.042(10) 0.062(12) 0.045(11) -0.001(9) 0.005(8) 0.028(10)
 C17B 0.042(11) 0.059(12) 0.058(12) -0.008(9) 0.008(9) 0.021(9)
 C18B 0.086(17) 0.073(16) 0.057(13) -0.017(11) 0.006(12) 0.053(14)
 C19B 0.10(2) 0.10(2) 0.047(14) 0.006(14) 0.002(14) 0.031(18)
 C20B 0.10(2) 0.11(2) 0.058(16) 0.028(15) 0.014(15) 0.019(18)
 C21B 0.073(16) 0.094(18) 0.030(11) 0.008(10) 0.009(10) 0.016(14)
 C22B 0.026(8) 0.027(8) 0.036(9) 0.002(6) -0.002(6) 0.018(7)
 C23B 0.027(8) 0.026(8) 0.037(9) 0.004(6) 0.011(7) 0.012(7)
 C24B 0.027(8) 0.023(7) 0.035(8) -0.001(6) -0.001(6) 0.014(6)
 C25B 0.019(7) 0.028(8) 0.043(9) 0.003(7) 0.006(7) 0.005(6)
 C26B 0.025(8) 0.037(9) 0.037(9) 0.012(7) 0.006(7) 0.022(7)
 C27B 0.029(6) 0.016(5) 0.037(6) 0.005(4) -0.005(5) 0.015(5)
 C28B 0.029(9) 0.022(8) 0.035(9) 0.004(6) 0.005(7) 0.011(7)
 C29B 0.026(8) 0.014(7) 0.049(10) -0.005(6) -0.010(7) 0.009(6)
 C30B 0.029(9) 0.029(9) 0.067(13) -0.005(8) 0.001(8) 0.018(8)
 Pd1C 0.0210(6) 0.0209(6) 0.0297(6) 0.0070(4) 0.0028(5) 0.0069(5)
 Cl1C 0.032(2) 0.028(2) 0.028(2) 0.0016(15) -0.0005(17) 0.0103(18)
 Cl2C 0.025(2) 0.0268(19) 0.043(2) 0.0161(16) 0.0064(17) 0.0078(16)
 P1C 0.016(2) 0.021(2) 0.031(2) 0.0083(16) 0.0027(16) 0.0043(16)
 O1C 0.016(5) 0.027(6) 0.035(6) 0.011(4) 0.007(4) 0.004(4)
 O2C 0.023(6) 0.023(5) 0.034(6) 0.010(4) 0.004(5) 0.009(4)
 N1C 0.020(7) 0.027(7) 0.024(7) 0.012(5) -0.002(5) 0.002(5)
 C1C 0.019(8) 0.026(8) 0.031(8) 0.008(6) 0.006(6) 0.009(6)
 C2C 0.017(7) 0.028(8) 0.033(8) 0.004(6) 0.003(6) 0.004(6)
 C3C 0.022(8) 0.030(8) 0.033(9) 0.004(6) 0.005(7) 0.012(7)
 C4C 0.015(7) 0.038(9) 0.059(11) 0.022(8) 0.017(7) 0.007(7)
 C5C 0.014(8) 0.040(10) 0.065(12) 0.014(8) 0.013(8) 0.005(7)
 C6C 0.019(8) 0.027(8) 0.043(10) 0.002(7) 0.000(7) 0.006(7)
 C7C 0.021(8) 0.023(8) 0.051(11) -0.007(7) 0.003(7) 0.002(7)
 C8C 0.024(8) 0.028(9) 0.046(10) -0.004(7) 0.009(7) 0.007(7)
 C9C 0.029(9) 0.012(7) 0.083(14) 0.007(8) 0.027(9) 0.000(7)
 C10C 0.052(12) 0.023(9) 0.071(13) 0.023(8) 0.034(10) 0.013(8)
 C11C 0.036(11) 0.043(11) 0.075(14) 0.020(10) 0.017(10) 0.026(9)
 C12C 0.011(7) 0.023(8) 0.057(11) 0.011(7) 0.006(7) 0.008(6)
 C13C 0.015(8) 0.023(8) 0.045(10) 0.003(7) 0.010(7) 0.002(6)
 C14C 0.029(8) 0.042(9) 0.027(8) 0.008(7) 0.002(6) 0.015(7)
 C15C 0.046(12) 0.063(13) 0.050(12) 0.023(10) -0.004(9) 0.023(10)
 C16C 0.035(9) 0.064(12) 0.015(8) -0.002(7) -0.003(6) 0.011(9)
 C17C 0.060(7) 0.050(7) 0.040(7) 0.014(5) 0.010(6) 0.014(6)
 C18C 0.088(9) 0.087(9) 0.076(9) 0.018(7) 0.021(7) 0.023(7)
 C19C 0.095(10) 0.100(10) 0.089(10) 0.014(7) 0.025(7) 0.034(7)
 C20C 0.066(14) 0.063(14) 0.048(12) -0.019(10) 0.005(10) 0.013(11)
 C21C 0.099(18) 0.065(14) 0.033(11) -0.012(9) -0.007(11) 0.047(13)
 C22C 0.020(8) 0.029(8) 0.022(8) 0.005(6) 0.007(6) 0.003(6)
 C23C 0.018(8) 0.033(9) 0.023(8) -0.007(6) -0.003(6) 0.005(7)
 C24C 0.036(10) 0.032(9) 0.045(10) 0.009(7) 0.016(8) 0.017(8)
 C25C 0.018(7) 0.018(7) 0.040(9) 0.000(6) 0.005(6) 0.011(6)
 C26C 0.012(7) 0.043(10) 0.035(9) 0.012(7) 0.006(6) 0.003(7)
 C27C 0.018(5) 0.015(5) 0.027(6) 0.004(4) 0.004(4) -0.002(4)
 C28C 0.039(9) 0.022(8) 0.031(8) 0.009(6) 0.008(7) 0.012(7)
 C29C 0.020(8) 0.021(8) 0.041(10) 0.011(6) 0.010(7) 0.001(6)
 C30C 0.050(12) 0.026(9) 0.039(10) 0.005(7) 0.025(9) 0.000(8)
 O1S 0.071(15) 0.071(10) 0.081(9) 0.031(8) -0.035(10) 0.010(10)
 O2S 0.064(17) 0.092(13) 0.093(10) 0.050(10) -0.019(11) 0.021(12)
 C1S 0.035(14) 0.054(10) 0.081(9) 0.029(8) -0.041(9) -0.014(9)
 C2S 0.10(3) 0.059(19) 0.091(10) 0.040(9) -0.015(13) 0.013(18)
 C3S 0.08(2) 0.045(13) 0.086(9) 0.032(9) -0.024(11) -0.009(12)
 C4S 0.10(2) 0.056(14) 0.083(15) 0.042(14) -0.009(18) 0.006(14)
 O1SA 0.036(7) 0.123(7) 0.104(8) 0.069(6) 0.021(6) 0.029(6)
 O2SA 0.146(14) 0.123(8) 0.160(15) 0.051(10) 0.095(12) 0.010(9)
 C1SA 0.047(9) 0.123(7) 0.091(9) 0.069(6) 0.012(7) 0.030(6)
 C2SA 0.077(13) 0.118(9) 0.102(10) 0.079(8) 0.032(9) 0.039(10)
 C3SA 0.052(11) 0.132(8) 0.102(9) 0.075(7) 0.023(8) 0.045(9)
 C4SA 0.090(17) 0.132(8) 0.097(14) 0.074(8) 0.035(12) 0.046(9)
 O1SB 0.112(14) 0.109(10) 0.161(10) 0.045(8) 0.040(10) 0.061(9)
 O2SB 0.143(18) 0.135(15) 0.155(10) 0.047(9) 0.041(11) 0.088(14)
 C1SB 0.121(19) 0.110(11) 0.153(10) 0.040(8) 0.035(10) 0.065(12)
 C2SB 0.17(3) 0.125(17) 0.157(10) 0.042(10) 0.045(13) 0.087(19)
 C3SB 0.101(19) 0.107(12) 0.156(11) 0.046(9) 0.032(12) 0.062(13)
 C4SB 0.15(2) 0.141(14) 0.193(19) 0.085(15) 0.09(2) 0.104(16)

_geom_special_details
;
 All esds (except the esd in the dihedral angle between two l.s. planes)
 are estimated using the full covariance matrix.  The cell esds are taken
 into account individually in the estimation of esds in distances, angles
 and torsion angles; correlations between esds in cell parameters are only
 used when they are defined by crystal symmetry.  An approximate (isotropic)
 treatment of cell esds is used for estimating esds involving l.s. planes.
;
loop_
  _geom_bond_atom_site_label_1
  _geom_bond_atom_site_label_2
  _geom_bond_distance
  _geom_bond_site_symmetry_2
  _geom_bond_publ_flag
 Pd1 Cl1 2.354(4) . ?
 Pd1 Cl2 2.303(4) . ?
 Pd1 P1 2.219(4) . ?
 Pd1 C26 2.238(15) . ?
 Pd1 C27 2.184(14) . ?
 P1 O1 1.610(9) . ?
 P1 O2 1.581(10) . ?
 P1 N1 1.637(12) . ?
 O1 C1 1.407(15) . ?
 O2 C13 1.410(17) . ?
 N1 C14 1.491(18) . ?
 N1 C22 1.471(17) . ?
 C1 C2 1.38(2) . ?
 C1 C6 1.37(2) . ?
 C2 H2 0.9500 . ?
 C2 C3 1.41(2) . ?
 C3 H3 0.9500 . ?
 C3 C4 1.39(2) . ?
 C4 H4 0.9500 . ?
 C4 C5 1.38(2) . ?
 C5 H5 0.9500 . ?
 C5 C6 1.40(2) . ?
 C6 C7 1.50(2) . ?
 C7 H7A 0.9900 . ?
 C7 H7B 0.9900 . ?
 C7 C8 1.53(2) . ?
 C8 C9 1.39(2) . ?
 C8 C13 1.36(2) . ?
 C9 H9 0.9500 . ?
 C9 C10 1.37(2) . ?
 C10 H10 0.9500 . ?
 C10 C11 1.40(2) . ?
 C11 H11 0.9500 . ?
 C11 C12 1.39(2) . ?
 C12 H12 0.9500 . ?
 C12 C13 1.41(2) . ?
 C14 H14 1.0000 . ?
 C14 C15 1.54(2) . ?
 C14 C16 1.550(19) . ?
 C15 H15A 0.9800 . ?
 C15 H15B 0.9800 . ?
 C15 H15C 0.9800 . ?
 C16 C17 1.358(19) . ?
 C16 C21 1.37(2) . ?
 C17 H17 0.9500 . ?
 C17 C18 1.38(2) . ?
 C18 H18 0.9500 . ?
 C18 C19 1.38(2) . ?
 C19 H19 0.9500 . ?
 C19 C20 1.36(2) . ?
 C20 H20 0.9500 . ?
 C20 C21 1.39(2) . ?
 C21 H21 0.9500 . ?
 C22 H22 1.0000 . ?
 C22 C23 1.526(19) . ?
 C22 C28 1.529(19) . ?
 C23 H23 1.0000 . ?
 C23 C24 1.50(2) . ?
 C23 C25 1.49(2) . ?
 C24 H24 1.0000 . ?
 C24 C25 1.56(2) . ?
 C24 C30 1.47(2) . ?
 C25 H25 1.0000 . ?
 C25 C26 1.46(2) . ?
 C26 H26 1.0000 . ?
 C26 C27 1.374(19) . ?
 C27 H27 1.0000 . ?
 C27 C28 1.520(19) . ?
 C28 H28 1.0000 . ?
 C28 C29 1.49(2) . ?
 C29 H29 0.9500 . ?
 C29 C30 1.34(2) . ?
 C30 H30 0.9500 . ?
 Pd1A Cl1A 2.365(4) . ?
 Pd1A Cl2A 2.313(4) . ?
 Pd1A P1A 2.214(4) . ?
 Pd1A C26A 2.233(14) . ?
 Pd1A C27A 2.220(13) . ?
 P1A O1A 1.602(10) . ?
 P1A O2A 1.593(10) . ?
 P1A N1A 1.624(12) . ?
 O1A C1A 1.412(15) . ?
 O2A C13A 1.415(16) . ?
 N1A C14A 1.477(18) . ?
 N1A C22A 1.522(18) . ?
 C1A C2A 1.38(2) . ?
 C1A C6A 1.391(19) . ?
 C2A H2A 0.9500 . ?
 C2A C3A 1.38(2) . ?
 C3A H3A 0.9500 . ?
 C3A C4A 1.37(2) . ?
 C4A H4A 0.9500 . ?
 C4A C5A 1.38(2) . ?
 C5A H5A 0.9500 . ?
 C5A C6A 1.373(19) . ?
 C6A C7A 1.53(2) . ?
 C7A H7AA 0.9900 . ?
 C7A H7AB 0.9900 . ?
 C7A C8A 1.50(2) . ?
 C8A C9A 1.40(2) . ?
 C8A C13A 1.356(19) . ?
 C9A H9A 0.9500 . ?
 C9A C10A 1.36(2) . ?
 C10A H10A 0.9500 . ?
 C10A C11A 1.39(2) . ?
 C11A H11A 0.9500 . ?
 C11A C12A 1.40(2) . ?
 C12A H12A 0.9500 . ?
 C12A C13A 1.38(2) . ?
 C14A H14A 1.0000 . ?
 C14A C15A 1.49(2) . ?
 C14A C16A 1.533(18) . ?
 C15A H15D 0.9800 . ?
 C15A H15E 0.9800 . ?
 C15A H15F 0.9800 . ?
 C16A C17A 1.404(19) . ?
 C16A C21A 1.38(2) . ?
 C17A H17A 0.9500 . ?
 C17A C18A 1.39(2) . ?
 C18A H18A 0.9500 . ?
 C18A C19A 1.37(2) . ?
 C19A H19A 0.9500 . ?
 C19A C20A 1.41(2) . ?
 C20A H20A 0.9500 . ?
 C20A C21A 1.40(2) . ?
 C21A H21A 0.9500 . ?
 C22A H22A 1.0000 . ?
 C22A C23A 1.51(2) . ?
 C22A C28A 1.55(2) . ?
 C23A H23A 1.0000 . ?
 C23A C24A 1.49(2) . ?
 C23A C25A 1.50(2) . ?
 C24A H24A 1.0000 . ?
 C24A C25A 1.57(2) . ?
 C24A C30A 1.48(2) . ?
 C25A H25A 1.0000 . ?
 C25A C26A 1.45(2) . ?
 C26A H26A 1.0000 . ?
 C26A C27A 1.39(2) . ?
 C27A H27A 1.0000 . ?
 C27A C28A 1.46(2) . ?
 C28A H28A 1.0000 . ?
 C28A C29A 1.496(19) . ?
 C29A H29A 0.9500 . ?
 C29A C30A 1.31(2) . ?
 C30A H30A 0.9500 . ?
 Pd1B Cl1B 2.364(4) . ?
 Pd1B Cl2B 2.298(4) . ?
 Pd1B P1B 2.232(4) . ?
 Pd1B C26B 2.193(14) . ?
 Pd1B C27B 2.206(13) . ?
 P1B O1B 1.579(10) . ?
 P1B O2B 1.601(12) . ?
 P1B N1B 1.609(12) . ?
 O1B C1B 1.408(16) . ?
 O2B C13B 1.372(17) . ?
 N1B C14B 1.517(18) . ?
 N1B C22B 1.475(17) . ?
 C1B C2B 1.39(2) . ?
 C1B C6B 1.40(2) . ?
 C2B H2B 0.9500 . ?
 C2B C3B 1.38(2) . ?
 C3B H3B 0.9500 . ?
 C3B C4B 1.55(2) . ?
 C4B H4B 0.9500 . ?
 C4B C5B 1.33(2) . ?
 C5B H5B 0.9500 . ?
 C5B C6B 1.38(2) . ?
 C6B C7B 1.50(2) . ?
 C7B H7BA 0.9900 . ?
 C7B H7BB 0.9900 . ?
 C7B C8B 1.51(2) . ?
 C8B C9B 1.38(2) . ?
 C8B C13B 1.403(19) . ?
 C9B H9B 0.9500 . ?
 C9B C10B 1.37(2) . ?
 C10B H10B 0.9500 . ?
 C10B C11B 1.38(2) . ?
 C11B H11B 0.9500 . ?
 C11B C12B 1.39(2) . ?
 C12B H12B 0.9500 . ?
 C12B C13B 1.39(2) . ?
 C14B H14B 1.0000 . ?
 C14B C15B 1.53(3) . ?
 C14B C16B 1.52(2) . ?
 C15B H15G 0.9800 . ?
 C15B H15H 0.9800 . ?
 C15B H15I 0.9800 . ?
 C16B C17B 1.36(2) . ?
 C16B C21B 1.39(3) . ?
 C17B H17B 0.9500 . ?
 C17B C18B 1.46(3) . ?
 C18B H18B 0.9500 . ?
 C18B C19B 1.38(3) . ?
 C19B H19B 0.9500 . ?
 C19B C20B 1.33(3) . ?
 C20B H20B 0.9500 . ?
 C20B C21B 1.37(3) . ?
 C21B H21B 0.9500 . ?
 C22B H22B 1.0000 . ?
 C22B C23B 1.52(2) . ?
 C22B C28B 1.47(2) . ?
 C23B H23B 1.0000 . ?
 C23B C24B 1.51(2) . ?
 C23B C25B 1.49(2) . ?
 C24B H24B 1.0000 . ?
 C24B C25B 1.62(2) . ?
 C24B C30B 1.45(2) . ?
 C25B H25B 1.0000 . ?
 C25B C26B 1.46(2) . ?
 C26B H26B 1.0000 . ?
 C26B C27B 1.38(2) . ?
 C27B H27B 1.0000 . ?
 C27B C28B 1.51(2) . ?
 C28B H28B 1.0000 . ?
 C28B C29B 1.53(2) . ?
 C29B H29B 0.9500 . ?
 C29B C30B 1.33(2) . ?
 C30B H30B 0.9500 . ?
 Pd1C Cl1C 2.355(4) . ?
 Pd1C Cl2C 2.305(4) . ?
 Pd1C P1C 2.217(4) . ?
 Pd1C C26C 2.221(14) . ?
 Pd1C C27C 2.225(13) . ?
 P1C O1C 1.610(10) . ?
 P1C O2C 1.604(11) . ?
 P1C N1C 1.621(12) . ?
 O1C C1C 1.413(17) . ?
 O2C C13C 1.389(18) . ?
 N1C C14C 1.483(18) . ?
 N1C C22C 1.475(18) . ?
 C1C C2C 1.38(2) . ?
 C1C C6C 1.39(2) . ?
 C2C H2C 0.9500 . ?
 C2C C3C 1.35(2) . ?
 C3C H3C 0.9500 . ?
 C3C C4C 1.40(2) . ?
 C4C H4C 0.9500 . ?
 C4C C5C 1.37(2) . ?
 C5C H5C 0.9500 . ?
 C5C C6C 1.39(2) . ?
 C6C C7C 1.53(2) . ?
 C7C H7CA 0.9900 . ?
 C7C H7CB 0.9900 . ?
 C7C C8C 1.54(2) . ?
 C8C C9C 1.34(2) . ?
 C8C C13C 1.39(2) . ?
 C9C H9C 0.9500 . ?
 C9C C10C 1.37(2) . ?
 C10C H10C 0.9500 . ?
 C10C C11C 1.36(2) . ?
 C11C H11C 0.9500 . ?
 C11C C12C 1.35(2) . ?
 C12C H12C 0.9500 . ?
 C12C C13C 1.41(2) . ?
 C14C H14C 1.0000 . ?
 C14C C15C 1.54(2) . ?
 C14C C16C 1.50(2) . ?
 C15C H15J 0.9800 . ?
 C15C H15K 0.9800 . ?
 C15C H15L 0.9800 . ?
 C16C C17C 1.39(2) . ?
 C16C C21C 1.39(3) . ?
 C17C H17C 0.9500 . ?
 C17C C18C 1.37(3) . ?
 C18C H18C 0.9500 . ?
 C18C C19C 1.39(3) . ?
 C19C H19C 0.9500 . ?
 C19C C20C 1.23(3) . ?
 C20C H20C 0.9500 . ?
 C20C C21C 1.38(3) . ?
 C21C H21C 0.9500 . ?
 C22C H22C 1.0000 . ?
 C22C C23C 1.51(2) . ?
 C22C C28C 1.58(2) . ?
 C23C H23C 1.0000 . ?
 C23C C24C 1.50(2) . ?
 C23C C25C 1.48(2) . ?
 C24C H24C 1.0000 . ?
 C24C C25C 1.59(2) . ?
 C24C C30C 1.47(2) . ?
 C25C H25C 1.0000 . ?
 C25C C26C 1.44(2) . ?
 C26C H26C 1.0000 . ?
 C26C C27C 1.40(2) . ?
 C27C H27C 1.0000 . ?
 C27C C28C 1.489(19) . ?
 C28C H28C 1.0000 . ?
 C28C C29C 1.48(2) . ?
 C29C H29C 0.9500 . ?
 C29C C30C 1.32(2) . ?
 C30C H30C 0.9500 . ?
 O1S C1S 1.32(2) . ?
 O1S C3S 1.46(2) . ?
 O2S C1S 1.174(18) . ?
 C1S C2S 1.46(2) . ?
 C2S H2SG 0.9598 . ?
 C2S H2SH 0.9598 . ?
 C2S H2SI 0.9601 . ?
 C3S H3S 0.9500 . ?
 C3S C4S 1.56(2) . ?
 C4S H4SG 0.9598 . ?
 C4S H4SH 0.9598 . ?
 C4S H4SI 0.9599 . ?
 O1SA C1SA 1.32(2) . ?
 O1SA C3SA 1.46(2) . ?
 O2SA C1SA 1.174(18) . ?
 C1SA C2SA 1.46(2) . ?
 C2SA H2SA 0.9600 . ?
 C2SA H2SB 0.9601 . ?
 C2SA H2SC 0.9600 . ?
 C3SA H3SA 0.9900 . ?
 C3SA H3SB 0.9900 . ?
 C3SA C4SA 1.56(2) . ?
 C4SA H4SA 0.9599 . ?
 C4SA H4SB 0.9601 . ?
 C4SA H4SC 0.9599 . ?
 O1SB C1SB 1.32(2) . ?
 O1SB C3SB 1.46(2) . ?
 O2SB C1SB 1.174(18) . ?
 C1SB C2SB 1.46(2) . ?
 C2SB H2SD 0.9599 . ?
 C2SB H2SE 0.9600 . ?
 C2SB H2SF 0.9601 . ?
 C3SB H3SC 0.9900 . ?
 C3SB H3SD 0.9900 . ?
 C3SB C4SB 1.56(2) . ?
 C4SB H4SD 0.9603 . ?
 C4SB H4SE 0.9600 . ?
 C4SB H4SF 0.9600 . ?

loop_
  _geom_angle_atom_site_label_1
  _geom_angle_atom_site_label_2
  _geom_angle_atom_site_label_3
  _geom_angle
  _geom_angle_site_symmetry_1
  _geom_angle_site_symmetry_3
  _geom_angle_publ_flag
 Cl2 Pd1 Cl1 90.04(14) . . ?
 P1 Pd1 Cl1 177.91(15) . . ?
 P1 Pd1 Cl2 88.22(14) . . ?
 P1 Pd1 C26 97.9(4) . . ?
 C26 Pd1 Cl1 84.2(4) . . ?
 C26 Pd1 Cl2 156.9(4) . . ?
 C27 Pd1 Cl1 88.8(4) . . ?
 C27 Pd1 Cl2 166.4(4) . . ?
 C27 Pd1 P1 92.6(4) . . ?
 C27 Pd1 C26 36.2(5) . . ?
 O1 P1 Pd1 112.0(4) . . ?
 O1 P1 N1 102.5(6) . . ?
 O2 P1 Pd1 118.9(4) . . ?
 O2 P1 O1 105.9(5) . . ?
 O2 P1 N1 97.4(6) . . ?
 N1 P1 Pd1 117.9(5) . . ?
 C1 O1 P1 127.1(9) . . ?
 C13 O2 P1 131.0(9) . . ?
 C14 N1 P1 117.5(10) . . ?
 C22 N1 P1 121.5(10) . . ?
 C22 N1 C14 117.5(12) . . ?
 C2 C1 O1 117.4(12) . . ?
 C6 C1 O1 119.1(13) . . ?
 C6 C1 C2 123.0(13) . . ?
 C1 C2 H2 120.8 . . ?
 C1 C2 C3 118.4(13) . . ?
 C3 C2 H2 120.8 . . ?
 C2 C3 H3 120.3 . . ?
 C4 C3 C2 119.4(14) . . ?
 C4 C3 H3 120.3 . . ?
 C3 C4 H4 119.5 . . ?
 C5 C4 C3 121.1(14) . . ?
 C5 C4 H4 119.5 . . ?
 C4 C5 H5 120.0 . . ?
 C4 C5 C6 120.0(14) . . ?
 C6 C5 H5 120.0 . . ?
 C1 C6 C5 118.2(14) . . ?
 C1 C6 C7 120.8(13) . . ?
 C5 C6 C7 120.9(13) . . ?
 C6 C7 H7A 109.0 . . ?
 C6 C7 H7B 109.0 . . ?
 C6 C7 C8 113.0(13) . . ?
 H7A C7 H7B 107.8 . . ?
 C8 C7 H7A 109.0 . . ?
 C8 C7 H7B 109.0 . . ?
 C9 C8 C7 119.5(14) . . ?
 C13 C8 C7 122.4(14) . . ?
 C13 C8 C9 118.1(15) . . ?
 C8 C9 H9 119.3 . . ?
 C10 C9 C8 121.5(16) . . ?
 C10 C9 H9 119.3 . . ?
 C9 C10 H10 119.8 . . ?
 C9 C10 C11 120.3(16) . . ?
 C11 C10 H10 119.8 . . ?
 C10 C11 H11 120.6 . . ?
 C12 C11 C10 118.7(16) . . ?
 C12 C11 H11 120.6 . . ?
 C11 C12 H12 120.6 . . ?
 C11 C12 C13 118.8(15) . . ?
 C13 C12 H12 120.6 . . ?
 O2 C13 C12 115.7(13) . . ?
 C8 C13 O2 122.2(14) . . ?
 C8 C13 C12 121.9(14) . . ?
 N1 C14 H14 106.6 . . ?
 N1 C14 C15 112.7(13) . . ?
 N1 C14 C16 111.2(11) . . ?
 C15 C14 H14 106.6 . . ?
 C15 C14 C16 112.8(13) . . ?
 C16 C14 H14 106.6 . . ?
 C14 C15 H15A 109.5 . . ?
 C14 C15 H15B 109.5 . . ?
 C14 C15 H15C 109.5 . . ?
 H15A C15 H15B 109.5 . . ?
 H15A C15 H15C 109.5 . . ?
 H15B C15 H15C 109.5 . . ?
 C17 C16 C14 118.4(13) . . ?
 C17 C16 C21 119.8(14) . . ?
 C21 C16 C14 121.8(13) . . ?
 C16 C17 H17 119.8 . . ?
 C16 C17 C18 120.4(14) . . ?
 C18 C17 H17 119.8 . . ?
 C17 C18 H18 120.4 . . ?
 C17 C18 C19 119.2(15) . . ?
 C19 C18 H18 120.4 . . ?
 C18 C19 H19 119.7 . . ?
 C20 C19 C18 120.6(14) . . ?
 C20 C19 H19 119.7 . . ?
 C19 C20 H20 120.6 . . ?
 C19 C20 C21 118.9(14) . . ?
 C21 C20 H20 120.6 . . ?
 C16 C21 C20 120.7(14) . . ?
 C16 C21 H21 119.6 . . ?
 C20 C21 H21 119.6 . . ?
 N1 C22 H22 106.4 . . ?
 N1 C22 C23 112.9(11) . . ?
 N1 C22 C28 113.5(11) . . ?
 C23 C22 H22 106.4 . . ?
 C23 C22 C28 110.7(12) . . ?
 C28 C22 H22 106.4 . . ?
 C22 C23 H23 116.9 . . ?
 C24 C23 C22 116.2(13) . . ?
 C24 C23 H23 116.9 . . ?
 C25 C23 C22 116.0(13) . . ?
 C25 C23 H23 116.9 . . ?
 C25 C23 C24 63.0(10) . . ?
 C23 C24 H24 116.3 . . ?
 C23 C24 C25 58.2(10) . . ?
 C25 C24 H24 116.3 . . ?
 C30 C24 C23 116.9(14) . . ?
 C30 C24 H24 116.3 . . ?
 C30 C24 C25 120.2(14) . . ?
 C23 C25 C24 58.8(10) . . ?
 C23 C25 H25 116.2 . . ?
 C24 C25 H25 116.2 . . ?
 C26 C25 C23 120.4(14) . . ?
 C26 C25 C24 116.6(14) . . ?
 C26 C25 H25 116.2 . . ?
 Pd1 C26 H26 113.1 . . ?
 C25 C26 Pd1 119.7(10) . . ?
 C25 C26 H26 113.1 . . ?
 C27 C26 Pd1 69.8(8) . . ?
 C27 C26 C25 121.3(14) . . ?
 C27 C26 H26 113.1 . . ?
 Pd1 C27 H27 112.1 . . ?
 C26 C27 Pd1 74.0(9) . . ?
 C26 C27 H27 112.1 . . ?
 C26 C27 C28 117.8(13) . . ?
 C28 C27 Pd1 123.3(9) . . ?
 C28 C27 H27 112.1 . . ?
 C22 C28 H28 111.7 . . ?
 C27 C28 C22 112.4(12) . . ?
 C27 C28 H28 111.7 . . ?
 C29 C28 C22 108.5(12) . . ?
 C29 C28 C27 100.3(12) . . ?
 C29 C28 H28 111.7 . . ?
 C28 C29 H29 119.7 . . ?
 C30 C29 C28 120.7(14) . . ?
 C30 C29 H29 119.7 . . ?
 C24 C30 H30 119.5 . . ?
 C29 C30 C24 121.0(14) . . ?
 C29 C30 H30 119.5 . . ?
 Cl2A Pd1A Cl1A 88.94(13) . . ?
 P1A Pd1A Cl1A 178.06(15) . . ?
 P1A Pd1A Cl2A 89.37(13) . . ?
 P1A Pd1A C26A 98.0(4) . . ?
 P1A Pd1A C27A 92.0(4) . . ?
 C26A Pd1A Cl1A 83.9(4) . . ?
 C26A Pd1A Cl2A 155.8(4) . . ?
 C27A Pd1A Cl1A 89.4(4) . . ?
 C27A Pd1A Cl2A 167.0(4) . . ?
 C27A Pd1A C26A 36.4(5) . . ?
 O1A P1A Pd1A 111.3(4) . . ?
 O1A P1A N1A 101.7(6) . . ?
 O2A P1A Pd1A 119.5(4) . . ?
 O2A P1A O1A 105.1(5) . . ?
 O2A P1A N1A 97.9(6) . . ?
 N1A P1A Pd1A 118.9(4) . . ?
 C1A O1A P1A 127.3(9) . . ?
 C13A O2A P1A 129.1(9) . . ?
 C14A N1A P1A 118.9(9) . . ?
 C14A N1A C22A 115.7(11) . . ?
 C22A N1A P1A 121.8(10) . . ?
 C2A C1A O1A 118.4(13) . . ?
 C2A C1A C6A 122.9(13) . . ?
 C6A C1A O1A 118.5(12) . . ?
 C1A C2A H2A 121.0 . . ?
 C1A C2A C3A 118.0(14) . . ?
 C3A C2A H2A 121.0 . . ?
 C2A C3A H3A 119.4 . . ?
 C4A C3A C2A 121.1(15) . . ?
 C4A C3A H3A 119.4 . . ?
 C3A C4A H4A 120.5 . . ?
 C3A C4A C5A 119.1(13) . . ?
 C5A C4A H4A 120.5 . . ?
 C4A C5A H5A 118.8 . . ?
 C6A C5A C4A 122.4(13) . . ?
 C6A C5A H5A 118.8 . . ?
 C1A C6A C7A 121.8(12) . . ?
 C5A C6A C1A 116.5(13) . . ?
 C5A C6A C7A 121.7(12) . . ?
 C6A C7A H7AA 109.2 . . ?
 C6A C7A H7AB 109.2 . . ?
 H7AA C7A H7AB 107.9 . . ?
 C8A C7A C6A 112.0(12) . . ?
 C8A C7A H7AA 109.2 . . ?
 C8A C7A H7AB 109.2 . . ?
 C9A C8A C7A 120.0(13) . . ?
 C13A C8A C7A 123.6(13) . . ?
 C13A C8A C9A 116.3(14) . . ?
 C8A C9A H9A 118.7 . . ?
 C10A C9A C8A 122.6(15) . . ?
 C10A C9A H9A 118.7 . . ?
 C9A C10A H10A 119.9 . . ?
 C9A C10A C11A 120.1(14) . . ?
 C11A C10A H10A 119.9 . . ?
 C10A C11A H11A 120.8 . . ?
 C10A C11A C12A 118.4(15) . . ?
 C12A C11A H11A 120.8 . . ?
 C11A C12A H12A 120.5 . . ?
 C13A C12A C11A 119.0(14) . . ?
 C13A C12A H12A 120.5 . . ?
 C8A C13A O2A 121.5(13) . . ?
 C8A C13A C12A 123.4(13) . . ?
 C12A C13A O2A 115.1(13) . . ?
 N1A C14A H14A 106.4 . . ?
 N1A C14A C15A 114.5(12) . . ?
 N1A C14A C16A 110.7(11) . . ?
 C15A C14A H14A 106.4 . . ?
 C15A C14A C16A 111.9(12) . . ?
 C16A C14A H14A 106.4 . . ?
 C14A C15A H15D 109.5 . . ?
 C14A C15A H15E 109.5 . . ?
 C14A C15A H15F 109.5 . . ?
 H15D C15A H15E 109.5 . . ?
 H15D C15A H15F 109.5 . . ?
 H15E C15A H15F 109.5 . . ?
 C17A C16A C14A 118.9(13) . . ?
 C21A C16A C14A 122.2(12) . . ?
 C21A C16A C17A 118.9(13) . . ?
 C16A C17A H17A 120.1 . . ?
 C18A C17A C16A 119.9(15) . . ?
 C18A C17A H17A 120.1 . . ?
 C17A C18A H18A 119.1 . . ?
 C19A C18A C17A 121.9(15) . . ?
 C19A C18A H18A 119.1 . . ?
 C18A C19A H19A 120.8 . . ?
 C18A C19A C20A 118.5(15) . . ?
 C20A C19A H19A 120.8 . . ?
 C19A C20A H20A 120.0 . . ?
 C21A C20A C19A 120.0(15) . . ?
 C21A C20A H20A 120.0 . . ?
 C16A C21A C20A 120.8(15) . . ?
 C16A C21A H21A 119.6 . . ?
 C20A C21A H21A 119.6 . . ?
 N1A C22A H22A 107.2 . . ?
 N1A C22A C28A 113.2(12) . . ?
 C23A C22A N1A 111.1(11) . . ?
 C23A C22A H22A 107.2 . . ?
 C23A C22A C28A 110.6(13) . . ?
 C28A C22A H22A 107.2 . . ?
 C22A C23A H23A 117.2 . . ?
 C24A C23A C22A 114.3(13) . . ?
 C24A C23A H23A 117.2 . . ?
 C24A C23A C25A 63.5(10) . . ?
 C25A C23A C22A 116.5(14) . . ?
 C25A C23A H23A 117.2 . . ?
 C23A C24A H24A 115.8 . . ?
 C23A C24A C25A 58.6(9) . . ?
 C25A C24A H24A 115.8 . . ?
 C30A C24A C23A 118.3(14) . . ?
 C30A C24A H24A 115.8 . . ?
 C30A C24A C25A 120.3(14) . . ?
 C23A C25A C24A 57.9(9) . . ?
 C23A C25A H25A 117.1 . . ?
 C24A C25A H25A 117.1 . . ?
 C26A C25A C23A 119.9(13) . . ?
 C26A C25A C24A 114.2(13) . . ?
 C26A C25A H25A 117.1 . . ?
 Pd1A C26A H26A 113.2 . . ?
 C25A C26A Pd1A 119.4(9) . . ?
 C25A C26A H26A 113.2 . . ?
 C27A C26A Pd1A 71.3(8) . . ?
 C27A C26A C25A 120.4(13) . . ?
 C27A C26A H26A 113.2 . . ?
 Pd1A C27A H27A 111.8 . . ?
 C26A C27A Pd1A 72.3(8) . . ?
 C26A C27A H27A 111.8 . . ?
 C26A C27A C28A 119.3(14) . . ?
 C28A C27A Pd1A 124.2(10) . . ?
 C28A C27A H27A 111.8 . . ?
 C22A C28A H28A 111.0 . . ?
 C27A C28A C22A 113.3(13) . . ?
 C27A C28A H28A 111.0 . . ?
 C27A C28A C29A 101.2(12) . . ?
 C29A C28A C22A 109.0(12) . . ?
 C29A C28A H28A 111.0 . . ?
 C28A C29A H29A 121.2 . . ?
 C30A C29A C28A 117.7(14) . . ?
 C30A C29A H29A 121.2 . . ?
 C24A C30A H30A 118.7 . . ?
 C29A C30A C24A 122.5(16) . . ?
 C29A C30A H30A 118.7 . . ?
 Cl2B Pd1B Cl1B 89.35(14) . . ?
 P1B Pd1B Cl1B 177.56(17) . . ?
 P1B Pd1B Cl2B 91.04(14) . . ?
 C26B Pd1B Cl1B 84.2(4) . . ?
 C26B Pd1B Cl2B 154.2(4) . . ?
 C26B Pd1B P1B 96.5(4) . . ?
 C26B Pd1B C27B 36.5(6) . . ?
 C27B Pd1B Cl1B 87.8(4) . . ?
 C27B Pd1B Cl2B 168.2(4) . . ?
 C27B Pd1B P1B 91.3(4) . . ?
 O1B P1B Pd1B 118.0(4) . . ?
 O1B P1B O2B 105.2(6) . . ?
 O1B P1B N1B 99.3(6) . . ?
 O2B P1B Pd1B 111.4(4) . . ?
 O2B P1B N1B 103.7(6) . . ?
 N1B P1B Pd1B 117.3(5) . . ?
 C1B O1B P1B 129.1(9) . . ?
 C13B O2B P1B 128.2(10) . . ?
 C14B N1B P1B 122.2(9) . . ?
 C22B N1B P1B 121.9(10) . . ?
 C22B N1B C14B 115.9(11) . . ?
 C2B C1B O1B 116.7(13) . . ?
 C2B C1B C6B 123.1(14) . . ?
 C6B C1B O1B 120.2(14) . . ?
 C1B C2B H2B 120.7 . . ?
 C3B C2B C1B 118.6(15) . . ?
 C3B C2B H2B 120.7 . . ?
 C2B C3B H3B 119.4 . . ?
 C2B C3B C4B 121.2(15) . . ?
 C4B C3B H3B 119.4 . . ?
 C3B C4B H4B 124.4 . . ?
 C5B C4B C3B 111.2(13) . . ?
 C5B C4B H4B 124.4 . . ?
 C4B C5B H5B 114.6 . . ?
 C4B C5B C6B 130.9(15) . . ?
 C6B C5B H5B 114.6 . . ?
 C1B C6B C7B 120.6(14) . . ?
 C5B C6B C1B 114.7(14) . . ?
 C5B C6B C7B 124.5(14) . . ?
 C6B C7B H7BA 109.1 . . ?
 C6B C7B H7BB 109.1 . . ?
 C6B C7B C8B 112.3(13) . . ?
 H7BA C7B H7BB 107.9 . . ?
 C8B C7B H7BA 109.1 . . ?
 C8B C7B H7BB 109.1 . . ?
 C9B C8B C7B 123.2(13) . . ?
 C9B C8B C13B 117.2(15) . . ?
 C13B C8B C7B 119.6(13) . . ?
 C8B C9B H9B 118.7 . . ?
 C10B C9B C8B 122.7(14) . . ?
 C10B C9B H9B 118.7 . . ?
 C9B C10B H10B 119.6 . . ?
 C9B C10B C11B 120.8(15) . . ?
 C11B C10B H10B 119.6 . . ?
 C10B C11B H11B 121.3 . . ?
 C10B C11B C12B 117.4(15) . . ?
 C12B C11B H11B 121.3 . . ?
 C11B C12B H12B 119.0 . . ?
 C11B C12B C13B 122.0(15) . . ?
 C13B C12B H12B 119.0 . . ?
 O2B C13B C8B 119.4(13) . . ?
 O2B C13B C12B 120.7(13) . . ?
 C12B C13B C8B 119.8(14) . . ?
 N1B C14B H14B 106.6 . . ?
 N1B C14B C15B 111.3(14) . . ?
 N1B C14B C16B 110.4(13) . . ?
 C15B C14B H14B 106.6 . . ?
 C16B C14B H14B 106.6 . . ?
 C16B C14B C15B 114.8(14) . . ?
 C14B C15B H15G 109.5 . . ?
 C14B C15B H15H 109.5 . . ?
 C14B C15B H15I 109.5 . . ?
 H15G C15B H15H 109.5 . . ?
 H15G C15B H15I 109.5 . . ?
 H15H C15B H15I 109.5 . . ?
 C17B C16B C14B 122.0(18) . . ?
 C17B C16B C21B 119.0(19) . . ?
 C21B C16B C14B 118.9(17) . . ?
 C16B C17B H17B 120.4 . . ?
 C16B C17B C18B 119(2) . . ?
 C18B C17B H17B 120.4 . . ?
 C17B C18B H18B 119.7 . . ?
 C19B C18B C17B 121(2) . . ?
 C19B C18B H18B 119.7 . . ?
 C18B C19B H19B 121.8 . . ?
 C20B C19B C18B 116(3) . . ?
 C20B C19B H19B 121.8 . . ?
 C19B C20B H20B 116.9 . . ?
 C19B C20B C21B 126(3) . . ?
 C21B C20B H20B 116.9 . . ?
 C16B C21B H21B 120.6 . . ?
 C20B C21B C16B 119(2) . . ?
 C20B C21B H21B 120.6 . . ?
 N1B C22B H22B 105.8 . . ?
 N1B C22B C23B 112.0(12) . . ?
 C23B C22B H22B 105.8 . . ?
 C28B C22B N1B 113.8(13) . . ?
 C28B C22B H22B 105.8 . . ?
 C28B C22B C23B 112.8(13) . . ?
 C22B C23B H23B 116.7 . . ?
 C24B C23B C22B 116.6(13) . . ?
 C24B C23B H23B 116.7 . . ?
 C25B C23B C22B 114.5(13) . . ?
 C25B C23B H23B 116.7 . . ?
 C25B C23B C24B 65.7(10) . . ?
 C23B C24B H24B 117.1 . . ?
 C23B C24B C25B 56.5(9) . . ?
 C25B C24B H24B 117.1 . . ?
 C30B C24B C23B 116.4(13) . . ?
 C30B C24B H24B 117.1 . . ?
 C30B C24B C25B 118.6(14) . . ?
 C23B C25B C24B 57.8(9) . . ?
 C23B C25B H25B 116.7 . . ?
 C24B C25B H25B 116.7 . . ?
 C26B C25B C23B 120.6(14) . . ?
 C26B C25B C24B 114.9(13) . . ?
 C26B C25B H25B 116.7 . . ?
 Pd1B C26B H26B 113.3 . . ?
 C25B C26B Pd1B 119.3(10) . . ?
 C25B C26B H26B 113.3 . . ?
 C27B C26B Pd1B 72.3(8) . . ?
 C27B C26B C25B 119.2(14) . . ?
 C27B C26B H26B 113.3 . . ?
 Pd1B C27B H27B 111.9 . . ?
 C26B C27B Pd1B 71.2(8) . . ?
 C26B C27B H27B 111.9 . . ?
 C26B C27B C28B 120.5(15) . . ?
 C28B C27B Pd1B 123.5(10) . . ?
 C28B C27B H27B 111.9 . . ?
 C22B C28B C27B 111.4(13) . . ?
 C22B C28B H28B 112.7 . . ?
 C22B C28B C29B 109.5(13) . . ?
 C27B C28B H28B 112.7 . . ?
 C27B C28B C29B 96.7(11) . . ?
 C29B C28B H28B 112.7 . . ?
 C28B C29B H29B 120.0 . . ?
 C30B C29B C28B 120.0(15) . . ?
 C30B C29B H29B 120.0 . . ?
 C24B C30B H30B 118.6 . . ?
 C29B C30B C24B 122.8(14) . . ?
 C29B C30B H30B 118.6 . . ?
 Cl2C Pd1C Cl1C 90.26(14) . . ?
 P1C Pd1C Cl1C 177.84(16) . . ?
 P1C Pd1C Cl2C 88.61(15) . . ?
 P1C Pd1C C26C 98.4(4) . . ?
 P1C Pd1C C27C 93.0(4) . . ?
 C26C Pd1C Cl1C 83.3(4) . . ?
 C26C Pd1C Cl2C 157.3(4) . . ?
 C26C Pd1C C27C 36.6(6) . . ?
 C27C Pd1C Cl1C 87.7(4) . . ?
 C27C Pd1C Cl2C 165.2(4) . . ?
 O1C P1C Pd1C 119.8(4) . . ?
 O1C P1C N1C 97.6(6) . . ?
 O2C P1C Pd1C 111.7(4) . . ?
 O2C P1C O1C 105.1(5) . . ?
 O2C P1C N1C 103.0(6) . . ?
 N1C P1C Pd1C 117.3(5) . . ?
 C1C O1C P1C 130.9(9) . . ?
 C13C O2C P1C 127.2(10) . . ?
 C14C N1C P1C 121.5(10) . . ?
 C22C N1C P1C 122.6(10) . . ?
 C22C N1C C14C 115.3(11) . . ?
 C2C C1C O1C 117.0(13) . . ?
 C2C C1C C6C 123.5(14) . . ?
 C6C C1C O1C 119.1(13) . . ?
 C1C C2C H2C 120.9 . . ?
 C3C C2C C1C 118.2(14) . . ?
 C3C C2C H2C 120.9 . . ?
 C2C C3C H3C 119.8 . . ?
 C2C C3C C4C 120.3(15) . . ?
 C4C C3C H3C 119.8 . . ?
 C3C C4C H4C 119.8 . . ?
 C5C C4C C3C 120.3(15) . . ?
 C5C C4C H4C 119.8 . . ?
 C4C C5C H5C 119.5 . . ?
 C4C C5C C6C 121.0(16) . . ?
 C6C C5C H5C 119.5 . . ?
 C1C C6C C7C 121.9(14) . . ?
 C5C C6C C1C 116.1(15) . . ?
 C5C C6C C7C 122.0(15) . . ?
 C6C C7C H7CA 109.4 . . ?
 C6C C7C H7CB 109.4 . . ?
 C6C C7C C8C 111.1(14) . . ?
 H7CA C7C H7CB 108.0 . . ?
 C8C C7C H7CA 109.4 . . ?
 C8C C7C H7CB 109.4 . . ?
 C9C C8C C7C 121.5(15) . . ?
 C9C C8C C13C 120.2(16) . . ?
 C13C C8C C7C 118.3(15) . . ?
 C8C C9C H9C 119.9 . . ?
 C8C C9C C10C 120.1(15) . . ?
 C10C C9C H9C 119.9 . . ?
 C9C C10C H10C 119.8 . . ?
 C11C C10C C9C 120.4(16) . . ?
 C11C C10C H10C 119.8 . . ?
 C10C C11C H11C 119.3 . . ?
 C12C C11C C10C 121.3(17) . . ?
 C12C C11C H11C 119.3 . . ?
 C11C C12C H12C 120.7 . . ?
 C11C C12C C13C 118.6(15) . . ?
 C13C C12C H12C 120.7 . . ?
 O2C C13C C12C 118.4(13) . . ?
 C8C C13C O2C 122.4(14) . . ?
 C8C C13C C12C 119.2(15) . . ?
 N1C C14C H14C 107.2 . . ?
 N1C C14C C15C 108.8(13) . . ?
 N1C C14C C16C 110.4(13) . . ?
 C15C C14C H14C 107.2 . . ?
 C16C C14C H14C 107.2 . . ?
 C16C C14C C15C 115.8(14) . . ?
 C14C C15C H15J 109.5 . . ?
 C14C C15C H15K 109.5 . . ?
 C14C C15C H15L 109.5 . . ?
 H15J C15C H15K 109.5 . . ?
 H15J C15C H15L 109.5 . . ?
 H15K C15C H15L 109.5 . . ?
 C17C C16C C14C 123.4(17) . . ?
 C21C C16C C14C 120.4(16) . . ?
 C21C C16C C17C 116.0(17) . . ?
 C16C C17C H17C 119.4 . . ?
 C18C C17C C16C 121(2) . . ?
 C18C C17C H17C 119.4 . . ?
 C17C C18C H18C 121.6 . . ?
 C17C C18C C19C 117(2) . . ?
 C19C C18C H18C 121.6 . . ?
 C18C C19C H19C 118.0 . . ?
 C20C C19C C18C 124(3) . . ?
 C20C C19C H19C 118.0 . . ?
 C19C C20C H20C 119.8 . . ?
 C19C C20C C21C 120(3) . . ?
 C21C C20C H20C 119.8 . . ?
 C16C C21C H21C 119.6 . . ?
 C20C C21C C16C 121(2) . . ?
 C20C C21C H21C 119.6 . . ?
 N1C C22C H22C 107.1 . . ?
 N1C C22C C23C 112.7(12) . . ?
 N1C C22C C28C 114.4(12) . . ?
 C23C C22C H22C 107.1 . . ?
 C23C C22C C28C 108.2(12) . . ?
 C28C C22C H22C 107.1 . . ?
 C22C C23C H23C 116.0 . . ?
 C24C C23C C22C 116.3(13) . . ?
 C24C C23C H23C 116.0 . . ?
 C25C C23C C22C 118.3(12) . . ?
 C25C C23C H23C 116.0 . . ?
 C25C C23C C24C 64.5(10) . . ?
 C23C C24C H24C 116.4 . . ?
 C23C C24C C25C 57.3(10) . . ?
 C25C C24C H24C 116.4 . . ?
 C30C C24C C23C 117.3(15) . . ?
 C30C C24C H24C 116.4 . . ?
 C30C C24C C25C 120.0(14) . . ?
 C23C C25C C24C 58.1(10) . . ?
 C23C C25C H25C 116.7 . . ?
 C24C C25C H25C 116.7 . . ?
 C26C C25C C23C 119.6(13) . . ?
 C26C C25C C24C 116.0(12) . . ?
 C26C C25C H25C 116.7 . . ?
 Pd1C C26C H26C 113.2 . . ?
 C25C C26C Pd1C 119.2(10) . . ?
 C25C C26C H26C 113.2 . . ?
 C27C C26C Pd1C 71.8(8) . . ?
 C27C C26C C25C 120.3(14) . . ?
 C27C C26C H26C 113.2 . . ?
 Pd1C C27C H27C 112.0 . . ?
 C26C C27C Pd1C 71.6(8) . . ?
 C26C C27C H27C 112.0 . . ?
 C26C C27C C28C 119.2(14) . . ?
 C28C C27C Pd1C 124.2(10) . . ?
 C28C C27C H27C 112.0 . . ?
 C22C C28C H28C 111.0 . . ?
 C27C C28C C22C 111.6(12) . . ?
 C27C C28C H28C 111.0 . . ?
 C29C C28C C22C 110.1(13) . . ?
 C29C C28C C27C 101.9(13) . . ?
 C29C C28C H28C 111.0 . . ?
 C28C C29C H29C 120.7 . . ?
 C30C C29C C28C 118.6(15) . . ?
 C30C C29C H29C 120.7 . . ?
 C24C C30C H30C 118.6 . . ?
 C29C C30C C24C 122.7(16) . . ?
 C29C C30C H30C 118.6 . . ?
 C1S O1S C3S 119(3) . . ?
 O1S C1S C2S 116(3) . . ?
 O2S C1S O1S 123(3) . . ?
 O2S C1S C2S 122(3) . . ?
 C1S C2S H2SG 105.2 . . ?
 C1S C2S H2SH 112.2 . . ?
 C1S C2S H2SI 111.0 . . ?
 H2SG C2S H2SH 109.5 . . ?
 H2SG C2S H2SI 109.5 . . ?
 H2SH C2S H2SI 109.5 . . ?
 O1S C3S H3S 123.7 . . ?
 O1S C3S C4S 113(3) . . ?
 C4S C3S H3S 123.7 . . ?
 C3S C4S H4SG 108.3 . . ?
 C3S C4S H4SH 109.0 . . ?
 C3S C4S H4SI 111.1 . . ?
 H4SG C4S H4SH 109.5 . . ?
 H4SG C4S H4SI 109.5 . . ?
 H4SH C4S H4SI 109.5 . . ?
 C1SA O1SA C3SA 114.0(16) . . ?
 O1SA C1SA C2SA 111.0(18) . . ?
 O2SA C1SA O1SA 121(2) . . ?
 O2SA C1SA C2SA 128(2) . . ?
 C1SA C2SA H2SA 112.5 . . ?
 C1SA C2SA H2SB 110.9 . . ?
 C1SA C2SA H2SC 104.9 . . ?
 H2SA C2SA H2SB 109.5 . . ?
 H2SA C2SA H2SC 109.4 . . ?
 H2SB C2SA H2SC 109.5 . . ?
 O1SA C3SA H3SA 110.4 . . ?
 O1SA C3SA H3SB 110.4 . . ?
 O1SA C3SA C4SA 106.7(18) . . ?
 H3SA C3SA H3SB 108.6 . . ?
 C4SA C3SA H3SA 110.4 . . ?
 C4SA C3SA H3SB 110.4 . . ?
 C3SA C4SA H4SA 107.2 . . ?
 C3SA C4SA H4SB 110.4 . . ?
 C3SA C4SA H4SC 110.8 . . ?
 H4SA C4SA H4SB 109.5 . . ?
 H4SA C4SA H4SC 109.5 . . ?
 H4SB C4SA H4SC 109.5 . . ?
 C1SB O1SB C3SB 115(2) . . ?
 O1SB C1SB C2SB 114(2) . . ?
 O2SB C1SB O1SB 124(3) . . ?
 O2SB C1SB C2SB 121(3) . . ?
 C1SB C2SB H2SD 109.3 . . ?
 C1SB C2SB H2SE 108.5 . . ?
 C1SB C2SB H2SF 110.6 . . ?
 H2SD C2SB H2SE 109.5 . . ?
 H2SD C2SB H2SF 109.5 . . ?
 H2SE C2SB H2SF 109.5 . . ?
 O1SB C3SB H3SC 109.9 . . ?
 O1SB C3SB H3SD 109.9 . . ?
 O1SB C3SB C4SB 109(2) . . ?
 H3SC C3SB H3SD 108.3 . . ?
 C4SB C3SB H3SC 109.9 . . ?
 C4SB C3SB H3SD 109.9 . . ?
 C3SB C4SB H4SD 115.1 . . ?
 C3SB C4SB H4SE 105.2 . . ?
 C3SB C4SB H4SF 108.0 . . ?
 H4SD C4SB H4SE 109.5 . . ?
 H4SD C4SB H4SF 109.5 . . ?
 H4SE C4SB H4SF 109.5 . . ?

loop_
  _geom_torsion_atom_site_label_1
  _geom_torsion_atom_site_label_2
  _geom_torsion_atom_site_label_3
  _geom_torsion_atom_site_label_4
  _geom_torsion
  _geom_torsion_site_symmetry_1
  _geom_torsion_site_symmetry_2
  _geom_torsion_site_symmetry_3
  _geom_torsion_site_symmetry_4
  _geom_torsion_publ_flag
 Pd1 P1 O1 C1 -52.9(11) . . . . ?
 Pd1 P1 O2 C13 56.1(13) . . . . ?
 Pd1 P1 N1 C14 176.8(8) . . . . ?
 Pd1 P1 N1 C22 -24.6(12) . . . . ?
 Pd1 C26 C27 C28 119.7(12) . . . . ?
 Pd1 C27 C28 C22 48.3(16) . . . . ?
 Pd1 C27 C28 C29 163.4(10) . . . . ?
 P1 O1 C1 C2 99.9(14) . . . . ?
 P1 O1 C1 C6 -87.7(15) . . . . ?
 P1 O2 C13 C8 73.3(18) . . . . ?
 P1 O2 C13 C12 -111.4(14) . . . . ?
 P1 N1 C14 C15 104.8(14) . . . . ?
 P1 N1 C14 C16 -127.5(11) . . . . ?
 P1 N1 C22 C23 -63.4(16) . . . . ?
 P1 N1 C22 C28 63.6(15) . . . . ?
 O1 P1 O2 C13 -71.0(12) . . . . ?
 O1 P1 N1 C14 -59.7(11) . . . . ?
 O1 P1 N1 C22 98.9(11) . . . . ?
 O1 C1 C2 C3 173.5(12) . . . . ?
 O1 C1 C6 C5 -174.0(13) . . . . ?
 O1 C1 C6 C7 10(2) . . . . ?
 O2 P1 O1 C1 78.2(12) . . . . ?
 O2 P1 N1 C14 48.5(11) . . . . ?
 O2 P1 N1 C22 -152.9(10) . . . . ?
 N1 P1 O1 C1 179.8(11) . . . . ?
 N1 P1 O2 C13 -176.3(12) . . . . ?
 N1 C14 C16 C17 -169.8(13) . . . . ?
 N1 C14 C16 C21 9.7(19) . . . . ?
 N1 C22 C23 C24 164.3(13) . . . . ?
 N1 C22 C23 C25 93.1(16) . . . . ?
 N1 C22 C28 C27 -74.8(15) . . . . ?
 N1 C22 C28 C29 175.2(12) . . . . ?
 C1 C2 C3 C4 0(2) . . . . ?
 C1 C6 C7 C8 82.7(19) . . . . ?
 C2 C1 C6 C5 -2(2) . . . . ?
 C2 C1 C6 C7 -178.2(14) . . . . ?
 C2 C3 C4 C5 0(2) . . . . ?
 C3 C4 C5 C6 0(3) . . . . ?
 C4 C5 C6 C1 2(2) . . . . ?
 C4 C5 C6 C7 177.7(15) . . . . ?
 C5 C6 C7 C8 -93.3(17) . . . . ?
 C6 C1 C2 C3 1(2) . . . . ?
 C6 C7 C8 C9 90.5(17) . . . . ?
 C6 C7 C8 C13 -87.5(18) . . . . ?
 C7 C8 C9 C10 -178.2(15) . . . . ?
 C7 C8 C13 O2 -1(2) . . . . ?
 C7 C8 C13 C12 -175.6(14) . . . . ?
 C8 C9 C10 C11 -7(3) . . . . ?
 C9 C8 C13 O2 -178.6(13) . . . . ?
 C9 C8 C13 C12 6(2) . . . . ?
 C9 C10 C11 C12 8(2) . . . . ?
 C10 C11 C12 C13 -2(2) . . . . ?
 C11 C12 C13 O2 179.2(12) . . . . ?
 C11 C12 C13 C8 -5(2) . . . . ?
 C13 C8 C9 C10 0(2) . . . . ?
 C14 N1 C22 C23 95.2(14) . . . . ?
 C14 N1 C22 C28 -137.8(12) . . . . ?
 C14 C16 C17 C18 -173.2(14) . . . . ?
 C14 C16 C21 C20 177.9(14) . . . . ?
 C15 C14 C16 C17 -42.2(19) . . . . ?
 C15 C14 C16 C21 137.4(15) . . . . ?
 C16 C17 C18 C19 -7(2) . . . . ?
 C17 C16 C21 C20 -3(2) . . . . ?
 C17 C18 C19 C20 2(2) . . . . ?
 C18 C19 C20 C21 2(2) . . . . ?
 C19 C20 C21 C16 -2(2) . . . . ?
 C21 C16 C17 C18 7(2) . . . . ?
 C22 N1 C14 C15 -54.7(17) . . . . ?
 C22 N1 C14 C16 73.0(15) . . . . ?
 C22 C23 C24 C25 -107.3(15) . . . . ?
 C22 C23 C24 C30 3(2) . . . . ?
 C22 C23 C25 C24 107.6(14) . . . . ?
 C22 C23 C25 C26 3(2) . . . . ?
 C22 C28 C29 C30 42(2) . . . . ?
 C23 C22 C28 C27 53.4(15) . . . . ?
 C23 C22 C28 C29 -56.6(15) . . . . ?
 C23 C24 C25 C26 111.0(15) . . . . ?
 C23 C24 C30 C29 -22(2) . . . . ?
 C23 C25 C26 Pd1 -70.2(17) . . . . ?
 C23 C25 C26 C27 13(2) . . . . ?
 C24 C23 C25 C26 -104.6(16) . . . . ?
 C24 C25 C26 Pd1 -138.0(11) . . . . ?
 C24 C25 C26 C27 -54.9(19) . . . . ?
 C25 C23 C24 C30 110.4(17) . . . . ?
 C25 C24 C30 C29 45(2) . . . . ?
 C25 C26 C27 Pd1 -113.2(13) . . . . ?
 C25 C26 C27 C28 6(2) . . . . ?
 C26 C27 C28 C22 -40.3(17) . . . . ?
 C26 C27 C28 C29 74.8(15) . . . . ?
 C27 C28 C29 C30 -76.1(18) . . . . ?
 C28 C22 C23 C24 35.8(17) . . . . ?
 C28 C22 C23 C25 -35.3(17) . . . . ?
 C28 C29 C30 C24 -2(3) . . . . ?
 C30 C24 C25 C23 -104.8(16) . . . . ?
 C30 C24 C25 C26 6(2) . . . . ?
 Pd1A P1A O1A C1A -50.0(11) . . . . ?
 Pd1A P1A O2A C13A 51.4(13) . . . . ?
 Pd1A P1A N1A C14A -179.1(9) . . . . ?
 Pd1A P1A N1A C22A -21.4(13) . . . . ?
 Pd1A C26A C27A C28A 119.8(13) . . . . ?
 Pd1A C27A C28A C22A 48.8(17) . . . . ?
 Pd1A C27A C28A C29A 165.3(10) . . . . ?
 P1A O1A C1A C2A 98.3(15) . . . . ?
 P1A O1A C1A C6A -86.1(15) . . . . ?
 P1A O2A C13A C8A 75.2(18) . . . . ?
 P1A O2A C13A C12A -105.7(14) . . . . ?
 P1A N1A C14A C15A 104.1(13) . . . . ?
 P1A N1A C14A C16A -128.2(10) . . . . ?
 P1A N1A C22A C23A -65.4(16) . . . . ?
 P1A N1A C22A C28A 59.8(16) . . . . ?
 O1A P1A O2A C13A -74.4(13) . . . . ?
 O1A P1A N1A C14A -56.5(11) . . . . ?
 O1A P1A N1A C22A 101.2(11) . . . . ?
 O1A C1A C2A C3A 173.4(13) . . . . ?
 O1A C1A C6A C5A -173.1(12) . . . . ?
 O1A C1A C6A C7A 8(2) . . . . ?
 O2A P1A O1A C1A 80.7(12) . . . . ?
 O2A P1A N1A C14A 50.8(11) . . . . ?
 O2A P1A N1A C22A -151.6(11) . . . . ?
 N1A P1A O1A C1A -177.7(11) . . . . ?
 N1A P1A O2A C13A -178.9(12) . . . . ?
 N1A C14A C16A C17A -162.6(12) . . . . ?
 N1A C14A C16A C21A 20.0(18) . . . . ?
 N1A C22A C23A C24A 163.1(13) . . . . ?
 N1A C22A C23A C25A 91.9(15) . . . . ?
 N1A C22A C28A C27A -73.2(16) . . . . ?
 N1A C22A C28A C29A 175.0(12) . . . . ?
 C1A C2A C3A C4A -1(2) . . . . ?
 C1A C6A C7A C8A 82.7(17) . . . . ?
 C2A C1A C6A C5A 2(2) . . . . ?
 C2A C1A C6A C7A -177.2(14) . . . . ?
 C2A C3A C4A C5A 3(2) . . . . ?
 C3A C4A C5A C6A -3(2) . . . . ?
 C4A C5A C6A C1A 0(2) . . . . ?
 C4A C5A C6A C7A 179.6(14) . . . . ?
 C5A C6A C7A C8A -96.7(16) . . . . ?
 C6A C1A C2A C3A -2(2) . . . . ?
 C6A C7A C8A C9A 88.8(16) . . . . ?
 C6A C7A C8A C13A -88.0(17) . . . . ?
 C7A C8A C9A C10A 178.4(14) . . . . ?
 C7A C8A C13A O2A 1(2) . . . . ?
 C7A C8A C13A C12A -178.2(14) . . . . ?
 C8A C9A C10A C11A 1(2) . . . . ?
 C9A C8A C13A O2A -176.0(13) . . . . ?
 C9A C8A C13A C12A 5(2) . . . . ?
 C9A C10A C11A C12A 2(2) . . . . ?
 C10A C11A C12A C13A -2(2) . . . . ?
 C11A C12A C13A O2A 179.1(12) . . . . ?
 C11A C12A C13A C8A -2(2) . . . . ?
 C13A C8A C9A C10A -5(2) . . . . ?
 C14A N1A C22A C23A 93.0(15) . . . . ?
 C14A N1A C22A C28A -141.9(13) . . . . ?
 C14A C16A C17A C18A -177.8(13) . . . . ?
 C14A C16A C21A C20A 177.1(13) . . . . ?
 C15A C14A C16A C17A -33.6(17) . . . . ?
 C15A C14A C16A C21A 149.0(13) . . . . ?
 C16A C17A C18A C19A 1(2) . . . . ?
 C17A C16A C21A C20A 0(2) . . . . ?
 C17A C18A C19A C20A 0(2) . . . . ?
 C18A C19A C20A C21A 0(2) . . . . ?
 C19A C20A C21A C16A 1(2) . . . . ?
 C21A C16A C17A C18A 0(2) . . . . ?
 C22A N1A C14A C15A -54.9(16) . . . . ?
 C22A N1A C14A C16A 72.8(15) . . . . ?
 C22A C23A C24A C25A -108.7(15) . . . . ?
 C22A C23A C24A C30A 1(2) . . . . ?
 C22A C23A C25A C24A 105.4(14) . . . . ?
 C22A C23A C25A C26A 3.9(19) . . . . ?
 C22A C28A C29A C30A 45.1(19) . . . . ?
 C23A C22A C28A C27A 52.1(16) . . . . ?
 C23A C22A C28A C29A -59.6(16) . . . . ?
 C23A C24A C25A C26A 111.3(15) . . . . ?
 C23A C24A C30A C29A -19(2) . . . . ?
 C23A C25A C26A Pd1A -72.1(15) . . . . ?
 C23A C25A C26A C27A 12(2) . . . . ?
 C24A C23A C25A C26A -101.5(15) . . . . ?
 C24A C25A C26A Pd1A -137.7(10) . . . . ?
 C24A C25A C26A C27A -53.2(18) . . . . ?
 C25A C23A C24A C30A 110.1(16) . . . . ?
 C25A C24A C30A C29A 49(2) . . . . ?
 C25A C26A C27A Pd1A -113.7(12) . . . . ?
 C25A C26A C27A C28A 6(2) . . . . ?
 C26A C27A C28A C22A -38.9(18) . . . . ?
 C26A C27A C28A C29A 77.6(16) . . . . ?
 C27A C28A C29A C30A -74.5(18) . . . . ?
 C28A C22A C23A C24A 36.5(17) . . . . ?
 C28A C22A C23A C25A -34.7(17) . . . . ?
 C28A C29A C30A C24A -6(2) . . . . ?
 C30A C24A C25A C23A -106.6(17) . . . . ?
 C30A C24A C25A C26A 5(2) . . . . ?
 Pd1B P1B O1B C1B -49.5(14) . . . . ?
 Pd1B P1B O2B C13B 50.3(13) . . . . ?
 Pd1B P1B N1B C14B -154.9(11) . . . . ?
 Pd1B P1B N1B C22B 26.8(13) . . . . ?
 Pd1B C26B C27B C28B -118.5(13) . . . . ?
 Pd1B C27B C28B C22B -50.3(17) . . . . ?
 Pd1B C27B C28B C29B -164.3(11) . . . . ?
 P1B O1B C1B C2B 105.0(15) . . . . ?
 P1B O1B C1B C6B -78.2(17) . . . . ?
 P1B O2B C13B C8B 85.6(17) . . . . ?
 P1B O2B C13B C12B -98.1(17) . . . . ?
 P1B N1B C14B C15B 109.0(14) . . . . ?
 P1B N1B C14B C16B -122.2(13) . . . . ?
 P1B N1B C22B C23B 63.4(16) . . . . ?
 P1B N1B C22B C28B -66.0(17) . . . . ?
 O1B P1B O2B C13B -78.8(13) . . . . ?
 O1B P1B N1B C14B -26.5(14) . . . . ?
 O1B P1B N1B C22B 155.2(12) . . . . ?
 O1B C1B C2B C3B -178.5(12) . . . . ?
 O1B C1B C6B C5B 176.8(12) . . . . ?
 O1B C1B C6B C7B 1(2) . . . . ?
 O2B P1B O1B C1B 75.5(14) . . . . ?
 O2B P1B N1B C14B 81.8(13) . . . . ?
 O2B P1B N1B C22B -96.5(12) . . . . ?
 N1B P1B O1B C1B -177.4(13) . . . . ?
 N1B P1B O2B C13B 177.4(12) . . . . ?
 N1B C14B C16B C17B -122.8(18) . . . . ?
 N1B C14B C16B C21B 60(2) . . . . ?
 N1B C22B C23B C24B -163.9(13) . . . . ?
 N1B C22B C23B C25B -90.1(16) . . . . ?
 N1B C22B C28B C27B 75.9(16) . . . . ?
 N1B C22B C28B C29B -178.3(12) . . . . ?
 C1B C2B C3B C4B -1(2) . . . . ?
 C1B C6B C7B C8B 90.1(17) . . . . ?
 C2B C1B C6B C5B -7(2) . . . . ?
 C2B C1B C6B C7B 177.6(14) . . . . ?
 C2B C3B C4B C5B -0.6(19) . . . . ?
 C3B C4B C5B C6B -2(2) . . . . ?
 C4B C5B C6B C1B 5(2) . . . . ?
 C4B C5B C6B C7B -179.1(16) . . . . ?
 C5B C6B C7B C8B -85.3(18) . . . . ?
 C6B C1B C2B C3B 5(2) . . . . ?
 C6B C7B C8B C9B 92.9(18) . . . . ?
 C6B C7B C8B C13B -85.7(17) . . . . ?
 C7B C8B C9B C10B -175.2(16) . . . . ?
 C7B C8B C13B O2B -8(2) . . . . ?
 C7B C8B C13B C12B 175.3(15) . . . . ?
 C8B C9B C10B C11B -2(3) . . . . ?
 C9B C8B C13B O2B 173.0(14) . . . . ?
 C9B C8B C13B C12B -3(2) . . . . ?
 C9B C10B C11B C12B 1(3) . . . . ?
 C10B C11B C12B C13B -1(3) . . . . ?
 C11B C12B C13B O2B -174.2(16) . . . . ?
 C11B C12B C13B C8B 2(3) . . . . ?
 C13B C8B C9B C10B 3(2) . . . . ?
 C14B N1B C22B C23B -115.0(15) . . . . ?
 C14B N1B C22B C28B 115.6(15) . . . . ?
 C14B C16B C17B C18B -175.5(16) . . . . ?
 C14B C16B C21B C20B 174(2) . . . . ?
 C15B C14B C16B C17B 4(2) . . . . ?
 C15B C14B C16B C21B -173.2(18) . . . . ?
 C16B C17B C18B C19B 1(3) . . . . ?
 C17B C16B C21B C20B -3(3) . . . . ?
 C17B C18B C19B C20B -2(4) . . . . ?
 C18B C19B C20B C21B 1(5) . . . . ?
 C19B C20B C21B C16B 2(4) . . . . ?
 C21B C16B C17B C18B 2(3) . . . . ?
 C22B N1B C14B C15B -72.6(16) . . . . ?
 C22B N1B C14B C16B 56.2(19) . . . . ?
 C22B C23B C24B C25B 106.4(15) . . . . ?
 C22B C23B C24B C30B -2(2) . . . . ?
 C22B C23B C25B C24B -109.6(14) . . . . ?
 C22B C23B C25B C26B -8(2) . . . . ?
 C22B C28B C29B C30B -40(2) . . . . ?
 C23B C22B C28B C27B -53.2(16) . . . . ?
 C23B C22B C28B C29B 52.6(16) . . . . ?
 C23B C24B C25B C26B -111.8(15) . . . . ?
 C23B C24B C30B C29B 18(2) . . . . ?
 C23B C25B C26B Pd1B 74.6(17) . . . . ?
 C23B C25B C26B C27B -10(2) . . . . ?
 C24B C23B C25B C26B 101.9(15) . . . . ?
 C24B C25B C26B Pd1B 140.5(11) . . . . ?
 C24B C25B C26B C27B 55.4(18) . . . . ?
 C25B C23B C24B C30B -108.2(15) . . . . ?
 C25B C24B C30B C29B -47(2) . . . . ?
 C25B C26B C27B Pd1B 114.2(13) . . . . ?
 C25B C26B C27B C28B -4(2) . . . . ?
 C26B C27B C28B C22B 36.5(18) . . . . ?
 C26B C27B C28B C29B -77.5(16) . . . . ?
 C27B C28B C29B C30B 75.7(18) . . . . ?
 C28B C22B C23B C24B -34.0(18) . . . . ?
 C28B C22B C23B C25B 39.9(17) . . . . ?
 C28B C29B C30B C24B 4(2) . . . . ?
 C30B C24B C25B C23B 104.3(16) . . . . ?
 C30B C24B C25B C26B -7(2) . . . . ?
 Pd1C P1C O1C C1C -49.8(13) . . . . ?
 Pd1C P1C O2C C13C 54.0(12) . . . . ?
 Pd1C P1C N1C C14C -163.6(10) . . . . ?
 Pd1C P1C N1C C22C 25.7(13) . . . . ?
 Pd1C C26C C27C C28C -119.5(13) . . . . ?
 Pd1C C27C C28C C22C -45.8(17) . . . . ?
 Pd1C C27C C28C C29C -163.2(10) . . . . ?
 P1C O1C C1C C2C 109.4(14) . . . . ?
 P1C O1C C1C C6C -77.5(17) . . . . ?
 P1C O2C C13C C8C 82.2(18) . . . . ?
 P1C O2C C13C C12C -99.7(15) . . . . ?
 P1C N1C C14C C15C 108.0(14) . . . . ?
 P1C N1C C14C C16C -123.9(13) . . . . ?
 P1C N1C C22C C23C 60.2(16) . . . . ?
 P1C N1C C22C C28C -64.0(16) . . . . ?
 O1C P1C O2C C13C -77.5(12) . . . . ?
 O1C P1C N1C C14C -34.3(12) . . . . ?
 O1C P1C N1C C22C 155.0(11) . . . . ?
 O1C C1C C2C C3C -179.0(13) . . . . ?
 O1C C1C C6C C5C 179.7(13) . . . . ?
 O1C C1C C6C C7C 0(2) . . . . ?
 O2C P1C O1C C1C 76.8(13) . . . . ?
 O2C P1C N1C C14C 73.3(12) . . . . ?
 O2C P1C N1C C22C -97.4(12) . . . . ?
 N1C P1C O1C C1C -177.4(12) . . . . ?
 N1C P1C O2C C13C -179.3(12) . . . . ?
 N1C C14C C16C C17C -116.8(17) . . . . ?
 N1C C14C C16C C21C 60(2) . . . . ?
 N1C C22C C23C C24C -164.7(13) . . . . ?
 N1C C22C C23C C25C -90.9(16) . . . . ?
 N1C C22C C28C C27C 72.4(17) . . . . ?
 N1C C22C C28C C29C -175.2(12) . . . . ?
 C1C C2C C3C C4C -5(2) . . . . ?
 C1C C6C C7C C8C 89.2(19) . . . . ?
 C2C C1C C6C C5C -8(2) . . . . ?
 C2C C1C C6C C7C 172.9(15) . . . . ?
 C2C C3C C4C C5C 1(2) . . . . ?
 C3C C4C C5C C6C -1(3) . . . . ?
 C4C C5C C6C C1C 4(2) . . . . ?
 C4C C5C C6C C7C -176.8(15) . . . . ?
 C5C C6C C7C C8C -90.1(18) . . . . ?
 C6C C1C C2C C3C 8(2) . . . . ?
 C6C C7C C8C C9C 92.6(18) . . . . ?
 C6C C7C C8C C13C -88.8(19) . . . . ?
 C7C C8C C9C C10C 179.3(16) . . . . ?
 C7C C8C C13C O2C -3(2) . . . . ?
 C7C C8C C13C C12C 178.8(14) . . . . ?
 C8C C9C C10C C11C 1(3) . . . . ?
 C9C C8C C13C O2C 175.6(15) . . . . ?
 C9C C8C C13C C12C -3(3) . . . . ?
 C9C C10C C11C C12C -1(3) . . . . ?
 C10C C11C C12C C13C -1(3) . . . . ?
 C11C C12C C13C O2C -175.7(16) . . . . ?
 C11C C12C C13C C8C 3(3) . . . . ?
 C13C C8C C9C C10C 1(3) . . . . ?
 C14C N1C C22C C23C -111.0(14) . . . . ?
 C14C N1C C22C C28C 124.8(14) . . . . ?
 C14C C16C C17C C18C 179.3(19) . . . . ?
 C14C C16C C21C C20C -174.6(17) . . . . ?
 C15C C14C C16C C17C 7(2) . . . . ?
 C15C C14C C16C C21C -176.2(17) . . . . ?
 C16C C17C C18C C19C -8(3) . . . . ?
 C17C C16C C21C C20C 2(3) . . . . ?
 C17C C18C C19C C20C 11(4) . . . . ?
 C18C C19C C20C C21C -6(4) . . . . ?
 C19C C20C C21C C16C 0(4) . . . . ?
 C21C C16C C17C C18C 3(3) . . . . ?
 C22C N1C C14C C15C -80.7(16) . . . . ?
 C22C N1C C14C C16C 47.4(18) . . . . ?
 C22C C23C C24C C25C 110.5(14) . . . . ?
 C22C C23C C24C C30C 1(2) . . . . ?
 C22C C23C C25C C24C -107.5(15) . . . . ?
 C22C C23C C25C C26C -4(2) . . . . ?
 C22C C28C C29C C30C -43(2) . . . . ?
 C23C C22C C28C C27C -54.1(16) . . . . ?
 C23C C22C C28C C29C 58.3(16) . . . . ?
 C23C C24C C25C C26C -110.2(14) . . . . ?
 C23C C24C C30C C29C 19(3) . . . . ?
 C23C C25C C26C Pd1C 70.7(17) . . . . ?
 C23C C25C C26C C27C -14(2) . . . . ?
 C24C C23C C25C C26C 103.9(15) . . . . ?
 C24C C25C C26C Pd1C 137.2(11) . . . . ?
 C24C C25C C26C C27C 52.2(19) . . . . ?
 C25C C23C C24C C30C -109.7(16) . . . . ?
 C25C C24C C30C C29C -47(2) . . . . ?
 C25C C26C C27C Pd1C 113.7(14) . . . . ?
 C25C C26C C27C C28C -6(2) . . . . ?
 C26C C27C C28C C22C 40.9(19) . . . . ?
 C26C C27C C28C C29C -76.6(16) . . . . ?
 C27C C28C C29C C30C 75.2(18) . . . . ?
 C28C C22C C23C C24C -37.2(18) . . . . ?
 C28C C22C C23C C25C 36.6(17) . . . . ?
 C28C C29C C30C C24C 4(3) . . . . ?
 C30C C24C C25C C23C 105.0(17) . . . . ?
 C30C C24C C25C C26C -5(2) . . . . ?
 C1S O1S C3S C4S -175(3) . . . . ?
 C3S O1S C1S O2S 4(5) . . . . ?
 C3S O1S C1S C2S -172(3) . . . . ?
 C1SA O1SA C3SA C4SA -177.1(17) . . . . ?
 C3SA O1SA C1SA O2SA 3(3) . . . . ?
 C3SA O1SA C1SA C2SA -174.1(17) . . . . ?
 C1SB O1SB C3SB C4SB -178(3) . . . . ?
 C3SB O1SB C1SB O2SB 2(5) . . . . ?
 C3SB O1SB C1SB C2SB -177(3) . . . . ?

_iucr_refine_instructions_details
;
TITL 20srv202_a.res in P1
REM Old TITL 20srv202 in P1
REM SHELXT solution in P1
REM R1 0.157, Rweak 0.033, Alpha 0.000, Orientation as input
REM Flack x = 0.417 ( 0.004 ) from Parsons' quotients
REM Formula found by SHELXT: C117 N16 O11 P4 Cl8 Pt4
CELL 0.71073 9.2399 12.7855 28.2827 95.365 98.805 110.791
ZERR 4 0.0006 0.0009 0.0019 0.002 0.002 0.002
LATT -1
SFAC C H Cl N O P Pd
UNIT 130 131.5 8 4 13 4 4
SADI 0.002 C2S C1S C2SB C1SB C2SA C1SA
SADI 0.002 C4S C3S C3SA C4SA C4SB C3SB
SADI 0.002 O2S C1S O2SB C1SB O2SA C1SA
SADI 0.002 O1S C1S O1SB C1SB O1SA C1SA
SADI 0.002 O1S C3S O1SB C3SB O1SA C3SA
ISOR 0.005 0.01 C27C C18C C19C C17C C27 C28 C10 C9 C12 C27A C24A C25A C4B C27B
RIGU 0.0003 0.0003 O1S > C4SB

L.S. 9
PLAN  10
SIZE 0.01 0.04 0.11
TEMP -153.15
CONF
BOND $H
fmap 2 53
acta 
EXTI 0.0092
OMIT -2 55
OMIT 0 2 -1
OMIT 0 1 -3
WGHT 0.074
FVAR 0.36489
REM <olex2.extras>
REM <HklSrc "%.\\20srv202.hkl">
REM </olex2.extras>

Pd1   7     0.53512  0.63244  0.28632  11.00000  0.02048  0.01867  0.02950 =
 0.00452  0.00215  0.00539 
Cl1   3     0.36642  0.57069  0.20951  11.00000  0.02936  0.02651  0.03093 =
 0.00224 -0.00171  0.00648 
Cl2   3     0.71603  0.76968  0.25523  11.00000  0.02542  0.02598  0.03316 =
 0.00976  0.00602  0.00744 
P1    6     0.70163  0.69218  0.35740  11.00000  0.01684  0.01407  0.02908 =
 0.00415  0.00223  0.00208 
O1    5     0.70294  0.80950  0.38403  11.00000  0.01728  0.00913  0.02969 =
 0.00126 -0.00205  0.00081 
O2    5     0.88080  0.70963  0.35942  11.00000  0.01475  0.01934  0.03085 =
 0.00562  0.00051  0.00223 
N1    4     0.66965  0.61098  0.39918  11.00000  0.02300  0.01608  0.03104 =
 0.01300  0.00595  0.00672 
C1    1     0.72641  0.91036  0.36469  11.00000  0.02744  0.01983  0.01962 =
 0.00594  0.00706  0.01057 
C2    1     0.59378  0.93271  0.34745  11.00000  0.02068  0.01772  0.02856 =
 0.00866  0.00780  0.00374 
AFIX 43
H2    2     0.49079  0.87809  0.34564  11.00000 -1.20000 
AFIX 0
C3    1     0.61511  1.03823  0.33266  11.00000  0.02157  0.03658  0.03959 =
 0.00818  0.00404  0.01716 
AFIX 43
H3    2     0.52630  1.05599  0.32058  11.00000 -1.20000 
AFIX 0
C4    1     0.76748  1.11638  0.33587  11.00000  0.01628  0.02490  0.05297 =
 0.02171  0.01050  0.00628 
AFIX 43
H4    2     0.78212  1.18760  0.32576  11.00000 -1.20000 
AFIX 0
C5    1     0.89796  1.09208  0.35356  11.00000  0.02455  0.02137  0.06114 =
 0.00607  0.01222  0.01076 
AFIX 43
H5    2     1.00126  1.14621  0.35531  11.00000 -1.20000 
AFIX 0
C6    1     0.87785  0.98739  0.36894  11.00000  0.02400  0.00616  0.04685 =
 0.00303  0.00425 -0.00005 
C7    1     1.01786  0.95747  0.38652  11.00000  0.01316  0.01913  0.05771 =
 0.00330 -0.00067  0.00242 
AFIX 23
H7a   2     0.99495  0.91149  0.41271  11.00000 -1.20000 
H7b   2     1.11012  1.02804  0.40040  11.00000 -1.20000 
AFIX 0
C8    1     1.06014  0.89128  0.34634  11.00000  0.01364  0.02307  0.04987 =
 0.00109 -0.00089  0.00820 
C9    1     1.16691  0.94978  0.31936  11.00000  0.03347  0.03216  0.04102 =
 0.00758  0.00333  0.01290 
AFIX 43
H9    2     1.21467  1.03008  0.32679  11.00000 -1.20000 
AFIX 0
C10   1     1.20498  0.89424  0.28222  11.00000  0.03379  0.03949  0.03258 =
 0.01038  0.00409  0.00240 
AFIX 43
H10   2     1.26923  0.93641  0.26205  11.00000 -1.20000 
AFIX 0
C11   1     1.14971  0.77597  0.27391  11.00000  0.02908  0.04108  0.03838 =
 0.01782  0.01449  0.01681 
AFIX 43
H11   2     1.18585  0.73739  0.25088  11.00000 -1.20000 
AFIX 0
C12   1     1.04046  0.71559  0.30008  11.00000  0.01958  0.02874  0.03425 =
 0.00773  0.00039  0.01728 
AFIX 43
H12   2     0.99873  0.63507  0.29459  11.00000 -1.20000 
AFIX 0
C13   1     0.99302  0.77620  0.33484  11.00000  0.01448  0.02152  0.03432 =
 0.00230  0.00194 -0.00076 
C14   1     0.78684  0.64878  0.44590  11.00000  0.02743  0.02257  0.03143 =
 -0.00027 -0.00386  0.00900 
AFIX 13
H14   2     0.88044  0.71269  0.44055  11.00000 -1.20000 
AFIX 0
C15   1     0.72582  0.69641  0.48728  11.00000  0.06588  0.03998  0.02811 =
 -0.00732 -0.00833  0.02885 
AFIX 137
H15a  2     0.63404  0.63624  0.49400  11.00000 -1.50000 
H15b  2     0.69509  0.75849  0.47772  11.00000 -1.50000 
H15c  2     0.80949  0.72480  0.51647  11.00000 -1.50000 
AFIX 0
C16   1     0.84617  0.55404  0.45915  11.00000  0.02067  0.03155  0.02091 =
 0.00824  0.00427  0.00722 
C17   1     0.93413  0.56820  0.50408  11.00000  0.04340  0.04185  0.01782 =
 0.00871  0.00469  0.02251 
AFIX 43
H17   2     0.94813  0.63094  0.52759  11.00000 -1.20000 
AFIX 0
C18   1     1.00326  0.49204  0.51578  11.00000  0.03803  0.04226  0.03913 =
 0.01311  0.00291  0.02288 
AFIX 43
H18   2     1.07419  0.50634  0.54588  11.00000 -1.20000 
AFIX 0
C19   1     0.96813  0.39465  0.48321  11.00000  0.02648  0.02600  0.04820 =
 0.01620  0.01453  0.01220 
AFIX 43
H19   2     1.01249  0.34058  0.49146  11.00000 -1.20000 
AFIX 0
C20   1     0.87026  0.37554  0.43930  11.00000  0.02917  0.02482  0.03479 =
 0.00386 -0.00032  0.01110 
AFIX 43
H20   2     0.84287  0.30730  0.41742  11.00000 -1.20000 
AFIX 0
C21   1     0.81138  0.45759  0.42714  11.00000  0.01587  0.02775  0.04685 =
 0.00992  0.00539  0.00412 
AFIX 43
H21   2     0.74620  0.44647  0.39622  11.00000 -1.20000 
AFIX 0
C22   1     0.51093  0.52847  0.39918  11.00000  0.01614  0.01480  0.04415 =
 0.01211  0.01562  0.00857 
AFIX 13
H22   2     0.52188  0.49007  0.42798  11.00000 -1.20000 
AFIX 0
C23   1     0.39271  0.58415  0.40602  11.00000  0.03158  0.02507  0.02764 =
 0.00794  0.00997  0.01343 
AFIX 13
H23   2     0.42507  0.64691  0.43406  11.00000 -1.20000 
AFIX 0
C24   1     0.22187  0.50771  0.39349  11.00000  0.01785  0.03118  0.04747 =
 0.01461  0.01570  0.00396 
AFIX 13
H24   2     0.15124  0.52663  0.41338  11.00000 -1.20000 
AFIX 0
C25   1     0.29726  0.59558  0.36091  11.00000  0.02123  0.03302  0.04252 =
 0.01126  0.01274  0.00785 
AFIX 13
H25   2     0.26914  0.66431  0.36224  11.00000 -1.20000 
AFIX 0
C26   1     0.31341  0.54992  0.31365  11.00000  0.01102  0.01978  0.03832 =
 0.00029 -0.00478  0.00642 
AFIX 13
H26   2     0.21544  0.52830  0.28818  11.00000 -1.20000 
AFIX 0
C27   1     0.39151  0.47696  0.30936  11.00000  0.01912  0.01788  0.02951 =
 0.00542 -0.00115  0.00255 
AFIX 13
H27   2     0.33620  0.41378  0.28148  11.00000 -1.20000 
AFIX 0
C28   1     0.44526  0.43513  0.35486  11.00000  0.01856  0.01811  0.02689 =
 0.00650  0.00604 -0.00026 
AFIX 13
H28   2     0.52160  0.39794  0.34983  11.00000 -1.20000 
AFIX 0
C29   1     0.29088  0.35156  0.36097  11.00000  0.03269  0.01595  0.03566 =
 -0.00101  0.00260 -0.00350 
AFIX 43
H29   2     0.26681  0.27273  0.35243  11.00000 -1.20000 
AFIX 0
C30   1     0.18593  0.38679  0.37841  11.00000  0.01794  0.02626  0.06384 =
 0.00683  0.01210  0.00326 
AFIX 43
H30   2     0.08693  0.33261  0.38102  11.00000 -1.20000 
AFIX 0

Pd1A  7     0.95229  0.14377  0.69817  11.00000  0.02233  0.01740  0.03234 =
 -0.00016 -0.00111  0.00832 
Cl1A  3     1.07431  0.13169  0.77621  11.00000  0.03617  0.02825  0.03353 =
 0.00367 -0.00296  0.01917 
Cl2A  3     0.91622  0.30280  0.73148  11.00000  0.02771  0.01882  0.03505 =
 -0.00023 -0.00049  0.01043 
P1A   6     0.83318  0.15780  0.62625  11.00000  0.02076  0.01254  0.03411 =
 0.00038 -0.00152  0.00664 
O1A   5     0.94508  0.26061  0.60428  11.00000  0.02842  0.01763  0.03445 =
 0.00464  0.00557  0.01392 
O2A   5     0.66849  0.17389  0.62088  11.00000  0.01997  0.01611  0.04124 =
 0.00381  0.00497  0.00491 
N1A   4     0.78222  0.05309  0.58201  11.00000  0.03612  0.02228  0.01999 =
 0.00423 -0.00031  0.01366 
C1A   1     1.02886  0.37367  0.62758  11.00000  0.03112  0.00711  0.02632 =
 -0.00304 -0.00244  0.00104 
C2A   1     1.18644  0.40599  0.64795  11.00000  0.03278  0.03554  0.03148 =
 0.00491  0.00198  0.02122 
AFIX 43
H2A   2     1.23537  0.35206  0.64944  11.00000 -1.20000 
AFIX 0
C3A   1     1.27126  0.51925  0.66618  11.00000  0.01680  0.03651  0.03962 =
 -0.00274  0.00413 -0.00135 
AFIX 43
H3A   2     1.37986  0.54336  0.68080  11.00000 -1.20000 
AFIX 0
C4A   1     1.20155  0.59727  0.66353  11.00000  0.02566  0.01383  0.04239 =
 -0.00249 -0.00231  0.01001 
AFIX 43
H4A   2     1.26210  0.67548  0.67475  11.00000 -1.20000 
AFIX 0
C5A   1     1.04197  0.56076  0.64434  11.00000  0.03520  0.01927  0.03935 =
 0.01108  0.01295  0.01701 
AFIX 43
H5A   2     0.99301  0.61474  0.64388  11.00000 -1.20000 
AFIX 0
C6A   1     0.95144  0.44922  0.62590  11.00000  0.02838  0.01616  0.02903 =
 0.00700  0.00439  0.01036 
C7A   1     0.77448  0.41004  0.60510  11.00000  0.03210  0.01962  0.04213 =
 0.00909 -0.00238  0.01529 
AFIX 23
H7Aa  2     0.75089  0.47475  0.59431  11.00000 -1.20000 
H7Ab  2     0.74564  0.35066  0.57643  11.00000 -1.20000 
AFIX 0
C8A   1     0.67655  0.36401  0.64151  11.00000  0.01858  0.02152  0.03233 =
 0.00518 -0.00312  0.01042 
C9A   1     0.63748  0.43669  0.67256  11.00000  0.04274  0.01919  0.05127 =
 -0.00186  0.00055  0.02010 
AFIX 43
H9A   2     0.67637  0.51530  0.67060  11.00000 -1.20000 
AFIX 0
C10A  1     0.54605  0.39945  0.70547  11.00000  0.01944  0.03112  0.02716 =
 -0.00125  0.00064  0.01363 
AFIX 43
H10A  2     0.52080  0.45159  0.72558  11.00000 -1.20000 
AFIX 0
C11A  1     0.48927  0.28509  0.70979  11.00000  0.03091  0.03282  0.03096 =
 0.00543 -0.00099  0.00962 
AFIX 43
H11A  2     0.42208  0.25773  0.73185  11.00000 -1.20000 
AFIX 0
C12A  1     0.53355  0.21139  0.68085  11.00000  0.01381  0.01936  0.04034 =
 -0.00366  0.00034  0.00509 
AFIX 43
H12A  2     0.49959  0.13325  0.68364  11.00000 -1.20000 
AFIX 0
C13A  1     0.62757  0.25407  0.64811  11.00000  0.03012  0.02190  0.02699 =
 -0.00455  0.00359  0.01375 
C14A  1     0.70505  0.06321  0.53387  11.00000  0.02856  0.00838  0.03778 =
 -0.00374 -0.00557  0.00504 
AFIX 13
H14A  2     0.67393  0.13017  0.53886  11.00000 -1.20000 
AFIX 0
C15A  1     0.80947  0.08628  0.49777  11.00000  0.04282  0.02931  0.04160 =
 0.01265  0.00639  0.01830 
AFIX 137
H15d  2     0.90643  0.15223  0.51151  11.00000 -1.50000 
H15e  2     0.75441  0.10171  0.46840  11.00000 -1.50000 
H15f  2     0.83630  0.02010  0.48965  11.00000 -1.50000 
AFIX 0
C16A  1     0.55138 -0.03987  0.51455  11.00000  0.02599  0.01710  0.02097 =
 -0.00439 -0.00406  0.01517 
C17A  1     0.48438 -0.06164  0.46489  11.00000  0.03078  0.02385  0.03926 =
 -0.00230 -0.00151  0.01200 
AFIX 43
H17A  2     0.53609 -0.01449  0.44368  11.00000 -1.20000 
AFIX 0
C18A  1     0.34237 -0.15223  0.44683  11.00000  0.03580  0.03226  0.03409 =
 -0.00660 -0.00758  0.01908 
AFIX 43
H18A  2     0.29886 -0.16653  0.41311  11.00000 -1.20000 
AFIX 0
C19A  1     0.26353 -0.22130  0.47616  11.00000  0.02958  0.02357  0.05637 =
 -0.00549 -0.00098  0.01328 
AFIX 43
H19A  2     0.16617 -0.28261  0.46323  11.00000 -1.20000 
AFIX 0
C20A  1     0.33014 -0.19949  0.52625  11.00000  0.02380  0.03829  0.03383 =
 -0.00473  0.00430  0.01258 
AFIX 43
H20A  2     0.27726 -0.24625  0.54739  11.00000 -1.20000 
AFIX 0
C21A  1     0.47345 -0.10932  0.54462  11.00000  0.03001  0.02018  0.03869 =
 0.00419  0.00927  0.01374 
AFIX 43
H21A  2     0.51797 -0.09555  0.57825  11.00000 -1.20000 
AFIX 0
C22A  1     0.85971 -0.03398  0.58238  11.00000  0.02827  0.01295  0.04584 =
 0.00463  0.00998  0.00829 
AFIX 13
H22A  2     0.80640 -0.09122  0.55233  11.00000 -1.20000 
AFIX 0
C23A  1     1.03198  0.01974  0.58012  11.00000  0.02111  0.01613  0.03896 =
 0.00409 -0.00432  0.00494 
AFIX 13
H23A  2     1.05843  0.06297  0.55288  11.00000 -1.20000 
AFIX 0
C24A  1     1.12662 -0.04917  0.59456  11.00000  0.03325  0.02943  0.04500 =
 0.00571  0.00615  0.01934 
AFIX 13
H24A  2     1.21385 -0.04418  0.57679  11.00000 -1.20000 
AFIX 0
C25A  1     1.14648  0.06278  0.62770  11.00000  0.02518  0.02693  0.03589 =
 -0.00380  0.00472  0.01450 
AFIX 13
H25A  2     1.24457  0.13064  0.62910  11.00000 -1.20000 
AFIX 0
C26A  1     1.08994  0.04494  0.67266  11.00000  0.01946  0.01028  0.04821 =
 -0.00209 -0.00689  0.00906 
AFIX 13
H26A  2     1.17033  0.03930  0.69926  11.00000 -1.20000 
AFIX 0
C27A  1     0.93731 -0.02965  0.67196  11.00000  0.03212  0.01531  0.03060 =
 0.00080  0.00418  0.01217 
AFIX 13
H27A  2     0.93380 -0.07580  0.69873  11.00000 -1.20000 
AFIX 0
C28A  1     0.83938 -0.09859  0.62605  11.00000  0.02671  0.02163  0.04238 =
 0.00052  0.00729  0.01591 
AFIX 13
H28A  2     0.72571 -0.13192  0.62853  11.00000 -1.20000 
AFIX 0
C29A  1     0.90654 -0.18869  0.62074  11.00000  0.01946  0.01706  0.04888 =
 0.00497  0.00509  0.00456 
AFIX 43
H29A  2     0.85112 -0.26330  0.62627  11.00000 -1.20000 
AFIX 0
C30A  1     1.04441 -0.16114  0.60818  11.00000  0.03387  0.02919  0.03588 =
 -0.00248 -0.00358  0.00988 
AFIX 43
H30A  2     1.09354 -0.21500  0.60779  11.00000 -1.20000 
AFIX 0

Pd1B  7     0.61350  0.89084  0.75704  11.00000  0.02468  0.01790  0.03204 =
 -0.00095 -0.00032  0.00861 
Cl1B  3     0.49397  0.89515  0.67749  11.00000  0.03535  0.02628  0.03225 =
 0.00384 -0.00069  0.01015 
Cl2B  3     0.64987  0.72951  0.72856  11.00000  0.03074  0.02289  0.04430 =
 -0.00734 -0.00553  0.01203 
P1B   6     0.73585  0.89228  0.83166  11.00000  0.02691  0.01855  0.03333 =
 0.00067 -0.00045  0.01240 
O1B   5     0.89740  0.87379  0.83758  11.00000  0.02785  0.02440  0.03392 =
 -0.00501 -0.00703  0.01723 
O2B   5     0.62539  0.79753  0.85757  11.00000  0.03527  0.02271  0.04326 =
 0.00788  0.00647  0.01749 
N1B   4     0.79007  1.00690  0.86998  11.00000  0.02208  0.02054  0.03396 =
 -0.00156 -0.00359  0.01479 
C1B   1     0.93402  0.78890  0.81258  11.00000  0.02214  0.01997  0.03777 =
 -0.00879 -0.01047  0.01478 
C2B   1     1.02470  0.82105  0.77751  11.00000  0.03063  0.02874  0.03718 =
 0.00274 -0.00336  0.00871 
AFIX 43
H2B   2     1.06135  0.89723  0.77175  11.00000 -1.20000 
AFIX 0
C3B   1     1.06020  0.73979  0.75130  11.00000  0.01683  0.03956  0.04364 =
 -0.00022 -0.00257  0.01714 
AFIX 43
H3B   2     1.12050  0.76039  0.72692  11.00000 -1.20000 
AFIX 0
C4B   1     1.00348  0.61579  0.76092  11.00000  0.01210  0.04174  0.00788 =
 -0.00467  0.00316  0.00382 
AFIX 43
H4B   2     1.02401  0.55680  0.74373  11.00000 -1.20000 
AFIX 0
C5B   1     0.92254  0.60258  0.79627  11.00000  0.03378  0.01859  0.04117 =
 0.00072 -0.00373  0.01239 
AFIX 43
H5B   2     0.88233  0.52728  0.80297  11.00000 -1.20000 
AFIX 0
C6B   1     0.88676  0.67999  0.82507  11.00000  0.02341  0.02911  0.03512 =
 0.00693 -0.00384  0.01175 
C7B   1     0.79480  0.65174  0.86439  11.00000  0.05420  0.02691  0.03688 =
 0.00823  0.00828  0.02818 
AFIX 23
H7Ba  2     0.82571  0.72043  0.88888  11.00000 -1.20000 
H7Bb  2     0.82162  0.59378  0.88061  11.00000 -1.20000 
AFIX 0
C8B   1     0.61904  0.60784  0.84542  11.00000  0.04236  0.02568  0.03621 =
 0.00176  0.00737  0.02494 
C9B   1     0.52707  0.49415  0.83190  11.00000  0.03639  0.03375  0.04847 =
 0.01718  0.00994  0.02352 
AFIX 43
H9B   2     0.57493  0.44042  0.83696  11.00000 -1.20000 
AFIX 0
C10B  1     0.36888  0.45536  0.81141  11.00000  0.04258  0.01647  0.05361 =
 -0.00110 -0.00103  0.00541 
AFIX 43
H10B  2     0.31117  0.37626  0.80176  11.00000 -1.20000 
AFIX 0
C11B  1     0.29299  0.52974  0.80468  11.00000  0.03564  0.01596  0.07185 =
 0.01108  0.00174  0.00726 
AFIX 43
H11B  2     0.18354  0.50349  0.79078  11.00000 -1.20000 
AFIX 0
C12B  1     0.38287  0.64477  0.81904  11.00000  0.02139  0.03460  0.06810 =
 0.02173  0.00551  0.01588 
AFIX 43
H12B  2     0.33343  0.69777  0.81449  11.00000 -1.20000 
AFIX 0
C13B  1     0.54295  0.68460  0.83987  11.00000  0.02642  0.01950  0.03922 =
 0.00426  0.00718  0.01065 
C14B  1     0.92554  1.03802  0.91311  11.00000  0.04539  0.04698  0.02940 =
 -0.01341 -0.01520  0.03102 
AFIX 13
H14B  2     0.95811  0.97139  0.91377  11.00000 -1.20000 
AFIX 0
C15B  1     1.06942  1.13785  0.90669  11.00000  0.04091  0.06368  0.04478 =
 -0.01662  0.00630  0.03507 
AFIX 137
H15g  2     1.08844  1.12571  0.87384  11.00000 -1.50000 
H15h  2     1.16233  1.14372  0.93038  11.00000 -1.50000 
H15i  2     1.04960  1.20806  0.91173  11.00000 -1.50000 
AFIX 0
C16B  1     0.86918  1.05368  0.96021  11.00000  0.04187  0.06165  0.04489 =
 -0.00105  0.00485  0.02755 
C17B  1     0.93648  1.15229  0.99242  11.00000  0.04213  0.05945  0.05826 =
 -0.00776  0.00776  0.02144 
AFIX 43
H17B  2     1.01607  1.21599  0.98498  11.00000 -1.20000 
AFIX 0
C18B  1     0.88446  1.15865  1.03856  11.00000  0.08626  0.07289  0.05654 =
 -0.01717  0.00629  0.05342 
AFIX 43
H18B  2     0.92943  1.22733  1.06100  11.00000 -1.20000 
AFIX 0
C19B  1     0.77020  1.06537  1.04978  11.00000  0.09728  0.09809  0.04734 =
 0.00618  0.00217  0.03059 
AFIX 43
H19B  2     0.73722  1.06698  1.07995  11.00000 -1.20000 
AFIX 0
C20B  1     0.70935  0.97366  1.01608  11.00000  0.10442  0.11053  0.05820 =
 0.02840  0.01374  0.01896 
AFIX 43
H20B  2     0.63020  0.90943  1.02333  11.00000 -1.20000 
AFIX 0
C21B  1     0.74992  0.96277  0.97171  11.00000  0.07283  0.09378  0.03036 =
 0.00783  0.00908  0.01635 
AFIX 43
H21B  2     0.69764  0.89448  0.94924  11.00000 -1.20000 
AFIX 0
C22B  1     0.70794  1.08677  0.86600  11.00000  0.02576  0.02688  0.03643 =
 0.00211 -0.00246  0.01777 
AFIX 13
H22B  2     0.76209  1.14859  0.89446  11.00000 -1.20000 
AFIX 0
C23B  1     0.53717  1.03350  0.87163  11.00000  0.02714  0.02596  0.03656 =
 0.00404  0.01098  0.01162 
AFIX 13
H23B  2     0.51841  0.99568  0.90073  11.00000 -1.20000 
AFIX 0
C24B  1     0.42983  1.09391  0.85509  11.00000  0.02662  0.02281  0.03510 =
 -0.00137 -0.00063  0.01407 
AFIX 13
H24B  2     0.34331  1.08924  0.87314  11.00000 -1.20000 
AFIX 0
C25B  1     0.42242  0.97652  0.82553  11.00000  0.01941  0.02839  0.04266 =
 0.00347  0.00554  0.00465 
AFIX 13
H25B  2     0.33132  0.90619  0.82705  11.00000 -1.20000 
AFIX 0
C26B  1     0.47248  0.98635  0.77897  11.00000  0.02516  0.03730  0.03698 =
 0.01208  0.00595  0.02167 
AFIX 13
H26B  2     0.38769  0.98499  0.75203  11.00000 -1.20000 
AFIX 0
C27B  1     0.61987  1.06343  0.77752  11.00000  0.02911  0.01580  0.03669 =
 0.00450 -0.00471  0.01483 
AFIX 13
H27B  2     0.61744  1.10376  0.74894  11.00000 -1.20000 
AFIX 0
C28B  1     0.72422  1.14266  0.82276  11.00000  0.02898  0.02235  0.03527 =
 0.00388  0.00499  0.01054 
AFIX 13
H28B  2     0.83673  1.17887  0.81945  11.00000 -1.20000 
AFIX 0
C29B  1     0.63906  1.22602  0.82297  11.00000  0.02599  0.01387  0.04931 =
 -0.00523 -0.00963  0.00928 
AFIX 43
H29B  2     0.68495  1.29756  0.81312  11.00000 -1.20000 
AFIX 0
C30B  1     0.50138  1.19830  0.83689  11.00000  0.02943  0.02897  0.06708 =
 -0.00547  0.00139  0.01794 
AFIX 43
H30B  2     0.44750  1.24918  0.83482  11.00000 -1.20000 
AFIX 0

Pd1C  7     0.60859  0.33598  0.22623  11.00000  0.02099  0.02093  0.02971 =
 0.00699  0.00277  0.00692 
Cl1C  3     0.77780  0.39760  0.30301  11.00000  0.03186  0.02837  0.02772 =
 0.00164 -0.00051  0.01026 
Cl2C  3     0.42607  0.19939  0.25728  11.00000  0.02478  0.02675  0.04257 =
 0.01613  0.00644  0.00778 
P1C   6     0.44236  0.27931  0.15517  11.00000  0.01601  0.02053  0.03089 =
 0.00830  0.00273  0.00431 
O1C   5     0.25883  0.25898  0.15246  11.00000  0.01565  0.02682  0.03540 =
 0.01085  0.00717  0.00381 
O2C   5     0.44213  0.16363  0.12769  11.00000  0.02323  0.02278  0.03408 =
 0.00966  0.00379  0.00853 
N1C   4     0.47544  0.36318  0.11509  11.00000  0.01983  0.02687  0.02378 =
 0.01152 -0.00176  0.00238 
C1C   1     0.14914  0.19667  0.17898  11.00000  0.01856  0.02643  0.03066 =
 0.00843  0.00567  0.00906 
C2C   1     0.10228  0.25792  0.21194  11.00000  0.01680  0.02826  0.03311 =
 0.00428  0.00315  0.00398 
AFIX 43
H2C   2     0.14127  0.33834  0.21598  11.00000 -1.20000 
AFIX 0
C3C   1    -0.00060  0.20056  0.23837  11.00000  0.02219  0.02969  0.03314 =
 0.00398  0.00465  0.01249 
AFIX 43
H3C   2    -0.02846  0.24090  0.26308  11.00000 -1.20000 
AFIX 0
C4C   1    -0.06625  0.08215  0.22953  11.00000  0.01527  0.03752  0.05853 =
 0.02179  0.01677  0.00725 
AFIX 43
H4C   2    -0.14024  0.04244  0.24779  11.00000 -1.20000 
AFIX 0
C5C   1    -0.02451  0.02314  0.19473  11.00000  0.01395  0.04023  0.06456 =
 0.01419  0.01339  0.00510 
AFIX 43
H5C   2    -0.06885 -0.05736  0.18941  11.00000 -1.20000 
AFIX 0
C6C   1     0.08181  0.07914  0.16702  11.00000  0.01851  0.02694  0.04329 =
 0.00158  0.00027  0.00620 
C7C   1     0.12385  0.01510  0.12608  11.00000  0.02052  0.02277  0.05063 =
 -0.00721  0.00330  0.00174 
AFIX 23
H7Ca  2     0.14854  0.06271  0.10051  11.00000 -1.20000 
H7Cb  2     0.03189 -0.05514  0.11152  11.00000 -1.20000 
AFIX 0
C8C   1     0.26692 -0.01541  0.14505  11.00000  0.02376  0.02825  0.04561 =
 -0.00351  0.00915  0.00741 
C9C   1     0.24847 -0.11544  0.15982  11.00000  0.02929  0.01176  0.08288 =
 0.00732  0.02661 -0.00033 
AFIX 43
H9C   2     0.14542 -0.16887  0.15902  11.00000 -1.20000 
AFIX 0
C10C  1     0.37815 -0.14053  0.17605  11.00000  0.05226  0.02297  0.07101 =
 0.02335  0.03447  0.01263 
AFIX 43
H10C  2     0.36439 -0.21188  0.18592  11.00000 -1.20000 
AFIX 0
C11C  1     0.52616 -0.06402  0.17811  11.00000  0.03601  0.04323  0.07465 =
 0.01998  0.01722  0.02613 
AFIX 43
H11C  2     0.61470 -0.08227  0.18998  11.00000 -1.20000 
AFIX 0
C12C  1     0.54990  0.03716  0.16365  11.00000  0.01074  0.02316  0.05685 =
 0.01077  0.00634  0.00800 
AFIX 43
H12C  2     0.65389  0.09041  0.16557  11.00000 -1.20000 
AFIX 0
C13C  1     0.41719  0.06244  0.14560  11.00000  0.01471  0.02283  0.04467 =
 0.00253  0.01037  0.00152 
C14C  1     0.35208  0.34958  0.07216  11.00000  0.02875  0.04191  0.02666 =
 0.00840  0.00232  0.01459 
AFIX 13
H14C  2     0.26134  0.27758  0.07195  11.00000 -1.20000 
AFIX 0
C15C  1     0.29223  0.44681  0.07863  11.00000  0.04573  0.06344  0.04995 =
 0.02325 -0.00417  0.02316 
AFIX 137
H15j  2     0.24963  0.44529  0.10835  11.00000 -1.50000 
H15k  2     0.20902  0.43776  0.05076  11.00000 -1.50000 
H15l  2     0.37987  0.51940  0.08093  11.00000 -1.50000 
AFIX 0
C16C  1     0.41157  0.33605  0.02623  11.00000  0.03537  0.06382  0.01475 =
 -0.00219 -0.00332  0.01072 
C17C  1     0.43013  0.41291 -0.00631  11.00000  0.06043  0.04977  0.03972 =
 0.01355  0.00966  0.01364 
AFIX 43
H17C  2     0.40323  0.47725  0.00012  11.00000 -1.20000 
AFIX 0
C18C  1     0.48629  0.39754 -0.04730  11.00000  0.08820  0.08672  0.07638 =
 0.01845  0.02093  0.02267 
AFIX 43
H18C  2     0.48614  0.44382 -0.07168  11.00000 -1.20000 
AFIX 0
C19C  1     0.54377  0.31080 -0.05164  11.00000  0.09513  0.10039  0.08905 =
 0.01388  0.02498  0.03440 
AFIX 43
H19C  2     0.59945  0.30690 -0.07692  11.00000 -1.20000 
AFIX 0
C20C  1     0.52677  0.23871 -0.02465  11.00000  0.06560  0.06297  0.04832 =
 -0.01874  0.00502  0.01269 
AFIX 43
H20C  2     0.55982  0.17747 -0.03140  11.00000 -1.20000 
AFIX 0
C21C  1     0.45977  0.24668  0.01542  11.00000  0.09917  0.06504  0.03331 =
 -0.01195 -0.00723  0.04689 
AFIX 43
H21C  2     0.44653  0.19036  0.03580  11.00000 -1.20000 
AFIX 0
C22C  1     0.63415  0.44588  0.11473  11.00000  0.02032  0.02854  0.02153 =
 0.00504  0.00662  0.00262 
AFIX 13
H22C  2     0.62384  0.48440  0.08593  11.00000 -1.20000 
AFIX 0
C23C  1     0.75173  0.39044  0.10883  11.00000  0.01756  0.03305  0.02299 =
 -0.00688 -0.00344  0.00480 
AFIX 13
H23C  2     0.71989  0.32893  0.08031  11.00000 -1.20000 
AFIX 0
C24C  1     0.92236  0.46702  0.12075  11.00000  0.03551  0.03204  0.04480 =
 0.00948  0.01613  0.01706 
AFIX 13
H24C  2     0.99189  0.44912  0.10011  11.00000 -1.20000 
AFIX 0
C25C  1     0.84593  0.37515  0.15315  11.00000  0.01787  0.01801  0.03966 =
 -0.00031  0.00463  0.01060 
AFIX 13
H25C  2     0.87304  0.30600  0.15096  11.00000 -1.20000 
AFIX 0
C26C  1     0.83034  0.41895  0.20013  11.00000  0.01232  0.04307  0.03530 =
 0.01190  0.00558  0.00307 
AFIX 13
H26C  2     0.92762  0.43834  0.22565  11.00000 -1.20000 
AFIX 0
C27C  1     0.75605  0.49634  0.20445  11.00000  0.01847  0.01490  0.02743 =
 0.00401  0.00439 -0.00223 
AFIX 13
H27C  2     0.81192  0.55781  0.23295  11.00000 -1.20000 
AFIX 0
C28C  1     0.70704  0.54129  0.16065  11.00000  0.03935  0.02209  0.03107 =
 0.00906  0.00762  0.01229 
AFIX 13
H28C  2     0.63182  0.57895  0.16649  11.00000 -1.20000 
AFIX 0
C29C  1     0.85912  0.62482  0.15487  11.00000  0.01956  0.02072  0.04138 =
 0.01106  0.01015  0.00079 
AFIX 43
H29C  2     0.88414  0.70376  0.16347  11.00000 -1.20000 
AFIX 0
C30C  1     0.95962  0.58744  0.13748  11.00000  0.05045  0.02614  0.03908 =
 0.00484  0.02452  0.00007 
AFIX 43
H30C  2     1.06027  0.64078  0.13573  11.00000 -1.20000 
AFIX 0

O1S   5     0.93569  0.54465  0.95827  10.50000  0.07114  0.07090  0.08134 =
 0.03126 -0.03537  0.00993 
O2S   5     1.00581  0.40933  0.98289  10.50000  0.06379  0.09201  0.09297 =
 0.05015 -0.01876  0.02132 
C1S   1     0.98221  0.45914  0.95165  10.50000  0.03494  0.05429  0.08141 =
 0.02865 -0.04065 -0.01435 
C2S   1     1.01209  0.43393  0.90337  10.50000  0.10269  0.05877  0.09068 =
 0.04026 -0.01527  0.01282 
AFIX 3
H2Sg  2     0.91103  0.40945  0.88193  10.50000 -1.50000 
H2Sh  2     1.08446  0.49935  0.89378  10.50000 -1.50000 
H2Si  2     1.05187  0.37404  0.90186  10.50000 -1.50000 
AFIX 0
C3S   1     0.92385  0.58396  1.00718  10.50000  0.08344  0.04523  0.08553 =
 0.03196 -0.02404 -0.00923 
AFIX 43
H3S   2     0.95607  0.55560  1.03512  10.50000 -1.20000 
AFIX 0
C4S   1     0.85258  0.67749  1.00846  10.50000  0.10457  0.05599  0.08274 =
 0.04195 -0.00941  0.00594 
AFIX 3
H4Sg  2     0.81555  0.68410  0.97569  10.50000 -1.50000 
H4Sh  2     0.76546  0.65545  1.02489  10.50000 -1.50000 
H4Si  2     0.93018  0.74914  1.02489  10.50000 -1.50000 
AFIX 0

O1SA  5     0.43382  0.37775  0.51546  11.00000  0.03629  0.12345  0.10422 =
 0.06880  0.02112  0.02898 
O2SA  5     0.28366  0.21050  0.52490  11.00000  0.14597  0.12276  0.15962 =
 0.05103  0.09495  0.00971 
C1SA  1     0.37778  0.26640  0.50476  11.00000  0.04725  0.12329  0.09090 =
 0.06912  0.01242  0.02960 
C2SA  1     0.45442  0.22943  0.46858  11.00000  0.07662  0.11790  0.10224 =
 0.07884  0.03182  0.03919 
AFIX 3
H2Sa  2     0.43944  0.25845  0.43888  11.00000 -1.50000 
H2Sb  2     0.56540  0.25113  0.48103  11.00000 -1.50000 
H2Sc  2     0.40456  0.14827  0.46255  11.00000 -1.50000 
AFIX 0
C3SA  1     0.37457  0.42063  0.55495  11.00000  0.05167  0.13220  0.10228 =
 0.07500  0.02329  0.04483 
AFIX 23
H3Sa  2     0.40776  0.39542  0.58539  11.00000 -1.20000 
H3Sb  2     0.25772  0.39239  0.54721  11.00000 -1.20000 
AFIX 0
C4SA  1     0.44592  0.55228  0.56056  11.00000  0.08998  0.13175  0.09667 =
 0.07352  0.03457  0.04591 
AFIX 3
H4Sa  2     0.44120  0.57160  0.52852  11.00000 -1.50000 
H4Sb  2     0.38551  0.58440  0.57764  11.00000 -1.50000 
H4Sc  2     0.55384  0.58178  0.57764  11.00000 -1.50000 
AFIX 0

O1SB  5     0.28978  0.80662  0.97272  11.00000  0.11190  0.10893  0.16133 =
 0.04521  0.04000  0.06056 
O2SB  5     0.21205  0.91446  0.92672  11.00000  0.14331  0.13523  0.15518 =
 0.04728  0.04131  0.08757 
C1SB  1     0.24250  0.89050  0.96506  11.00000  0.12098  0.10978  0.15310 =
 0.04010  0.03503  0.06456 
C2SB  1     0.23223  0.95520  1.00908  11.00000  0.17202  0.12467  0.15703 =
 0.04176  0.04534  0.08719 
AFIX 3
H2Sd  2     0.16354  0.90466  1.02634  11.00000 -1.50000 
H2Se  2     0.33610  0.99050  1.02900  11.00000 -1.50000 
H2Sf  2     0.19193  1.01238  1.00115  11.00000 -1.50000 
AFIX 0
C3SB  1     0.30701  0.74496  0.92912  11.00000  0.10106  0.10716  0.15591 =
 0.04612  0.03195  0.06164 
AFIX 23
H3Sc  2     0.38804  0.79672  0.91401  11.00000 -1.20000 
H3Sd  2     0.20560  0.71428  0.90537  11.00000 -1.20000 
AFIX 0
C4SB  1     0.35723  0.64633  0.94342  11.00000  0.15103  0.14099  0.19298 =
 0.08501  0.08513  0.10407 
AFIX 3
H4Sd  2     0.35851  0.59474  0.91668  11.00000 -1.50000 
H4Se  2     0.46179  0.68251  0.96283  11.00000 -1.50000 
H4Sf  2     0.28669  0.60535  0.96283  11.00000 -1.50000 
AFIX 0
HKLF 4

END
;

# start Validation Reply Form
_vrf_PLAT250_LBB1PdCl2_20srv202
;
PROBLEM: Large U3/U1 Ratio for Average U(i,j) Tensor ....        4.4 Note  
RESPONSE: The elongated thermal ellipsoids in the structure mainly belong to
not fully occupied atoms of disordered solvent molecules. 
Further more elaborateded treatment of this disorder was deemed to be outside 
of the scope of this structural investigation, focused on the geometry of  
metal complex.   
;
_vrf_PLAT331_LBB1PdCl2_20srv202
;
PROBLEM: Small Aver Phenyl C-C Dist C16C     --C21C     .       1.36 Ang.  
RESPONSE: This particular phenyl ring is slightly disordered, however the 
attempts to model this minor disorder did not result in any improvement of 
formal criteria of the refinement and thus were abandoned.
;
_vrf_PLAT342_LBB1PdCl2_20srv202
;
PROBLEM: Low Bond Precision on  C-C Bonds ...............    0.02287 Ang.  
RESPONSE: Disorder of solvent molecules and minor disorder of some periferal 
Ph-rings are, most probably, the reason behind this alert. The elaborate 
treatment of  these disordered fragments was deemed to be outside of the aim of 
this structural investigation, focused on the geometry of metal complex. 
;
# end Validation Reply Form
_olex2_submission_special_instructions  'No special instructions were received'
