# Supplementary material for: Control of dynamic sp3-C stereochemistry
Source: Nat Chem. 2023 Mar 13;15(5):615–24. doi: 10.1038/s41557-023-01156-7 (PMC10159849; doi:10.1038/s41557-023-01156-7)
Supplement: Supplementary file 9 — Crystallographic data for compound (C,R,S)-LBB1RuCp(NCMe)·PF6; CCDC reference 2068020. [file 41557_2023_1156_MOESM9_ESM.cif]

data_LBB1RuCp(NCMe)PF6_20srv261
_audit_creation_date               2020-11-09
_audit_creation_method
;
Olex2 1.3-beta
(compiled 2020.07.31 svn.rc2a77460 for OlexSys, GUI svn.r6145)
;
_shelx_SHELXL_version_number       '2017/1'
loop_
  _audit_author_name
  _audit_author_email
  _audit_author_address
 'Yufit, D.' d.s.yufit@durham.ac.uk
;
Durham University
Chemistry Department
Science Site, South Rd.
Durham
DH1 3LE
UK
;


_publ_requested_journal           'Nature Chemistry'
_publ_section_title
;
Control of Dynamic sp3-C stereochemistry
;
_publ_contact_author_name         'Dmitry Yufit'
_publ_contact_author_address
;
Department of Chemistry
Durham University
South Rd.
Durham
DH1 3LE
UK
;
_publ_contact_author_email        'd.s.yufit@durham.ac.uk'


_publ_contact_letter
;
The CIF file contains data for structure LBB1RuCp(NCMe)PF6 from
the paper 

"Control of Dynamic sp3-C stereochemistry"

by A.N. Bismillah, T.G. Johnson, , B.A. Hussein, A.T. Turley, H.C. Wong, J.A. Aguilar, D.S. Yufit
and  P.R. McGonigal


;
loop_
_publ_author_name
_publ_author_address
'Johnson, Tobias G.'
;
Department of Chemistry
Durham University
South Rd.
Durham
DH1 3LE
UK
;
'Bismillah, Aisha N.'
;
Department of Chemistry
Durham University
South Rd.
Durham
DH1 3LE
UK
;
'Hussein, Burhan A.'
;
Department of Chemistry
Durham University
South Rd.
Durham
DH1 3LE
UK
;
'Turley, Andrew T.'
;
Department of Chemistry
Durham University
South Rd.
Durham
DH1 3LE
UK
;
'Wong, Ho Chi'
;
Department of Chemistry
Durham University
South Rd.
Durham
DH1 3LE
UK
;
'Aguilar, Juan A.'
;
Department of Chemistry
Durham University
South Rd.
Durham
DH1 3LE
UK
;

'Yufit, Dmitry S.'
;
Department of Chemistry
Durham University
South Rd.
Durham
DH1 3LE
UK
;
'McGonigal, Paul R.'
;
Department of Chemistry
Durham University
South Rd.
Durham
DH1 3LE
UK
;

_publ_section_references
;
Dolomanov, O.V., Bourhis, L.J., Gildea, R.J, Howard, J.A.K. & Puschmann, H.
 (2009), J. Appl. Cryst. 42, 339-341.

Sheldrick, G.M. (2008). Acta Cryst. A64, 112-122.

Sheldrick, G.M. (2015). Acta Cryst. C71, 3-8.
;
_chemical_name_common              ?
_chemical_name_systematic          ?
_chemical_formula_moiety           'C37 H36 N2 O2 P Ru, C H Cl3, F6 P'
_chemical_formula_sum              'C38 H37 Cl3 F6 N2 O2 P2 Ru'
_chemical_formula_weight           937.05
_chemical_absolute_configuration   ad
_chemical_melting_point            ?
loop_
  _atom_type_symbol
  _atom_type_description
  _atom_type_scat_dispersion_real
  _atom_type_scat_dispersion_imag
  _atom_type_scat_source
 'C' 'C' 0.0033 0.0016 'International Tables Vol C Tables 4.2.6.8 and 6.1.1.4'
 'H' 'H' 0.0000 0.0000 'International Tables Vol C Tables 4.2.6.8 and 6.1.1.4'
 'Cl' 'Cl' 0.1484 0.1585 'International Tables Vol C Tables 4.2.6.8 and 6.1.1.4'
 'F' 'F' 0.0171 0.0103 'International Tables Vol C Tables 4.2.6.8 and 6.1.1.4'
 'N' 'N' 0.0061 0.0033 'International Tables Vol C Tables 4.2.6.8 and 6.1.1.4'
 'O' 'O' 0.0106 0.0060 'International Tables Vol C Tables 4.2.6.8 and 6.1.1.4'
 'P' 'P' 0.1023 0.0942 'International Tables Vol C Tables 4.2.6.8 and 6.1.1.4'
 'Ru' 'Ru' -1.2594 0.8363
 'International Tables Vol C Tables 4.2.6.8 and 6.1.1.4'

_shelx_space_group_comment
;
The symmetry employed for this shelxl refinement is uniquely defined
by the following loop, which should always be used as a source of
symmetry information in preference to the above space-group names.
They are only intended as comments.
;
_space_group_crystal_system        'monoclinic'
_space_group_IT_number             4
_space_group_name_H-M_alt          'P 1 21 1'
_space_group_name_Hall             'P 2yb'
loop_
  _space_group_symop_operation_xyz
 'x, y, z'
 '-x, y+1/2, -z'

_cell_length_a                     8.7715(3)
_cell_length_b                     18.7732(6)
_cell_length_c                     11.9803(4)
_cell_angle_alpha                  90
_cell_angle_beta                   100.0550(10)
_cell_angle_gamma                  90
_cell_volume                       1942.48(11)
_cell_formula_units_Z              2
_cell_measurement_reflns_used      9947
_cell_measurement_temperature      120.0
_cell_measurement_theta_max        31.49
_cell_measurement_theta_min        2.67
_shelx_estimated_absorpt_T_max     0.963
_shelx_estimated_absorpt_T_min     0.942
_exptl_absorpt_coefficient_mu      0.759
_exptl_absorpt_correction_T_max    0.7462
_exptl_absorpt_correction_T_min    0.6895
_exptl_absorpt_correction_type     multi-scan
_exptl_absorpt_process_details
;
SADABS-2016/2 (Bruker,2016/2) was used for absorption correction.
wR2(int) was 0.0543 before and 0.0485 after correction.
The Ratio of minimum to maximum transmission is 0.9240.
The \l/2 correction factor is Not present.
;
_exptl_absorpt_special_details     ?
_exptl_crystal_colour              'clear yellow'
_exptl_crystal_colour_lustre       clear
_exptl_crystal_colour_primary      yellow
_exptl_crystal_density_diffrn      1.602
_exptl_crystal_density_meas        ?
_exptl_crystal_density_method      ?
_exptl_crystal_description         prism
_exptl_crystal_F_000               948
_exptl_crystal_size_max            0.08
_exptl_crystal_size_mid            0.06
_exptl_crystal_size_min            0.05
_exptl_transmission_factor_max     ?
_exptl_transmission_factor_min     ?
_diffrn_reflns_av_R_equivalents    0.0405
_diffrn_reflns_av_unetI/netI       0.0370
_diffrn_reflns_Laue_measured_fraction_full  0.996
_diffrn_reflns_Laue_measured_fraction_max  0.997
_diffrn_reflns_limit_h_max         12
_diffrn_reflns_limit_h_min         -12
_diffrn_reflns_limit_k_max         26
_diffrn_reflns_limit_k_min         -26
_diffrn_reflns_limit_l_max         16
_diffrn_reflns_limit_l_min         -16
_diffrn_reflns_number              47392
_diffrn_reflns_point_group_measured_fraction_full  0.996
_diffrn_reflns_point_group_measured_fraction_max  0.997
_diffrn_reflns_theta_full          25.242
_diffrn_reflns_theta_max           30.000
_diffrn_reflns_theta_min           2.039
_diffrn_ambient_temperature        120.0
_diffrn_detector                   'Bruker PHOTON III MM CPAD'
_diffrn_detector_area_resol_mean   7.4
_diffrn_detector_type              'CPA sensor'
_diffrn_measured_fraction_theta_full  0.996
_diffrn_measured_fraction_theta_max  0.997
_diffrn_measurement_device         '3-circle diffractometer'
_diffrn_measurement_device_type    'Bruker D8 Venture'
_diffrn_measurement_method         '\w- and \f-scan'
_diffrn_radiation_monochromator    'focusing mirrors'
_diffrn_radiation_probe            X-ray
_diffrn_radiation_type             'Mo K\a'
_diffrn_radiation_wavelength       0.71073
_diffrn_source                     'microfocus sealed X-ray tube'
_diffrn_source_current             1.4
_diffrn_source_power               0.07
_diffrn_source_type                'Incoatec I\mS 3.0 microsource'
_diffrn_source_voltage             50.0
_diffrn_standards_number           0
_reflns_Friedel_coverage           0.945
_reflns_Friedel_fraction_full      0.996
_reflns_Friedel_fraction_max       0.997
_reflns_number_gt                  10892
_reflns_number_total               11303
_reflns_special_details
;
 Reflections were merged by SHELXL according to the crystal
 class for the calculation of statistics and refinement.
 
 _reflns_Friedel_fraction is defined as the number of unique
 Friedel pairs measured divided by the number that would be
 possible theoretically, ignoring centric projections and
 systematic absences.
;
_reflns_threshold_expression       'I > 2\s(I)'
_computing_bruker_data_scaling     'SADABS V2012/1 (Bruker AXS Inc.)'
_computing_cell_refinement         'SAINT V8.40A (Bruker, 2019)'
_computing_data_collection         'APEX3 v.2017.3_0 (Bruker AXS, 2017)'
_computing_data_reduction          'SAINT V8.40A (Bruker, 2019)'
_computing_molecular_graphics      'Olex2 1.3-beta (Dolomanov et al., 2009)'
_computing_publication_material    'Olex2 1.3-beta (Dolomanov et al., 2009)'
_computing_structure_refinement    'SHELXL 2017/1 (Sheldrick, 2015)'
_computing_structure_solution      'XS  (Sheldrick, 2008)'
_refine_diff_density_max           0.615
_refine_diff_density_min           -0.611
_refine_diff_density_rms           0.063
_refine_ls_abs_structure_details
;
 Flack x determined using 4933 quotients [(I+)-(I-)]/[(I+)+(I-)]
 (Parsons, Flack and Wagner, Acta Cryst. B69 (2013) 249-259).
;
_refine_ls_abs_structure_Flack     -0.019(8)
_refine_ls_extinction_coef         .
_refine_ls_extinction_method       none
_refine_ls_goodness_of_fit_ref     1.039
_refine_ls_hydrogen_treatment      constr
_refine_ls_matrix_type             full
_refine_ls_number_parameters       489
_refine_ls_number_reflns           11303
_refine_ls_number_restraints       1
_refine_ls_R_factor_all            0.0319
_refine_ls_R_factor_gt             0.0300
_refine_ls_restrained_S_all        1.039
_refine_ls_shift/su_max            0.001
_refine_ls_shift/su_mean           0.000
_refine_ls_structure_factor_coef   Fsqd
_refine_ls_weighting_details      
 'w=1/[\s^2^(Fo^2^)+(0.0230P)^2^+0.9200P] where P=(Fo^2^+2Fc^2^)/3'
_refine_ls_weighting_scheme        calc
_refine_ls_wR_factor_gt            0.0605
_refine_ls_wR_factor_ref           0.0613
_refine_special_details            ?
_olex2_refinement_description
;
1. Fixed Uiso
 At 1.2 times of:
  All C(H) groups, All C(H,H) groups
 At 1.5 times of:
  All C(H,H,H) groups
2.a Ternary CH refined with riding coordinates:
 C14(H14), C22(H22), C23(H23), C24(H24), C25(H25), C26(H26), C27(H27),
 C28(H28), C1S(H1S)
2.b Secondary CH2 refined with riding coordinates:
 C7(H7A,H7B)
2.c Aromatic/amide H refined with riding coordinates:
 C2(H2), C3(H3), C4(H4), C5(H5), C9(H9), C10(H10), C11(H11), C12(H12),
 C17(H17), C18(H18), C19(H19), C20(H20), C21(H21), C29(H29), C30(H30), C31(H31),
  C32(H32), C33(H33), C34(H34), C35(H35)
2.d Idealised Me refined as rotating group:
 C15(H15A,H15B,H15C), C37(H37A,H37B,H37C)
;
_atom_sites_solution_hydrogens     geom
_atom_sites_solution_primary       direct
_atom_sites_solution_secondary     ?
loop_
  _atom_site_label
  _atom_site_type_symbol
  _atom_site_fract_x
  _atom_site_fract_y
  _atom_site_fract_z
  _atom_site_U_iso_or_equiv
  _atom_site_adp_type
  _atom_site_occupancy
  _atom_site_site_symmetry_order
  _atom_site_calc_flag
  _atom_site_refinement_flags_posn
  _atom_site_refinement_flags_adp
  _atom_site_refinement_flags_occupancy
  _atom_site_disorder_assembly
  _atom_site_disorder_group
 Ru1 Ru 0.77557(2) 0.21547(2) 0.42767(2) 0.01238(5) Uani 1 1 d . . . . .
 P1 P 0.98962(8) 0.28254(4) 0.46115(6) 0.01238(14) Uani 1 1 d . . . . .
 O1 O 0.9990(2) 0.35531(11) 0.38756(17) 0.0150(4) Uani 1 1 d . . . . .
 O2 O 1.1512(2) 0.24343(12) 0.44680(18) 0.0162(4) Uani 1 1 d . . . . .
 N1 N 1.0426(3) 0.31143(14) 0.5913(2) 0.0142(5) Uani 1 1 d . . . . .
 N2 N 0.8933(3) 0.15066(14) 0.5498(2) 0.0173(5) Uani 1 1 d . . . . .
 C1 C 0.9391(4) 0.36206(16) 0.2723(3) 0.0164(6) Uani 1 1 d . . . . .
 C2 C 0.7983(4) 0.39614(17) 0.2424(3) 0.0192(6) Uani 1 1 d . . . . .
 H2 H 0.743260 0.412541 0.299020 0.023 Uiso 1 1 calc R U . . .
 C3 C 0.7384(4) 0.40607(19) 0.1282(3) 0.0256(7) Uani 1 1 d . . . . .
 H3 H 0.642389 0.429942 0.106229 0.031 Uiso 1 1 calc R U . . .
 C4 C 0.8193(5) 0.38102(19) 0.0464(3) 0.0271(8) Uani 1 1 d . . . . .
 H4 H 0.777360 0.386840 -0.031744 0.033 Uiso 1 1 calc R U . . .
 C5 C 0.9605(4) 0.34770(18) 0.0782(3) 0.0243(7) Uani 1 1 d . . . . .
 H5 H 1.014684 0.330869 0.021366 0.029 Uiso 1 1 calc R U . . .
 C6 C 1.0255(4) 0.33818(17) 0.1926(3) 0.0183(6) Uani 1 1 d . . . . .
 C7 C 1.1808(4) 0.30294(19) 0.2285(3) 0.0206(6) Uani 1 1 d . . . . .
 H7A H 1.234766 0.326388 0.298390 0.025 Uiso 1 1 calc R U . . .
 H7B H 1.243906 0.310584 0.168645 0.025 Uiso 1 1 calc R U . . .
 C8 C 1.1718(3) 0.2236(2) 0.2506(3) 0.0194(6) Uani 1 1 d . . . . .
 C9 C 1.1802(4) 0.1744(2) 0.1650(3) 0.0252(7) Uani 1 1 d . . . . .
 H9 H 1.185564 0.191014 0.090836 0.030 Uiso 1 1 calc R U . . .
 C10 C 1.1809(4) 0.1022(2) 0.1852(3) 0.0308(8) Uani 1 1 d . . . . .
 H10 H 1.185218 0.069694 0.125126 0.037 Uiso 1 1 calc R U . . .
 C11 C 1.1754(4) 0.0769(2) 0.2929(3) 0.0282(8) Uani 1 1 d . . . . .
 H11 H 1.178977 0.027177 0.307437 0.034 Uiso 1 1 calc R U . . .
 C12 C 1.1647(4) 0.12476(18) 0.3793(3) 0.0219(7) Uani 1 1 d . . . . .
 H12 H 1.160950 0.107919 0.453603 0.026 Uiso 1 1 calc R U . . .
 C13 C 1.1594(3) 0.19718(16) 0.3570(3) 0.0176(6) Uani 1 1 d . . . . .
 C14 C 1.1999(3) 0.34186(17) 0.6305(3) 0.0172(6) Uani 1 1 d . . . . .
 H14 H 1.266577 0.324279 0.576645 0.021 Uiso 1 1 calc R U . . .
 C15 C 1.2037(4) 0.42338(19) 0.6252(3) 0.0271(7) Uani 1 1 d . . . . .
 H15A H 1.139284 0.443166 0.676805 0.041 Uiso 1 1 calc R U . . .
 H15B H 1.163688 0.439109 0.547660 0.041 Uiso 1 1 calc R U . . .
 H15C H 1.310519 0.440006 0.647898 0.041 Uiso 1 1 calc R U . . .
 C16 C 1.2667(3) 0.31077(18) 0.7458(3) 0.0166(6) Uani 1 1 d . . . . .
 C17 C 1.3094(4) 0.2390(2) 0.7517(3) 0.0242(7) Uani 1 1 d . . . . .
 H17 H 1.292124 0.211022 0.684605 0.029 Uiso 1 1 calc R U . . .
 C18 C 1.3762(4) 0.2080(3) 0.8530(3) 0.0319(8) Uani 1 1 d . . . . .
 H18 H 1.403854 0.159025 0.855338 0.038 Uiso 1 1 calc R U . . .
 C19 C 1.4027(4) 0.2484(2) 0.9513(3) 0.0332(9) Uani 1 1 d . . . . .
 H19 H 1.450438 0.227482 1.020959 0.040 Uiso 1 1 calc R U . . .
 C20 C 1.3594(4) 0.3190(2) 0.9475(3) 0.0311(8) Uani 1 1 d . . . . .
 H20 H 1.376177 0.346728 1.014876 0.037 Uiso 1 1 calc R U . . .
 C21 C 1.2912(4) 0.3501(2) 0.8451(3) 0.0237(7) Uani 1 1 d . . . . .
 H21 H 1.261254 0.398805 0.843556 0.028 Uiso 1 1 calc R U . . .
 C22 C 0.9227(3) 0.33363(16) 0.6577(3) 0.0138(5) Uani 1 1 d . . . . .
 H22 H 0.970015 0.371895 0.710761 0.017 Uiso 1 1 calc R U . . .
 C23 C 0.8717(3) 0.27524(16) 0.7301(2) 0.0152(6) Uani 1 1 d . . . . .
 H23 H 0.954772 0.248985 0.781809 0.018 Uiso 1 1 calc R U . . .
 C24 C 0.7246(4) 0.29266(17) 0.7754(3) 0.0179(6) Uani 1 1 d . . . . .
 H24 H 0.720082 0.274971 0.853479 0.021 Uiso 1 1 calc R U . . .
 C25 C 0.7268(3) 0.23458(15) 0.6836(3) 0.0163(6) Uani 1 1 d . . . . .
 H25 H 0.723073 0.184197 0.710096 0.020 Uiso 1 1 calc R U . . .
 C26 C 0.6483(3) 0.24864(16) 0.5661(3) 0.0162(6) Uani 1 1 d . . . . .
 H26 H 0.535891 0.235863 0.551378 0.019 Uiso 1 1 calc R U . . .
 C27 C 0.6831(3) 0.31106(16) 0.5110(2) 0.0149(5) Uani 1 1 d . . . . .
 H27 H 0.589519 0.332228 0.462773 0.018 Uiso 1 1 calc R U . . .
 C28 C 0.7821(3) 0.36679(15) 0.5816(2) 0.0138(5) Uani 1 1 d . . . . .
 H28 H 0.815539 0.404316 0.531770 0.017 Uiso 1 1 calc R U . . .
 C29 C 0.6744(4) 0.39786(17) 0.6547(3) 0.0166(6) Uani 1 1 d . . . . .
 H29 H 0.625396 0.442509 0.636264 0.020 Uiso 1 1 calc R U . . .
 C30 C 0.6495(4) 0.36173(17) 0.7447(3) 0.0178(6) Uani 1 1 d . . . . .
 H30 H 0.581447 0.380873 0.790644 0.021 Uiso 1 1 calc R U . . .
 C31 C 0.7283(4) 0.2198(3) 0.2394(2) 0.0283(7) Uani 1 1 d . . . . .
 H31 H 0.776612 0.252792 0.196655 0.034 Uiso 1 1 calc R U . . .
 C32 C 0.7833(4) 0.1509(2) 0.2736(3) 0.0272(8) Uani 1 1 d . . . . .
 H32 H 0.876357 0.129555 0.259548 0.033 Uiso 1 1 calc R U . . .
 C33 C 0.6737(5) 0.11971(19) 0.3326(3) 0.0319(9) Uani 1 1 d . . . . .
 H33 H 0.680663 0.073348 0.364879 0.038 Uiso 1 1 calc R U . . .
 C34 C 0.5544(4) 0.1678(2) 0.3357(3) 0.0321(9) Uani 1 1 d . . . . .
 H34 H 0.465351 0.159883 0.369162 0.039 Uiso 1 1 calc R U . . .
 C35 C 0.5889(4) 0.23045(18) 0.2802(3) 0.0306(9) Uani 1 1 d . . . . .
 H35 H 0.528451 0.272712 0.271735 0.037 Uiso 1 1 calc R U . . .
 C36 C 0.9551(4) 0.11220(18) 0.6158(3) 0.0218(7) Uani 1 1 d . . . . .
 C37 C 1.0340(5) 0.0636(2) 0.7020(4) 0.0410(11) Uani 1 1 d . . . . .
 H37A H 1.041937 0.085612 0.776912 0.061 Uiso 1 1 calc R U . . .
 H37B H 1.137984 0.053357 0.686746 0.061 Uiso 1 1 calc R U . . .
 H37C H 0.975028 0.019130 0.700066 0.061 Uiso 1 1 calc R U . . .
 Cl1 Cl 0.19399(14) 0.64299(5) 0.02643(9) 0.0407(2) Uani 1 1 d . . . . .
 Cl2 Cl 0.41717(14) 0.54961(7) -0.05086(9) 0.0438(3) Uani 1 1 d . . . . .
 Cl3 Cl 0.15320(16) 0.49091(6) 0.03345(12) 0.0555(3) Uani 1 1 d . . . . .
 C1S C 0.2887(5) 0.5598(2) 0.0454(3) 0.0325(8) Uani 1 1 d . . . . .
 H1S H 0.350579 0.558531 0.123807 0.039 Uiso 1 1 calc R U . . .
 P2 P 0.49662(11) 0.52404(5) 0.37006(7) 0.02142(17) Uani 1 1 d . . . . .
 F1 F 0.4380(3) 0.51678(18) 0.4869(2) 0.0581(9) Uani 1 1 d . . . . .
 F2 F 0.6690(2) 0.50326(12) 0.43026(18) 0.0292(5) Uani 1 1 d . . . . .
 F3 F 0.4627(3) 0.44282(13) 0.3418(3) 0.0567(8) Uani 1 1 d . . . . .
 F4 F 0.3260(3) 0.54519(14) 0.3075(2) 0.0369(6) Uani 1 1 d . . . . .
 F5 F 0.5353(3) 0.60619(13) 0.3964(2) 0.0482(7) Uani 1 1 d . . . . .
 F6 F 0.5584(3) 0.53284(16) 0.25248(19) 0.0437(7) Uani 1 1 d . . . . .

loop_
  _atom_site_aniso_label
  _atom_site_aniso_U_11
  _atom_site_aniso_U_22
  _atom_site_aniso_U_33
  _atom_site_aniso_U_23
  _atom_site_aniso_U_13
  _atom_site_aniso_U_12
 Ru1 0.00975(8) 0.01232(9) 0.01471(9) -0.00017(10) 0.00117(7) -0.00088(10)
 P1 0.0095(3) 0.0139(3) 0.0136(3) 0.0009(3) 0.0015(3) -0.0002(3)
 O1 0.0171(10) 0.0137(10) 0.0141(10) 0.0018(8) 0.0026(8) -0.0019(8)
 O2 0.0117(9) 0.0192(10) 0.0175(10) 0.0002(8) 0.0017(8) 0.0016(8)
 N1 0.0099(11) 0.0184(12) 0.0137(11) -0.0004(10) 0.0004(9) -0.0016(9)
 N2 0.0146(12) 0.0165(12) 0.0217(13) 0.0021(10) 0.0054(10) -0.0005(10)
 C1 0.0179(14) 0.0148(13) 0.0155(13) 0.0017(11) 0.0003(11) -0.0026(11)
 C2 0.0199(15) 0.0169(14) 0.0206(15) 0.0001(12) 0.0026(12) 0.0015(12)
 C3 0.0277(17) 0.0210(16) 0.0247(17) 0.0009(13) -0.0051(14) 0.0053(14)
 C4 0.036(2) 0.0242(17) 0.0174(15) -0.0001(13) -0.0052(14) 0.0012(15)
 C5 0.0331(19) 0.0226(16) 0.0179(15) 0.0013(13) 0.0062(14) -0.0012(14)
 C6 0.0195(15) 0.0178(14) 0.0175(14) 0.0015(12) 0.0032(12) -0.0027(12)
 C7 0.0167(15) 0.0253(16) 0.0218(16) 0.0039(13) 0.0092(12) -0.0001(13)
 C8 0.0117(11) 0.0230(18) 0.0236(13) -0.0034(14) 0.0032(10) 0.0023(13)
 C9 0.0189(16) 0.0341(19) 0.0231(16) -0.0052(14) 0.0045(13) 0.0040(14)
 C10 0.0241(18) 0.034(2) 0.034(2) -0.0116(16) 0.0034(16) 0.0078(15)
 C11 0.0190(16) 0.0209(16) 0.044(2) -0.0042(15) 0.0028(15) 0.0056(13)
 C12 0.0153(15) 0.0203(15) 0.0297(17) 0.0023(13) 0.0028(13) 0.0052(12)
 C13 0.0097(12) 0.0202(16) 0.0228(15) -0.0023(11) 0.0023(11) 0.0013(10)
 C14 0.0114(13) 0.0225(15) 0.0171(14) -0.0001(12) 0.0007(11) -0.0052(11)
 C15 0.0248(17) 0.0230(17) 0.0325(19) 0.0008(14) 0.0019(15) -0.0103(14)
 C16 0.0081(12) 0.0258(16) 0.0158(14) -0.0010(12) 0.0017(11) -0.0047(11)
 C17 0.0190(15) 0.0329(17) 0.0199(15) -0.0019(13) 0.0010(12) 0.0023(13)
 C18 0.0247(15) 0.039(2) 0.0306(16) 0.0072(19) 0.0018(13) 0.0050(19)
 C19 0.0206(17) 0.057(2) 0.0207(16) 0.0089(16) -0.0007(13) 0.0006(17)
 C20 0.0225(17) 0.053(2) 0.0173(16) -0.0070(16) 0.0035(13) -0.0095(17)
 C21 0.0179(15) 0.0325(18) 0.0210(15) -0.0048(14) 0.0049(13) -0.0060(14)
 C22 0.0126(13) 0.0149(13) 0.0136(13) 0.0000(11) 0.0018(11) -0.0020(11)
 C23 0.0151(13) 0.0164(13) 0.0142(13) 0.0020(11) 0.0029(11) 0.0001(11)
 C24 0.0198(15) 0.0185(15) 0.0163(14) -0.0005(11) 0.0060(12) -0.0036(12)
 C25 0.0180(14) 0.0143(14) 0.0185(13) 0.0006(10) 0.0081(11) -0.0047(10)
 C26 0.0117(13) 0.0167(14) 0.0210(14) -0.0026(11) 0.0046(11) -0.0014(11)
 C27 0.0116(13) 0.0159(13) 0.0167(13) -0.0014(11) 0.0011(11) 0.0028(11)
 C28 0.0146(13) 0.0120(13) 0.0146(13) 0.0016(10) 0.0020(11) -0.0012(10)
 C29 0.0142(14) 0.0155(14) 0.0198(15) -0.0039(12) 0.0020(12) 0.0000(12)
 C30 0.0133(14) 0.0197(15) 0.0208(15) -0.0047(12) 0.0042(12) -0.0014(11)
 C31 0.0354(17) 0.0321(18) 0.0155(12) -0.0030(17) -0.0003(12) -0.017(2)
 C32 0.0175(15) 0.0351(19) 0.0269(17) -0.0149(15) -0.0017(13) 0.0039(14)
 C33 0.046(2) 0.0192(16) 0.0259(18) -0.0030(14) -0.0050(16) -0.0134(16)
 C34 0.0158(16) 0.055(3) 0.0264(18) -0.0157(18) 0.0053(14) -0.0144(16)
 C35 0.0306(17) 0.026(2) 0.0279(17) -0.0116(13) -0.0150(14) 0.0124(14)
 C36 0.0191(16) 0.0212(16) 0.0265(18) 0.0039(14) 0.0079(14) 0.0020(13)
 C37 0.031(2) 0.044(2) 0.050(3) 0.028(2) 0.0130(19) 0.0147(19)
 Cl1 0.0563(7) 0.0303(5) 0.0336(5) -0.0042(4) 0.0023(5) 0.0018(5)
 Cl2 0.0437(6) 0.0517(6) 0.0360(5) 0.0079(5) 0.0065(5) 0.0077(5)
 Cl3 0.0623(8) 0.0338(6) 0.0742(9) -0.0112(6) 0.0221(7) -0.0143(5)
 C1S 0.037(2) 0.032(2) 0.0256(18) 0.0034(15) -0.0031(16) -0.0035(17)
 P2 0.0236(4) 0.0206(4) 0.0212(4) 0.0039(3) 0.0071(3) 0.0084(3)
 F1 0.0556(18) 0.085(2) 0.0418(15) 0.0288(15) 0.0302(14) 0.0342(16)
 F2 0.0298(11) 0.0299(11) 0.0270(10) 0.0031(9) 0.0022(9) 0.0136(9)
 F3 0.0373(15) 0.0242(12) 0.105(3) -0.0074(14) 0.0027(15) 0.0001(11)
 F4 0.0242(12) 0.0479(15) 0.0387(14) 0.0015(12) 0.0054(10) 0.0142(10)
 F5 0.0517(16) 0.0224(12) 0.0661(18) -0.0037(12) -0.0016(14) 0.0118(11)
 F6 0.0348(13) 0.0747(19) 0.0234(11) 0.0132(12) 0.0097(10) 0.0197(13)

_geom_special_details
;
 All esds (except the esd in the dihedral angle between two l.s. planes)
 are estimated using the full covariance matrix.  The cell esds are taken
 into account individually in the estimation of esds in distances, angles
 and torsion angles; correlations between esds in cell parameters are only
 used when they are defined by crystal symmetry.  An approximate (isotropic)
 treatment of cell esds is used for estimating esds involving l.s. planes.
;
loop_
  _geom_bond_atom_site_label_1
  _geom_bond_atom_site_label_2
  _geom_bond_distance
  _geom_bond_site_symmetry_2
  _geom_bond_publ_flag
 Ru1 P1 2.2380(8) . ?
 Ru1 N2 2.039(3) . ?
 Ru1 C26 2.243(3) . ?
 Ru1 C27 2.271(3) . ?
 Ru1 C31 2.222(3) . ?
 Ru1 C32 2.220(3) . ?
 Ru1 C33 2.230(3) . ?
 Ru1 C34 2.244(3) . ?
 Ru1 C35 2.207(3) . ?
 P1 O1 1.636(2) . ?
 P1 O2 1.632(2) . ?
 P1 N1 1.640(3) . ?
 O1 C1 1.395(4) . ?
 O2 C13 1.394(4) . ?
 N1 C14 1.491(4) . ?
 N1 C22 1.485(4) . ?
 N2 C36 1.137(4) . ?
 C1 C2 1.381(4) . ?
 C1 C6 1.393(4) . ?
 C2 H2 0.9500 . ?
 C2 C3 1.389(5) . ?
 C3 H3 0.9500 . ?
 C3 C4 1.389(5) . ?
 C4 H4 0.9500 . ?
 C4 C5 1.380(5) . ?
 C5 H5 0.9500 . ?
 C5 C6 1.401(5) . ?
 C6 C7 1.508(5) . ?
 C7 H7A 0.9900 . ?
 C7 H7B 0.9900 . ?
 C7 C8 1.517(5) . ?
 C8 C9 1.392(5) . ?
 C8 C13 1.390(4) . ?
 C9 H9 0.9500 . ?
 C9 C10 1.376(6) . ?
 C10 H10 0.9500 . ?
 C10 C11 1.383(6) . ?
 C11 H11 0.9500 . ?
 C11 C12 1.387(5) . ?
 C12 H12 0.9500 . ?
 C12 C13 1.385(4) . ?
 C14 H14 1.0000 . ?
 C14 C15 1.532(5) . ?
 C14 C16 1.519(4) . ?
 C15 H15A 0.9800 . ?
 C15 H15B 0.9800 . ?
 C15 H15C 0.9800 . ?
 C16 C17 1.396(5) . ?
 C16 C21 1.386(4) . ?
 C17 H17 0.9500 . ?
 C17 C18 1.382(5) . ?
 C18 H18 0.9500 . ?
 C18 C19 1.386(6) . ?
 C19 H19 0.9500 . ?
 C19 C20 1.379(6) . ?
 C20 H20 0.9500 . ?
 C20 C21 1.395(5) . ?
 C21 H21 0.9500 . ?
 C22 H22 1.0000 . ?
 C22 C23 1.513(4) . ?
 C22 C28 1.532(4) . ?
 C23 H23 1.0000 . ?
 C23 C24 1.521(4) . ?
 C23 C25 1.504(4) . ?
 C24 H24 1.0000 . ?
 C24 C25 1.551(4) . ?
 C24 C30 1.472(5) . ?
 C25 H25 1.0000 . ?
 C25 C26 1.479(4) . ?
 C26 H26 1.0000 . ?
 C26 C27 1.404(4) . ?
 C27 H27 1.0000 . ?
 C27 C28 1.519(4) . ?
 C28 H28 1.0000 . ?
 C28 C29 1.513(4) . ?
 C29 H29 0.9500 . ?
 C29 C30 1.324(5) . ?
 C30 H30 0.9500 . ?
 C31 H31 0.9500 . ?
 C31 C32 1.416(6) . ?
 C31 C35 1.407(5) . ?
 C32 H32 0.9500 . ?
 C32 C33 1.416(6) . ?
 C33 H33 0.9500 . ?
 C33 C34 1.387(6) . ?
 C34 H34 0.9500 . ?
 C34 C35 1.410(6) . ?
 C35 H35 0.9500 . ?
 C36 C37 1.458(5) . ?
 C37 H37A 0.9800 . ?
 C37 H37B 0.9800 . ?
 C37 H37C 0.9800 . ?
 Cl1 C1S 1.764(4) . ?
 Cl2 C1S 1.758(4) . ?
 Cl3 C1S 1.746(4) . ?
 C1S H1S 1.0000 . ?
 P2 F1 1.579(3) . ?
 P2 F2 1.606(2) . ?
 P2 F3 1.579(3) . ?
 P2 F4 1.602(2) . ?
 P2 F5 1.599(3) . ?
 P2 F6 1.604(2) . ?

loop_
  _geom_angle_atom_site_label_1
  _geom_angle_atom_site_label_2
  _geom_angle_atom_site_label_3
  _geom_angle
  _geom_angle_site_symmetry_1
  _geom_angle_site_symmetry_3
  _geom_angle_publ_flag
 P1 Ru1 C26 102.80(8) . . ?
 P1 Ru1 C27 80.19(8) . . ?
 P1 Ru1 C34 159.89(11) . . ?
 N2 Ru1 P1 84.44(8) . . ?
 N2 Ru1 C26 83.71(11) . . ?
 N2 Ru1 C27 109.33(11) . . ?
 N2 Ru1 C31 136.97(14) . . ?
 N2 Ru1 C32 100.68(13) . . ?
 N2 Ru1 C33 89.60(13) . . ?
 N2 Ru1 C34 113.61(14) . . ?
 N2 Ru1 C35 149.57(12) . . ?
 C26 Ru1 C27 36.23(11) . . ?
 C26 Ru1 C34 88.55(12) . . ?
 C31 Ru1 P1 99.42(10) . . ?
 C31 Ru1 C26 135.35(13) . . ?
 C31 Ru1 C27 113.58(14) . . ?
 C31 Ru1 C33 61.55(15) . . ?
 C31 Ru1 C34 61.55(13) . . ?
 C32 Ru1 P1 108.06(10) . . ?
 C32 Ru1 C26 149.10(12) . . ?
 C32 Ru1 C27 149.60(12) . . ?
 C32 Ru1 C31 37.17(16) . . ?
 C32 Ru1 C33 37.10(15) . . ?
 C32 Ru1 C34 61.49(13) . . ?
 C33 Ru1 P1 142.57(12) . . ?
 C33 Ru1 C26 113.24(14) . . ?
 C33 Ru1 C27 136.01(14) . . ?
 C33 Ru1 C34 36.12(15) . . ?
 C34 Ru1 C27 100.76(13) . . ?
 C35 Ru1 P1 123.61(11) . . ?
 C35 Ru1 C26 99.28(13) . . ?
 C35 Ru1 C27 88.82(12) . . ?
 C35 Ru1 C31 37.05(14) . . ?
 C35 Ru1 C32 61.96(13) . . ?
 C35 Ru1 C33 61.23(14) . . ?
 C35 Ru1 C34 36.94(15) . . ?
 O1 P1 Ru1 119.52(8) . . ?
 O1 P1 N1 101.76(12) . . ?
 O2 P1 Ru1 116.42(9) . . ?
 O2 P1 O1 101.11(11) . . ?
 O2 P1 N1 98.15(12) . . ?
 N1 P1 Ru1 116.51(10) . . ?
 C1 O1 P1 124.32(19) . . ?
 C13 O2 P1 121.60(18) . . ?
 C14 N1 P1 121.3(2) . . ?
 C22 N1 P1 119.50(19) . . ?
 C22 N1 C14 115.3(2) . . ?
 C36 N2 Ru1 177.1(3) . . ?
 C2 C1 O1 117.7(3) . . ?
 C2 C1 C6 122.7(3) . . ?
 C6 C1 O1 119.6(3) . . ?
 C1 C2 H2 120.5 . . ?
 C1 C2 C3 119.0(3) . . ?
 C3 C2 H2 120.5 . . ?
 C2 C3 H3 120.1 . . ?
 C4 C3 C2 119.9(3) . . ?
 C4 C3 H3 120.1 . . ?
 C3 C4 H4 119.9 . . ?
 C5 C4 C3 120.2(3) . . ?
 C5 C4 H4 119.9 . . ?
 C4 C5 H5 119.3 . . ?
 C4 C5 C6 121.4(3) . . ?
 C6 C5 H5 119.3 . . ?
 C1 C6 C5 116.9(3) . . ?
 C1 C6 C7 121.2(3) . . ?
 C5 C6 C7 121.9(3) . . ?
 C6 C7 H7A 108.7 . . ?
 C6 C7 H7B 108.7 . . ?
 C6 C7 C8 114.1(3) . . ?
 H7A C7 H7B 107.6 . . ?
 C8 C7 H7A 108.7 . . ?
 C8 C7 H7B 108.7 . . ?
 C9 C8 C7 120.8(3) . . ?
 C13 C8 C7 121.6(3) . . ?
 C13 C8 C9 117.5(3) . . ?
 C8 C9 H9 119.3 . . ?
 C10 C9 C8 121.5(4) . . ?
 C10 C9 H9 119.3 . . ?
 C9 C10 H10 119.9 . . ?
 C9 C10 C11 120.2(4) . . ?
 C11 C10 H10 119.9 . . ?
 C10 C11 H11 120.2 . . ?
 C10 C11 C12 119.5(3) . . ?
 C12 C11 H11 120.2 . . ?
 C11 C12 H12 120.1 . . ?
 C13 C12 C11 119.7(3) . . ?
 C13 C12 H12 120.1 . . ?
 C8 C13 O2 120.6(3) . . ?
 C12 C13 O2 117.8(3) . . ?
 C12 C13 C8 121.5(3) . . ?
 N1 C14 H14 106.5 . . ?
 N1 C14 C15 113.3(3) . . ?
 N1 C14 C16 109.1(2) . . ?
 C15 C14 H14 106.5 . . ?
 C16 C14 H14 106.5 . . ?
 C16 C14 C15 114.4(3) . . ?
 C14 C15 H15A 109.5 . . ?
 C14 C15 H15B 109.5 . . ?
 C14 C15 H15C 109.5 . . ?
 H15A C15 H15B 109.5 . . ?
 H15A C15 H15C 109.5 . . ?
 H15B C15 H15C 109.5 . . ?
 C17 C16 C14 118.3(3) . . ?
 C21 C16 C14 123.6(3) . . ?
 C21 C16 C17 118.1(3) . . ?
 C16 C17 H17 119.3 . . ?
 C18 C17 C16 121.3(3) . . ?
 C18 C17 H17 119.3 . . ?
 C17 C18 H18 120.0 . . ?
 C17 C18 C19 119.9(4) . . ?
 C19 C18 H18 120.0 . . ?
 C18 C19 H19 120.2 . . ?
 C20 C19 C18 119.6(4) . . ?
 C20 C19 H19 120.2 . . ?
 C19 C20 H20 119.8 . . ?
 C19 C20 C21 120.4(3) . . ?
 C21 C20 H20 119.8 . . ?
 C16 C21 C20 120.7(4) . . ?
 C16 C21 H21 119.7 . . ?
 C20 C21 H21 119.7 . . ?
 N1 C22 H22 106.7 . . ?
 N1 C22 C23 114.3(3) . . ?
 N1 C22 C28 111.5(2) . . ?
 C23 C22 H22 106.7 . . ?
 C23 C22 C28 110.3(2) . . ?
 C28 C22 H22 106.7 . . ?
 C22 C23 H23 117.1 . . ?
 C22 C23 C24 113.8(3) . . ?
 C24 C23 H23 117.1 . . ?
 C25 C23 C22 118.1(3) . . ?
 C25 C23 H23 117.1 . . ?
 C25 C23 C24 61.7(2) . . ?
 C23 C24 H24 115.9 . . ?
 C23 C24 C25 58.62(19) . . ?
 C25 C24 H24 115.9 . . ?
 C30 C24 C23 118.1(3) . . ?
 C30 C24 H24 115.9 . . ?
 C30 C24 C25 120.2(3) . . ?
 C23 C25 C24 59.70(19) . . ?
 C23 C25 H25 115.8 . . ?
 C24 C25 H25 115.8 . . ?
 C26 C25 C23 119.0(3) . . ?
 C26 C25 C24 119.2(3) . . ?
 C26 C25 H25 115.8 . . ?
 Ru1 C26 H26 113.9 . . ?
 C25 C26 Ru1 116.4(2) . . ?
 C25 C26 H26 113.9 . . ?
 C27 C26 Ru1 72.99(17) . . ?
 C27 C26 C25 119.5(3) . . ?
 C27 C26 H26 113.9 . . ?
 Ru1 C27 H27 112.3 . . ?
 C26 C27 Ru1 70.78(17) . . ?
 C26 C27 H27 112.3 . . ?
 C26 C27 C28 117.6(3) . . ?
 C28 C27 Ru1 125.1(2) . . ?
 C28 C27 H27 112.3 . . ?
 C22 C28 H28 110.6 . . ?
 C27 C28 C22 112.0(2) . . ?
 C27 C28 H28 110.6 . . ?
 C29 C28 C22 109.4(2) . . ?
 C29 C28 C27 103.5(2) . . ?
 C29 C28 H28 110.6 . . ?
 C28 C29 H29 120.6 . . ?
 C30 C29 C28 118.8(3) . . ?
 C30 C29 H29 120.6 . . ?
 C24 C30 H30 119.2 . . ?
 C29 C30 C24 121.6(3) . . ?
 C29 C30 H30 119.2 . . ?
 Ru1 C31 H31 123.3 . . ?
 C32 C31 Ru1 71.31(19) . . ?
 C32 C31 H31 126.2 . . ?
 C35 C31 Ru1 70.88(18) . . ?
 C35 C31 H31 126.2 . . ?
 C35 C31 C32 107.6(3) . . ?
 Ru1 C32 H32 122.0 . . ?
 C31 C32 Ru1 71.52(19) . . ?
 C31 C32 H32 126.4 . . ?
 C33 C32 Ru1 71.8(2) . . ?
 C33 C32 C31 107.1(3) . . ?
 C33 C32 H32 126.4 . . ?
 Ru1 C33 H33 122.6 . . ?
 C32 C33 Ru1 71.1(2) . . ?
 C32 C33 H33 125.5 . . ?
 C34 C33 Ru1 72.5(2) . . ?
 C34 C33 C32 109.0(3) . . ?
 C34 C33 H33 125.5 . . ?
 Ru1 C34 H34 124.0 . . ?
 C33 C34 Ru1 71.4(2) . . ?
 C33 C34 H34 126.1 . . ?
 C33 C34 C35 107.8(3) . . ?
 C35 C34 Ru1 70.1(2) . . ?
 C35 C34 H34 126.1 . . ?
 Ru1 C35 H35 120.9 . . ?
 C31 C35 Ru1 72.07(18) . . ?
 C31 C35 C34 108.4(3) . . ?
 C31 C35 H35 125.8 . . ?
 C34 C35 Ru1 72.9(2) . . ?
 C34 C35 H35 125.8 . . ?
 N2 C36 C37 179.1(4) . . ?
 C36 C37 H37A 109.5 . . ?
 C36 C37 H37B 109.5 . . ?
 C36 C37 H37C 109.5 . . ?
 H37A C37 H37B 109.5 . . ?
 H37A C37 H37C 109.5 . . ?
 H37B C37 H37C 109.5 . . ?
 Cl1 C1S H1S 108.0 . . ?
 Cl2 C1S Cl1 110.7(2) . . ?
 Cl2 C1S H1S 108.0 . . ?
 Cl3 C1S Cl1 110.3(2) . . ?
 Cl3 C1S Cl2 111.8(2) . . ?
 Cl3 C1S H1S 108.0 . . ?
 F1 P2 F2 90.45(13) . . ?
 F1 P2 F4 90.79(14) . . ?
 F1 P2 F5 89.96(17) . . ?
 F1 P2 F6 178.77(19) . . ?
 F3 P2 F1 91.60(19) . . ?
 F3 P2 F2 89.39(13) . . ?
 F3 P2 F4 90.76(15) . . ?
 F3 P2 F5 178.19(17) . . ?
 F3 P2 F6 89.51(17) . . ?
 F4 P2 F2 178.75(14) . . ?
 F4 P2 F6 89.71(13) . . ?
 F5 P2 F2 89.70(13) . . ?
 F5 P2 F4 90.12(14) . . ?
 F5 P2 F6 88.91(16) . . ?
 F6 P2 F2 89.05(12) . . ?

loop_
  _geom_torsion_atom_site_label_1
  _geom_torsion_atom_site_label_2
  _geom_torsion_atom_site_label_3
  _geom_torsion_atom_site_label_4
  _geom_torsion
  _geom_torsion_site_symmetry_1
  _geom_torsion_site_symmetry_2
  _geom_torsion_site_symmetry_3
  _geom_torsion_site_symmetry_4
  _geom_torsion_publ_flag
 Ru1 C27 C26 Ru1 0.000(0) . . . . ?
 C1 O1 P1 Ru1 -38.4(3) . . . . ?
 C1 O1 P1 O2 90.8(2) . . . . ?
 C1 O1 P1 N1 -168.3(2) . . . . ?
 C1 C6 C7 C8 85.2(4) . . . . ?
 C2 C1 O1 P1 100.9(3) . . . . ?
 C5 C6 C7 C8 -94.1(4) . . . . ?
 C6 C1 O1 P1 -82.6(3) . . . . ?
 C6 C7 C8 C9 92.4(4) . . . . ?
 C6 C7 C8 C13 -89.4(4) . . . . ?
 C8 C13 O2 P1 80.5(3) . . . . ?
 C12 C13 O2 P1 -103.6(3) . . . . ?
 C13 O2 P1 Ru1 41.9(2) . . . . ?
 C13 O2 P1 O1 -89.3(2) . . . . ?
 C13 O2 P1 N1 167.0(2) . . . . ?
 C14 N1 P1 Ru1 165.8(2) . . . . ?
 C14 N1 P1 O1 -62.5(3) . . . . ?
 C14 N1 P1 O2 40.7(3) . . . . ?
 C15 C14 N1 P1 96.6(3) . . . . ?
 C15 C14 N1 C22 -60.9(3) . . . . ?
 C16 C14 N1 P1 -134.6(2) . . . . ?
 C16 C14 N1 C22 67.9(3) . . . . ?
 C22 N1 P1 Ru1 -37.7(3) . . . . ?
 C22 N1 P1 O1 94.1(2) . . . . ?
 C22 N1 P1 O2 -162.7(2) . . . . ?
 C22 C23 C24 C25 110.3(3) . . . . ?
 C22 C23 C24 C30 0.3(4) . . . . ?
 C22 C23 C25 C24 -103.4(3) . . . . ?
 C22 C23 C25 C26 5.4(4) . . . . ?
 C22 C28 C27 Ru1 -39.3(3) . . . . ?
 C22 C28 C27 C26 45.7(4) . . . . ?
 C22 C28 C29 C30 -41.1(4) . . . . ?
 C23 C22 N1 P1 92.9(3) . . . . ?
 C23 C22 N1 C14 -109.2(3) . . . . ?
 C23 C22 C28 C27 -54.3(3) . . . . ?
 C23 C22 C28 C29 59.8(3) . . . . ?
 C23 C24 C25 C26 -108.4(3) . . . . ?
 C23 C24 C30 C29 21.5(4) . . . . ?
 C23 C25 C24 C23 0.000(1) . . . . ?
 C23 C25 C24 C30 106.5(3) . . . . ?
 C23 C25 C26 Ru1 67.5(3) . . . . ?
 C23 C25 C26 C27 -17.1(4) . . . . ?
 C24 C23 C22 N1 -166.4(2) . . . . ?
 C24 C23 C22 C28 -39.7(3) . . . . ?
 C24 C23 C25 C26 108.8(3) . . . . ?
 C24 C25 C23 C24 0.000(0) . . . . ?
 C24 C25 C26 Ru1 137.0(2) . . . . ?
 C24 C25 C26 C27 52.4(4) . . . . ?
 C24 C30 C29 C28 0.4(5) . . . . ?
 C25 C23 C22 N1 -97.0(3) . . . . ?
 C25 C23 C22 C28 29.7(4) . . . . ?
 C25 C23 C24 C30 -110.0(3) . . . . ?
 C25 C24 C23 C25 0.000(0) . . . . ?
 C25 C24 C30 C29 -46.6(4) . . . . ?
 C25 C26 C27 Ru1 111.2(3) . . . . ?
 C25 C26 C27 C28 -9.1(4) . . . . ?
 C26 C25 C24 C30 -2.0(4) . . . . ?
 C26 C27 C28 C29 -71.9(3) . . . . ?
 C27 C28 C22 N1 73.9(3) . . . . ?
 C27 C28 C29 C30 78.4(3) . . . . ?
 C28 C22 N1 P1 -33.2(3) . . . . ?
 C28 C22 N1 C14 124.7(3) . . . . ?
 C28 C27 C26 Ru1 -120.4(3) . . . . ?
 C29 C28 C22 N1 -172.0(2) . . . . ?
 C29 C28 C27 Ru1 -157.0(2) . . . . ?


_iucr_refine_instructions_details
;
TITL 20srv261 in P21 #4
REM reset to P21 #4
CELL 0.71073 8.7715 18.7732 11.9803 90 100.055 90
ZERR 2 0.0003 0.0006 0.0004 0 0.001 0
LATT -1
SYMM -X,0.5+Y,-Z
SFAC C H Cl F N O P Ru
UNIT 76 74 6 12 4 4 4 2

L.S. 9
PLAN  5
SIZE 0.05 0.06 0.08
TEMP -153.15
CONF C27 C28 C22 N1
CONF C23 C22 C28 C27
CONF C29 C28 C22 N1
CONF C23 C22 C28 C29
CONF C24 C23 C22 N1
CONF C24 C23 C22 C28
CONF C25 C23 C22 N1
CONF C25 C23 C22 C28
CONF C22 C23 C24 C25
CONF C25 C24 C23 C25
CONF C22 C23 C24 C30
CONF C25 C23 C24 C30
CONF C22 C23 C25 C24
CONF C24 C25 C23 C24
CONF C22 C23 C25 C26
CONF C24 C23 C25 C26
CONF C23 C25 C24 C23
CONF C23 C25 C24 C30
CONF C23 C24 C25 C26
CONF C26 C25 C24 C30
CONF C23 C24 C30 C29
CONF C25 C24 C30 C29
CONF C24 C30 C29 C28
CONF C22 C28 C29 C30
CONF C27 C28 C29 C30
CONF C23 C25 C26 Ru1
CONF C24 C25 C26 Ru1
CONF C23 C25 C26 C27
CONF C24 C25 C26 C27
CONF C22 C28 C27 Ru1
CONF C22 C28 C27 C26
CONF C29 C28 C27 Ru1
CONF C26 C27 C28 C29
CONF Ru1 C27 C26 Ru1
CONF C25 C26 C27 Ru1
CONF C28 C27 C26 Ru1
CONF C25 C26 C27 C28
CONF C23 C22 N1 P1
CONF C28 C22 N1 P1
CONF C23 C22 N1 C14
CONF C28 C22 N1 C14
CONF C15 C14 N1 P1
CONF C16 C14 N1 P1
CONF C15 C14 N1 C22
CONF C16 C14 N1 C22
CONF C14 N1 P1 Ru1
CONF C22 N1 P1 Ru1
CONF C14 N1 P1 O1
CONF C22 N1 P1 O1
CONF C14 N1 P1 O2
CONF C22 N1 P1 O2
CONF C13 O2 P1 Ru1
CONF C13 O2 P1 O1
CONF C13 O2 P1 N1
CONF C8 C13 O2 P1
CONF C12 C13 O2 P1
CONF C1 O1 P1 Ru1
CONF C1 O1 P1 O2
CONF C1 O1 P1 N1
CONF C2 C1 O1 P1
CONF C6 C1 O1 P1
CONF C1 C6 C7 C8
CONF C5 C6 C7 C8
CONF C6 C7 C8 C9
CONF C6 C7 C8 C13
BOND $h
fmap 2 53
acta 
OMIT -2 60
OMIT 7 19 2
OMIT 5 20 4
WGHT 0.023 0.92
FVAR 0.76926
REM <olex2.extras>
REM <HklSrc "%.\\20srv261.hkl">
REM </olex2.extras>

Ru1   8     0.77557  0.21547  0.42767  11.00000  0.00975  0.01232  0.01471 =
 -0.00017  0.00117 -0.00088 
P1    7     0.98962  0.28254  0.46115  11.00000  0.00947  0.01392  0.01356 =
 0.00091  0.00150 -0.00024 
O1    6     0.99896  0.35531  0.38756  11.00000  0.01708  0.01373  0.01410 =
 0.00180  0.00258 -0.00187 
O2    6     1.15122  0.24343  0.44680  11.00000  0.01171  0.01919  0.01754 =
 0.00020  0.00169  0.00155 
N1    5     1.04264  0.31144  0.59134  11.00000  0.00991  0.01835  0.01373 =
 -0.00038  0.00035 -0.00162 
N2    5     0.89333  0.15066  0.54977  11.00000  0.01459  0.01653  0.02172 =
 0.00211  0.00540 -0.00046 
C1    1     0.93907  0.36206  0.27232  11.00000  0.01789  0.01480  0.01545 =
 0.00174  0.00034 -0.00263 
C2    1     0.79830  0.39614  0.24240  11.00000  0.01994  0.01685  0.02057 =
 0.00011  0.00262  0.00149 
AFIX 43
H2    2     0.74326  0.41254  0.29902  11.00000 -1.20000 
AFIX 0
C3    1     0.73843  0.40607  0.12824  11.00000  0.02767  0.02105  0.02474 =
 0.00086 -0.00505  0.00527 
AFIX 43
H3    2     0.64239  0.42994  0.10623  11.00000 -1.20000 
AFIX 0
C4    1     0.81931  0.38102  0.04635  11.00000  0.03633  0.02417  0.01738 =
 -0.00012 -0.00516  0.00124 
AFIX 43
H4    2     0.77736  0.38684 -0.03174  11.00000 -1.20000 
AFIX 0
C5    1     0.96048  0.34770  0.07820  11.00000  0.03309  0.02263  0.01787 =
 0.00129  0.00615 -0.00120 
AFIX 43
H5    2     1.01468  0.33087  0.02137  11.00000 -1.20000 
AFIX 0
C6    1     1.02547  0.33818  0.19258  11.00000  0.01952  0.01784  0.01748 =
 0.00152  0.00316 -0.00273 
C7    1     1.18081  0.30294  0.22852  11.00000  0.01671  0.02534  0.02184 =
 0.00387  0.00915 -0.00015 
AFIX 23
H7A   2     1.23477  0.32639  0.29839  11.00000 -1.20000 
H7B   2     1.24391  0.31058  0.16864  11.00000 -1.20000 
AFIX 0
C8    1     1.17178  0.22359  0.25056  11.00000  0.01174  0.02304  0.02357 =
 -0.00336  0.00322  0.00229 
C9    1     1.18020  0.17440  0.16495  11.00000  0.01888  0.03408  0.02308 =
 -0.00524  0.00450  0.00402 
AFIX 43
H9    2     1.18556  0.19101  0.09084  11.00000 -1.20000 
AFIX 0
C10   1     1.18092  0.10223  0.18524  11.00000  0.02411  0.03373  0.03396 =
 -0.01161  0.00340  0.00784 
AFIX 43
H10   2     1.18522  0.06969  0.12513  11.00000 -1.20000 
AFIX 0
C11   1     1.17542  0.07695  0.29286  11.00000  0.01895  0.02090  0.04391 =
 -0.00423  0.00281  0.00557 
AFIX 43
H11   2     1.17898  0.02718  0.30744  11.00000 -1.20000 
AFIX 0
C12   1     1.16466  0.12476  0.37935  11.00000  0.01530  0.02034  0.02973 =
 0.00228  0.00281  0.00519 
AFIX 43
H12   2     1.16095  0.10792  0.45360  11.00000 -1.20000 
AFIX 0
C13   1     1.15936  0.19718  0.35701  11.00000  0.00975  0.02018  0.02280 =
 -0.00227  0.00226  0.00130 
C14   1     1.19987  0.34186  0.63053  11.00000  0.01135  0.02251  0.01706 =
 -0.00011  0.00067 -0.00524 
AFIX 13
H14   2     1.26658  0.32428  0.57664  11.00000 -1.20000 
AFIX 0
C15   1     1.20369  0.42338  0.62525  11.00000  0.02476  0.02303  0.03250 =
 0.00077  0.00185 -0.01031 
AFIX 137
H15A  2     1.13928  0.44317  0.67680  11.00000 -1.50000 
H15B  2     1.16369  0.43911  0.54766  11.00000 -1.50000 
H15C  2     1.31052  0.44001  0.64790  11.00000 -1.50000 
AFIX 0
C16   1     1.26670  0.31077  0.74579  11.00000  0.00811  0.02585  0.01580 =
 -0.00101  0.00170 -0.00466 
C17   1     1.30936  0.23905  0.75165  11.00000  0.01897  0.03288  0.01987 =
 -0.00192  0.00102  0.00231 
AFIX 43
H17   2     1.29212  0.21102  0.68461  11.00000 -1.20000 
AFIX 0
C18   1     1.37617  0.20799  0.85305  11.00000  0.02471  0.03941  0.03058 =
 0.00720  0.00181  0.00505 
AFIX 43
H18   2     1.40385  0.15903  0.85534  11.00000 -1.20000 
AFIX 0
C19   1     1.40272  0.24837  0.95135  11.00000  0.02056  0.05662  0.02073 =
 0.00894 -0.00072  0.00065 
AFIX 43
H19   2     1.45044  0.22748  1.02096  11.00000 -1.20000 
AFIX 0
C20   1     1.35944  0.31904  0.94747  11.00000  0.02247  0.05342  0.01730 =
 -0.00703  0.00346 -0.00954 
AFIX 43
H20   2     1.37618  0.34673  1.01488  11.00000 -1.20000 
AFIX 0
C21   1     1.29122  0.35014  0.84515  11.00000  0.01793  0.03255  0.02101 =
 -0.00478  0.00489 -0.00596 
AFIX 43
H21   2     1.26125  0.39881  0.84356  11.00000 -1.20000 
AFIX 0
C22   1     0.92272  0.33363  0.65772  11.00000  0.01257  0.01495  0.01365 =
 -0.00004  0.00182 -0.00205 
AFIX 13
H22   2     0.97001  0.37189  0.71076  11.00000 -1.20000 
AFIX 0
C23   1     0.87175  0.27524  0.73006  11.00000  0.01508  0.01644  0.01422 =
 0.00203  0.00295  0.00008 
AFIX 13
H23   2     0.95477  0.24899  0.78181  11.00000 -1.20000 
AFIX 0
C24   1     0.72457  0.29266  0.77539  11.00000  0.01983  0.01849  0.01627 =
 -0.00051  0.00597 -0.00356 
AFIX 13
H24   2     0.72008  0.27497  0.85348  11.00000 -1.20000 
AFIX 0
C25   1     0.72679  0.23458  0.68363  11.00000  0.01800  0.01428  0.01848 =
 0.00063  0.00808 -0.00471 
AFIX 13
H25   2     0.72307  0.18420  0.71010  11.00000 -1.20000 
AFIX 0
C26   1     0.64829  0.24864  0.56609  11.00000  0.01171  0.01667  0.02096 =
 -0.00256  0.00463 -0.00135 
AFIX 13
H26   2     0.53589  0.23586  0.55138  11.00000 -1.20000 
AFIX 0
C27   1     0.68307  0.31106  0.51104  11.00000  0.01156  0.01585  0.01671 =
 -0.00142  0.00114  0.00280 
AFIX 13
H27   2     0.58952  0.33223  0.46277  11.00000 -1.20000 
AFIX 0
C28   1     0.78209  0.36679  0.58160  11.00000  0.01455  0.01202  0.01462 =
 0.00163  0.00201 -0.00125 
AFIX 13
H28   2     0.81554  0.40432  0.53177  11.00000 -1.20000 
AFIX 0
C29   1     0.67435  0.39786  0.65466  11.00000  0.01419  0.01546  0.01984 =
 -0.00386  0.00198  0.00002 
AFIX 43
H29   2     0.62540  0.44251  0.63626  11.00000 -1.20000 
AFIX 0
C30   1     0.64946  0.36173  0.74471  11.00000  0.01331  0.01973  0.02076 =
 -0.00469  0.00416 -0.00143 
AFIX 43
H30   2     0.58145  0.38087  0.79064  11.00000 -1.20000 
AFIX 0
C31   1     0.72825  0.21976  0.23939  11.00000  0.03544  0.03207  0.01553 =
 -0.00305 -0.00030 -0.01661 
AFIX 43
H31   2     0.77661  0.25279  0.19666  11.00000 -1.20000 
AFIX 0
C32   1     0.78330  0.15087  0.27358  11.00000  0.01751  0.03508  0.02692 =
 -0.01491 -0.00170  0.00392 
AFIX 43
H32   2     0.87636  0.12956  0.25955  11.00000 -1.20000 
AFIX 0
C33   1     0.67366  0.11971  0.33259  11.00000  0.04637  0.01923  0.02594 =
 -0.00301 -0.00505 -0.01337 
AFIX 43
H33   2     0.68066  0.07335  0.36488  11.00000 -1.20000 
AFIX 0
C34   1     0.55440  0.16777  0.33566  11.00000  0.01585  0.05465  0.02644 =
 -0.01573  0.00528 -0.01438 
AFIX 43
H34   2     0.46535  0.15988  0.36916  11.00000 -1.20000 
AFIX 0
C35   1     0.58894  0.23045  0.28017  11.00000  0.03065  0.02591  0.02791 =
 -0.01158 -0.01500  0.01240 
AFIX 43
H35   2     0.52845  0.27271  0.27174  11.00000 -1.20000 
AFIX 0
C36   1     0.95508  0.11220  0.61584  11.00000  0.01907  0.02118  0.02653 =
 0.00387  0.00787  0.00200 
C37   1     1.03398  0.06359  0.70195  11.00000  0.03145  0.04394  0.04973 =
 0.02835  0.01304  0.01468 
AFIX 137
H37A  2     1.04194  0.08561  0.77691  11.00000 -1.50000 
H37B  2     1.13798  0.05336  0.68675  11.00000 -1.50000 
H37C  2     0.97503  0.01913  0.70007  11.00000 -1.50000 
AFIX 0

Cl1   3     0.19399  0.64299  0.02643  11.00000  0.05629  0.03031  0.03360 =
 -0.00421  0.00229  0.00181 
Cl2   3     0.41717  0.54961 -0.05086  11.00000  0.04368  0.05169  0.03597 =
 0.00787  0.00654  0.00774 
Cl3   3     0.15320  0.49091  0.03345  11.00000  0.06227  0.03378  0.07423 =
 -0.01115  0.02211 -0.01431 
C1S   1     0.28870  0.55984  0.04537  11.00000  0.03679  0.03193  0.02560 =
 0.00344 -0.00309 -0.00353 
AFIX 13
H1S   2     0.35058  0.55853  0.12381  11.00000 -1.20000 
AFIX 0

P2    7     0.49662  0.52404  0.37006  11.00000  0.02359  0.02059  0.02124 =
 0.00389  0.00710  0.00840 
F1    4     0.43797  0.51678  0.48691  11.00000  0.05557  0.08486  0.04181 =
 0.02881  0.03020  0.03421 
F2    4     0.66902  0.50326  0.43027  11.00000  0.02979  0.02985  0.02699 =
 0.00313  0.00223  0.01364 
F3    4     0.46266  0.44282  0.34184  11.00000  0.03725  0.02417  0.10523 =
 -0.00739  0.00270  0.00008 
F4    4     0.32603  0.54519  0.30752  11.00000  0.02419  0.04787  0.03871 =
 0.00154  0.00542  0.01424 
F5    4     0.53534  0.60619  0.39636  11.00000  0.05171  0.02237  0.06612 =
 -0.00374 -0.00160  0.01177 
F6    4     0.55839  0.53284  0.25248  11.00000  0.03483  0.07469  0.02336 =
 0.01317  0.00967  0.01969 
HKLF 4

END
;

_olex2_submission_special_instructions  'No special instructions were received'
