# Supplementary material for: Control of dynamic sp3-C stereochemistry
Source: Nat Chem. 2023 Mar 13;15(5):615–24. doi: 10.1038/s41557-023-01156-7 (PMC10159849; doi:10.1038/s41557-023-01156-7)
Supplement: Supplementary file 10 — Crystallographic data for compound LBB2RuCp(NCMe)·PF6; CCDC reference 2173984. [file 41557_2023_1156_MOESM10_ESM.cif]

data_LBB2RuCp(NCMe)PF6_21srv252
_audit_creation_date               2021-05-14
_audit_creation_method
;
Olex2 1.3-beta
(compiled 2020.11.12 svn.r5f609507 for OlexSys, GUI svn.r6272)
;
_shelx_SHELXL_version_number       '2017/1'
loop_
  _audit_author_name
  _audit_author_email
  _audit_author_address
 'Yufit, D.' d.s.yufit@durham.ac.uk
;
Durham University
Chemistry Department
Science Site, South Rd.
Durham
DH1 3LE
UK
;

_publ_requested_journal           'Nature Chemistry'
_publ_section_title
;
Control of Dynamic sp^3^-C Stereochemistry
;
_publ_contact_author_name         'Dmitry Yufit'
_publ_contact_author_address
;
Department of Chemistry
Durham University
South Rd.
Durham
DH1 3LE
UK
;
_publ_contact_author_email        'd.s.yufit@durham.ac.uk'


_publ_contact_letter
;
The CIF file contains data for structure LBB2RuCp(NCMe)PF6  from
the paper 

"Control of Dynamic sp^3^-C Stereochemistry"

by A.N. Bismillah, T.G. Johnson, B.A. Hussein, A.T. Turley, H.C. Wong, J.A. Aguilar, D.S. Yufit
and  P.R. McGonigal

The paper will be submitted to Nature Chemistry shortly. 
;
loop_
_publ_author_name
_publ_author_address

'Bismillah, Aisha N.'
;
Department of Chemistry
Durham University
South Rd.
Durham
DH1 3LE
UK
;

'Johnson, Tobias G.'
;
Department of Chemistry
Durham University
South Rd.
Durham
DH1 3LE
UK
;

'Hussein, Burhan A.'
;
Department of Chemistry
Durham University
South Rd.
Durham
DH1 3LE
UK
;
'Turley, Andrew T.'
;
Department of Chemistry
Durham University
South Rd.
Durham
DH1 3LE
UK
;
'Wong, Ho Chi'
;
Department of Chemistry
Durham University
South Rd.
Durham
DH1 3LE
UK
;
'Aguilar, Juan A.'
;
Department of Chemistry
Durham University
South Rd.
Durham
DH1 3LE
UK
;

'Yufit, Dmitry S.'
;
Department of Chemistry
Durham University
South Rd.
Durham
DH1 3LE
UK
;
'McGonigal, Paul R.'
;
Department of Chemistry
Durham University
South Rd.
Durham
DH1 3LE
UK
;


_publ_section_references
;
Dolomanov, O.V., Bourhis, L.J., Gildea, R.J, Howard, J.A.K. & Puschmann, H.
 (2009), J. Appl. Cryst. 42, 339-341.

Sheldrick, G.M. (2015). Acta Cryst. A71, 3-8.

Sheldrick, G.M. (2015). Acta Cryst. C71, 3-8.
;
_chemical_name_common              ?
_chemical_name_systematic          ?
_chemical_formula_moiety           'C36 H34 N2 O2 P Ru, F6 P'
_chemical_formula_sum              'C36 H34 F6 N2 O2 P2 Ru'
_chemical_formula_weight           803.66
_chemical_melting_point            ?
loop_
  _atom_type_symbol
  _atom_type_description
  _atom_type_scat_dispersion_real
  _atom_type_scat_dispersion_imag
  _atom_type_scat_source
 'C' 'C' 0.0033 0.0016 'International Tables Vol C Tables 4.2.6.8 and 6.1.1.4'
 'H' 'H' 0.0000 0.0000 'International Tables Vol C Tables 4.2.6.8 and 6.1.1.4'
 'F' 'F' 0.0171 0.0103 'International Tables Vol C Tables 4.2.6.8 and 6.1.1.4'
 'N' 'N' 0.0061 0.0033 'International Tables Vol C Tables 4.2.6.8 and 6.1.1.4'
 'O' 'O' 0.0106 0.0060 'International Tables Vol C Tables 4.2.6.8 and 6.1.1.4'
 'P' 'P' 0.1023 0.0942 'International Tables Vol C Tables 4.2.6.8 and 6.1.1.4'
 'Ru' 'Ru' -1.2594 0.8363
 'International Tables Vol C Tables 4.2.6.8 and 6.1.1.4'

_shelx_space_group_comment
;
The symmetry employed for this shelxl refinement is uniquely defined
by the following loop, which should always be used as a source of
symmetry information in preference to the above space-group names.
They are only intended as comments.
;
_space_group_crystal_system        'monoclinic'
_space_group_IT_number             14
_space_group_name_H-M_alt          'P 1 21/n 1'
_space_group_name_Hall             '-P 2yn'
loop_
  _space_group_symop_operation_xyz
 'x, y, z'
 '-x+1/2, y+1/2, -z+1/2'
 '-x, -y, -z'
 'x-1/2, -y-1/2, z-1/2'

_cell_length_a                     12.8456(5)
_cell_length_b                     13.6849(6)
_cell_length_c                     19.4533(8)
_cell_angle_alpha                  90
_cell_angle_beta                   108.231(2)
_cell_angle_gamma                  90
_cell_volume                       3248.0(2)
_cell_formula_units_Z              4
_cell_measurement_reflns_used      9851
_cell_measurement_temperature      120.0
_cell_measurement_theta_max        31.50
_cell_measurement_theta_min        2.71
_shelx_estimated_absorpt_T_max     0.920
_shelx_estimated_absorpt_T_min     0.886
_exptl_absorpt_coefficient_mu      0.654
_exptl_absorpt_correction_T_max    0.1577
_exptl_absorpt_correction_T_min    0.1239
_exptl_absorpt_correction_type     multi-scan
_exptl_absorpt_process_details
;
SADABS-2016/2 (Bruker,2016/2) was used for absorption correction.
wR2(int) was 0.0702 before and 0.0531 after correction.
The Ratio of minimum to maximum transmission is 0.7857.
The \l/2 correction factor is Not present.
;
_exptl_absorpt_special_details     ?
_exptl_crystal_colour              'clear dark yellow'
_exptl_crystal_colour_lustre       clear
_exptl_crystal_colour_modifier     dark
_exptl_crystal_colour_primary      yellow
_exptl_crystal_density_diffrn      1.643
_exptl_crystal_density_meas        ?
_exptl_crystal_density_method      ?
_exptl_crystal_description         prism
_exptl_crystal_F_000               1632
_exptl_crystal_size_max            0.19
_exptl_crystal_size_mid            0.14
_exptl_crystal_size_min            0.13
_exptl_transmission_factor_max     ?
_exptl_transmission_factor_min     ?
_diffrn_reflns_av_R_equivalents    0.0414
_diffrn_reflns_av_unetI/netI       0.0233
_diffrn_reflns_Laue_measured_fraction_full  0.995
_diffrn_reflns_Laue_measured_fraction_max  0.997
_diffrn_reflns_limit_h_max         18
_diffrn_reflns_limit_h_min         -18
_diffrn_reflns_limit_k_max         19
_diffrn_reflns_limit_k_min         -19
_diffrn_reflns_limit_l_max         27
_diffrn_reflns_limit_l_min         -27
_diffrn_reflns_number              77345
_diffrn_reflns_point_group_measured_fraction_full  0.995
_diffrn_reflns_point_group_measured_fraction_max  0.997
_diffrn_reflns_theta_full          25.242
_diffrn_reflns_theta_max           29.998
_diffrn_reflns_theta_min           2.204
_diffrn_ambient_temperature        120.0
_diffrn_detector                   'Bruker PHOTON III C14 MM CPAD'
_diffrn_detector_area_resol_mean   54.4
_diffrn_detector_type              'CPA sensor'
_diffrn_measured_fraction_theta_full  0.995
_diffrn_measured_fraction_theta_max  0.997
_diffrn_measurement_device         '3-circle diffractometer'
_diffrn_measurement_device_type    'Bruker D8 Venture'
_diffrn_measurement_method         '\w- and \f-scans'
_diffrn_radiation_monochromator    'focusing mirrors'
_diffrn_radiation_probe            X-ray
_diffrn_radiation_type             MoK\a
_diffrn_radiation_wavelength       0.71073
_diffrn_source                     'microfocus sealed X-ray tube'
_diffrn_source_current             1.4
_diffrn_source_power               0.07
_diffrn_source_type                'Incoatec I\mS 3.0 microsource'
_diffrn_source_voltage             50.0
_diffrn_standards_number           0
_reflns_Friedel_coverage           0.000
_reflns_Friedel_fraction_full      .
_reflns_Friedel_fraction_max       .
_reflns_number_gt                  8513
_reflns_number_total               9443
_reflns_special_details
;
 Reflections were merged by SHELXL according to the crystal
 class for the calculation of statistics and refinement.
 
 _reflns_Friedel_fraction is defined as the number of unique
 Friedel pairs measured divided by the number that would be
 possible theoretically, ignoring centric projections and
 systematic absences.
;
_reflns_threshold_expression       'I > 2\s(I)'
_computing_bruker_data_scaling     'SADABS V2012/1 (Bruker AXS Inc.)'
_computing_cell_refinement         'SAINT V8.40A (Bruker, 2019)'
_computing_data_collection         'APEX3 v.2017.3_0 (Bruker AXS, 2017)'
_computing_data_reduction          'SAINT V8.40A (Bruker, 2019)'
_computing_molecular_graphics      'Olex2 1.3-beta (Dolomanov et al., 2009)'
_computing_publication_material    'Olex2 1.3-beta (Dolomanov et al., 2009)'
_computing_structure_refinement    'SHELXL 2017/1 (Sheldrick, 2015)'
_computing_structure_solution      'SHELXT 2014/5 (Sheldrick, 2014)'
_refine_diff_density_max           0.458
_refine_diff_density_min           -0.431
_refine_diff_density_rms           0.067
_refine_ls_extinction_coef         .
_refine_ls_extinction_method       none
_refine_ls_goodness_of_fit_ref     1.047
_refine_ls_hydrogen_treatment      constr
_refine_ls_matrix_type             full
_refine_ls_number_parameters       443
_refine_ls_number_reflns           9443
_refine_ls_number_restraints       0
_refine_ls_R_factor_all            0.0344
_refine_ls_R_factor_gt             0.0296
_refine_ls_restrained_S_all        1.047
_refine_ls_shift/su_max            0.003
_refine_ls_shift/su_mean           0.000
_refine_ls_structure_factor_coef   Fsqd
_refine_ls_weighting_details      
 'w=1/[\s^2^(Fo^2^)+(0.0284P)^2^+3.0934P] where P=(Fo^2^+2Fc^2^)/3'
_refine_ls_weighting_scheme        calc
_refine_ls_wR_factor_gt            0.0704
_refine_ls_wR_factor_ref           0.0730
_refine_special_details            ?
_olex2_refinement_description
;
1. Fixed Uiso
 At 1.2 times of:
  All C(H) groups, All C(H,H) groups
 At 1.5 times of:
  All C(H,H,H) groups
2.a Ternary CH refined with riding coordinates:
 C21(H21), C22(H22), C23(H23), C26(H26), C27(H27), C28(H28), C29(H29)
2.b Secondary CH2 refined with riding coordinates:
 C7(H7A,H7B), C14(H14A,H14B)
2.c Aromatic/amide H refined with riding coordinates:
 C2(H2), C3(H3), C4(H4), C5(H5), C9(H9), C10(H10), C11(H11), C12(H12),
 C16(H16), C17(H17), C18(H18), C19(H19), C20(H20), C24(H24), C25(H25), C30(H30),
  C31(H31), C32(H32), C33(H33), C34(H34)
2.d Idealised Me refined as rotating group:
 C36(H36A,H36B,H36C)
;
_atom_sites_solution_hydrogens     geom
_atom_sites_solution_primary       dual
_atom_sites_solution_secondary     ?
loop_
  _atom_site_label
  _atom_site_type_symbol
  _atom_site_fract_x
  _atom_site_fract_y
  _atom_site_fract_z
  _atom_site_U_iso_or_equiv
  _atom_site_adp_type
  _atom_site_occupancy
  _atom_site_site_symmetry_order
  _atom_site_calc_flag
  _atom_site_refinement_flags_posn
  _atom_site_refinement_flags_adp
  _atom_site_refinement_flags_occupancy
  _atom_site_disorder_assembly
  _atom_site_disorder_group
 Ru1 Ru 0.54978(2) 0.33950(2) 0.35529(2) 0.01707(4) Uani 1 1 d . . . . .
 P1 P 0.71746(3) 0.39197(3) 0.36241(2) 0.01476(8) Uani 1 1 d . . . . .
 O1 O 0.81502(9) 0.36851(9) 0.43723(6) 0.0178(2) Uani 1 1 d . . . . .
 O2 O 0.73843(9) 0.50748(8) 0.35050(6) 0.0175(2) Uani 1 1 d . . . . .
 N1 N 0.77590(11) 0.34276(10) 0.30680(7) 0.0169(2) Uani 1 1 d . . . . .
 N2 N 0.61791(12) 0.20476(11) 0.38572(8) 0.0225(3) Uani 1 1 d . . . . .
 C1 C 0.80749(13) 0.38896(12) 0.50617(8) 0.0172(3) Uani 1 1 d . . . . .
 C2 C 0.77500(14) 0.31482(13) 0.54355(9) 0.0216(3) Uani 1 1 d . . . . .
 H2 H 0.755778 0.252410 0.521923 0.026 Uiso 1 1 calc R U . . .
 C3 C 0.77083(15) 0.33264(14) 0.61278(10) 0.0247(3) Uani 1 1 d . . . . .
 H3 H 0.747216 0.282775 0.638473 0.030 Uiso 1 1 calc R U . . .
 C4 C 0.80116(15) 0.42334(14) 0.64448(9) 0.0240(3) Uani 1 1 d . . . . .
 H4 H 0.798427 0.435731 0.691933 0.029 Uiso 1 1 calc R U . . .
 C5 C 0.83535(14) 0.49560(13) 0.60691(9) 0.0215(3) Uani 1 1 d . . . . .
 H5 H 0.856604 0.557276 0.629323 0.026 Uiso 1 1 calc R U . . .
 C6 C 0.83952(13) 0.48043(12) 0.53687(8) 0.0175(3) Uani 1 1 d . . . . .
 C7 C 0.87185(13) 0.56131(12) 0.49492(9) 0.0188(3) Uani 1 1 d . . . . .
 H7A H 0.908827 0.533032 0.461862 0.023 Uiso 1 1 calc R U . . .
 H7B H 0.924175 0.605736 0.528893 0.023 Uiso 1 1 calc R U . . .
 C8 C 0.77235(13) 0.61847(12) 0.45157(9) 0.0177(3) Uani 1 1 d . . . . .
 C9 C 0.74132(15) 0.70328(12) 0.47999(9) 0.0218(3) Uani 1 1 d . . . . .
 H9 H 0.784638 0.725794 0.526301 0.026 Uiso 1 1 calc R U . . .
 C10 C 0.64890(15) 0.75512(13) 0.44210(10) 0.0246(3) Uani 1 1 d . . . . .
 H10 H 0.628468 0.812070 0.462700 0.030 Uiso 1 1 calc R U . . .
 C11 C 0.58597(15) 0.72386(13) 0.37393(10) 0.0249(3) Uani 1 1 d . . . . .
 H11 H 0.522364 0.759420 0.347845 0.030 Uiso 1 1 calc R U . . .
 C12 C 0.61588(14) 0.64044(12) 0.34366(9) 0.0210(3) Uani 1 1 d . . . . .
 H12 H 0.574413 0.619774 0.296399 0.025 Uiso 1 1 calc R U . . .
 C13 C 0.70702(13) 0.58808(11) 0.38354(9) 0.0172(3) Uani 1 1 d . . . . .
 C14 C 0.89230(13) 0.36170(12) 0.31609(9) 0.0188(3) Uani 1 1 d . . . . .
 H14A H 0.919938 0.411389 0.354471 0.023 Uiso 1 1 calc R U . . .
 H14B H 0.898849 0.389055 0.270510 0.023 Uiso 1 1 calc R U . . .
 C15 C 0.96305(13) 0.27145(12) 0.33586(9) 0.0197(3) Uani 1 1 d . . . . .
 C16 C 1.05266(14) 0.26013(14) 0.31074(10) 0.0249(4) Uani 1 1 d . . . . .
 H16 H 1.067879 0.308524 0.280196 0.030 Uiso 1 1 calc R U . . .
 C17 C 1.11992(15) 0.17862(16) 0.33001(12) 0.0341(5) Uani 1 1 d . . . . .
 H17 H 1.180369 0.171045 0.312179 0.041 Uiso 1 1 calc R U . . .
 C18 C 1.09894(17) 0.10838(16) 0.37518(13) 0.0375(5) Uani 1 1 d . . . . .
 H18 H 1.144933 0.052623 0.388449 0.045 Uiso 1 1 calc R U . . .
 C19 C 1.01084(19) 0.11971(15) 0.40090(12) 0.0357(5) Uani 1 1 d . . . . .
 H19 H 0.996799 0.071873 0.432272 0.043 Uiso 1 1 calc R U . . .
 C20 C 0.94258(16) 0.20072(14) 0.38113(10) 0.0268(4) Uani 1 1 d . . . . .
 H20 H 0.881770 0.207659 0.398676 0.032 Uiso 1 1 calc R U . . .
 C21 C 0.70861(13) 0.31117(12) 0.23343(9) 0.0184(3) Uani 1 1 d . . . . .
 H21 H 0.756612 0.315660 0.201797 0.022 Uiso 1 1 calc R U . . .
 C22 C 0.66902(14) 0.20673(12) 0.22939(9) 0.0199(3) Uani 1 1 d . . . . .
 H22 H 0.725619 0.155554 0.250395 0.024 Uiso 1 1 calc R U . . .
 C23 C 0.57972(14) 0.18089(13) 0.15974(9) 0.0232(3) Uani 1 1 d . . . . .
 H23 H 0.583003 0.113371 0.140871 0.028 Uiso 1 1 calc R U . . .
 C24 C 0.54337(15) 0.25796(15) 0.10473(9) 0.0261(4) Uani 1 1 d . . . . .
 H24 H 0.508706 0.240154 0.055675 0.031 Uiso 1 1 calc R U . . .
 C25 C 0.55801(15) 0.35217(14) 0.12221(9) 0.0256(4) Uani 1 1 d . . . . .
 H25 H 0.535544 0.401138 0.085946 0.031 Uiso 1 1 calc R U . . .
 C26 C 0.61105(14) 0.38011(13) 0.20083(9) 0.0201(3) Uani 1 1 d . . . . .
 H26 H 0.635932 0.449718 0.204941 0.024 Uiso 1 1 calc R U . . .
 C27 C 0.52108(14) 0.36605(13) 0.23573(9) 0.0215(3) Uani 1 1 d . . . . .
 H27 H 0.456337 0.409158 0.213740 0.026 Uiso 1 1 calc R U . . .
 C28 C 0.49051(14) 0.27052(13) 0.24607(9) 0.0219(3) Uani 1 1 d . . . . .
 H28 H 0.409574 0.259101 0.228238 0.026 Uiso 1 1 calc R U . . .
 C29 C 0.55585(14) 0.18771(13) 0.23286(9) 0.0216(3) Uani 1 1 d . . . . .
 H29 H 0.545350 0.123956 0.254930 0.026 Uiso 1 1 calc R U . . .
 C30 C 0.52128(16) 0.44860(17) 0.43217(12) 0.0354(5) Uani 1 1 d . . . . .
 H30 H 0.574923 0.494081 0.458385 0.043 Uiso 1 1 calc R U . . .
 C31 C 0.44382(16) 0.46432(15) 0.36286(13) 0.0324(4) Uani 1 1 d . . . . .
 H31 H 0.437552 0.521183 0.333825 0.039 Uiso 1 1 calc R U . . .
 C32 C 0.37708(15) 0.37884(15) 0.34488(11) 0.0270(4) Uani 1 1 d . . . . .
 H32 H 0.317388 0.369686 0.301856 0.032 Uiso 1 1 calc R U . . .
 C33 C 0.41397(15) 0.31056(15) 0.40107(10) 0.0269(4) Uani 1 1 d . . . . .
 H33 H 0.384322 0.247368 0.402868 0.032 Uiso 1 1 calc R U . . .
 C34 C 0.50498(16) 0.35407(17) 0.45538(11) 0.0322(4) Uani 1 1 d . . . . .
 H34 H 0.546935 0.324155 0.499397 0.039 Uiso 1 1 calc R U . . .
 C35 C 0.64781(16) 0.12875(14) 0.40613(10) 0.0265(4) Uani 1 1 d . . . . .
 C36 C 0.6863(2) 0.03107(16) 0.43177(13) 0.0411(5) Uani 1 1 d . . . . .
 H36A H 0.676466 -0.012513 0.390238 0.062 Uiso 1 1 calc R U . . .
 H36B H 0.644267 0.006156 0.462245 0.062 Uiso 1 1 calc R U . . .
 H36C H 0.764214 0.033910 0.460060 0.062 Uiso 1 1 calc R U . . .
 P2 P 0.35586(4) 0.95017(4) 0.36103(3) 0.02722(10) Uani 1 1 d . . . . .
 F1 F 0.33816(11) 0.85175(9) 0.31336(7) 0.0364(3) Uani 1 1 d . . . . .
 F2 F 0.44332(12) 0.98597(12) 0.32331(9) 0.0537(4) Uani 1 1 d . . . . .
 F3 F 0.25964(11) 1.00057(9) 0.29781(7) 0.0374(3) Uani 1 1 d . . . . .
 F4 F 0.26660(11) 0.91270(9) 0.39692(7) 0.0374(3) Uani 1 1 d . . . . .
 F5 F 0.44987(12) 0.89867(12) 0.42317(8) 0.0521(4) Uani 1 1 d . . . . .
 F6 F 0.37111(13) 1.04819(10) 0.40752(8) 0.0477(3) Uani 1 1 d . . . . .

loop_
  _atom_site_aniso_label
  _atom_site_aniso_U_11
  _atom_site_aniso_U_22
  _atom_site_aniso_U_33
  _atom_site_aniso_U_23
  _atom_site_aniso_U_13
  _atom_site_aniso_U_12
 Ru1 0.01415(6) 0.02055(7) 0.01765(6) -0.00422(5) 0.00661(4) -0.00064(4)
 P1 0.01357(17) 0.01575(18) 0.01481(17) -0.00193(13) 0.00422(14) 0.00133(13)
 O1 0.0175(5) 0.0193(5) 0.0149(5) -0.0014(4) 0.0027(4) 0.0032(4)
 O2 0.0184(5) 0.0162(5) 0.0178(5) -0.0007(4) 0.0055(4) 0.0016(4)
 N1 0.0126(6) 0.0209(6) 0.0170(6) -0.0046(5) 0.0044(5) 0.0006(5)
 N2 0.0248(7) 0.0228(7) 0.0207(7) -0.0037(5) 0.0082(6) -0.0046(6)
 C1 0.0160(7) 0.0196(7) 0.0140(7) -0.0005(5) 0.0019(5) 0.0039(6)
 C2 0.0221(8) 0.0201(8) 0.0191(7) 0.0020(6) 0.0016(6) 0.0014(6)
 C3 0.0237(8) 0.0287(9) 0.0200(8) 0.0055(6) 0.0045(6) 0.0025(7)
 C4 0.0238(8) 0.0307(9) 0.0161(7) 0.0003(6) 0.0042(6) 0.0058(7)
 C5 0.0208(7) 0.0226(8) 0.0185(7) -0.0035(6) 0.0025(6) 0.0031(6)
 C6 0.0144(6) 0.0187(7) 0.0173(7) -0.0002(5) 0.0018(5) 0.0026(5)
 C7 0.0165(7) 0.0192(7) 0.0187(7) -0.0013(6) 0.0027(6) -0.0001(6)
 C8 0.0177(7) 0.0167(7) 0.0191(7) 0.0008(5) 0.0062(6) -0.0001(6)
 C9 0.0265(8) 0.0179(7) 0.0226(8) -0.0017(6) 0.0098(7) -0.0007(6)
 C10 0.0315(9) 0.0174(8) 0.0287(9) 0.0015(6) 0.0148(7) 0.0056(7)
 C11 0.0253(8) 0.0224(8) 0.0285(9) 0.0071(7) 0.0107(7) 0.0086(7)
 C12 0.0210(8) 0.0203(8) 0.0212(8) 0.0035(6) 0.0057(6) 0.0027(6)
 C13 0.0183(7) 0.0148(7) 0.0195(7) 0.0008(5) 0.0076(6) 0.0018(5)
 C14 0.0147(7) 0.0201(7) 0.0221(8) -0.0019(6) 0.0067(6) -0.0003(6)
 C15 0.0144(7) 0.0224(8) 0.0202(7) -0.0070(6) 0.0024(6) 0.0002(6)
 C16 0.0173(7) 0.0310(9) 0.0260(8) -0.0126(7) 0.0063(6) -0.0024(7)
 C17 0.0182(8) 0.0418(12) 0.0402(11) -0.0201(9) 0.0061(8) 0.0044(8)
 C18 0.0306(10) 0.0298(10) 0.0440(12) -0.0111(9) -0.0001(9) 0.0130(8)
 C19 0.0415(11) 0.0251(9) 0.0380(11) 0.0012(8) 0.0091(9) 0.0107(8)
 C20 0.0278(9) 0.0245(9) 0.0296(9) -0.0007(7) 0.0110(7) 0.0059(7)
 C21 0.0169(7) 0.0219(7) 0.0170(7) -0.0040(6) 0.0061(6) 0.0002(6)
 C22 0.0198(7) 0.0204(8) 0.0194(7) -0.0054(6) 0.0061(6) 0.0001(6)
 C23 0.0228(8) 0.0261(9) 0.0214(8) -0.0082(6) 0.0079(6) -0.0021(6)
 C24 0.0216(8) 0.0388(10) 0.0173(8) -0.0064(7) 0.0055(6) -0.0012(7)
 C25 0.0243(8) 0.0339(10) 0.0176(8) 0.0003(7) 0.0050(6) 0.0030(7)
 C26 0.0200(7) 0.0222(8) 0.0171(7) -0.0009(6) 0.0045(6) 0.0025(6)
 C27 0.0171(7) 0.0285(8) 0.0167(7) -0.0027(6) 0.0020(6) 0.0050(6)
 C28 0.0171(7) 0.0311(9) 0.0169(7) -0.0068(6) 0.0047(6) -0.0020(6)
 C29 0.0227(8) 0.0230(8) 0.0198(7) -0.0074(6) 0.0077(6) -0.0048(6)
 C30 0.0254(9) 0.0450(12) 0.0430(11) -0.0254(9) 0.0209(8) -0.0080(8)
 C31 0.0291(9) 0.0282(10) 0.0491(12) -0.0072(8) 0.0254(9) 0.0040(7)
 C32 0.0186(8) 0.0357(10) 0.0300(9) -0.0046(7) 0.0125(7) 0.0021(7)
 C33 0.0199(8) 0.0369(10) 0.0283(9) -0.0037(7) 0.0137(7) -0.0028(7)
 C34 0.0227(8) 0.0558(13) 0.0218(8) -0.0094(8) 0.0122(7) 0.0000(8)
 C35 0.0299(9) 0.0257(9) 0.0223(8) -0.0023(7) 0.0060(7) -0.0033(7)
 C36 0.0528(14) 0.0252(10) 0.0396(12) 0.0055(8) 0.0062(10) 0.0018(9)
 P2 0.0267(2) 0.0289(2) 0.0267(2) 0.00112(18) 0.00929(19) 0.00632(19)
 F1 0.0435(7) 0.0330(6) 0.0362(6) -0.0036(5) 0.0175(6) 0.0094(5)
 F2 0.0427(8) 0.0643(10) 0.0636(10) 0.0024(8) 0.0301(7) -0.0078(7)
 F3 0.0439(7) 0.0384(7) 0.0295(6) 0.0067(5) 0.0110(5) 0.0159(6)
 F4 0.0467(7) 0.0351(7) 0.0396(7) 0.0045(5) 0.0266(6) 0.0067(5)
 F5 0.0454(8) 0.0645(10) 0.0375(7) 0.0030(7) 0.0004(6) 0.0278(7)
 F6 0.0549(9) 0.0365(7) 0.0476(8) -0.0121(6) 0.0100(7) -0.0021(6)

_geom_special_details
;
 All esds (except the esd in the dihedral angle between two l.s. planes)
 are estimated using the full covariance matrix.  The cell esds are taken
 into account individually in the estimation of esds in distances, angles
 and torsion angles; correlations between esds in cell parameters are only
 used when they are defined by crystal symmetry.  An approximate (isotropic)
 treatment of cell esds is used for estimating esds involving l.s. planes.
;
loop_
  _geom_bond_atom_site_label_1
  _geom_bond_atom_site_label_2
  _geom_bond_distance
  _geom_bond_site_symmetry_2
  _geom_bond_publ_flag
 Ru1 P1 2.2333(4) . ?
 Ru1 N2 2.0475(16) . ?
 Ru1 C27 2.2674(17) . ?
 Ru1 C28 2.2300(16) . ?
 Ru1 C30 2.2231(18) . ?
 Ru1 C31 2.2176(18) . ?
 Ru1 C32 2.2296(17) . ?
 Ru1 C33 2.2283(17) . ?
 Ru1 C34 2.2052(18) . ?
 P1 O1 1.6282(12) . ?
 P1 O2 1.6322(12) . ?
 P1 N1 1.6418(14) . ?
 O1 C1 1.4025(19) . ?
 O2 C13 1.3981(19) . ?
 N1 C14 1.472(2) . ?
 N1 C21 1.483(2) . ?
 N2 C35 1.136(2) . ?
 C1 C2 1.386(2) . ?
 C1 C6 1.393(2) . ?
 C2 H2 0.9500 . ?
 C2 C3 1.386(2) . ?
 C3 H3 0.9500 . ?
 C3 C4 1.387(3) . ?
 C4 H4 0.9500 . ?
 C4 C5 1.380(3) . ?
 C5 H5 0.9500 . ?
 C5 C6 1.396(2) . ?
 C6 C7 1.508(2) . ?
 C7 H7A 0.9900 . ?
 C7 H7B 0.9900 . ?
 C7 C8 1.511(2) . ?
 C8 C9 1.396(2) . ?
 C8 C13 1.391(2) . ?
 C9 H9 0.9500 . ?
 C9 C10 1.382(2) . ?
 C10 H10 0.9500 . ?
 C10 C11 1.387(3) . ?
 C11 H11 0.9500 . ?
 C11 C12 1.392(2) . ?
 C12 H12 0.9500 . ?
 C12 C13 1.385(2) . ?
 C14 H14A 0.9900 . ?
 C14 H14B 0.9900 . ?
 C14 C15 1.510(2) . ?
 C15 C16 1.393(2) . ?
 C15 C20 1.388(3) . ?
 C16 H16 0.9500 . ?
 C16 C17 1.389(3) . ?
 C17 H17 0.9500 . ?
 C17 C18 1.385(3) . ?
 C18 H18 0.9500 . ?
 C18 C19 1.382(3) . ?
 C19 H19 0.9500 . ?
 C19 C20 1.391(3) . ?
 C20 H20 0.9500 . ?
 C21 H21 1.0000 . ?
 C21 C22 1.511(2) . ?
 C21 C26 1.538(2) . ?
 C22 H22 1.0000 . ?
 C22 C23 1.518(2) . ?
 C22 C29 1.499(2) . ?
 C23 H23 1.0000 . ?
 C23 C24 1.471(3) . ?
 C23 C29 1.549(2) . ?
 C24 H24 0.9500 . ?
 C24 C25 1.332(3) . ?
 C25 H25 0.9500 . ?
 C25 C26 1.516(2) . ?
 C26 H26 1.0000 . ?
 C26 C27 1.525(2) . ?
 C27 H27 1.0000 . ?
 C27 C28 1.398(3) . ?
 C28 H28 1.0000 . ?
 C28 C29 1.480(2) . ?
 C29 H29 1.0000 . ?
 C30 H30 0.9500 . ?
 C30 C31 1.419(3) . ?
 C30 C34 1.407(3) . ?
 C31 H31 0.9500 . ?
 C31 C32 1.428(3) . ?
 C32 H32 0.9500 . ?
 C32 C33 1.403(3) . ?
 C33 H33 0.9500 . ?
 C33 C34 1.437(3) . ?
 C34 H34 0.9500 . ?
 C35 C36 1.458(3) . ?
 C36 H36A 0.9800 . ?
 C36 H36B 0.9800 . ?
 C36 H36C 0.9800 . ?
 P2 F1 1.6105(13) . ?
 P2 F2 1.5989(15) . ?
 P2 F3 1.6014(13) . ?
 P2 F4 1.6018(13) . ?
 P2 F5 1.5821(14) . ?
 P2 F6 1.5952(14) . ?

loop_
  _geom_angle_atom_site_label_1
  _geom_angle_atom_site_label_2
  _geom_angle_atom_site_label_3
  _geom_angle
  _geom_angle_site_symmetry_1
  _geom_angle_site_symmetry_3
  _geom_angle_publ_flag
 P1 Ru1 C27 81.74(5) . . ?
 N2 Ru1 P1 87.42(4) . . ?
 N2 Ru1 C27 111.01(6) . . ?
 N2 Ru1 C28 83.22(6) . . ?
 N2 Ru1 C30 123.76(8) . . ?
 N2 Ru1 C31 152.90(7) . . ?
 N2 Ru1 C32 124.53(7) . . ?
 N2 Ru1 C33 92.39(7) . . ?
 N2 Ru1 C34 91.84(7) . . ?
 C28 Ru1 P1 103.32(4) . . ?
 C28 Ru1 C27 36.20(6) . . ?
 C30 Ru1 P1 95.79(5) . . ?
 C30 Ru1 C27 125.05(8) . . ?
 C30 Ru1 C28 147.81(7) . . ?
 C30 Ru1 C32 61.99(7) . . ?
 C30 Ru1 C33 62.37(7) . . ?
 C31 Ru1 P1 110.38(5) . . ?
 C31 Ru1 C27 92.20(7) . . ?
 C31 Ru1 C28 110.83(8) . . ?
 C31 Ru1 C30 37.28(8) . . ?
 C31 Ru1 C32 37.45(7) . . ?
 C31 Ru1 C33 62.41(8) . . ?
 C32 Ru1 P1 147.24(5) . . ?
 C32 Ru1 C27 91.73(7) . . ?
 C32 Ru1 C28 88.98(7) . . ?
 C33 Ru1 P1 153.23(5) . . ?
 C33 Ru1 C27 122.82(7) . . ?
 C33 Ru1 C28 103.23(7) . . ?
 C33 Ru1 C32 36.69(7) . . ?
 C34 Ru1 P1 115.42(5) . . ?
 C34 Ru1 C27 152.58(7) . . ?
 C34 Ru1 C28 140.70(7) . . ?
 C34 Ru1 C30 37.06(9) . . ?
 C34 Ru1 C31 62.39(8) . . ?
 C34 Ru1 C32 62.05(7) . . ?
 C34 Ru1 C33 37.82(7) . . ?
 O1 P1 Ru1 116.73(5) . . ?
 O1 P1 O2 101.70(6) . . ?
 O1 P1 N1 97.20(6) . . ?
 O2 P1 Ru1 120.09(4) . . ?
 O2 P1 N1 100.02(7) . . ?
 N1 P1 Ru1 117.27(5) . . ?
 C1 O1 P1 123.46(10) . . ?
 C13 O2 P1 127.92(10) . . ?
 C14 N1 P1 120.22(11) . . ?
 C14 N1 C21 115.68(13) . . ?
 C21 N1 P1 120.32(10) . . ?
 C35 N2 Ru1 172.93(15) . . ?
 C2 C1 O1 118.53(14) . . ?
 C2 C1 C6 122.00(15) . . ?
 C6 C1 O1 119.34(14) . . ?
 C1 C2 H2 120.3 . . ?
 C3 C2 C1 119.37(16) . . ?
 C3 C2 H2 120.3 . . ?
 C2 C3 H3 120.0 . . ?
 C2 C3 C4 119.92(17) . . ?
 C4 C3 H3 120.0 . . ?
 C3 C4 H4 120.1 . . ?
 C5 C4 C3 119.83(16) . . ?
 C5 C4 H4 120.1 . . ?
 C4 C5 H5 119.1 . . ?
 C4 C5 C6 121.73(16) . . ?
 C6 C5 H5 119.1 . . ?
 C1 C6 C5 117.13(15) . . ?
 C1 C6 C7 121.47(14) . . ?
 C5 C6 C7 121.34(15) . . ?
 C6 C7 H7A 109.5 . . ?
 C6 C7 H7B 109.5 . . ?
 C6 C7 C8 110.72(13) . . ?
 H7A C7 H7B 108.1 . . ?
 C8 C7 H7A 109.5 . . ?
 C8 C7 H7B 109.5 . . ?
 C9 C8 C7 120.39(15) . . ?
 C13 C8 C7 121.99(14) . . ?
 C13 C8 C9 117.60(15) . . ?
 C8 C9 H9 119.3 . . ?
 C10 C9 C8 121.32(16) . . ?
 C10 C9 H9 119.3 . . ?
 C9 C10 H10 120.1 . . ?
 C9 C10 C11 119.87(16) . . ?
 C11 C10 H10 120.1 . . ?
 C10 C11 H11 119.9 . . ?
 C10 C11 C12 120.12(16) . . ?
 C12 C11 H11 119.9 . . ?
 C11 C12 H12 120.5 . . ?
 C13 C12 C11 118.95(16) . . ?
 C13 C12 H12 120.5 . . ?
 C8 C13 O2 119.89(14) . . ?
 C12 C13 O2 117.75(14) . . ?
 C12 C13 C8 122.08(15) . . ?
 N1 C14 H14A 108.9 . . ?
 N1 C14 H14B 108.9 . . ?
 N1 C14 C15 113.24(14) . . ?
 H14A C14 H14B 107.7 . . ?
 C15 C14 H14A 108.9 . . ?
 C15 C14 H14B 108.9 . . ?
 C16 C15 C14 119.95(16) . . ?
 C20 C15 C14 120.91(15) . . ?
 C20 C15 C16 119.11(17) . . ?
 C15 C16 H16 119.8 . . ?
 C17 C16 C15 120.49(19) . . ?
 C17 C16 H16 119.8 . . ?
 C16 C17 H17 120.0 . . ?
 C18 C17 C16 120.05(18) . . ?
 C18 C17 H17 120.0 . . ?
 C17 C18 H18 120.1 . . ?
 C19 C18 C17 119.73(19) . . ?
 C19 C18 H18 120.1 . . ?
 C18 C19 H19 119.8 . . ?
 C18 C19 C20 120.4(2) . . ?
 C20 C19 H19 119.8 . . ?
 C15 C20 C19 120.21(18) . . ?
 C15 C20 H20 119.9 . . ?
 C19 C20 H20 119.9 . . ?
 N1 C21 H21 106.8 . . ?
 N1 C21 C22 114.28(14) . . ?
 N1 C21 C26 111.87(13) . . ?
 C22 C21 H21 106.8 . . ?
 C22 C21 C26 109.95(13) . . ?
 C26 C21 H21 106.8 . . ?
 C21 C22 H22 116.8 . . ?
 C21 C22 C23 114.50(14) . . ?
 C23 C22 H22 116.8 . . ?
 C29 C22 C21 118.50(14) . . ?
 C29 C22 H22 116.8 . . ?
 C29 C22 C23 61.78(11) . . ?
 C22 C23 H23 115.8 . . ?
 C22 C23 C29 58.51(11) . . ?
 C24 C23 C22 117.50(15) . . ?
 C24 C23 H23 115.8 . . ?
 C24 C23 C29 121.06(15) . . ?
 C29 C23 H23 115.8 . . ?
 C23 C24 H24 119.3 . . ?
 C25 C24 C23 121.42(16) . . ?
 C25 C24 H24 119.3 . . ?
 C24 C25 H25 120.5 . . ?
 C24 C25 C26 119.00(17) . . ?
 C26 C25 H25 120.5 . . ?
 C21 C26 H26 110.6 . . ?
 C25 C26 C21 108.20(14) . . ?
 C25 C26 H26 110.6 . . ?
 C25 C26 C27 104.68(14) . . ?
 C27 C26 C21 111.87(14) . . ?
 C27 C26 H26 110.6 . . ?
 Ru1 C27 H27 112.3 . . ?
 C26 C27 Ru1 125.05(11) . . ?
 C26 C27 H27 112.3 . . ?
 C28 C27 Ru1 70.44(10) . . ?
 C28 C27 C26 117.93(15) . . ?
 C28 C27 H27 112.3 . . ?
 Ru1 C28 H28 113.9 . . ?
 C27 C28 Ru1 73.36(10) . . ?
 C27 C28 H28 113.9 . . ?
 C27 C28 C29 119.42(15) . . ?
 C29 C28 Ru1 116.52(11) . . ?
 C29 C28 H28 113.9 . . ?
 C22 C29 C23 59.71(11) . . ?
 C22 C29 H29 115.7 . . ?
 C23 C29 H29 115.7 . . ?
 C28 C29 C22 119.06(15) . . ?
 C28 C29 C23 119.45(15) . . ?
 C28 C29 H29 115.7 . . ?
 Ru1 C30 H30 123.8 . . ?
 C31 C30 Ru1 71.15(11) . . ?
 C31 C30 H30 125.9 . . ?
 C34 C30 Ru1 70.78(11) . . ?
 C34 C30 H30 125.9 . . ?
 C34 C30 C31 108.28(18) . . ?
 Ru1 C31 H31 122.1 . . ?
 C30 C31 Ru1 71.57(11) . . ?
 C30 C31 H31 126.4 . . ?
 C30 C31 C32 107.29(19) . . ?
 C32 C31 Ru1 71.73(10) . . ?
 C32 C31 H31 126.4 . . ?
 Ru1 C32 H32 123.6 . . ?
 C31 C32 Ru1 70.82(10) . . ?
 C31 C32 H32 125.5 . . ?
 C33 C32 Ru1 71.60(10) . . ?
 C33 C32 C31 108.92(18) . . ?
 C33 C32 H32 125.5 . . ?
 Ru1 C33 H33 123.3 . . ?
 C32 C33 Ru1 71.71(10) . . ?
 C32 C33 H33 126.4 . . ?
 C32 C33 C34 107.20(18) . . ?
 C34 C33 Ru1 70.22(10) . . ?
 C34 C33 H33 126.4 . . ?
 Ru1 C34 H34 121.7 . . ?
 C30 C34 Ru1 72.16(11) . . ?
 C30 C34 C33 108.27(19) . . ?
 C30 C34 H34 125.9 . . ?
 C33 C34 Ru1 71.96(10) . . ?
 C33 C34 H34 125.9 . . ?
 N2 C35 C36 179.5(2) . . ?
 C35 C36 H36A 109.5 . . ?
 C35 C36 H36B 109.5 . . ?
 C35 C36 H36C 109.5 . . ?
 H36A C36 H36B 109.5 . . ?
 H36A C36 H36C 109.5 . . ?
 H36B C36 H36C 109.5 . . ?
 F2 P2 F1 89.14(8) . . ?
 F2 P2 F3 90.00(8) . . ?
 F2 P2 F4 178.48(9) . . ?
 F3 P2 F1 88.97(7) . . ?
 F3 P2 F4 89.25(7) . . ?
 F4 P2 F1 89.54(7) . . ?
 F5 P2 F1 90.22(8) . . ?
 F5 P2 F2 90.53(9) . . ?
 F5 P2 F3 179.03(9) . . ?
 F5 P2 F4 90.21(8) . . ?
 F5 P2 F6 90.71(8) . . ?
 F6 P2 F1 178.95(8) . . ?
 F6 P2 F2 91.33(9) . . ?
 F6 P2 F3 90.09(8) . . ?
 F6 P2 F4 89.99(8) . . ?

loop_
  _geom_torsion_atom_site_label_1
  _geom_torsion_atom_site_label_2
  _geom_torsion_atom_site_label_3
  _geom_torsion_atom_site_label_4
  _geom_torsion
  _geom_torsion_site_symmetry_1
  _geom_torsion_site_symmetry_2
  _geom_torsion_site_symmetry_3
  _geom_torsion_site_symmetry_4
  _geom_torsion_publ_flag
 Ru1 C28 C27 Ru1 0.000(0) . . . . ?
 C1 O1 P1 Ru1 -50.08(13) . . . . ?
 C1 O1 P1 O2 82.58(13) . . . . ?
 C1 O1 P1 N1 -175.58(12) . . . . ?
 C1 C6 C7 C8 86.87(18) . . . . ?
 C2 C1 O1 P1 95.96(16) . . . . ?
 C2 C1 C6 C5 -1.4(2) . . . . ?
 C2 C1 C6 C7 -178.37(15) . . . . ?
 C5 C6 C1 O1 -177.05(14) . . . . ?
 C5 C6 C7 C8 -89.99(18) . . . . ?
 C6 C1 O1 P1 -88.23(16) . . . . ?
 C6 C7 C8 C9 93.97(18) . . . . ?
 C6 C7 C8 C13 -84.33(19) . . . . ?
 C7 C6 C1 O1 6.0(2) . . . . ?
 C7 C8 C13 O2 -6.0(2) . . . . ?
 C7 C8 C13 C12 -179.90(15) . . . . ?
 C8 C13 O2 P1 83.74(18) . . . . ?
 C9 C8 C13 O2 175.66(14) . . . . ?
 C9 C8 C13 C12 1.8(2) . . . . ?
 C12 C13 O2 P1 -102.09(16) . . . . ?
 C13 O2 P1 Ru1 50.14(14) . . . . ?
 C13 O2 P1 O1 -80.47(13) . . . . ?
 C13 O2 P1 N1 179.94(13) . . . . ?
 C14 N1 P1 Ru1 -170.10(10) . . . . ?
 C14 N1 P1 O1 -44.99(13) . . . . ?
 C14 N1 P1 O2 58.31(13) . . . . ?
 C15 C14 N1 P1 114.70(14) . . . . ?
 C15 C14 N1 C21 -87.16(17) . . . . ?
 C16 C15 C14 N1 145.95(15) . . . . ?
 C20 C15 C14 N1 -36.4(2) . . . . ?
 C21 N1 P1 Ru1 32.78(14) . . . . ?
 C21 N1 P1 O1 157.89(12) . . . . ?
 C21 N1 P1 O2 -98.82(13) . . . . ?
 C21 C22 C23 C24 0.8(2) . . . . ?
 C21 C22 C23 C29 -110.52(16) . . . . ?
 C21 C22 C29 C23 104.13(17) . . . . ?
 C21 C22 C29 C28 -4.9(2) . . . . ?
 C21 C26 C25 C24 42.9(2) . . . . ?
 C21 C26 C27 Ru1 39.63(19) . . . . ?
 C21 C26 C27 C28 -45.2(2) . . . . ?
 C22 C21 N1 P1 -89.92(15) . . . . ?
 C22 C21 N1 C14 111.96(16) . . . . ?
 C22 C21 C26 C25 -60.82(17) . . . . ?
 C22 C21 C26 C27 53.98(18) . . . . ?
 C22 C23 C24 C25 -22.2(3) . . . . ?
 C22 C23 C29 C28 108.43(17) . . . . ?
 C22 C29 C23 C22 0.000(0) . . . . ?
 C22 C29 C23 C24 -105.25(18) . . . . ?
 C23 C22 C21 N1 166.52(13) . . . . ?
 C23 C22 C21 C26 39.76(18) . . . . ?
 C23 C22 C29 C28 -109.08(18) . . . . ?
 C23 C24 C25 C26 -1.4(3) . . . . ?
 C23 C29 C22 C23 0.000(0) . . . . ?
 C24 C23 C22 C29 111.30(17) . . . . ?
 C24 C23 C29 C28 3.2(2) . . . . ?
 C24 C25 C26 C27 -76.5(2) . . . . ?
 C25 C24 C23 C29 45.9(3) . . . . ?
 C25 C26 C21 N1 171.09(14) . . . . ?
 C25 C26 C27 Ru1 156.57(12) . . . . ?
 C25 C26 C27 C28 71.78(19) . . . . ?
 C26 C21 N1 P1 35.84(18) . . . . ?
 C26 C21 N1 C14 -122.28(15) . . . . ?
 C26 C21 C22 C29 -30.1(2) . . . . ?
 C26 C27 C28 Ru1 120.10(14) . . . . ?
 C26 C27 C28 C29 8.6(2) . . . . ?
 C27 C26 C21 N1 -74.12(17) . . . . ?
 C29 C22 C21 N1 96.63(17) . . . . ?
 C29 C23 C22 C29 0.000(0) . . . . ?
 C29 C28 C27 Ru1 -111.50(15) . . . . ?

_iucr_refine_instructions_details
;
TITL 21srv252_a.res in P2(1)/n
REM Old TITL 21srv252 in P21/n #14
REM SHELXT solution in P2(1)/n
REM R1 0.080, Rweak 0.005, Alpha 0.046, Orientation as input
REM Formula found by SHELXT: C36 N2 O8 P2 Ru
CELL 0.71073 12.8456 13.6849 19.4533 90 108.231 90
ZERR 4 0.0005 0.0006 0.0008 0 0.002 0
LATT 1
SYMM 0.5-X,0.5+Y,0.5-Z
SFAC C H F N O P Ru
UNIT 144 136 24 8 8 8 4

L.S. 9
PLAN  5
SIZE 0.13 0.14 0.19
TEMP -153.15
CONF Ru1 C28 C27 Ru1
CONF C26 C27 C28 Ru1
CONF C29 C28 C27 Ru1
CONF C26 C27 C28 C29
CONF C21 C26 C27 Ru1
CONF C25 C26 C27 Ru1
CONF C21 C26 C27 C28
CONF C25 C26 C27 C28
CONF C27 C26 C21 N1
CONF C22 C21 C26 C27
CONF C25 C26 C21 N1
CONF C22 C21 C26 C25
CONF C26 C21 N1 P1
CONF C22 C21 N1 P1
CONF C26 C21 N1 C14
CONF C22 C21 N1 C14
CONF C24 C25 C26 C27
CONF C21 C26 C25 C24
CONF C23 C24 C25 C26
CONF C22 C23 C24 C25
CONF C25 C24 C23 C29
CONF C21 C22 C23 C29
CONF C29 C23 C22 C29
CONF C21 C22 C23 C24
CONF C24 C23 C22 C29
CONF C23 C22 C29 C28
CONF C21 C22 C29 C28
CONF C23 C29 C22 C23
CONF C21 C22 C29 C23
CONF C22 C23 C29 C28
CONF C24 C23 C29 C28
CONF C22 C29 C23 C22
CONF C22 C29 C23 C24
CONF C23 C22 C21 N1
CONF C23 C22 C21 C26
CONF C29 C22 C21 N1
CONF C26 C21 C22 C29
CONF C15 C14 N1 P1
CONF C15 C14 N1 C21
CONF C20 C15 C14 N1
CONF C16 C15 C14 N1
CONF C14 N1 P1 Ru1
CONF C21 N1 P1 Ru1
CONF C14 N1 P1 O2
CONF C21 N1 P1 O2
CONF C14 N1 P1 O1
CONF C21 N1 P1 O1
CONF C1 O1 P1 Ru1
CONF C1 O1 P1 O2
CONF C1 O1 P1 N1
CONF C13 O2 P1 Ru1
CONF C13 O2 P1 O1
CONF C13 O2 P1 N1
CONF C8 C13 O2 P1
CONF C12 C13 O2 P1
CONF C7 C8 C13 O2
CONF C7 C8 C13 C12
CONF C9 C8 C13 O2
CONF C9 C8 C13 C12
CONF C6 C7 C8 C13
CONF C6 C7 C8 C9
CONF C1 C6 C7 C8
CONF C5 C6 C7 C8
CONF C7 C6 C1 O1
CONF C2 C1 C6 C7
CONF C5 C6 C1 O1
CONF C2 C1 C6 C5
CONF C6 C1 O1 P1
CONF C2 C1 O1 P1
CONF N2 Ru1 P1 O2
CONF N2 Ru1 P1 O1
CONF N1 P1 Ru1 N2
CONF C28 Ru1 P1 O2
CONF C28 Ru1 P1 O1
CONF C28 Ru1 P1 N1
CONF C27 Ru1 P1 O2
CONF C27 Ru1 P1 O1
CONF C27 Ru1 P1 N1
CONF C33 Ru1 P1 O2
CONF C33 Ru1 P1 O1
CONF C33 Ru1 P1 N1
CONF C34 Ru1 P1 O2
CONF C34 Ru1 P1 O1
CONF C34 Ru1 P1 N1
CONF C30 Ru1 P1 O2
CONF C30 Ru1 P1 O1
CONF C30 Ru1 P1 N1
CONF C32 Ru1 P1 O2
CONF C32 Ru1 P1 O1
CONF C32 Ru1 P1 N1
CONF C31 Ru1 P1 O2
CONF C31 Ru1 P1 O1
CONF C31 Ru1 P1 N1
BOND $h
fmap 2
acta 
OMIT -2 60
WGHT 0.0284 3.0934
FVAR 0.49323
REM <olex2.extras>
REM <HklSrc "%.\\21srv252.hkl">
REM </olex2.extras>

Ru1   7     0.54978  0.33950  0.35529  11.00000  0.01415  0.02055  0.01765 =
 -0.00422  0.00661 -0.00064 
P1    6     0.71746  0.39197  0.36241  11.00000  0.01357  0.01575  0.01481 =
 -0.00193  0.00422  0.00133 
O1    5     0.81502  0.36851  0.43723  11.00000  0.01747  0.01925  0.01494 =
 -0.00145  0.00269  0.00315 
O2    5     0.73843  0.50748  0.35050  11.00000  0.01842  0.01619  0.01777 =
 -0.00070  0.00548  0.00156 
N1    4     0.77590  0.34276  0.30680  11.00000  0.01264  0.02093  0.01704 =
 -0.00462  0.00444  0.00062 
N2    4     0.61791  0.20476  0.38572  11.00000  0.02478  0.02278  0.02074 =
 -0.00372  0.00823 -0.00460 
C1    1     0.80749  0.38896  0.50617  11.00000  0.01600  0.01963  0.01400 =
 -0.00050  0.00186  0.00393 
C2    1     0.77500  0.31483  0.54355  11.00000  0.02211  0.02015  0.01905 =
 0.00204  0.00163  0.00137 
AFIX 43
H2    2     0.75578  0.25241  0.52192  11.00000 -1.20000 
AFIX 0
C3    1     0.77083  0.33264  0.61278  11.00000  0.02374  0.02873  0.02003 =
 0.00547  0.00455  0.00248 
AFIX 43
H3    2     0.74722  0.28278  0.63847  11.00000 -1.20000 
AFIX 0
C4    1     0.80116  0.42335  0.64448  11.00000  0.02385  0.03071  0.01613 =
 0.00027  0.00425  0.00577 
AFIX 43
H4    2     0.79843  0.43573  0.69193  11.00000 -1.20000 
AFIX 0
C5    1     0.83535  0.49560  0.60691  11.00000  0.02084  0.02259  0.01847 =
 -0.00354  0.00251  0.00310 
AFIX 43
H5    2     0.85660  0.55728  0.62932  11.00000 -1.20000 
AFIX 0
C6    1     0.83952  0.48043  0.53687  11.00000  0.01435  0.01867  0.01732 =
 -0.00016  0.00181  0.00264 
C7    1     0.87185  0.56131  0.49492  11.00000  0.01649  0.01919  0.01867 =
 -0.00128  0.00269 -0.00009 
AFIX 23
H7a   2     0.90883  0.53303  0.46186  11.00000 -1.20000 
H7b   2     0.92417  0.60574  0.52889  11.00000 -1.20000 
AFIX 0
C8    1     0.77235  0.61847  0.45157  11.00000  0.01772  0.01669  0.01911 =
 0.00077  0.00624 -0.00012 
C9    1     0.74133  0.70328  0.47999  11.00000  0.02647  0.01788  0.02260 =
 -0.00173  0.00977 -0.00066 
AFIX 43
H9    2     0.78464  0.72579  0.52630  11.00000 -1.20000 
AFIX 0
C10   1     0.64890  0.75512  0.44211  11.00000  0.03149  0.01742  0.02870 =
 0.00147  0.01476  0.00561 
AFIX 43
H10   2     0.62847  0.81207  0.46270  11.00000 -1.20000 
AFIX 0
C11   1     0.58597  0.72386  0.37393  11.00000  0.02535  0.02244  0.02849 =
 0.00706  0.01073  0.00861 
AFIX 43
H11   2     0.52236  0.75942  0.34785  11.00000 -1.20000 
AFIX 0
C12   1     0.61588  0.64044  0.34366  11.00000  0.02096  0.02035  0.02119 =
 0.00349  0.00571  0.00271 
AFIX 43
H12   2     0.57441  0.61977  0.29640  11.00000 -1.20000 
AFIX 0
C13   1     0.70702  0.58808  0.38354  11.00000  0.01834  0.01478  0.01953 =
 0.00083  0.00759  0.00179 
C14   1     0.89230  0.36170  0.31609  11.00000  0.01471  0.02013  0.02211 =
 -0.00188  0.00666 -0.00027 
AFIX 23
H14a  2     0.91994  0.41139  0.35447  11.00000 -1.20000 
H14b  2     0.89885  0.38905  0.27051  11.00000 -1.20000 
AFIX 0
C15   1     0.96305  0.27145  0.33586  11.00000  0.01436  0.02236  0.02022 =
 -0.00704  0.00235  0.00019 
C16   1     1.05266  0.26013  0.31074  11.00000  0.01731  0.03099  0.02605 =
 -0.01256  0.00635 -0.00243 
AFIX 43
H16   2     1.06788  0.30852  0.28020  11.00000 -1.20000 
AFIX 0
C17   1     1.11992  0.17862  0.33001  11.00000  0.01825  0.04179  0.04024 =
 -0.02009  0.00607  0.00441 
AFIX 43
H17   2     1.18037  0.17105  0.31218  11.00000 -1.20000 
AFIX 0
C18   1     1.09894  0.10838  0.37518  11.00000  0.03061  0.02982  0.04396 =
 -0.01110 -0.00008  0.01296 
AFIX 43
H18   2     1.14493  0.05262  0.38845  11.00000 -1.20000 
AFIX 0
C19   1     1.01084  0.11971  0.40090  11.00000  0.04152  0.02513  0.03802 =
 0.00117  0.00908  0.01070 
AFIX 43
H19   2     0.99680  0.07187  0.43227  11.00000 -1.20000 
AFIX 0
C20   1     0.94258  0.20072  0.38113  11.00000  0.02776  0.02454  0.02964 =
 -0.00070  0.01099  0.00595 
AFIX 43
H20   2     0.88177  0.20766  0.39868  11.00000 -1.20000 
AFIX 0
C21   1     0.70861  0.31117  0.23343  11.00000  0.01686  0.02190  0.01700 =
 -0.00402  0.00607  0.00024 
AFIX 13
H21   2     0.75661  0.31566  0.20180  11.00000 -1.20000 
AFIX 0
C22   1     0.66902  0.20672  0.22939  11.00000  0.01981  0.02037  0.01936 =
 -0.00540  0.00610  0.00006 
AFIX 13
H22   2     0.72562  0.15555  0.25039  11.00000 -1.20000 
AFIX 0
C23   1     0.57972  0.18089  0.15974  11.00000  0.02276  0.02613  0.02140 =
 -0.00821  0.00795 -0.00214 
AFIX 13
H23   2     0.58300  0.11337  0.14087  11.00000 -1.20000 
AFIX 0
C24   1     0.54337  0.25796  0.10473  11.00000  0.02165  0.03876  0.01734 =
 -0.00644  0.00553 -0.00120 
AFIX 43
H24   2     0.50871  0.24015  0.05568  11.00000 -1.20000 
AFIX 0
C25   1     0.55801  0.35217  0.12221  11.00000  0.02427  0.03386  0.01760 =
 0.00028  0.00502  0.00299 
AFIX 43
H25   2     0.53554  0.40114  0.08595  11.00000 -1.20000 
AFIX 0
C26   1     0.61105  0.38011  0.20083  11.00000  0.02002  0.02221  0.01711 =
 -0.00092  0.00452  0.00246 
AFIX 13
H26   2     0.63593  0.44972  0.20494  11.00000 -1.20000 
AFIX 0
C27   1     0.52108  0.36605  0.23573  11.00000  0.01708  0.02853  0.01668 =
 -0.00274  0.00199  0.00497 
AFIX 13
H27   2     0.45634  0.40916  0.21374  11.00000 -1.20000 
AFIX 0
C28   1     0.49051  0.27052  0.24607  11.00000  0.01711  0.03115  0.01695 =
 -0.00681  0.00471 -0.00195 
AFIX 13
H28   2     0.40957  0.25910  0.22824  11.00000 -1.20000 
AFIX 0
C29   1     0.55585  0.18771  0.23286  11.00000  0.02267  0.02304  0.01983 =
 -0.00735  0.00774 -0.00478 
AFIX 13
H29   2     0.54535  0.12396  0.25493  11.00000 -1.20000 
AFIX 0
C30   1     0.52128  0.44860  0.43217  11.00000  0.02535  0.04495  0.04304 =
 -0.02543  0.02087 -0.00797 
AFIX 43
H30   2     0.57492  0.49408  0.45838  11.00000 -1.20000 
AFIX 0
C31   1     0.44382  0.46432  0.36286  11.00000  0.02908  0.02823  0.04909 =
 -0.00721  0.02538  0.00398 
AFIX 43
H31   2     0.43755  0.52118  0.33382  11.00000 -1.20000 
AFIX 0
C32   1     0.37708  0.37884  0.34488  11.00000  0.01864  0.03566  0.03004 =
 -0.00457  0.01255  0.00213 
AFIX 43
H32   2     0.31739  0.36969  0.30186  11.00000 -1.20000 
AFIX 0
C33   1     0.41397  0.31056  0.40107  11.00000  0.01992  0.03687  0.02826 =
 -0.00374  0.01369 -0.00283 
AFIX 43
H33   2     0.38432  0.24737  0.40287  11.00000 -1.20000 
AFIX 0
C34   1     0.50498  0.35407  0.45538  11.00000  0.02268  0.05583  0.02177 =
 -0.00940  0.01216  0.00005 
AFIX 43
H34   2     0.54693  0.32416  0.49940  11.00000 -1.20000 
AFIX 0
C35   1     0.64781  0.12875  0.40613  11.00000  0.02986  0.02571  0.02233 =
 -0.00233  0.00599 -0.00328 
C36   1     0.68635  0.03107  0.43177  11.00000  0.05281  0.02517  0.03956 =
 0.00547  0.00616  0.00182 
AFIX 137
H36a  2     0.67647 -0.01251  0.39024  11.00000 -1.50000 
H36b  2     0.64427  0.00616  0.46225  11.00000 -1.50000 
H36c  2     0.76421  0.03391  0.46006  11.00000 -1.50000 
AFIX 0

P2    6     0.35586  0.95017  0.36103  11.00000  0.02668  0.02891  0.02673 =
 0.00112  0.00929  0.00632 
F1    3     0.33815  0.85175  0.31336  11.00000  0.04352  0.03298  0.03619 =
 -0.00359  0.01747  0.00944 
F2    3     0.44332  0.98597  0.32331  11.00000  0.04272  0.06425  0.06358 =
 0.00245  0.03006 -0.00782 
F3    3     0.25964  1.00057  0.29782  11.00000  0.04394  0.03836  0.02947 =
 0.00675  0.01099  0.01586 
F4    3     0.26660  0.91270  0.39692  11.00000  0.04668  0.03505  0.03959 =
 0.00453  0.02657  0.00672 
F5    3     0.44987  0.89867  0.42317  11.00000  0.04543  0.06450  0.03750 =
 0.00303  0.00039  0.02783 
F6    3     0.37111  1.04819  0.40752  11.00000  0.05488  0.03647  0.04758 =
 -0.01213  0.01003 -0.00209 
HKLF 4

END
;

_olex2_submission_special_instructions  'No special instructions were received'
