# Supplementary material for: Control of dynamic sp3-C stereochemistry
Source: Nat Chem. 2023 Mar 13;15(5):615–24. doi: 10.1038/s41557-023-01156-7 (PMC10159849; doi:10.1038/s41557-023-01156-7)
Supplement: Supplementary file 11 — Crystallographic data for compound S2; CCDC reference 2068019. [file 41557_2023_1156_MOESM11_ESM.cif]

data_S2_20srv203
_audit_creation_date               2020-09-08
_audit_creation_method
;
Olex2 1.3-beta
(compiled 2020.07.31 svn.rc2a77460 for OlexSys, GUI svn.r6145)
;
_shelx_SHELXL_version_number       '2017/1'
loop_
  _audit_author_name
  _audit_author_email
  _audit_author_address
 'Yufit, D.' d.s.yufit@durham.ac.uk
;
Durham University
Chemistry Department
Science Site, South Rd.
Durham
DH1 3LE
UK
;


_publ_requested_journal           'Nature Chemistry'
_publ_section_title
;
Control of Dynamic sp3-C stereochemistry
;
_publ_contact_author_name         'Dmitry Yufit'
_publ_contact_author_address
;
Department of Chemistry
Durham University
South Rd.
Durham
DH1 3LE
UK
;
_publ_contact_author_email        'd.s.yufit@durham.ac.uk'


_publ_contact_letter
;
The CIF file contains data for structure S2 from
the paper 

"Control of Dynamic sp3-C stereochemistry"

by A.N. Bismillah, T.G. Johnson, , B.A. Hussein, A.T. Turley, H.C. Wong, J.A. Aguilar, D.S. Yufit
and  P.R. McGonigal


;
loop_
_publ_author_name
_publ_author_address
'Johnson, Tobias G.'
;
Department of Chemistry
Durham University
South Rd.
Durham
DH1 3LE
UK
;
'Bismillah, Aisha N.'
;
Department of Chemistry
Durham University
South Rd.
Durham
DH1 3LE
UK
;
'Hussein, Burhan A.'
;
Department of Chemistry
Durham University
South Rd.
Durham
DH1 3LE
UK
;
'Turley, Andrew T.'
;
Department of Chemistry
Durham University
South Rd.
Durham
DH1 3LE
UK
;
'Wong, Ho Chi'
;
Department of Chemistry
Durham University
South Rd.
Durham
DH1 3LE
UK
;
'Aguilar, Juan A.'
;
Department of Chemistry
Durham University
South Rd.
Durham
DH1 3LE
UK
;

'Yufit, Dmitry S.'
;
Department of Chemistry
Durham University
South Rd.
Durham
DH1 3LE
UK
;
'McGonigal, Paul R.'
;
Department of Chemistry
Durham University
South Rd.
Durham
DH1 3LE
UK
;


_publ_section_references
;
Dolomanov, O.V., Bourhis, L.J., Gildea, R.J, Howard, J.A.K. & Puschmann, H.
 (2009), J. Appl. Cryst. 42, 339-341.

Sheldrick, G.M. (2008). Acta Cryst. A64, 112-122.

Sheldrick, G.M. (2015). Acta Cryst. C71, 3-8.
;
_chemical_name_common              ?
_chemical_name_systematic          ?
_chemical_formula_moiety           'C17 H13 N3 O3'
_chemical_formula_sum              'C17 H13 N3 O3'
_chemical_formula_weight           307.30
_chemical_melting_point            ?
loop_
  _atom_type_symbol
  _atom_type_description
  _atom_type_scat_dispersion_real
  _atom_type_scat_dispersion_imag
  _atom_type_scat_source
 'C' 'C' 0.0033 0.0016 'International Tables Vol C Tables 4.2.6.8 and 6.1.1.4'
 'H' 'H' 0.0000 0.0000 'International Tables Vol C Tables 4.2.6.8 and 6.1.1.4'
 'N' 'N' 0.0061 0.0033 'International Tables Vol C Tables 4.2.6.8 and 6.1.1.4'
 'O' 'O' 0.0106 0.0060 'International Tables Vol C Tables 4.2.6.8 and 6.1.1.4'

_shelx_space_group_comment
;
The symmetry employed for this shelxl refinement is uniquely defined
by the following loop, which should always be used as a source of
symmetry information in preference to the above space-group names.
They are only intended as comments.
;
_space_group_crystal_system        'monoclinic'
_space_group_IT_number             14
_space_group_name_H-M_alt          'P 1 21/n 1'
_space_group_name_Hall             '-P 2yn'
loop_
  _space_group_symop_operation_xyz
 'x, y, z'
 '-x+1/2, y+1/2, -z+1/2'
 '-x, -y, -z'
 'x-1/2, -y-1/2, z-1/2'

_cell_length_a                     14.3555(4)
_cell_length_b                     6.2807(2)
_cell_length_c                     16.0289(4)
_cell_angle_alpha                  90
_cell_angle_beta                   110.8978(10)
_cell_angle_gamma                  90
_cell_volume                       1350.14(7)
_cell_formula_units_Z              4
_cell_measurement_reflns_used      9977
_cell_measurement_temperature      120.0
_cell_measurement_theta_max        31.53
_cell_measurement_theta_min        3.63
_shelx_estimated_absorpt_T_max     0.994
_shelx_estimated_absorpt_T_min     0.968
_exptl_absorpt_coefficient_mu      0.107
_exptl_absorpt_correction_T_max    1.0000
_exptl_absorpt_correction_T_min    0.8529
_exptl_absorpt_correction_type     multi-scan
_exptl_absorpt_process_details
;
SADABS-2016/2 (Bruker,2016/2) was used for absorption correction.
wR2(int) was 0.1137 before and 0.0590 after correction.
The Ratio of minimum to maximum transmission is 0.8529.
The \l/2 correction factor is Not present.
;
_exptl_absorpt_special_details     ?
_exptl_crystal_colour              'clear colourless'
_exptl_crystal_colour_lustre       clear
_exptl_crystal_colour_primary      colourless
_exptl_crystal_density_diffrn      1.512
_exptl_crystal_density_meas        ?
_exptl_crystal_density_method      ?
_exptl_crystal_description         plate
_exptl_crystal_F_000               640
_exptl_crystal_size_max            0.31
_exptl_crystal_size_mid            0.15
_exptl_crystal_size_min            0.06
_exptl_transmission_factor_max     ?
_exptl_transmission_factor_min     ?
_diffrn_reflns_av_R_equivalents    0.0441
_diffrn_reflns_av_unetI/netI       0.0294
_diffrn_reflns_Laue_measured_fraction_full  0.981
_diffrn_reflns_Laue_measured_fraction_max  0.988
_diffrn_reflns_limit_h_max         20
_diffrn_reflns_limit_h_min         -20
_diffrn_reflns_limit_k_max         8
_diffrn_reflns_limit_k_min         -8
_diffrn_reflns_limit_l_max         22
_diffrn_reflns_limit_l_min         -22
_diffrn_reflns_number              23181
_diffrn_reflns_point_group_measured_fraction_full  0.981
_diffrn_reflns_point_group_measured_fraction_max  0.988
_diffrn_reflns_theta_full          25.242
_diffrn_reflns_theta_max           29.996
_diffrn_reflns_theta_min           3.582
_diffrn_ambient_temperature        120.0
_diffrn_detector                   'Bruker PHOTON III MM CPAD'
_diffrn_detector_area_resol_mean   7.4
_diffrn_detector_type              'CPA sensor'
_diffrn_measured_fraction_theta_full  0.981
_diffrn_measured_fraction_theta_max  0.988
_diffrn_measurement_device         '3-circle diffractometer'
_diffrn_measurement_device_type    'Bruker D8 Venture'
_diffrn_measurement_method         '\f and \w scans'
_diffrn_radiation_monochromator    'focusing mirrors'
_diffrn_radiation_probe            X-ray
_diffrn_radiation_type             'Mo K\a'
_diffrn_radiation_wavelength       0.71073
_diffrn_source                     'microfocus sealed X-ray tube'
_diffrn_source_current             1.4
_diffrn_source_power               0.07
_diffrn_source_type                'Incoatec I\mS 3.0 microsource'
_diffrn_source_voltage             50.0
_diffrn_standards_number           0
_reflns_Friedel_coverage           0.000
_reflns_Friedel_fraction_full      .
_reflns_Friedel_fraction_max       .
_reflns_number_gt                  3549
_reflns_number_total               3883
_reflns_special_details
;
 Reflections were merged by SHELXL according to the crystal
 class for the calculation of statistics and refinement.
 
 _reflns_Friedel_fraction is defined as the number of unique
 Friedel pairs measured divided by the number that would be
 possible theoretically, ignoring centric projections and
 systematic absences.
;
_reflns_threshold_expression       'I > 2\s(I)'
_computing_bruker_data_scaling     'SADABS V2012/1 (Bruker AXS Inc.)'
_computing_cell_refinement         'SAINT V8.40A (Bruker, 2019)'
_computing_data_collection         'APEX3 v.2017.3_0 (Bruker AXS, 2017)'
_computing_data_reduction          'SAINT V8.40A (Bruker, 2019)'
_computing_molecular_graphics      'Olex2 1.3-beta (Dolomanov et al., 2009)'
_computing_publication_material    'Olex2 1.3-beta (Dolomanov et al., 2009)'
_computing_structure_refinement    'SHELXL 2017/1 (Sheldrick, 2015)'
_computing_structure_solution      'XS  (Sheldrick, 2008)'
_refine_diff_density_max           0.385
_refine_diff_density_min           -0.204
_refine_diff_density_rms           0.047
_refine_ls_extinction_coef         .
_refine_ls_extinction_method       none
_refine_ls_goodness_of_fit_ref     1.061
_refine_ls_hydrogen_treatment      refall
_refine_ls_matrix_type             full
_refine_ls_number_parameters       260
_refine_ls_number_reflns           3883
_refine_ls_number_restraints       0
_refine_ls_R_factor_all            0.0417
_refine_ls_R_factor_gt             0.0381
_refine_ls_restrained_S_all        1.061
_refine_ls_shift/su_max            0.001
_refine_ls_shift/su_mean           0.000
_refine_ls_structure_factor_coef   Fsqd
_refine_ls_weighting_details      
 'w=1/[\s^2^(Fo^2^)+(0.0440P)^2^+0.5850P] where P=(Fo^2^+2Fc^2^)/3'
_refine_ls_weighting_scheme        calc
_refine_ls_wR_factor_gt            0.0966
_refine_ls_wR_factor_ref           0.0993
_refine_special_details            ?
_olex2_refinement_description
;
;
_atom_sites_solution_hydrogens     difmap
_atom_sites_solution_primary       direct
_atom_sites_solution_secondary     ?
loop_
  _atom_site_label
  _atom_site_type_symbol
  _atom_site_fract_x
  _atom_site_fract_y
  _atom_site_fract_z
  _atom_site_U_iso_or_equiv
  _atom_site_adp_type
  _atom_site_occupancy
  _atom_site_site_symmetry_order
  _atom_site_calc_flag
  _atom_site_refinement_flags_posn
  _atom_site_refinement_flags_adp
  _atom_site_refinement_flags_occupancy
  _atom_site_disorder_assembly
  _atom_site_disorder_group
 O1 O 0.22672(5) 0.16232(12) 0.24843(5) 0.01539(15) Uani 1 1 d . . . . .
 O2 O 0.48824(5) 0.24407(12) 0.51386(5) 0.01559(15) Uani 1 1 d . . . . .
 O3 O 0.11380(7) -0.35320(13) 0.58622(6) 0.02622(19) Uani 1 1 d . . . . .
 N1 N 0.31677(6) 0.24119(13) 0.47756(5) 0.01169(16) Uani 1 1 d . . . . .
 N2 N 0.23424(6) 0.22144(13) 0.39361(5) 0.01200(16) Uani 1 1 d . . . . .
 N3 N 0.37590(6) 0.23198(13) 0.36662(5) 0.01205(16) Uani 1 1 d . . . . .
 C1 C 0.27358(7) 0.19829(15) 0.32631(6) 0.01190(17) Uani 1 1 d . . . . .
 C2 C 0.40453(7) 0.23804(15) 0.45927(6) 0.01179(17) Uani 1 1 d . . . . .
 C3 C 0.30679(7) 0.08919(16) 0.54630(6) 0.01318(18) Uani 1 1 d . . . . .
 C4 C 0.30025(7) -0.13121(16) 0.50653(7) 0.01472(19) Uani 1 1 d . . . . .
 C5 C 0.21251(8) -0.14772(16) 0.42063(7) 0.01504(19) Uani 1 1 d . . . . .
 C6 C 0.21414(8) -0.27953(16) 0.50062(7) 0.0179(2) Uani 1 1 d . . . . .
 C7 C 0.14866(8) -0.22164(16) 0.54904(7) 0.01651(19) Uani 1 1 d . . . . .
 C8 C 0.12862(7) 0.00756(16) 0.55110(6) 0.01408(18) Uani 1 1 d . . . . .
 C9 C 0.21254(7) 0.16349(16) 0.55935(6) 0.01383(18) Uani 1 1 d . . . . .
 C10 C 0.12564(7) 0.14915(16) 0.47308(7) 0.01385(18) Uani 1 1 d . . . . .
 C11 C 0.15832(7) 0.06343(16) 0.39939(6) 0.01330(18) Uani 1 1 d . . . . .
 C12 C 0.44518(7) 0.22844(16) 0.32099(6) 0.01261(18) Uani 1 1 d . . . . .
 C13 C 0.44965(7) 0.04910(17) 0.27173(7) 0.01684(19) Uani 1 1 d . . . . .
 C14 C 0.51893(8) 0.04407(19) 0.22914(7) 0.0211(2) Uani 1 1 d . . . . .
 C15 C 0.58368(8) 0.2140(2) 0.23803(7) 0.0222(2) Uani 1 1 d . . . . .
 C16 C 0.57825(8) 0.3917(2) 0.28748(7) 0.0216(2) Uani 1 1 d . . . . .
 C17 C 0.50799(8) 0.40152(17) 0.32911(7) 0.01671(19) Uani 1 1 d . . . . .
 H3 H 0.3656(10) 0.111(2) 0.5981(9) 0.017(3) Uiso 1 1 d . . . . .
 H4 H 0.3618(11) -0.195(2) 0.5104(10) 0.021(3) Uiso 1 1 d . . . . .
 H5 H 0.2177(11) -0.227(3) 0.3702(10) 0.024(4) Uiso 1 1 d . . . . .
 H6 H 0.2275(11) -0.429(3) 0.4979(10) 0.027(4) Uiso 1 1 d . . . . .
 H8 H 0.0824(11) 0.046(2) 0.5815(10) 0.021(3) Uiso 1 1 d . . . . .
 H9 H 0.2168(11) 0.286(3) 0.5960(10) 0.024(4) Uiso 1 1 d . . . . .
 H10 H 0.0763(11) 0.259(2) 0.4571(10) 0.018(3) Uiso 1 1 d . . . . .
 H11 H 0.1059(10) 0.062(2) 0.3428(9) 0.014(3) Uiso 1 1 d . . . . .
 H13 H 0.4053(11) -0.069(3) 0.2676(10) 0.025(4) Uiso 1 1 d . . . . .
 H14 H 0.5214(12) -0.080(3) 0.1928(11) 0.032(4) Uiso 1 1 d . . . . .
 H15 H 0.6338(13) 0.208(3) 0.2113(11) 0.033(4) Uiso 1 1 d . . . . .
 H16 H 0.6233(12) 0.513(3) 0.2927(11) 0.030(4) Uiso 1 1 d . . . . .
 H17 H 0.5013(11) 0.521(3) 0.3622(10) 0.024(4) Uiso 1 1 d . . . . .

loop_
  _atom_site_aniso_label
  _atom_site_aniso_U_11
  _atom_site_aniso_U_22
  _atom_site_aniso_U_33
  _atom_site_aniso_U_23
  _atom_site_aniso_U_13
  _atom_site_aniso_U_12
 O1 0.0139(3) 0.0198(3) 0.0121(3) 0.0017(3) 0.0040(3) -0.0004(3)
 O2 0.0114(3) 0.0210(4) 0.0145(3) -0.0020(3) 0.0047(3) -0.0022(3)
 O3 0.0317(5) 0.0195(4) 0.0382(5) 0.0070(3) 0.0255(4) 0.0006(3)
 N1 0.0090(3) 0.0155(4) 0.0114(3) 0.0000(3) 0.0047(3) -0.0009(3)
 N2 0.0093(3) 0.0161(4) 0.0111(3) 0.0017(3) 0.0043(3) 0.0001(3)
 N3 0.0097(3) 0.0167(4) 0.0114(4) 0.0001(3) 0.0057(3) -0.0007(3)
 C1 0.0109(4) 0.0122(4) 0.0138(4) 0.0022(3) 0.0060(3) 0.0011(3)
 C2 0.0127(4) 0.0114(4) 0.0131(4) -0.0008(3) 0.0068(3) -0.0008(3)
 C3 0.0111(4) 0.0186(4) 0.0108(4) 0.0016(3) 0.0051(3) -0.0004(3)
 C4 0.0136(4) 0.0151(4) 0.0188(4) 0.0041(3) 0.0099(3) 0.0037(3)
 C5 0.0179(4) 0.0142(4) 0.0170(4) -0.0024(3) 0.0110(4) -0.0023(3)
 C6 0.0220(5) 0.0124(4) 0.0258(5) 0.0014(4) 0.0164(4) 0.0010(3)
 C7 0.0167(4) 0.0164(5) 0.0198(5) 0.0015(4) 0.0105(4) -0.0001(3)
 C8 0.0134(4) 0.0160(4) 0.0162(4) -0.0001(3) 0.0094(3) -0.0001(3)
 C9 0.0143(4) 0.0154(4) 0.0150(4) -0.0020(3) 0.0091(3) -0.0015(3)
 C10 0.0111(4) 0.0157(4) 0.0173(4) 0.0024(3) 0.0081(3) 0.0025(3)
 C11 0.0092(4) 0.0180(4) 0.0134(4) 0.0009(3) 0.0048(3) -0.0014(3)
 C12 0.0101(4) 0.0178(4) 0.0112(4) 0.0010(3) 0.0054(3) 0.0003(3)
 C13 0.0143(4) 0.0203(5) 0.0169(4) -0.0030(4) 0.0067(3) -0.0003(4)
 C14 0.0187(5) 0.0295(6) 0.0171(5) -0.0033(4) 0.0090(4) 0.0043(4)
 C15 0.0158(5) 0.0373(6) 0.0170(5) 0.0054(4) 0.0100(4) 0.0035(4)
 C16 0.0159(5) 0.0296(6) 0.0213(5) 0.0037(4) 0.0093(4) -0.0051(4)
 C17 0.0156(4) 0.0196(5) 0.0161(4) 0.0000(4) 0.0070(3) -0.0032(4)

_geom_special_details
;
 All esds (except the esd in the dihedral angle between two l.s. planes)
 are estimated using the full covariance matrix.  The cell esds are taken
 into account individually in the estimation of esds in distances, angles
 and torsion angles; correlations between esds in cell parameters are only
 used when they are defined by crystal symmetry.  An approximate (isotropic)
 treatment of cell esds is used for estimating esds involving l.s. planes.
;
loop_
  _geom_bond_atom_site_label_1
  _geom_bond_atom_site_label_2
  _geom_bond_distance
  _geom_bond_site_symmetry_2
  _geom_bond_publ_flag
 O1 C1 1.2094(12) . ?
 O2 C2 1.2087(12) . ?
 O3 C7 1.2252(12) . ?
 N1 N2 1.4465(11) . ?
 N1 C2 1.3918(11) . ?
 N1 C3 1.5028(12) . ?
 N2 C1 1.3922(12) . ?
 N2 C11 1.5012(12) . ?
 N3 C1 1.3939(12) . ?
 N3 C2 1.3929(12) . ?
 N3 C12 1.4295(11) . ?
 C3 C4 1.5128(14) . ?
 C3 C9 1.5146(13) . ?
 C3 H3 0.959(14) . ?
 C4 C5 1.5018(14) . ?
 C4 C6 1.5236(14) . ?
 C4 H4 0.953(15) . ?
 C5 C6 1.5194(14) . ?
 C5 C11 1.5136(14) . ?
 C5 H5 0.976(16) . ?
 C6 C7 1.4624(14) . ?
 C6 H6 0.961(17) . ?
 C7 C8 1.4707(14) . ?
 C8 C9 1.5213(13) . ?
 C8 C10 1.5226(13) . ?
 C8 H8 0.984(14) . ?
 C9 C10 1.4987(14) . ?
 C9 H9 0.958(16) . ?
 C10 C11 1.5165(13) . ?
 C10 H10 0.955(15) . ?
 C11 H11 0.949(13) . ?
 C12 C13 1.3902(14) . ?
 C12 C17 1.3885(14) . ?
 C13 C14 1.3930(14) . ?
 C13 H13 0.965(16) . ?
 C14 C15 1.3890(17) . ?
 C14 H14 0.981(17) . ?
 C15 C16 1.3870(17) . ?
 C15 H15 0.961(17) . ?
 C16 C17 1.3953(14) . ?
 C16 H16 0.983(17) . ?
 C17 H17 0.943(16) . ?

loop_
  _geom_angle_atom_site_label_1
  _geom_angle_atom_site_label_2
  _geom_angle_atom_site_label_3
  _geom_angle
  _geom_angle_site_symmetry_1
  _geom_angle_site_symmetry_3
  _geom_angle_publ_flag
 N2 N1 C3 111.52(7) . . ?
 C2 N1 N2 107.78(7) . . ?
 C2 N1 C3 118.40(8) . . ?
 N1 N2 C11 111.78(7) . . ?
 C1 N2 N1 107.81(7) . . ?
 C1 N2 C11 118.87(8) . . ?
 C1 N3 C12 124.81(8) . . ?
 C2 N3 C1 111.09(8) . . ?
 C2 N3 C12 123.46(8) . . ?
 O1 C1 N2 126.11(9) . . ?
 O1 C1 N3 127.81(9) . . ?
 N2 C1 N3 106.05(8) . . ?
 O2 C2 N1 126.01(9) . . ?
 O2 C2 N3 127.72(9) . . ?
 N1 C2 N3 106.26(8) . . ?
 N1 C3 C4 106.27(7) . . ?
 N1 C3 C9 103.24(8) . . ?
 N1 C3 H3 105.1(8) . . ?
 C4 C3 C9 114.57(8) . . ?
 C4 C3 H3 113.4(9) . . ?
 C9 C3 H3 113.0(8) . . ?
 C3 C4 C6 120.84(8) . . ?
 C3 C4 H4 116.3(9) . . ?
 C5 C4 C3 110.81(8) . . ?
 C5 C4 C6 60.29(7) . . ?
 C5 C4 H4 119.0(9) . . ?
 C6 C4 H4 117.2(9) . . ?
 C4 C5 C6 60.57(7) . . ?
 C4 C5 C11 109.96(8) . . ?
 C4 C5 H5 120.5(9) . . ?
 C6 C5 H5 115.9(9) . . ?
 C11 C5 C6 121.27(8) . . ?
 C11 C5 H5 116.6(9) . . ?
 C4 C6 H6 115.4(9) . . ?
 C5 C6 C4 59.15(6) . . ?
 C5 C6 H6 115.8(9) . . ?
 C7 C6 C4 118.42(9) . . ?
 C7 C6 C5 119.55(9) . . ?
 C7 C6 H6 116.3(9) . . ?
 O3 C7 C6 122.81(10) . . ?
 O3 C7 C8 122.15(9) . . ?
 C6 C7 C8 115.03(9) . . ?
 C7 C8 C9 118.49(8) . . ?
 C7 C8 C10 120.11(8) . . ?
 C7 C8 H8 115.0(9) . . ?
 C9 C8 C10 58.99(6) . . ?
 C9 C8 H8 117.0(9) . . ?
 C10 C8 H8 116.0(9) . . ?
 C3 C9 C8 120.55(8) . . ?
 C3 C9 H9 117.9(9) . . ?
 C8 C9 H9 116.5(9) . . ?
 C10 C9 C3 110.16(8) . . ?
 C10 C9 C8 60.55(6) . . ?
 C10 C9 H9 117.7(9) . . ?
 C8 C10 H10 116.3(9) . . ?
 C9 C10 C8 60.46(6) . . ?
 C9 C10 C11 110.68(8) . . ?
 C9 C10 H10 119.9(9) . . ?
 C11 C10 C8 120.42(8) . . ?
 C11 C10 H10 116.9(9) . . ?
 N2 C11 C5 105.47(7) . . ?
 N2 C11 C10 104.27(8) . . ?
 N2 C11 H11 107.0(8) . . ?
 C5 C11 C10 114.39(8) . . ?
 C5 C11 H11 112.1(8) . . ?
 C10 C11 H11 112.8(8) . . ?
 C13 C12 N3 119.00(9) . . ?
 C17 C12 N3 119.14(9) . . ?
 C17 C12 C13 121.84(9) . . ?
 C12 C13 C14 118.85(10) . . ?
 C12 C13 H13 120.0(9) . . ?
 C14 C13 H13 121.2(9) . . ?
 C13 C14 H14 119.5(10) . . ?
 C15 C14 C13 120.06(10) . . ?
 C15 C14 H14 120.5(10) . . ?
 C14 C15 H15 120.3(10) . . ?
 C16 C15 C14 120.34(9) . . ?
 C16 C15 H15 119.4(10) . . ?
 C15 C16 C17 120.42(10) . . ?
 C15 C16 H16 120.2(10) . . ?
 C17 C16 H16 119.4(10) . . ?
 C12 C17 C16 118.47(10) . . ?
 C12 C17 H17 118.9(9) . . ?
 C16 C17 H17 122.7(9) . . ?

loop_
  _geom_torsion_atom_site_label_1
  _geom_torsion_atom_site_label_2
  _geom_torsion_atom_site_label_3
  _geom_torsion_atom_site_label_4
  _geom_torsion
  _geom_torsion_site_symmetry_1
  _geom_torsion_site_symmetry_2
  _geom_torsion_site_symmetry_3
  _geom_torsion_site_symmetry_4
  _geom_torsion_publ_flag
 C4 C3 N1 N2 57.45(9) . . . . ?
 C4 C3 N1 C2 -68.45(10) . . . . ?
 C4 C5 C11 N2 58.74(9) . . . . ?
 C4 C6 C7 O3 -142.62(11) . . . . ?
 C5 C6 C7 O3 148.70(11) . . . . ?
 C5 C6 C7 C8 -32.16(14) . . . . ?
 C5 C11 N2 N1 -62.17(9) . . . . ?
 C5 C11 N2 C1 64.44(10) . . . . ?
 C5 C11 C10 C8 -12.39(12) . . . . ?
 C5 C11 C10 C9 54.69(11) . . . . ?
 C6 C5 C11 N2 125.72(9) . . . . ?
 C8 C7 C6 C4 36.53(14) . . . . ?
 C8 C9 C3 N1 127.34(9) . . . . ?
 C8 C9 C3 C4 12.25(12) . . . . ?
 C8 C10 C11 N2 -127.07(9) . . . . ?
 C9 C3 N1 N2 -63.46(9) . . . . ?
 C9 C3 N1 C2 170.64(8) . . . . ?
 C9 C8 C7 O3 141.98(11) . . . . ?
 C9 C8 C7 C6 -37.17(13) . . . . ?
 C9 C10 C11 N2 -59.99(10) . . . . ?
 C10 C8 C7 O3 -149.29(11) . . . . ?
 C10 C8 C7 C6 31.55(14) . . . . ?
 C10 C9 C3 N1 60.39(9) . . . . ?
 C10 C9 C3 C4 -54.71(11) . . . . ?
 C10 C11 N2 N1 58.65(9) . . . . ?
 C10 C11 N2 C1 -174.73(8) . . . . ?
 C10 C11 C5 C4 -55.23(10) . . . . ?
 C10 C11 C5 C6 11.75(13) . . . . ?
 C13 C12 N3 C1 -55.33(13) . . . . ?
 C13 C12 N3 C2 114.68(11) . . . . ?
 C17 C12 N3 C1 126.44(10) . . . . ?
 C17 C12 N3 C2 -63.55(13) . . . . ?

_iucr_refine_instructions_details
;
TITL 20srv203 in P21/n #14
REM reset to P21/n #14
CELL 0.71073 14.3555 6.2807 16.0289 90 110.8978 90
ZERR 4 0.0004 0.0002 0.0004 0 0.001 0
LATT 1
SYMM 0.5-X,0.5+Y,0.5-Z
SFAC C H N O
UNIT 68 52 12 12

L.S. 9
PLAN  5
SIZE 0.06 0.15 0.31
TEMP -153.15
CONF C13 C12 N3 C2
CONF C17 C12 N3 C2
CONF C13 C12 N3 C1
CONF C17 C12 N3 C1
CONF C9 C3 N1 N2
CONF C4 C3 N1 N2
CONF C9 C3 N1 C2
CONF C4 C3 N1 C2
CONF C5 C11 N2 N1
CONF C10 C11 N2 N1
CONF C5 C11 N2 C1
CONF C10 C11 N2 C1
CONF C9 C10 C11 N2
CONF C8 C10 C11 N2
CONF C5 C11 C10 C9
CONF C5 C11 C10 C8
CONF C10 C9 C3 N1
CONF C10 C9 C3 C4
CONF C8 C9 C3 N1
CONF C8 C9 C3 C4
CONF C4 C5 C11 N2
CONF C10 C11 C5 C4
CONF C6 C5 C11 N2
CONF C10 C11 C5 C6
CONF C5 C6 C7 O3
CONF C4 C6 C7 O3
CONF C5 C6 C7 C8
CONF C8 C7 C6 C4
CONF C10 C8 C7 O3
CONF C10 C8 C7 C6
CONF C9 C8 C7 O3
CONF C9 C8 C7 C6
BOND $h
fmap 2 53
acta 
OMIT -2 60
WGHT 0.044 0.585
FVAR 0.47513
REM <olex2.extras>
REM <HklSrc "%.\\20srv203.hkl">
REM </olex2.extras>

O1    4     0.22672  0.16232  0.24843  11.00000  0.01386  0.01975  0.01206 =
 0.00170  0.00403 -0.00036 
O2    4     0.48824  0.24407  0.51386  11.00000  0.01135  0.02104  0.01447 =
 -0.00203  0.00471 -0.00223 
O3    4     0.11380 -0.35320  0.58622  11.00000  0.03166  0.01947  0.03821 =
 0.00698  0.02555  0.00058 
N1    3     0.31677  0.24119  0.47756  11.00000  0.00905  0.01551  0.01142 =
 -0.00003  0.00474 -0.00089 
N2    3     0.23424  0.22144  0.39361  11.00000  0.00932  0.01609  0.01113 =
 0.00170  0.00431  0.00009 
N3    3     0.37590  0.23198  0.36662  11.00000  0.00970  0.01665  0.01136 =
 0.00006  0.00566 -0.00072 
C1    1     0.27358  0.19829  0.32631  11.00000  0.01092  0.01224  0.01381 =
 0.00219  0.00597  0.00105 
C2    1     0.40453  0.23804  0.45926  11.00000  0.01267  0.01138  0.01312 =
 -0.00078  0.00679 -0.00085 
C3    1     0.30679  0.08919  0.54630  11.00000  0.01111  0.01861  0.01081 =
 0.00164  0.00512 -0.00039 
C4    1     0.30025 -0.13121  0.50653  11.00000  0.01356  0.01510  0.01884 =
 0.00412  0.00985  0.00371 
C5    1     0.21251 -0.14772  0.42063  11.00000  0.01786  0.01417  0.01701 =
 -0.00238  0.01100 -0.00227 
C6    1     0.21414 -0.27953  0.50062  11.00000  0.02203  0.01239  0.02579 =
 0.00138  0.01641  0.00101 
C7    1     0.14866 -0.22164  0.54904  11.00000  0.01665  0.01636  0.01983 =
 0.00154  0.01054 -0.00006 
C8    1     0.12862  0.00756  0.55110  11.00000  0.01342  0.01602  0.01616 =
 -0.00010  0.00938 -0.00006 
C9    1     0.21254  0.16349  0.55935  11.00000  0.01430  0.01540  0.01497 =
 -0.00196  0.00911 -0.00153 
C10   1     0.12565  0.14915  0.47308  11.00000  0.01105  0.01572  0.01729 =
 0.00236  0.00813  0.00246 
C11   1     0.15832  0.06343  0.39939  11.00000  0.00921  0.01796  0.01339 =
 0.00088  0.00484 -0.00137 
C12   1     0.44518  0.22844  0.32099  11.00000  0.01013  0.01777  0.01121 =
 0.00096  0.00535  0.00027 
C13   1     0.44965  0.04911  0.27173  11.00000  0.01428  0.02030  0.01687 =
 -0.00296  0.00671 -0.00034 
C14   1     0.51893  0.04407  0.22914  11.00000  0.01872  0.02949  0.01710 =
 -0.00328  0.00902  0.00433 
C15   1     0.58368  0.21403  0.23803  11.00000  0.01582  0.03732  0.01696 =
 0.00537  0.00997  0.00355 
C16   1     0.57825  0.39172  0.28748  11.00000  0.01593  0.02965  0.02134 =
 0.00372  0.00933 -0.00510 
C17   1     0.50799  0.40152  0.32911  11.00000  0.01559  0.01956  0.01610 =
 0.00002  0.00703 -0.00324 
H3    2     0.36558  0.11081  0.59808  11.00000  0.01699 
H4    2     0.36177 -0.19549  0.51041  11.00000  0.02119 
H5    2     0.21773 -0.22737  0.37018  11.00000  0.02426 
H6    2     0.22751 -0.42872  0.49786  11.00000  0.02657 
H8    2     0.08236  0.04578  0.58154  11.00000  0.02142 
H9    2     0.21681  0.28625  0.59600  11.00000  0.02385 
H10   2     0.07633  0.25876  0.45705  11.00000  0.01799 
H11   2     0.10593  0.06220  0.34282  11.00000  0.01442 
H13   2     0.40534 -0.06920  0.26760  11.00000  0.02506 
H14   2     0.52137 -0.07994  0.19280  11.00000  0.03224 
H15   2     0.63379  0.20801  0.21126  11.00000  0.03315 
H16   2     0.62328  0.51297  0.29273  11.00000  0.03005 
H17   2     0.50133  0.52091  0.36219  11.00000  0.02366 
HKLF 4

END
;

_olex2_submission_special_instructions  'No special instructions were received'
