# Supplementary material for: Control of dynamic sp3-C stereochemistry
Source: Nat Chem. 2023 Mar 13;15(5):615–24. doi: 10.1038/s41557-023-01156-7 (PMC10159849; doi:10.1038/s41557-023-01156-7)
Supplement: Supplementary file 12 — Structure factors for compound 1; CCDC reference 2068012. [file 41557_2023_1156_MOESM12_ESM.fcf]

#
# h,k,l, Fc-squared, Fo-squared, sigma(Fo-squared), status flag
#
data_18srv458
_shelx_title ' 18srv458 in C2/c #15'
_shelx_refln_list_code          4
_shelx_F_calc_maximum      362.38
_exptl_crystal_F_000      2304.00
_reflns_d_resolution_high  0.8204

loop_
 _space_group_symop_operation_xyz
 'x, y, z'
 '-x, y, -z+1/2'
 'x+1/2, y+1/2, z'
 '-x+1/2, y+1/2, -z+1/2'
 '-x, -y, -z'
 'x, -y, z-1/2'
 '-x+1/2, -y+1/2, -z'
 'x+1/2, -y+1/2, z-1/2'

_cell_length_a    21.0930
_cell_length_b    12.8259
_cell_length_c    20.9409
_cell_angle_alpha  90.000
_cell_angle_beta  104.257
_cell_angle_gamma  90.000

_shelx_F_squared_multiplier     1.000

loop_
 _refln_index_h
 _refln_index_k
 _refln_index_l
 _refln_F_squared_calc
 _refln_F_squared_meas
 _refln_F_squared_sigma
 _refln_observed_status
   2   0   0       8012.87       6785.23       106.04 o
   6   0   0        529.99        540.80        13.94 o
   8   0   0      55922.82      51863.79       659.21 o
  10   0   0       6825.14       7094.77       102.24 o
  12   0   0      12270.53      12622.85       181.16 o
  14   0   0       6412.94       6073.90       123.66 o
  16   0   0       6671.10       7092.87       142.06 o
  18   0   0       6677.75       6512.95       114.12 o
  20   0   0       1054.44       1023.96        43.18 o
  22   0   0        564.18        682.56       100.41 o
  24   0   0          3.63         10.93        25.96 o
   1   1   0         25.55         27.57         2.16 o
   3   1   0       7030.99       6616.91        78.63 o
   5   1   0      27903.67      25658.76       358.13 o
   7   1   0      27563.51      25473.14       251.51 o
   9   1   0      23230.61      23814.18       281.84 o
  11   1   0         99.09         80.71         8.82 o
  13   1   0       1754.37       2007.93        28.56 o
  15   1   0        883.97        743.91        51.99 o
  17   1   0       2506.60       2118.60        38.05 o
  19   1   0       6551.13       6023.05        83.53 o
  21   1   0        250.07        196.73        29.23 o
  23   1   0          1.29          6.49        22.22 o
   0   2   0       1720.03       1643.79        31.81 o
   2   2   0      42842.00      38818.66       697.75 o
   4   2   0        243.31        215.13         8.67 o
   6   2   0       6350.52       6484.13        68.95 o
   8   2   0       1165.20       1358.66        18.62 o
  10   2   0         46.04         36.65         8.60 o
  12   2   0       3952.88       4319.39        55.85 o
  14   2   0      10633.95      10751.35       106.27 o
  16   2   0       1806.38       1914.43        46.61 o
  18   2   0       2068.11       2036.29        50.71 o
  20   2   0         33.81         46.34        23.12 o
  22   2   0       1475.41       1555.74        36.91 o
  24   2   0        136.24        133.19        21.26 o
   1   3   0       2296.42       2194.08        33.59 o
   3   3   0       2074.48       1889.74        23.46 o
   5   3   0      15264.38      14882.00       155.83 o
   7   3   0       6516.98       6323.36        72.12 o
   9   3   0         12.41          7.45         7.06 o
  11   3   0       1434.68       1598.47        28.95 o
  13   3   0       2290.98       2506.75        32.62 o
  15   3   0       1268.72       1140.60        24.20 o
  17   3   0       1110.80       1073.94        29.15 o
  19   3   0        898.89        901.94        32.76 o
  21   3   0       3283.41       3335.29        65.66 o
  23   3   0        172.52        191.84        19.03 o
   0   4   0      13065.02      12327.25       194.49 o
   2   4   0       4896.89       4873.28        55.89 o
   4   4   0         19.51          6.97         5.24 o
   6   4   0          2.48         41.04        11.20 o
   8   4   0        147.04        220.74         9.36 o
  10   4   0       1792.37       1859.91        29.31 o
  12   4   0        247.93        253.86        12.40 o
  14   4   0         86.28        101.71        11.05 o
  16   4   0       1930.41       2100.16        34.62 o
  18   4   0       1354.23       1508.05        34.81 o
  20   4   0        312.55        310.99        24.11 o
  22   4   0        531.29        590.43        32.09 o
  24   4   0         87.42         86.15        14.49 o
   1   5   0         65.00         58.44         5.86 o
   3   5   0       1654.74       1691.34        22.00 o
   5   5   0       3427.96       3462.92        53.34 o
   7   5   0       4583.14       4952.93        59.15 o
   9   5   0      14746.08      15238.66       183.70 o
  11   5   0        791.55        748.07        18.23 o
  13   5   0       2839.95       2945.74        47.15 o
  15   5   0       8360.10       8483.42        96.21 o
  17   5   0       2528.34       2518.13        41.74 o
  19   5   0         66.73         71.07        34.43 o
  21   5   0       2269.29       2343.19        99.57 o
  23   5   0         14.64         26.05        14.39 o
   0   6   0       2229.62       2045.40        37.97 o
   2   6   0         69.96         99.00         8.80 o
   4   6   0       2903.61       2981.55        34.27 o
   6   6   0         11.64         44.40         8.63 o
   8   6   0        811.08        950.44        24.27 o
  10   6   0       6500.88       6512.79        66.72 o
  12   6   0        155.54         97.29        12.24 o
  14   6   0         83.88        109.09        12.99 o
  16   6   0       2307.81       2438.65        40.01 o
  18   6   0       2892.51       2848.71        45.25 o
  20   6   0         77.55         97.11        21.59 o
  22   6   0        245.62        288.12        19.25 o
   1   7   0        445.99        482.54        15.36 o
   3   7   0          0.65          9.48         9.10 o
   5   7   0        715.77        799.40        19.19 o
   7   7   0        883.26        912.86        21.34 o
   9   7   0       2815.17       3057.41        38.74 o
  11   7   0        264.18        243.33        13.44 o
  13   7   0        178.46        131.86        13.65 o
  15   7   0       4970.95       5017.34        62.41 o
  17   7   0          5.84         20.88        14.84 o
  19   7   0        109.82         45.16        21.42 o
  21   7   0         42.04         61.19        17.68 o
   0   8   0       1192.48       1146.94        30.80 o
   2   8   0       6214.33       6381.86        72.15 o
   4   8   0      21275.67      20807.71       229.53 o
   6   8   0        102.08        121.01        11.22 o
   8   8   0         53.27         62.06        12.45 o
  10   8   0        492.42        530.67        25.09 o
  12   8   0       2126.84       2133.27        36.92 o
  14   8   0         76.45         87.65        13.42 o
  16   8   0        427.33        442.93        33.13 o
  18   8   0        455.23        455.51        33.11 o
  20   8   0        723.07        712.37        41.67 o
   1   9   0          1.88         10.00        11.24 o
   3   9   0        220.98        250.73        15.22 o
   5   9   0        395.38        381.40        18.45 o
   7   9   0         12.13         11.57        13.16 o
   9   9   0        229.54        191.73        19.45 o
  11   9   0       2060.10       2069.62        34.87 o
  13   9   0       5758.47       6145.53        79.71 o
  15   9   0         65.91         48.35        13.21 o
  17   9   0       3111.84       3134.12        93.27 o
  19   9   0        146.97        151.42        14.36 o
   0  10   0        537.35        492.50        22.57 o
   2  10   0       5124.24       5142.97        99.33 o
   4  10   0         18.02         39.05        14.33 o
   6  10   0      18202.30      18599.97       222.61 o
   8  10   0        370.63        379.77        23.11 o
  10  10   0        220.30        227.85        17.64 o
  12  10   0        990.59        946.04        26.59 o
  14  10   0       2223.73       2250.77        39.71 o
  16  10   0        794.32        898.13        30.11 o
  18  10   0       1340.91       1290.27        55.22 o
   1  11   0        265.61        232.64        19.01 o
   3  11   0        250.82        197.85        19.72 o
   5  11   0       7103.16       7216.14        98.44 o
   7  11   0        672.37        591.99        34.21 o
   9  11   0         51.73         58.78        15.27 o
  11  11   0          4.21         -2.63        16.86 o
  13  11   0       4559.24       4423.95        59.88 o
  15  11   0        102.62        149.77        14.36 o
  17  11   0        700.47        700.16        46.86 o
   0  12   0       5299.11       4746.42       256.14 o
   2  12   0       1655.73       1786.04        50.92 o
   4  12   0       2077.12       2193.45       120.63 o
   6  12   0        115.31        140.41        17.42 o
   8  12   0        924.94        917.52        42.81 o
  10  12   0       1304.07       1285.49        32.20 o
  12  12   0         26.58         36.65        14.87 o
  14  12   0        388.36        381.68        22.09 o
   1  13   0         31.87         10.93        32.79 o
   3  13   0        181.70        172.13        35.52 o
   5  13   0        696.81        551.70       113.39 o
   7  13   0        232.30        236.55        43.20 o
   9  13   0          0.42         14.00        15.65 o
  11  13   0        562.58        612.65        26.25 o
  13  13   0         10.44         16.04        11.83 o
   4  14   0        595.29        595.62        40.98 o
   6  14   0        153.33        210.38        24.59 o
   8  14   0       1460.00       1430.30        54.64 o
  10  14   0        269.01        255.46        25.96 o
   5  15   0       1031.56        901.62        45.08 o
   7  15   0         50.82         28.69        21.86 o
 -23   1   1       2260.15       2302.13        51.18 o
 -21   1   1         98.81        111.44        16.46 o
 -19   1   1       2383.33       2419.70        40.99 o
 -17   1   1        102.73         97.98        14.36 o
 -15   1   1        168.93        135.78        15.16 o
 -13   1   1       2007.53       1964.03        27.91 o
 -11   1   1       3044.35       2792.83        35.55 o
  -9   1   1       5730.23       5789.84        67.15 o
  -7   1   1       5671.98       5369.19        57.67 o
  -5   1   1       3924.52       3747.77        45.72 o
  -3   1   1       6818.76       6321.74        95.00 o
  -1   1   1        190.14        173.85         3.71 o
   1   1   1         78.88         67.45         2.78 o
   3   1   1       2359.03       2180.80        29.18 o
   5   1   1        151.67        126.68         5.16 o
   7   1   1       1582.71       1600.12        19.84 o
   9   1   1       2947.50       2869.63        41.68 o
  11   1   1       5584.13       5811.88        61.82 o
  13   1   1       7613.80       7623.87        90.78 o
  15   1   1       4941.68       4969.17        67.33 o
  17   1   1       7267.62       7104.95        94.02 o
  19   1   1        114.80        159.16        17.15 o
  21   1   1        196.56        236.90        19.53 o
  23   1   1         15.76        -15.03        36.88 o
 -24   2   1         18.98         33.70        17.07 o
 -22   2   1         76.51        110.22        16.97 o
 -20   2   1         52.43         48.50        21.25 o
 -18   2   1        125.55        150.96        21.07 o
 -16   2   1       1192.91       1171.81        41.71 o
 -14   2   1        443.53        381.42        13.01 o
 -12   2   1       4485.19       4811.31        59.06 o
 -10   2   1      29172.70      29195.25       323.72 o
  -8   2   1       8298.08       8645.51        97.79 o
  -6   2   1      34705.59      31211.50       324.42 o
  -4   2   1       3419.09       3284.78        43.48 o
  -2   2   1         79.07         84.57         4.29 o
   0   2   1        431.55        412.05         8.25 o
   2   2   1      24620.02      21736.30       288.83 o
   4   2   1       2544.70       2543.76        32.21 o
   8   2   1       3174.44       3219.32        36.58 o
  10   2   1       1823.43       2506.03        32.08 o
  12   2   1       4251.35       3961.50        55.18 o
  14   2   1        326.73        367.14        17.82 o
  16   2   1        178.62        207.74        16.91 o
  18   2   1       6364.64       6161.04       105.24 o
  20   2   1          0.29         -1.82        24.23 o
  22   2   1         14.08         31.36        20.22 o
  24   2   1         64.77         45.08        27.32 o
 -23   3   1         17.18         17.61        17.07 o
 -21   3   1         67.11         98.16        17.36 o
 -19   3   1       4160.29       4200.65        76.85 o
 -17   3   1         81.81        149.79        14.82 o
 -15   3   1       2466.82       2476.77        36.23 o
 -13   3   1       1105.96       1051.02        19.09 o
 -11   3   1        349.32        341.22        13.24 o
  -9   3   1       8014.95       7925.91        91.01 o
  -7   3   1       6946.94       7130.70        72.12 o
  -5   3   1      39355.60      35935.85       395.87 o
  -3   3   1       4405.66       4201.90        55.86 o
  -1   3   1          4.51          1.41         5.32 o
   1   3   1         36.69         36.11         5.67 o
   3   3   1       1585.80       1419.01        17.36 o
   5   3   1        443.47        453.48         9.26 o
   7   3   1       1567.71       1818.11        24.09 o
   9   3   1       1492.62       1468.36        22.64 o
  11   3   1      11529.40      12251.81       149.53 o
  13   3   1       3245.93       3276.80        37.93 o
  15   3   1         11.42         18.50        14.89 o
  17   3   1       1509.21       1405.13        45.97 o
  19   3   1       1374.93       1198.54        48.51 o
  21   3   1          8.31          7.28        23.46 o
  23   3   1         21.56         25.52        18.28 o
 -24   4   1        359.10        347.87        23.92 o
 -22   4   1        265.84        205.06        18.67 o
 -20   4   1        620.72        678.45        32.72 o
 -18   4   1        693.71        640.90        30.62 o
 -16   4   1          3.26        -14.78        14.78 o
 -14   4   1       2175.81       2307.00        31.64 o
 -12   4   1        791.79        863.03        20.04 o
 -10   4   1      16114.38      17098.87       192.74 o
  -8   4   1       5047.96       5267.68        71.74 o
  -6   4   1       1304.42       1364.20        23.42 o
  -4   4   1      26936.75      26307.86       274.18 o
  -2   4   1       1064.53       1050.96        13.89 o
   0   4   1      10276.63       9861.35       110.48 o
   2   4   1       5081.49       5151.41        58.85 o
   4   4   1        887.13        848.37        12.72 o
   6   4   1       9413.99      10048.96       121.09 o
   8   4   1       9492.95      10313.83       125.21 o
  10   4   1          8.38          9.41        10.16 o
  12   4   1        486.23        604.58        17.40 o
  14   4   1          0.74         -1.21        12.25 o
  16   4   1        164.39        109.82        15.54 o
  18   4   1        743.04        793.78        44.39 o
  20   4   1         10.60         31.18        22.70 o
  22   4   1         40.83         54.14        18.05 o
 -23   5   1        291.23        269.66        79.23 o
 -21   5   1        261.46        231.50        36.88 o
 -19   5   1          1.40         39.97        21.88 o
 -17   5   1       1266.26       1286.20        29.40 o
 -15   5   1       1907.58       1912.17        31.66 o
 -13   5   1       1116.13       1127.85        24.87 o
 -11   5   1        222.08        216.41        11.41 o
  -9   5   1         28.41         20.66         9.53 o
  -7   5   1       1282.29       1378.83        23.65 o
  -5   5   1        701.17        777.81        20.08 o
  -3   5   1       1898.68       2006.41        23.59 o
  -1   5   1       4605.40       4370.60        43.52 o
   1   5   1       6747.31       6592.42        67.03 o
   3   5   1       6292.11       6266.68        64.35 o
   5   5   1        735.92        741.62        20.95 o
   7   5   1        138.60        143.01        10.19 o
   9   5   1       5223.81       5601.36        72.19 o
  11   5   1      10428.56      10615.91       100.09 o
  13   5   1        135.61        180.02        13.36 o
  15   5   1       5213.03       5289.55        59.15 o
  17   5   1        148.97        202.68        16.55 o
  19   5   1         88.35         49.03        25.71 o
  21   5   1       2650.17       2757.65        86.06 o
  23   5   1         94.31         82.35        17.76 o
 -22   6   1        316.79        389.19        44.08 o
 -20   6   1        290.82        206.08        29.58 o
 -18   6   1        337.05        373.23        18.56 o
 -16   6   1        678.96        667.90        29.96 o
 -14   6   1         27.99         26.63        11.49 o
 -12   6   1       3440.32       3363.63        43.30 o
 -10   6   1        330.57        373.23        13.42 o
  -8   6   1        911.18        864.22        24.40 o
  -6   6   1       3603.89       3467.84        41.89 o
  -4   6   1       3441.80       3117.57        39.31 o
  -2   6   1       5983.77       5924.55        65.28 o
   0   6   1       4227.43       4214.95        49.87 o
   2   6   1       1406.62       1249.03        21.20 o
   4   6   1       4684.66       4991.47        53.27 o
   6   6   1        618.63        755.14        17.31 o
   8   6   1       5986.90       6519.24        83.31 o
  10   6   1        600.67        594.80        16.50 o
  12   6   1       1027.53       1042.67        22.04 o
  14   6   1       2067.79       1976.69        32.09 o
  16   6   1        525.68        429.81        42.99 o
  18   6   1         34.12         77.79        20.51 o
  20   6   1        235.58        272.20        83.33 o
  22   6   1        309.42        234.54        56.69 o
 -21   7   1        205.31        198.90        76.50 o
 -19   7   1          2.49         32.42        25.65 o
 -17   7   1       2106.06       2151.75        38.02 o
 -15   7   1        259.21        324.50        15.30 o
 -13   7   1      11455.51      11469.40       116.39 o
 -11   7   1        531.09        572.65        24.17 o
  -9   7   1       6678.04       6731.71        72.87 o
  -7   7   1       3049.27       3464.46        44.53 o
  -5   7   1        281.45        290.76        15.93 o
  -3   7   1        113.98         86.02         9.16 o
  -1   7   1        504.70        486.43        12.56 o
   1   7   1         21.03          7.82         7.94 o
   3   7   1       1736.18       1851.98        30.39 o
   5   7   1       3615.68       3528.57        44.26 o
   7   7   1       3317.32       3209.45        39.55 o
   9   7   1       1025.69       1111.92        29.01 o
  11   7   1        142.56        119.94        14.37 o
  13   7   1        310.88        262.88        20.95 o
  15   7   1       3382.04       3379.90        45.86 o
  17   7   1        277.68        214.30        19.36 o
  19   7   1        200.64        208.73        39.03 o
  21   7   1        126.41        116.95        18.05 o
 -20   8   1        119.07        116.93        16.72 o
 -18   8   1          1.73         -5.50        14.57 o
 -16   8   1       2188.57       2097.22        38.85 o
 -14   8   1        298.78        253.11        13.48 o
 -12   8   1          5.19         28.27        12.76 o
 -10   8   1       1677.40       1644.90        34.16 o
  -8   8   1       1944.65       1974.68        32.20 o
  -6   8   1        334.60        504.36        14.95 o
  -4   8   1        935.04        917.15        20.66 o
  -2   8   1        639.32        588.45        18.69 o
   0   8   1       2555.81       2037.06        28.65 o
   2   8   1        852.34        856.21        21.19 o
   4   8   1          4.81          6.32        10.37 o
   6   8   1          7.56         17.39        10.91 o
   8   8   1        220.59        154.26        13.93 o
  10   8   1       7519.26       7643.72       112.15 o
  12   8   1        518.28        492.75        28.51 o
  14   8   1       1142.20       1227.71        27.98 o
  16   8   1       1722.89       1671.93        39.54 o
  18   8   1        859.38        955.92        33.70 o
  20   8   1          1.48         12.81        17.57 o
 -19   9   1          0.51          3.31        14.02 o
 -17   9   1          0.05          2.89        14.06 o
 -15   9   1         46.03         48.31        19.08 o
 -13   9   1        254.73        271.60        15.01 o
 -11   9   1          0.98         15.42        17.00 o
  -9   9   1        392.28        349.53        17.40 o
  -7   9   1       2840.67       2850.69        43.78 o
  -5   9   1       2340.53       2367.47        31.05 o
  -3   9   1       2666.44       2393.35        38.04 o
  -1   9   1        243.23        233.99        12.72 o
   1   9   1         36.28         18.20        12.29 o
   3   9   1         53.19         84.38        12.25 o
   5   9   1         95.94         62.76        11.92 o
   7   9   1       1398.44       1409.19        33.63 o
   9   9   1       1790.04       1862.06        31.82 o
  11   9   1       9614.23       9655.22       119.37 o
  13   9   1        431.20        461.91        23.60 o
  15   9   1       5762.85       6005.55        79.48 o
  17   9   1        245.50        319.36        22.93 o
  19   9   1         78.06         70.88        19.61 o
 -18  10   1        771.67        787.35        25.97 o
 -16  10   1        588.64        628.64        24.96 o
 -14  10   1          0.42          0.74        13.94 o
 -12  10   1        537.74        498.23        25.31 o
 -10  10   1       1347.41       1456.27        30.67 o
  -8  10   1         32.50          6.53        14.07 o
  -6  10   1       3958.52       3841.41        58.02 o
  -4  10   1      10355.61       9871.21       131.23 o
  -2  10   1        922.16        772.27        31.05 o
   0  10   1       7500.95       7172.05        93.69 o
   2  10   1      10790.61       9924.41       136.71 o
   4  10   1       3772.18       3996.57        50.07 o
   6  10   1         86.30         70.31        13.81 o
   8  10   1          5.95         24.51        13.17 o
  10  10   1        660.82        623.24        22.03 o
  12  10   1         22.43         26.58        13.11 o
  14  10   1          4.56          4.75        13.14 o
  16  10   1        323.79        299.69        30.79 o
  18  10   1         41.78          7.46        30.74 o
 -17  11   1       3331.77       3892.68       177.90 o
 -15  11   1        767.56        678.36        26.40 o
 -13  11   1        631.62        586.68        23.11 o
 -11  11   1         54.96         61.30        13.64 o
  -9  11   1        359.86        452.11        18.34 o
  -7  11   1        213.66        215.75        15.54 o
  -5  11   1       1664.07       1642.91        41.34 o
  -3  11   1        657.87        662.22        33.70 o
  -1  11   1        494.07        477.96        23.62 o
   1  11   1       6214.47       5882.61        82.74 o
   3  11   1       1216.27       1100.17        31.28 o
   5  11   1        357.92        311.96        15.57 o
   7  11   1         35.65         30.76        14.63 o
   9  11   1       4289.33       4620.72        66.05 o
  11  11   1        194.80        202.59        17.36 o
  13  11   1         34.16        106.00        13.79 o
  15  11   1       1047.58       1039.49        29.91 o
  17  11   1        171.39        230.42        17.08 o
 -16  12   1        282.71        314.84        22.37 o
 -14  12   1         24.62         23.61        13.67 o
 -12  12   1        786.76        791.62        37.52 o
 -10  12   1        733.62        683.14        23.01 o
  -8  12   1        360.28        404.59        44.82 o
  -6  12   1        166.86        186.10        19.64 o
  -4  12   1       4589.85       4315.96       112.39 o
  -2  12   1       3103.64       2962.94        85.99 o
   0  12   1       5053.71       4620.44        81.39 o
   2  12   1       1214.87       1149.59        49.74 o
   4  12   1        736.95        770.70        39.57 o
   6  12   1          7.57          9.05        15.65 o
   8  12   1       5861.52       5743.84       123.83 o
  10  12   1        235.40        202.59        16.11 o
  12  12   1       1552.70       1731.92        36.12 o
  14  12   1          5.61         15.42        14.76 o
 -13  13   1        579.79        657.65        23.52 o
 -11  13   1       1578.75       1639.21        38.84 o
  -9  13   1         33.27         42.38        16.39 o
  -7  13   1        591.74        600.72        39.17 o
  -5  13   1       1589.61       1691.23        75.14 o
  -3  13   1        468.32        519.12        40.98 o
  -1  13   1         93.72         86.06        32.79 o
   3  13   1        372.32        370.33        36.88 o
   5  13   1        239.32        262.58        33.47 o
   7  13   1        412.69        330.15        43.72 o
   9  13   1        306.97        336.69        18.01 o
  11  13   1         69.04         89.35        16.00 o
  13  13   1        599.22        536.49        20.25 o
 -10  14   1        562.51        545.07        31.42 o
  -8  14   1          0.34          2.73        17.76 o
  -6  14   1         64.25         86.06        21.86 o
  -4  14   1        114.63        148.90        21.86 o
  -2  14   1         88.76         94.26        27.32 o
   4  14   1       3528.87       3804.58       128.41 o
   6  14   1         64.10         47.81        23.22 o
   8  14   1        452.13        392.90        26.24 o
  10  14   1          1.70          8.20        17.76 o
  -7  15   1        581.31        565.56        32.79 o
  -5  15   1         68.78         86.06        20.49 o
 -24   0   2       7362.08       6569.56       222.67 o
 -22   0   2        182.13        187.16        22.70 o
 -20   0   2       3156.18       3008.67        67.36 o
 -18   0   2         39.01         51.31        17.31 o
 -16   0   2      23362.72      22181.69       438.03 o
 -14   0   2         39.97         43.19        14.66 o
 -12   0   2       1450.61       1227.12        31.87 o
 -10   0   2       4109.82       4664.66        63.16 o
  -8   0   2      10540.15      10145.40       140.21 o
  -6   0   2       3821.67       3748.43        60.79 o
  -2   0   2       3464.40       3224.37        71.96 o
   2   0   2        361.04        417.98        10.50 o
   6   0   2       2011.91       1841.62        33.52 o
   8   0   2        334.72        367.30        17.06 o
  10   0   2       9138.37       9791.36       140.86 o
  12   0   2      11687.93      12600.27       207.04 o
  14   0   2       9047.91       8975.76       192.03 o
  16   0   2       6195.41       6099.13       126.76 o
  18   0   2        196.59        252.55        31.51 o
  20   0   2        259.94        232.99        33.08 o
  22   0   2        266.20        233.60        34.15 o
 -25   1   2          6.37         56.01        23.22 o
 -23   1   2          0.60         -3.03        17.00 o
 -21   1   2       5174.10       4523.89       110.32 o
 -19   1   2       3456.52       3293.67        50.52 o
 -17   1   2       3000.90       3098.10        54.53 o
 -15   1   2       4984.95       4885.58        55.47 o
 -13   1   2       1721.84       1506.72        24.20 o
 -11   1   2       3330.65       3393.48        45.31 o
  -9   1   2        335.96        319.74         8.83 o
  -7   1   2        286.88        334.07         8.06 o
  -5   1   2        473.68        458.87        11.33 o
  -3   1   2       8136.59       7397.16       104.35 o
  -1   1   2       2075.19       1872.69        25.40 o
   1   1   2       3931.36       3700.41        52.40 o
   3   1   2         33.76         26.98         3.30 o
   5   1   2        481.65        510.39         9.87 o
   7   1   2        350.33        441.99         9.67 o
   9   1   2       6333.31       6484.41        70.40 o
  11   1   2      12963.26      13851.34       139.99 o
  13   1   2         92.70         64.57        13.76 o
  15   1   2       2947.29       2970.69        51.05 o
  17   1   2        410.30        484.55        35.33 o
  19   1   2        198.08        145.66        17.10 o
  21   1   2        422.12        282.37        58.18 o
  23   1   2          2.51         31.42        36.88 o
 -24   2   2        232.66        289.26        25.84 o
 -22   2   2        160.52        174.67        21.16 o
 -20   2   2         21.12         41.71        14.57 o
 -18   2   2        569.18        569.04        25.85 o
 -16   2   2      10792.42      10645.66       132.41 o
 -14   2   2          0.35          5.88        10.06 o
 -12   2   2       1402.42       1444.59        23.66 o
 -10   2   2       7756.80       7955.37        91.43 o
  -8   2   2       3206.64       3026.72        39.13 o
  -6   2   2       6776.77       6773.73        76.60 o
  -4   2   2       6339.77       5904.77        94.43 o
   0   2   2        356.57        342.70         8.23 o
   4   2   2       3253.70       3026.59        37.97 o
   6   2   2      17434.64      16853.72       176.42 o
   8   2   2        634.10        589.84        14.74 o
  10   2   2      11187.93      12797.25       144.87 o
  12   2   2       3470.86       3575.10        48.01 o
  14   2   2        264.29        265.22        18.97 o
  16   2   2       1302.50       1337.36        32.34 o
  18   2   2       1002.11        971.47        36.26 o
  20   2   2         18.81          7.15        20.76 o
  22   2   2          3.66         14.72        21.33 o
 -23   3   2         17.07         29.80        17.33 o
 -21   3   2          4.24         12.53        16.46 o
 -19   3   2       1515.66       1559.94        41.00 o
 -17   3   2      19432.04      19256.60       195.86 o
 -15   3   2        991.28        945.14        21.79 o
 -13   3   2       7448.47       7222.67        72.84 o
 -11   3   2       6004.23       6438.85        76.40 o
  -9   3   2       5741.82       6184.35        83.31 o
  -7   3   2       5198.47       5083.36        68.38 o
  -5   3   2       6307.29       5825.38        62.06 o
  -3   3   2        699.51        708.51        12.31 o
  -1   3   2       1114.32       1122.51        19.66 o
   1   3   2         59.49         47.85         7.49 o
   3   3   2        120.23         83.17         4.39 o
   5   3   2        487.47        505.38        10.66 o
   7   3   2       1454.47       1476.73        23.50 o
   9   3   2       3735.54       3864.07        47.60 o
  11   3   2       4348.52       5176.20        63.70 o
  13   3   2        502.92        542.88        17.25 o
  15   3   2        697.58        722.11        30.62 o
  17   3   2       8517.21       8683.27       121.38 o
  19   3   2        451.23        611.04        36.87 o
  21   3   2        155.65        201.54        20.44 o
  23   3   2        325.06        436.41        38.25 o
 -24   4   2          0.50         -3.92        14.39 o
 -22   4   2        108.28        157.39        18.93 o
 -20   4   2         94.63         69.90        16.83 o
 -18   4   2       3116.19       3133.56        52.35 o
 -16   4   2        276.05        306.74        19.58 o
 -14   4   2       1180.51       1326.10        23.33 o
 -12   4   2       8855.24       9272.64        92.18 o
 -10   4   2         37.03         59.92        10.61 o
  -8   4   2       4317.56       4193.14        54.23 o
  -6   4   2       1001.80        986.63        21.24 o
  -4   4   2       3356.18       3638.48        42.83 o
  -2   4   2         71.66         77.86         5.42 o
   0   4   2      39371.52      36589.99       403.17 o
   2   4   2       4367.71       4427.49        52.43 o
   4   4   2      31448.89      30623.52       302.57 o
   6   4   2      14070.45      14912.32       178.49 o
   8   4   2        345.53        344.26        13.94 o
  10   4   2       4209.71       4689.16        62.05 o
  12   4   2         23.85        118.52        20.83 o
  14   4   2        685.41        652.52        27.15 o
  16   4   2       6595.74       6159.03        72.40 o
  18   4   2       2328.41       2315.64        56.43 o
  20   4   2        243.16        200.41        24.53 o
  22   4   2        486.04        508.06        31.42 o
 -23   5   2         38.11         17.94        14.39 o
 -21   5   2         23.21          9.84        19.94 o
 -19   5   2       2209.69       2045.73        40.70 o
 -17   5   2        268.58        247.50        15.93 o
 -15   5   2       5829.85       5658.92        63.08 o
 -13   5   2       5522.99       5791.58        64.87 o
 -11   5   2       2071.39       2146.85        29.27 o
  -9   5   2      12080.50      12534.52       142.56 o
  -7   5   2       1701.37       1542.67        25.14 o
  -5   5   2       1415.23       1237.36        22.70 o
  -3   5   2        713.58        848.90        13.83 o
  -1   5   2        498.39        502.35        10.65 o
   1   5   2         35.10         65.25         6.62 o
   3   5   2       7118.46       7623.28        87.41 o
   5   5   2       2408.77       2450.33        61.36 o
   7   5   2       1360.37       1456.88        25.53 o
   9   5   2        186.04        182.77        14.00 o
  11   5   2        133.43        162.43        11.42 o
  13   5   2        167.98        226.51        13.87 o
  15   5   2        189.97        141.88        17.12 o
  17   5   2        194.55        227.17        16.97 o
  19   5   2        665.70        742.77        60.53 o
  21   5   2        413.24        224.99        50.55 o
  23   5   2          2.30          8.20        22.54 o
 -22   6   2        829.80        890.42        29.71 o
 -20   6   2        782.38        776.37        89.12 o
 -18   6   2       2754.50       2627.09        53.27 o
 -16   6   2       1136.43       1210.15        26.22 o
 -14   6   2       2578.98       2691.83        33.37 o
 -12   6   2       7707.17       7994.67        85.14 o
 -10   6   2       3212.97       3349.67        37.59 o
  -8   6   2        424.37        502.01        18.68 o
  -6   6   2        905.42        908.39        20.26 o
  -4   6   2        197.10        227.27        12.54 o
  -2   6   2      25481.95      27193.25       284.09 o
   0   6   2       1763.76       1856.16        26.90 o
   2   6   2       9573.66      10195.31       115.88 o
   4   6   2         69.40         76.53         8.73 o
   6   6   2       3511.71       3804.86        48.23 o
   8   6   2        906.34        902.78        22.05 o
  10   6   2          0.14          8.05        10.25 o
  12   6   2        147.59        154.63        14.90 o
  14   6   2         12.42         22.19        13.13 o
  16   6   2       1199.38       1212.03        26.66 o
  18   6   2        534.77        607.00        25.06 o
  20   6   2        194.52        173.36        21.66 o
  22   6   2         70.66        100.03        14.95 o
 -21   7   2        648.81        572.92        30.51 o
 -19   7   2        284.82        229.07        20.13 o
 -17   7   2        594.62        488.60        47.55 o
 -15   7   2       1716.70       1869.75        31.88 o
 -13   7   2       1553.20       1463.37        40.71 o
 -11   7   2        567.57        621.36        20.34 o
  -9   7   2        833.84        883.41        19.06 o
  -7   7   2         62.01         30.55        11.93 o
  -5   7   2        713.83        773.73        18.24 o
  -3   7   2        170.38        159.01        10.27 o
  -1   7   2        350.84        445.84        12.50 o
   1   7   2          1.37         -3.60         8.22 o
   3   7   2       1363.34       1393.23        23.26 o
   5   7   2        139.40        117.02        11.17 o
   7   7   2       1024.25       1055.03        21.39 o
   9   7   2        116.19         94.02        12.51 o
  11   7   2       5385.07       5471.04        65.59 o
  13   7   2        431.96        449.65        24.68 o
  15   7   2       4034.21       4296.16        58.98 o
  17   7   2       1054.94       1036.20        32.72 o
  19   7   2        211.48        207.98        29.37 o
  21   7   2        190.08        135.47        28.00 o
 -20   8   2          0.47        -12.60        14.95 o
 -18   8   2       1195.74       1216.39        30.46 o
 -16   8   2        122.20         84.36        14.41 o
 -14   8   2         37.02         62.79        12.41 o
 -12   8   2       3197.36       3219.35        41.14 o
 -10   8   2         12.69         27.34        12.93 o
  -8   8   2       1913.76       2112.47        34.57 o
  -6   8   2         19.10         26.18        15.39 o
  -4   8   2      14571.70      14277.26       176.46 o
  -2   8   2       1021.59       1176.33        24.52 o
   0   8   2       2561.78       2463.43        34.22 o
   2   8   2        519.47        496.43        17.95 o
   4   8   2       1936.09       1721.48        25.78 o
   6   8   2       3856.43       3922.33        44.19 o
   8   8   2        211.39        190.62        13.28 o
  10   8   2       1889.88       1923.02        29.92 o
  12   8   2        283.20        348.55        15.19 o
  14   8   2         58.48        124.18        14.20 o
  16   8   2        945.79        878.81        57.22 o
  18   8   2        289.59        312.78        23.49 o
  20   8   2        160.21        199.64        19.25 o
 -19   9   2        386.08        394.14        27.20 o
 -17   9   2        665.71        661.96        23.11 o
 -15   9   2       3323.48       3552.98        77.35 o
 -13   9   2       1010.70        950.75        24.10 o
 -11   9   2        140.22        123.72        19.73 o
  -9   9   2        139.70        165.83        13.06 o
  -7   9   2       3112.69       3185.19        44.14 o
  -5   9   2         44.58         69.10        12.31 o
  -3   9   2       3726.12       3604.44        44.46 o
  -1   9   2        353.88        395.91        17.46 o
   1   9   2        666.20        631.68        22.08 o
   3   9   2       2662.79       2518.01        32.88 o
   5   9   2          8.83         -0.71        13.17 o
   7   9   2       4996.33       4941.72        60.20 o
   9   9   2         26.46          4.66        12.77 o
  11   9   2         21.65         20.29        13.42 o
  13   9   2        246.43        284.97        25.17 o
  15   9   2       6806.23       6792.44        86.47 o
  17   9   2        511.41        551.27        27.30 o
  19   9   2         91.60        130.71        16.64 o
 -18  10   2        140.51        141.17        13.36 o
 -16  10   2          0.20         17.80        13.62 o
 -14  10   2       1553.06       1570.28        33.76 o
 -12  10   2        266.09        263.59        15.54 o
 -10  10   2         44.83         44.65        14.43 o
  -8  10   2       1387.41       1307.44        38.07 o
  -6  10   2       3065.91       3137.36        47.45 o
  -4  10   2          4.51          3.55        18.82 o
  -2  10   2      20034.44      19636.38       254.03 o
   0  10   2       3549.76       3292.38        69.24 o
   2  10   2      18380.22      18633.16       211.07 o
   4  10   2         67.12         55.75        14.21 o
   6  10   2        246.81        328.57        15.46 o
   8  10   2        304.09        305.92        15.38 o
  10  10   2       2882.26       2867.80        44.30 o
  12  10   2          1.21         13.63        12.80 o
  14  10   2       1048.63        976.12        25.15 o
  16  10   2        177.81        190.73        16.55 o
  18  10   2       1262.29       1252.86        38.64 o
 -17  11   2         67.72         49.03        11.18 o
 -15  11   2         20.62          5.57        14.02 o
 -13  11   2          4.66         -8.74        14.65 o
 -11  11   2        425.32        427.80        19.25 o
  -9  11   2          1.22        -12.36        13.76 o
  -7  11   2        853.43        804.85        27.68 o
  -5  11   2       2496.31       2553.70        43.25 o
  -3  11   2        241.03        262.82        33.57 o
  -1  11   2       3422.30       3467.51       126.98 o
   1  11   2       1774.66       1761.45        38.27 o
   3  11   2          0.04          0.08        16.32 o
   5  11   2          0.16         11.00        14.50 o
   7  11   2         94.48         98.40        14.54 o
   9  11   2         62.12         75.74        14.54 o
  11  11   2         11.95          7.69        14.35 o
  13  11   2        119.61        123.32        13.48 o
  15  11   2        379.16        383.94        47.03 o
  17  11   2          1.32          6.15        13.52 o
 -16  12   2       1088.08       1059.79        27.14 o
 -14  12   2        742.55        812.44        26.42 o
 -12  12   2          7.94         17.10        14.04 o
 -10  12   2        465.50        501.93        30.04 o
  -8  12   2        872.59        844.38        56.23 o
  -6  12   2       5876.08       5395.74        95.19 o
  -4  12   2       1511.73       1569.59        58.53 o
  -2  12   2        589.82        580.75        35.70 o
   0  12   2         54.96         28.35        20.31 o
   2  12   2        236.48        217.52        20.81 o
   4  12   2       2226.51       2133.15       121.23 o
   6  12   2       1256.90       1279.96        43.45 o
   8  12   2         23.74         16.24        16.07 o
  10  12   2       1153.72       1166.57        34.71 o
  12  12   2         75.76         82.06        13.20 o
  14  12   2        947.31        919.70        36.95 o
 -13  13   2         86.04         87.36        13.98 o
 -11  13   2         29.57         30.30        15.74 o
  -9  13   2         84.43         54.64        18.38 o
  -7  13   2        364.58        242.47        47.17 o
  -5  13   2        987.58       1054.87        48.76 o
  -3  13   2         63.25         38.79        32.79 o
  -1  13   2         15.83          7.38        22.99 o
   1  13   2        169.34         99.91        51.80 o
   3  13   2        603.41        560.79        31.38 o
   5  13   2       1257.29       1271.91        47.21 o
   7  13   2        514.94        584.02        28.12 o
   9  13   2         30.00         26.59        13.84 o
  11  13   2        475.59        427.81        23.66 o
  13  13   2        224.67        214.86        22.31 o
 -10  14   2         78.43         57.38        16.39 o
  -8  14   2        127.12        125.68        19.13 o
  -6  14   2       1459.95       1512.27        60.11 o
  -4  14   2       1888.10       2005.43        75.14 o
  -2  14   2       2541.24       2590.12        92.89 o
   4  14   2        978.03        993.02        41.35 o
   6  14   2        228.04        207.75        23.91 o
   8  14   2          4.21          2.66        18.28 o
  10  14   2        132.43        142.07        19.13 o
  -7  15   2        385.09        389.34        30.05 o
  -5  15   2          1.19        -16.39        16.39 o
 -25   1   3          4.49         13.32        13.28 o
 -23   1   3       1887.95       2033.62        41.89 o
 -21   1   3        670.23        543.49        31.77 o
 -19   1   3        718.46        754.53        22.65 o
 -17   1   3          3.39          7.17        15.25 o
 -15   1   3       3354.97       3393.13        39.47 o
 -13   1   3        798.63        786.97        16.94 o
 -11   1   3      17321.71      18068.50       180.26 o
  -9   1   3       2217.66       2081.22        23.76 o
  -7   1   3      52928.39      48443.98       476.54 o
  -5   1   3       2899.30       2973.43        44.11 o
  -3   1   3         44.08         32.52         3.27 o
  -1   1   3       1307.74       1214.67        16.88 o
   1   1   3       1520.35       1408.36        19.49 o
   3   1   3        213.17        272.21         7.99 o
   5   1   3      21688.49      20406.93       201.74 o
   7   1   3       1502.29       1465.20        18.20 o
   9   1   3       4550.75       4557.56        46.40 o
  11   1   3        203.39        241.79        14.06 o
  13   1   3        390.92        359.66        17.37 o
  15   1   3        299.54        295.54        20.14 o
  17   1   3       1711.21       1542.87        61.50 o
  19   1   3        346.25        384.73        51.91 o
  21   1   3         14.10         22.39        26.48 o
 -24   2   3         45.20         48.02        14.40 o
 -22   2   3          7.51          5.12        14.94 o
 -20   2   3        753.10        682.16        22.72 o
 -18   2   3       4436.57       4416.91        68.25 o
 -16   2   3        124.93        135.49        13.26 o
 -14   2   3        918.57        946.19        18.73 o
 -12   2   3       1907.40       1999.85        28.50 o
 -10   2   3       1784.39       1719.78        23.37 o
  -8   2   3       1664.92       1904.31        24.77 o
  -6   2   3      97142.32      88773.11      2762.25 o
  -4   2   3       1384.11       1241.23        15.97 o
  -2   2   3       3254.69       2910.79        42.37 o
   0   2   3       3016.13       2846.98        37.89 o
   2   2   3        658.41        536.58        14.03 o
   4   2   3       2083.31       2076.86        24.16 o
   6   2   3       2729.49       2807.35        32.46 o
   8   2   3        501.71        568.96        18.78 o
  10   2   3       6817.59       7737.62        80.45 o
  12   2   3       2047.54       2143.04        34.79 o
  14   2   3         82.61        111.10        14.73 o
  16   2   3       2744.72       2662.11        47.89 o
  18   2   3        561.01        598.49        60.82 o
  20   2   3        222.51        183.03        24.84 o
  22   2   3        277.75        218.58        42.35 o
 -25   3   3          0.51          6.74        15.03 o
 -23   3   3         78.54         68.59        15.00 o
 -21   3   3        946.68        928.64        34.53 o
 -19   3   3        849.86        857.28        29.74 o
 -17   3   3       1186.76       1176.44        27.52 o
 -15   3   3       2464.15       2476.67        32.81 o
 -13   3   3        206.50        187.00        10.57 o
 -11   3   3       5540.49       5427.09        62.35 o
  -9   3   3       2062.65       2072.20        42.63 o
  -7   3   3         90.42         92.09         6.94 o
  -5   3   3        489.96        424.64        11.41 o
  -3   3   3       1149.12       1058.20        17.71 o
  -1   3   3        397.70        377.24         8.74 o
   1   3   3         87.35         89.30         5.05 o
   3   3   3       1992.22       1843.66        23.65 o
   5   3   3         37.50         25.24         5.95 o
   7   3   3       5378.02       5240.33        75.35 o
   9   3   3       1702.01       2044.95        29.55 o
  11   3   3       1144.92       1205.82        23.18 o
  13   3   3        241.44        224.19        13.05 o
  15   3   3       3928.31       4386.42        82.75 o
  17   3   3        361.73        428.80        34.82 o
  19   3   3        766.12        866.95        42.06 o
  21   3   3         40.84         43.22        20.13 o
  23   3   3        180.99        162.57        34.15 o
 -24   4   3        135.64        120.20        23.91 o
 -22   4   3        220.15        188.68        19.57 o
 -20   4   3         99.30         92.66        17.52 o
 -18   4   3         47.58         70.17        13.91 o
 -16   4   3        346.38        384.60        16.85 o
 -14   4   3       1956.71       1887.12        30.19 o
 -12   4   3       5242.90       5191.56        52.42 o
 -10   4   3      15242.28      15849.81       190.87 o
  -8   4   3       8817.61       8960.49       109.61 o
  -6   4   3        334.58        350.58        13.60 o
  -4   4   3       1147.61       1268.71        17.02 o
  -2   4   3      15032.07      14500.43       172.30 o
   0   4   3      48177.26      44607.66       525.26 o
   2   4   3      12848.18      12024.24       134.14 o
   4   4   3       9446.92       9777.36       110.41 o
   6   4   3        191.74        216.59        11.47 o
   8   4   3      14015.96      15157.30       170.83 o
  10   4   3       3592.33       3865.22        49.66 o
  12   4   3          2.72        -11.64        11.64 o
  14   4   3       1586.84       1662.24        32.06 o
  16   4   3        228.82        199.79        18.94 o
  18   4   3        442.66        333.93        35.88 o
  20   4   3        667.01        523.85        59.75 o
  22   4   3          2.49         16.10        17.70 o
 -23   5   3         49.29         58.77        15.46 o
 -21   5   3       1580.52       1602.79        41.75 o
 -19   5   3        415.49        407.00        18.97 o
 -17   5   3         92.65        100.76        14.13 o
 -15   5   3          9.83         13.49        12.37 o
 -13   5   3        362.75        497.64        16.46 o
 -11   5   3          7.44         19.70        10.46 o
  -9   5   3       8493.58       9144.02       113.16 o
  -7   5   3         26.26         53.89        12.39 o
  -5   5   3       2830.23       2905.76        53.85 o
  -3   5   3       8115.98       8206.30        92.72 o
  -1   5   3       6205.42       5991.87        61.32 o
   1   5   3       2497.61       2390.90        28.57 o
   3   5   3        192.48        215.83        13.80 o
   5   5   3        272.58        225.29         9.44 o
   7   5   3        206.79        160.80        11.12 o
   9   5   3       1344.93       1313.42        25.14 o
  11   5   3       1457.84       1452.33        23.73 o
  13   5   3         46.83         36.66        13.09 o
  15   5   3         97.79        124.69        28.80 o
  17   5   3       1477.53       1350.62        36.21 o
  19   5   3        190.01        265.78        32.53 o
  21   5   3       2228.39       1995.66       233.60 o
 -22   6   3        303.47        217.24        16.42 o
 -20   6   3        375.53        471.40        40.74 o
 -18   6   3        496.54        471.72        53.60 o
 -16   6   3        194.12        144.06        16.07 o
 -14   6   3        225.48        294.37        12.49 o
 -12   6   3        456.22        517.55        17.24 o
 -10   6   3        304.69        344.08        12.84 o
  -8   6   3        848.29        950.41        22.69 o
  -6   6   3          3.60         15.05        10.79 o
  -4   6   3       2027.01       2211.46        29.71 o
  -2   6   3       2638.73       2609.15        55.93 o
   0   6   3       2332.80       2264.54        33.61 o
   2   6   3       2226.76       2516.46        33.52 o
   4   6   3        703.87        654.00        17.95 o
   6   6   3       1093.41       1031.57        21.67 o
   8   6   3      15213.03      14740.39       142.80 o
  10   6   3       4798.51       4985.86        55.59 o
  12   6   3        409.86        418.36        17.10 o
  14   6   3        303.47        320.42        15.85 o
  16   6   3          1.39          4.99        12.77 o
  18   6   3         44.33         69.16        17.88 o
  20   6   3          2.10         15.88        20.35 o
  22   6   3         82.61         85.73        15.37 o
 -21   7   3          2.88          1.57        16.08 o
 -19   7   3          9.58         31.45        16.57 o
 -17   7   3       1608.44       1661.41        32.66 o
 -15   7   3      10700.57      10374.65       119.32 o
 -13   7   3        112.51        154.87        11.72 o
 -11   7   3          6.28         14.57        11.25 o
  -9   7   3       2885.81       2831.86        34.22 o
  -7   7   3         68.16         43.14        12.50 o
  -5   7   3        427.35        440.05        15.66 o
  -3   7   3       1330.13       1516.81        27.61 o
  -1   7   3       1457.64       1601.17        32.74 o
   1   7   3        711.89        733.76        21.45 o
   3   7   3       1051.73       1128.45        22.69 o
   5   7   3        788.80        857.44        19.56 o
   7   7   3       2077.65       1926.07        28.84 o
   9   7   3       9394.82       9607.08       105.81 o
  11   7   3        138.61        123.90        12.82 o
  13   7   3       7942.57       7707.33       122.19 o
  15   7   3         87.96         86.09        13.42 o
  17   7   3         11.65         -8.24        15.90 o
  19   7   3         21.93         19.55        24.89 o
  21   7   3         36.60         63.62        16.39 o
 -20   8   3         10.01         28.88        16.39 o
 -18   8   3          7.66          3.32        17.93 o
 -16   8   3        455.99        427.70        36.05 o
 -14   8   3       1493.48       1624.82        30.09 o
 -12   8   3        772.99        773.89        24.92 o
 -10   8   3          0.73         -8.42        12.12 o
  -8   8   3         62.33         27.80        13.53 o
  -6   8   3       7679.51       7580.56        85.46 o
  -4   8   3       1925.87       1788.71        29.36 o
  -2   8   3        116.43         76.23        11.12 o
   0   8   3        973.36       1043.74        21.37 o
   2   8   3        627.15        648.91        18.51 o
   4   8   3        681.41        721.45        17.33 o
   6   8   3        354.25        302.83        12.63 o
   8   8   3       1312.04       1313.58        26.15 o
  10   8   3       2193.36       2141.93        32.14 o
  12   8   3         96.54        133.64        13.88 o
  14   8   3        220.79        218.70        14.71 o
  16   8   3       1213.95       1173.59        33.38 o
  18   8   3         33.40         20.34        15.56 o
  20   8   3        148.97        169.32        21.86 o
 -19   9   3       3483.55       3730.34        73.08 o
 -17   9   3         53.85         48.72        14.77 o
 -15   9   3        279.88        311.54        17.01 o
 -13   9   3        278.12        277.95        13.52 o
 -11   9   3         28.11         41.68        12.29 o
  -9   9   3       1546.31       1473.77        40.83 o
  -7   9   3       2011.79       2052.46        32.71 o
  -5   9   3        464.36        382.10        38.29 o
  -3   9   3       1660.41       1604.63        30.00 o
  -1   9   3          7.01          4.10        13.23 o
   1   9   3       1325.47       1228.45        23.53 o
   3   9   3        174.50        150.90        12.58 o
   5   9   3       2151.72       2175.79        31.72 o
   7   9   3         25.25         39.73        13.47 o
   9   9   3         47.69         54.10        14.02 o
  11   9   3          0.19         -7.14        13.51 o
  13   9   3         63.21         66.34        13.82 o
  15   9   3         68.55         78.15        14.32 o
  17   9   3         46.56         56.69        21.09 o
  19   9   3       1052.61       1049.50        28.73 o
 -18  10   3         27.34         37.58        12.57 o
 -16  10   3       1664.27       1591.72        32.21 o
 -14  10   3        755.92        734.08        32.87 o
 -12  10   3       2044.82       2053.41        37.75 o
 -10  10   3        386.51        411.96        17.15 o
  -8  10   3        771.76        812.65        23.60 o
  -6  10   3        192.83        196.82        15.37 o
  -4  10   3         31.75         57.06        15.06 o
  -2  10   3       1286.29       1140.79        39.35 o
   0  10   3        922.38        973.95        30.79 o
   2  10   3       1674.44       1558.00        49.96 o
   4  10   3         22.11         18.45        16.50 o
   6  10   3       6704.41       6386.87        81.99 o
   8  10   3       7096.89       7007.81        95.33 o
  10  10   3         25.37          9.54        14.12 o
  12  10   3         21.61          8.35        20.23 o
  14  10   3        256.01        271.73        14.84 o
  16  10   3        269.83        298.30        17.59 o
  18  10   3        243.84        229.17        16.88 o
 -17  11   3        940.84        951.43        26.46 o
 -15  11   3       2545.96       2639.97        92.89 o
 -13  11   3        351.55        389.08        42.83 o
 -11  11   3        363.96        306.46        23.52 o
  -9  11   3        454.26        537.30        22.14 o
  -7  11   3          4.51          5.01        13.63 o
  -5  11   3        117.20        135.59        16.84 o
  -3  11   3        163.31        195.14        21.30 o
  -1  11   3       3150.67       3055.16       113.88 o
   1  11   3       1217.27       1072.56        31.94 o
   3  11   3        391.39        375.37        30.71 o
   5  11   3          3.79         13.73        14.64 o
   7  11   3       2009.23       1908.81        35.78 o
   9  11   3        483.57        517.28        22.54 o
  11  11   3       2219.93       2255.25        41.11 o
  13  11   3        356.20        334.91        15.15 o
  15  11   3          1.99          1.94        11.69 o
 -16  12   3         18.23          9.77        13.01 o
 -14  12   3       1398.72       1463.78        36.87 o
 -12  12   3       1262.91       1381.17        43.38 o
 -10  12   3        715.90        672.04        26.22 o
  -8  12   3       2951.32       3082.62       142.57 o
  -6  12   3       4924.96       4795.08       100.42 o
  -4  12   3       1014.39        978.74        39.08 o
  -2  12   3       8416.98       8228.25       156.30 o
   0  12   3        343.48        428.29        26.17 o
   2  12   3        107.54         98.79        17.44 o
   4  12   3        736.44        688.28        30.26 o
   6  12   3        845.31        722.20       126.36 o
   8  12   3          0.24         10.42        15.95 o
  10  12   3        671.82        674.04        27.16 o
  12  12   3        163.02        233.56        15.97 o
  14  12   3         70.53         80.10        12.29 o
 -13  13   3         79.97         46.05        14.95 o
 -11  13   3       1558.14       1732.86        64.89 o
  -9  13   3        621.92        667.96        32.67 o
  -7  13   3       2864.23       2763.43        66.34 o
  -5  13   3        539.92        553.98        40.55 o
  -3  13   3        410.43        271.07        23.54 o
  -1  13   3       3409.92       3375.18        75.21 o
   1  13   3       1254.85       1348.76        60.13 o
   3  13   3         47.33         24.75        24.62 o
   5  13   3        260.05        240.02        21.25 o
   7  13   3       1383.33       1375.86        52.85 o
   9  13   3        166.11        195.70        15.01 o
  11  13   3         28.96         11.99        12.99 o
 -10  14   3         77.42         62.84        15.03 o
  -8  14   3         72.00         49.18        17.76 o
  -6  14   3         18.00         65.57        19.13 o
  -4  14   3        868.25        928.95        46.45 o
  -2  14   3       1063.07       1095.61        54.64 o
   2  14   3         28.76         69.67        31.42 o
   4  14   3       4630.66       4680.69       115.44 o
   6  14   3         37.13         49.57        21.97 o
   8  14   3          0.29         19.91        44.40 o
  -7  15   3        671.71        617.48        32.79 o
  -5  15   3         11.13         15.03        16.39 o
 -24   0   4        531.09        623.42        33.44 o
 -22   0   4       1249.59       1342.03        59.77 o
 -20   0   4        155.07        140.77        19.46 o
 -18   0   4       7584.41       7755.02       180.02 o
 -16   0   4       7749.86       7734.35       133.85 o
 -14   0   4        621.80        543.42        26.06 o
 -12   0   4       2989.33       2485.60        43.78 o
 -10   0   4        177.74        166.96        10.06 o
  -8   0   4      53662.68      49720.00       692.43 o
  -6   0   4       1972.63       1696.65        29.81 o
  -4   0   4      55222.60      47154.95      1465.82 o
  -2   0   4      16095.10      14854.74       268.16 o
   2   0   4       1129.95       1163.45        24.97 o
   4   0   4      47999.93      42543.11       592.24 o
   6   0   4       3163.97       3073.54        57.58 o
   8   0   4      28430.45      29242.43       455.07 o
  10   0   4         13.93          6.30        16.58 o
  12   0   4        371.41        355.49        22.57 o
  14   0   4         48.28         43.67        26.10 o
  16   0   4       1034.04       1186.45       189.20 o
  18   0   4        425.83        406.87        31.79 o
  20   0   4         88.69          6.83        54.64 o
 -25   1   4          8.41          1.04        19.24 o
 -23   1   4       1334.29       1252.21        32.27 o
 -21   1   4        821.05        841.60        24.97 o
 -19   1   4       1868.66       1662.93        32.28 o
 -17   1   4       4727.65       4760.43        63.48 o
 -15   1   4       4596.80       4642.38        55.37 o
 -13   1   4       3050.47       3001.10        35.45 o
 -11   1   4          7.56         46.87         7.58 o
  -9   1   4         22.62         63.38         6.06 o
  -7   1   4         10.25         27.02         4.98 o
  -5   1   4       7242.83       7017.22        83.84 o
  -3   1   4        203.87        177.34         6.75 o
  -1   1   4        431.27        441.19         8.95 o
   1   1   4       2764.00       2647.10        38.97 o
   3   1   4       2536.56       2452.86        38.59 o
   5   1   4       2921.62       2891.87        32.75 o
   7   1   4       9657.71       9869.22       110.95 o
   9   1   4       3452.05       3823.56        47.64 o
  11   1   4         32.18         31.37        11.10 o
  13   1   4       2489.63       2374.56        35.15 o
  15   1   4         33.94         43.58        22.31 o
  17   1   4         12.13        -23.92        23.92 o
  19   1   4        260.76        261.69        27.83 o
  21   1   4        357.93        294.53        77.87 o
 -24   2   4         15.23         10.15        14.94 o
 -22   2   4          0.19          2.81        14.73 o
 -20   2   4        416.87        366.91        16.10 o
 -18   2   4       3821.11       3710.96        51.34 o
 -16   2   4        651.22        666.64        18.98 o
 -14   2   4        155.06        174.64        11.06 o
 -12   2   4        555.95        689.55        15.73 o
 -10   2   4       1686.16       1516.19        21.08 o
  -8   2   4         60.55         68.95         6.31 o
  -6   2   4       9295.76       9278.69       112.53 o
  -4   2   4          0.99          4.09         4.80 o
  -2   2   4      44648.07      39889.72       555.95 o
   0   2   4         31.05         25.33         6.78 o
   2   2   4       7253.61       7226.57        81.32 o
   4   2   4      10284.37      10029.19       100.26 o
   6   2   4       4306.81       4884.94        56.84 o
   8   2   4        354.61        486.01        13.27 o
  10   2   4         50.29        149.04        12.98 o
  12   2   4         22.30          4.60        12.35 o
  14   2   4        195.65        137.49        15.11 o
  16   2   4       7326.95       7034.86       100.73 o
  18   2   4         40.88         54.45        22.75 o
  20   2   4        879.28        757.05        77.33 o
 -25   3   4         40.96         47.46        18.44 o
 -23   3   4        734.28        746.08        28.20 o
 -21   3   4        474.34        479.75        43.27 o
 -19   3   4        177.74        207.30        16.06 o
 -17   3   4       2247.47       2222.34        32.74 o
 -15   3   4       3765.55       3680.76        42.14 o
 -13   3   4       2266.23       2084.76        28.03 o
 -11   3   4       3288.17       3768.59        42.78 o
  -9   3   4        704.40        642.29        13.36 o
  -7   3   4       1091.68       1176.05        18.03 o
  -5   3   4       1368.70       1409.08        21.07 o
  -3   3   4        369.22        298.81         8.53 o
  -1   3   4         18.79         25.37         5.19 o
   1   3   4        480.55        460.11         9.46 o
   3   3   4        181.83        153.47         6.62 o
   5   3   4       6241.38       6354.11        83.73 o
   7   3   4         33.41         18.29         8.81 o
   9   3   4         31.10         60.97         9.96 o
  11   3   4        111.53        149.35        11.10 o
  13   3   4          0.11          9.69        14.40 o
  15   3   4       5770.26       5610.82        66.88 o
  17   3   4        762.92        645.35        29.62 o
  19   3   4        118.67         80.11        24.33 o
  21   3   4       1001.38       1089.17        42.37 o
 -24   4   4        463.01        501.31        45.08 o
 -22   4   4        673.03        657.06        26.49 o
 -20   4   4        245.93        196.35        43.29 o
 -18   4   4        276.87        271.13        15.01 o
 -16   4   4       6225.07       6036.10        68.61 o
 -14   4   4       1247.78       1333.54        33.22 o
 -12   4   4       2194.41       2227.60        27.72 o
 -10   4   4       4346.41       4450.12        52.02 o
  -8   4   4       2487.40       2247.14        28.80 o
  -6   4   4       2563.91       2124.30        35.19 o
  -4   4   4      27110.59      27750.87       306.63 o
  -2   4   4        120.88        130.13         5.98 o
   0   4   4     131318.80     125453.12      5676.47 o
   2   4   4       3884.75       3702.94        43.69 o
   4   4   4       2533.58       2736.25        41.35 o
   6   4   4       4364.14       3952.59        45.59 o
   8   4   4       2273.80       2343.94        34.49 o
  10   4   4        250.79        267.48        14.31 o
  12   4   4        671.00        672.80        22.12 o
  14   4   4       2146.69       1933.85        32.27 o
  16   4   4       2091.34       1805.22        38.49 o
  18   4   4        387.37        369.95        30.17 o
  20   4   4       2860.60       2669.57        65.94 o
  22   4   4       1576.29       1560.08        62.84 o
 -23   5   4          6.78          0.30        12.68 o
 -21   5   4       2139.40       2047.79        75.03 o
 -19   5   4        264.13        306.91        28.37 o
 -17   5   4       1898.78       1783.96        51.42 o
 -15   5   4      10112.23       9816.06        94.76 o
 -13   5   4       2808.62       2995.82        37.16 o
 -11   5   4       2228.33       1961.52        24.96 o
  -9   5   4        370.81        346.57        14.58 o
  -7   5   4        147.94        252.92        14.91 o
  -5   5   4        116.15        171.91        10.26 o
  -3   5   4       2895.99       2886.68        41.00 o
  -1   5   4        526.91        538.58        13.24 o
   1   5   4        349.44        363.23        13.66 o
   3   5   4        150.05        201.32        14.14 o
   5   5   4          9.91          3.41         7.68 o
   7   5   4         20.24          5.97        10.83 o
   9   5   4        540.61        662.41        17.49 o
  11   5   4       1812.07       1675.01        27.66 o
  13   5   4        344.51        303.88        25.07 o
  15   5   4       1361.26       1221.34        28.51 o
  17   5   4        456.08        391.60        19.42 o
  19   5   4         30.60          2.47        28.49 o
  21   5   4        438.55        567.11        26.66 o
 -22   6   4          1.20          7.76        14.95 o
 -20   6   4       1557.60       1568.78        35.83 o
 -18   6   4        451.99        460.25        24.13 o
 -16   6   4       3204.05       3174.30        43.24 o
 -14   6   4        382.29        397.37        15.07 o
 -12   6   4         57.30         56.73        11.02 o
 -10   6   4       3022.10       3109.49        34.49 o
  -8   6   4        614.35        667.57        19.51 o
  -6   6   4       1246.41       1535.08        28.62 o
  -4   6   4       3038.51       3309.57        61.17 o
  -2   6   4       2433.61       2478.39        36.07 o
   0   6   4         16.18         36.64         9.37 o
   2   6   4      37845.14      40051.52       442.95 o
   4   6   4        269.01        164.62        10.72 o
   6   6   4        580.41        851.81        19.97 o
   8   6   4       1183.92       1187.06        22.28 o
  10   6   4       2361.51       2226.39        33.10 o
  12   6   4        821.85        816.28        21.72 o
  14   6   4       5192.44       5041.91        65.53 o
  16   6   4        909.30        890.94        34.96 o
  18   6   4       2284.15       2069.27        42.16 o
  20   6   4        468.12        447.64        32.46 o
 -21   7   4        311.76        343.75        23.92 o
 -19   7   4         94.94        126.77        17.57 o
 -17   7   4       5836.76       5472.24        76.54 o
 -15   7   4       3496.75       3451.54        48.62 o
 -13   7   4       2049.53       2046.48        29.92 o
 -11   7   4       3043.36       2995.76        36.00 o
  -9   7   4          0.59         10.41        11.30 o
  -7   7   4        386.28        367.41        19.69 o
  -5   7   4          5.67         -1.69        11.96 o
  -3   7   4          0.13          4.33        11.20 o
  -1   7   4          5.04          0.18        10.03 o
   1   7   4       3501.64       3875.05        50.29 o
   3   7   4       1132.94       1047.15        22.28 o
   5   7   4        927.16        899.65        20.37 o
   7   7   4        113.32        159.84        12.52 o
   9   7   4       6095.82       5979.78        69.45 o
  11   7   4       3635.43       3745.11        46.72 o
  13   7   4        538.79        559.38        20.55 o
  15   7   4        553.57        459.87        24.37 o
  17   7   4        247.08        187.25        17.59 o
  19   7   4          0.02        -23.55        23.55 o
 -22   8   4        379.09        397.53        22.69 o
 -20   8   4        603.40        575.48        29.90 o
 -18   8   4        338.03        285.52        15.23 o
 -16   8   4          9.55         16.19        13.42 o
 -14   8   4          5.75         -1.37        13.43 o
 -12   8   4       3219.06       3236.89        41.03 o
 -10   8   4        369.00        390.23        19.38 o
  -8   8   4         51.75         38.91        13.32 o
  -6   8   4          0.05         -3.09        12.44 o
  -4   8   4       3106.63       2711.09        37.38 o
  -2   8   4       1055.64       1158.82        23.34 o
   0   8   4       3504.01       4017.48        61.64 o
   2   8   4       5464.38       5625.54        62.28 o
   4   8   4        546.30        674.56        21.73 o
   6   8   4         18.14         20.86        11.25 o
   8   8   4        659.41        647.44        24.34 o
  10   8   4        151.99        135.04        13.15 o
  12   8   4       5676.26       5445.18        71.78 o
  14   8   4         32.10         22.06        14.09 o
  16   8   4        160.62        142.72        15.25 o
  18   8   4        216.37        201.86        16.85 o
  20   8   4          0.56        -14.39        14.39 o
 -19   9   4        151.93        188.40        22.25 o
 -17   9   4        358.99        378.85        31.74 o
 -15   9   4        118.08        103.65        17.11 o
 -13   9   4        242.26        264.42        14.75 o
 -11   9   4       2405.59       2376.25        35.15 o
  -9   9   4       3514.89       3571.38        50.61 o
  -7   9   4       1287.24       1283.67        29.21 o
  -5   9   4        114.30         81.84        14.01 o
  -3   9   4        138.63        162.52        14.11 o
  -1   9   4        784.75        800.18        26.66 o
   1   9   4        652.08        694.36        20.90 o
   3   9   4        846.89        816.38        22.05 o
   5   9   4        988.91        945.16        25.37 o
   7   9   4       1551.45       1461.65        35.24 o
   9   9   4          0.27         16.03        12.82 o
  11   9   4        636.30        638.32        21.20 o
  13   9   4       1458.01       1469.90        31.01 o
  15   9   4        962.83        990.29        28.51 o
  17   9   4       1587.29       1572.07        38.29 o
  19   9   4        423.75        486.76        24.50 o
 -18  10   4       1147.10       1104.99        37.39 o
 -16  10   4         25.05         58.45        13.72 o
 -14  10   4         37.61         42.95        15.35 o
 -12  10   4        525.96        482.56        18.54 o
 -10  10   4        577.41        592.71        23.57 o
  -8  10   4       1247.50        985.52        24.96 o
  -6  10   4       9728.11      10099.54       129.19 o
  -4  10   4        908.32        881.52        40.07 o
  -2  10   4       2275.92       2286.55        38.44 o
   0  10   4        133.86        173.44        19.49 o
   2  10   4       2196.45       2184.96        38.99 o
   4  10   4       9047.18       8774.93        95.49 o
   6  10   4          4.28         -1.75        17.71 o
   8  10   4       2525.26       2621.81        43.05 o
  10  10   4        318.62        330.98        16.79 o
  12  10   4        428.35        341.12        22.23 o
  14  10   4       1773.70       1730.33        35.67 o
  16  10   4        529.77        583.34        29.63 o
 -17  11   4       1438.65       1485.69        34.86 o
 -15  11   4         96.50        122.07        18.79 o
 -13  11   4        451.19        470.81        29.02 o
 -11  11   4        336.06        350.34        17.17 o
  -9  11   4        246.78        221.04        15.66 o
  -7  11   4          1.44         10.99        13.78 o
  -5  11   4        604.05        716.76        26.41 o
  -3  11   4        177.53        165.87        20.22 o
  -1  11   4        671.42        627.92        28.57 o
   1  11   4         66.36         77.80        15.11 o
   3  11   4        205.34        196.30        17.54 o
   5  11   4       1862.29       1773.73        40.30 o
   7  11   4        108.69        119.29        16.05 o
   9  11   4          4.35         -5.51        15.97 o
  11  11   4        569.73        609.68        24.55 o
  13  11   4       3835.90       3786.34        65.21 o
  15  11   4        396.17        413.26        21.50 o
 -16  12   4        333.05        357.92        21.19 o
 -14  12   4        342.82        382.51        25.48 o
 -12  12   4        336.58        317.14        24.84 o
 -10  12   4       1179.78       1142.13        39.20 o
  -8  12   4        334.26        299.62        22.38 o
  -6  12   4         18.95         13.19        16.20 o
  -4  12   4          5.80         20.35        18.89 o
  -2  12   4       5056.85       5340.42       105.92 o
   0  12   4         63.08         72.48        16.73 o
   2  12   4        178.70        174.03        18.02 o
   4  12   4        787.95        882.94        30.83 o
   6  12   4       2260.61       2229.47        89.91 o
   8  12   4       2282.74       2309.13        44.81 o
  10  12   4       1436.94       1555.80        35.87 o
  12  12   4        206.15        269.02        14.07 o
  14  12   4         11.07          4.40        18.75 o
 -13  13   4        418.32        359.97        54.64 o
 -11  13   4       1046.03       1157.58        47.13 o
  -9  13   4          7.99          3.34        17.07 o
  -7  13   4          1.71        -16.39        18.26 o
  -5  13   4         28.15         28.26        20.07 o
  -3  13   4         42.47         51.03        21.36 o
  -1  13   4         46.76         35.68        21.72 o
   1  13   4        366.69        343.66        31.81 o
   3  13   4        426.88        474.57        48.10 o
   5  13   4        206.88        210.02        23.74 o
   7  13   4        210.86        243.79        18.09 o
   9  13   4        288.20        335.78        23.46 o
  11  13   4         83.44        115.95        12.51 o
 -10  14   4        371.05        446.71        27.32 o
  -8  14   4        900.22        935.78        40.98 o
  -6  14   4        153.34        180.32        20.49 o
  -4  14   4          2.91         20.49        20.49 o
  -2  14   4         29.19         10.86        18.95 o
   0  14   4          1.29        -31.42        31.42 o
   2  14   4       1695.23       1882.48        76.50 o
   4  14   4        978.88       1024.35        98.36 o
   6  14   4          0.01         -3.71        16.88 o
   8  14   4        807.51        773.37        54.70 o
  -5  15   4       1461.15       1424.84        56.01 o
 -25   1   5        350.98        392.34        23.07 o
 -23   1   5         79.49         79.48        16.83 o
 -21   1   5         24.52         43.39        12.47 o
 -19   1   5       1784.25       1763.78        33.37 o
 -17   1   5        150.23        174.77        13.62 o
 -15   1   5         10.67         21.55         9.96 o
 -13   1   5       2001.94       2062.29        27.15 o
 -11   1   5        997.18       1004.64        18.27 o
  -9   1   5       8152.29       8772.50       114.78 o
  -7   1   5       6798.08       6810.88        75.38 o
  -5   1   5        194.11        142.83         5.16 o
  -3   1   5       1116.51       1063.32        24.67 o
  -1   1   5        750.95        694.99        14.72 o
   1   1   5        873.55        766.50        12.33 o
   3   1   5      11933.08      11577.57       129.01 o
   5   1   5       3010.09       2865.44        31.06 o
   7   1   5      13430.46      12894.06       215.07 o
   9   1   5          1.39          1.33         8.82 o
  11   1   5      11280.75      11397.44       124.42 o
  13   1   5       4360.51       4409.78        56.88 o
  15   1   5         18.14         49.01        22.76 o
  17   1   5         32.29         32.48        39.62 o
  19   1   5         89.00         75.91        62.16 o
 -24   2   5        226.73        244.66        14.22 o
 -22   2   5         75.39         57.17        14.37 o
 -20   2   5         12.61        -12.54        13.05 o
 -18   2   5          3.63         13.73        13.42 o
 -16   2   5        379.27        377.14        17.71 o
 -14   2   5        217.60        257.39        11.08 o
 -12   2   5      13187.83      14118.50       150.08 o
 -10   2   5      10061.85      10480.79       152.47 o
  -8   2   5       3228.95       3195.15        41.17 o
  -6   2   5      27589.13      26734.28       295.34 o
  -4   2   5        294.79        280.58         7.46 o
  -2   2   5      13250.51      13000.44       154.38 o
   0   2   5       4785.95       4554.38        54.72 o
   2   2   5      37580.67      34978.42       344.73 o
   4   2   5       2799.31       2592.43        28.38 o
   6   2   5      32752.56      33113.42       365.98 o
   8   2   5        362.98        382.32        12.43 o
  10   2   5       2545.64       3002.74        39.13 o
  12   2   5       5893.27       5673.40        76.54 o
  14   2   5        408.17        470.02        23.09 o
  16   2   5        688.26        734.15        60.04 o
  18   2   5       4794.43       4414.17        94.76 o
  20   2   5        114.81         21.24        26.99 o
 -25   3   5       2009.78       2115.57        46.57 o
 -23   3   5       1612.60       1608.78        74.67 o
 -21   3   5         28.58         10.74        16.25 o
 -19   3   5        169.76        175.64        15.87 o
 -17   3   5       2930.07       2797.60        37.42 o
 -15   3   5        944.56       1003.40        24.41 o
 -13   3   5       3617.69       4009.32        44.03 o
 -11   3   5        513.91        574.70        15.80 o
  -9   3   5      24918.78      25446.21       266.31 o
  -7   3   5       1231.49       1506.48        24.05 o
  -5   3   5       7974.55       8606.15        91.10 o
  -3   3   5        336.10        332.37         8.84 o
  -1   3   5       4191.49       3926.15        43.03 o
   1   3   5         76.21         98.74         5.59 o
   3   3   5        885.27        876.54        13.92 o
   5   3   5        289.71        338.05        13.61 o
   7   3   5        133.57        151.18        10.97 o
   9   3   5       1746.52       1861.82        27.72 o
  11   3   5       2250.49       2407.65        31.33 o
  13   3   5       2638.73       2514.64        36.02 o
  15   3   5        197.80        168.17        18.91 o
  17   3   5        113.23        135.33        26.28 o
  19   3   5       3727.27       3261.41        67.18 o
 -24   4   5          0.42        -12.45        16.72 o
 -22   4   5       1771.78       1810.91       134.79 o
 -20   4   5        641.04        699.62        61.14 o
 -18   4   5        161.53        143.97        14.51 o
 -16   4   5       1194.86       1248.56        33.42 o
 -14   4   5        360.96        349.25        13.93 o
 -12   4   5         88.01         42.09         9.85 o
 -10   4   5       1237.00       1402.10        24.39 o
  -8   4   5         54.68         67.81         7.63 o
  -6   4   5       2808.14       2742.76        47.48 o
  -4   4   5       3253.50       3716.77        46.85 o
  -2   4   5       1695.02       2068.88        23.75 o
   0   4   5      31430.28      29401.66       324.81 o
   2   4   5       2680.18       2547.20        61.12 o
   4   4   5       2378.30       2474.35        48.82 o
   6   4   5       4739.11       4721.20        57.60 o
   8   4   5       1807.86       1560.98        28.07 o
  10   4   5         18.89          0.23        11.09 o
  12   4   5        487.06        496.39        27.98 o
  14   4   5         20.88         15.70        14.57 o
  16   4   5       1317.48       1284.39        34.03 o
  18   4   5       1833.87       1799.39        51.25 o
  20   4   5        205.83        160.25        26.91 o
 -23   5   5        177.19        185.33        19.10 o
 -21   5   5        246.47        219.82        15.87 o
 -19   5   5          6.53         -9.84        14.11 o
 -17   5   5       7248.57       6885.01        88.41 o
 -15   5   5       3653.72       4113.32        52.15 o
 -13   5   5       1345.37       1258.31        30.27 o
 -11   5   5       4121.19       4307.23        43.22 o
  -9   5   5       1415.09       1440.60        24.58 o
  -7   5   5         43.96         73.77        11.39 o
  -5   5   5        742.90        691.86        16.48 o
  -3   5   5        230.32        254.24        28.39 o
  -1   5   5       1202.23       1090.50        24.23 o
   1   5   5       8349.36       8259.42       132.50 o
   3   5   5         40.33         35.46         7.69 o
   5   5   5         72.60        106.34         8.86 o
   7   5   5         17.44         11.59        12.26 o
   9   5   5        247.38        304.62        12.82 o
  11   5   5          0.32          1.95        11.85 o
  13   5   5       1259.48       1334.56        27.05 o
  15   5   5        306.23        322.72        19.70 o
  17   5   5        138.45        132.53        22.17 o
  19   5   5        374.08        381.04        35.79 o
  21   5   5       1229.08       1206.34        36.66 o
 -22   6   5        203.18        196.56        15.52 o
 -20   6   5        489.96        480.20        20.83 o
 -18   6   5        156.94        183.36        16.12 o
 -16   6   5       2673.10       2857.21        39.63 o
 -14   6   5        734.18        617.12        22.63 o
 -12   6   5         20.03         15.71        12.39 o
 -10   6   5       6084.44       6142.07        60.93 o
  -8   6   5       1780.83       2011.79        36.85 o
  -6   6   5        474.80        482.16        18.44 o
  -4   6   5       4423.80       4564.89        59.56 o
  -2   6   5       2383.45       2783.66        37.08 o
   0   6   5       3179.50       3313.58        39.08 o
   2   6   5       8032.69       8112.50       108.56 o
   4   6   5       5837.07       6133.35        78.88 o
   6   6   5         28.72         16.93        10.07 o
   8   6   5         79.84        114.92        11.90 o
  10   6   5       2969.13       3074.84        39.42 o
  12   6   5        105.09        107.52        13.12 o
  14   6   5       1218.55       1148.26        28.33 o
  16   6   5          6.13         -7.95        13.21 o
  18   6   5        387.19        353.05        39.25 o
  20   6   5        513.00        519.94       142.07 o
 -21   7   5          3.60          0.19        12.23 o
 -19   7   5        693.22        734.86        25.80 o
 -17   7   5       2193.27       2150.99        42.37 o
 -15   7   5       2897.91       2981.94        43.41 o
 -13   7   5       2146.75       1981.50        31.67 o
 -11   7   5        496.32        550.98        23.01 o
  -9   7   5       2161.95       2180.93        39.58 o
  -7   7   5        190.33        140.11        12.06 o
  -5   7   5        913.31        826.84        29.14 o
  -3   7   5         22.40         33.83        12.12 o
  -1   7   5        397.83        447.07        16.68 o
   1   7   5        188.04        171.24        13.63 o
   3   7   5       3248.22       3335.73        42.34 o
   5   7   5        205.71        250.20        11.68 o
   7   7   5       2097.50       2149.74        31.12 o
   9   7   5       6017.42       5844.76        73.57 o
  11   7   5        588.99        548.93        26.26 o
  13   7   5       1346.63       1219.41        28.64 o
  15   7   5         25.42         18.59        13.21 o
  17   7   5       1563.25       1663.80        39.36 o
  19   7   5        153.66         96.70        22.32 o
 -22   8   5        154.94        135.07        15.37 o
 -20   8   5        348.73        286.21        18.35 o
 -18   8   5          1.59         12.59        13.93 o
 -16   8   5        645.05        650.31        28.27 o
 -14   8   5       2285.63       2336.23        36.96 o
 -12   8   5       1721.57       1678.35        33.67 o
 -10   8   5        171.37        172.98        15.34 o
  -8   8   5       4112.25       4417.32        61.74 o
  -6   8   5         22.59         29.17        11.74 o
  -4   8   5       2086.86       2011.60        33.38 o
  -2   8   5         78.61         71.71        11.67 o
   0   8   5       4580.82       4656.29        53.00 o
   2   8   5        567.78        547.36        16.80 o
   4   8   5         41.66         20.49        11.96 o
   6   8   5       1586.08       1673.80        32.72 o
   8   8   5       6916.58       7294.89        89.85 o
  10   8   5       1326.02       1338.96        35.97 o
  12   8   5        147.79        173.77        16.35 o
  14   8   5         83.89         77.50        13.69 o
  16   8   5        552.73        544.19        22.14 o
  18   8   5       1347.18       1270.20        69.29 o
 -21   9   5        605.12        649.60        22.28 o
 -19   9   5        302.85        268.83        18.35 o
 -17   9   5        447.65        481.80        19.70 o
 -15   9   5       1512.24       1518.82        37.72 o
 -13   9   5          2.14          6.76        12.89 o
 -11   9   5       2535.18       2646.34        38.92 o
  -9   9   5        257.16        213.59        13.34 o
  -7   9   5        551.37        520.53        19.17 o
  -5   9   5        952.99       1030.57        22.10 o
  -3   9   5        314.29        273.56        15.14 o
  -1   9   5       2234.72       2181.81        37.43 o
   1   9   5        728.13        707.80        21.41 o
   3   9   5       1151.16       1212.66        27.10 o
   5   9   5       4402.80       4330.46        56.17 o
   7   9   5       1362.37       1457.17        29.12 o
   9   9   5       5429.27       5364.14        99.86 o
  11   9   5       1296.45       1293.01        28.05 o
  13   9   5         65.22         68.27        16.22 o
  15   9   5        451.79        569.04        29.28 o
  17   9   5        487.37        505.90        23.92 o
 -18  10   5        119.38        113.58        14.35 o
 -16  10   5        205.06        197.20        14.68 o
 -14  10   5         60.71         72.23        15.26 o
 -12  10   5       5235.50       5356.12        74.66 o
 -10  10   5        121.34         96.29        13.74 o
  -8  10   5       3375.90       3438.13        50.67 o
  -6  10   5        367.62        390.33        21.47 o
  -4  10   5       5000.74       4845.12        81.64 o
  -2  10   5        461.23        454.45        26.42 o
   0  10   5         28.63         14.74        14.82 o
   2  10   5        246.30        237.04        18.58 o
   4  10   5       9368.14       9598.37       114.72 o
   6  10   5        393.85        363.75        37.91 o
   8  10   5        193.48        280.00        18.22 o
  10  10   5        702.18        650.70        23.33 o
  12  10   5        483.82        534.41        22.43 o
  14  10   5       1543.71       1594.73        41.76 o
  16  10   5         72.64         71.24        13.57 o
 -17  11   5         55.83         73.67        13.45 o
 -15  11   5        176.86        215.02        16.25 o
 -13  11   5       6635.14       6883.65       136.99 o
 -11  11   5        643.30        593.52        21.89 o
  -9  11   5       2102.78       2159.13        42.11 o
  -7  11   5         14.62          0.58        14.16 o
  -5  11   5        216.71        186.47        16.05 o
  -3  11   5        541.60        507.45        19.80 o
  -1  11   5       1348.59       1304.99        33.65 o
   1  11   5        810.49        772.49        26.21 o
   3  11   5        977.08        974.56        31.21 o
   5  11   5        263.76        250.51        22.59 o
   7  11   5        501.36        544.65        22.84 o
   9  11   5         11.33         19.90        16.79 o
  11  11   5        382.82        436.13        18.82 o
  13  11   5        572.49        591.62        22.40 o
  15  11   5        353.95        356.41        18.39 o
 -16  12   5        115.93        109.12        12.98 o
 -14  12   5        191.05        180.92        41.67 o
 -12  12   5        186.79        188.73        29.37 o
 -10  12   5        192.84        190.80        16.26 o
  -8  12   5         19.04         38.83        19.04 o
  -6  12   5         64.69         57.78        15.78 o
  -4  12   5        536.67        565.51        31.29 o
  -2  12   5         50.80         58.18        16.96 o
   0  12   5        448.70        430.09        21.67 o
   2  12   5       4876.70       4567.36        91.46 o
   4  12   5         94.12        110.69        29.63 o
   6  12   5       3243.00       3150.66        63.03 o
   8  12   5       1288.90       1245.03        33.13 o
  10  12   5          0.03         -2.47        14.56 o
  12  12   5         32.40         37.88        11.55 o
 -13  13   5        117.76        131.20        15.71 o
 -11  13   5          5.09         11.57        14.11 o
  -9  13   5         25.87         16.96        15.67 o
  -7  13   5        549.74        506.28        37.46 o
  -5  13   5        161.41        150.27        35.74 o
  -3  13   5         47.11         16.85        19.37 o
  -1  13   5        126.48        104.54        25.27 o
   1  13   5         63.93         40.86        23.88 o
   3  13   5        144.69        108.01        20.83 o
   5  13   5        158.20        157.06        19.69 o
   7  13   5        169.79        142.18        17.12 o
   9  13   5          2.96          0.88        12.96 o
  11  13   5       1161.35       1289.30        27.24 o
 -10  14   5          0.72         -3.42        14.26 o
  -8  14   5         26.64         16.39        16.39 o
  -6  14   5         47.87         62.84        19.13 o
  -4  14   5        444.52        355.09        26.45 o
  -2  14   5       1525.55       1660.05        54.64 o
   0  14   5        224.02        256.83        31.42 o
   2  14   5        914.44       1035.50        54.64 o
   4  14   5        459.50        610.65        46.45 o
   6  14   5         26.96         21.12        14.87 o
   8  14   5       1080.45        927.98        44.02 o
  -5  15   5        112.69        122.95        21.86 o
 -24   0   6        250.90        287.72        20.22 o
 -22   0   6        137.10        123.69        21.42 o
 -20   0   6       2358.28       2220.48        54.96 o
 -18   0   6         11.83          1.10        16.45 o
 -16   0   6         16.39          6.93        19.14 o
 -14   0   6        331.48        318.45        16.42 o
 -12   0   6      16157.93      16016.64       227.11 o
 -10   0   6       7326.44       8215.93       118.11 o
  -8   0   6       8562.04       9146.45       118.77 o
  -6   0   6       1846.16       1920.29        30.36 o
  -4   0   6      35984.73      33230.40       520.92 o
  -2   0   6        934.65        956.01        16.91 o
   0   0   6       6070.44       5969.86       110.16 o
   2   0   6         87.50        139.50         9.16 o
   4   0   6       7467.46       7156.85       102.63 o
   6   0   6       4520.97       4316.18        65.32 o
   8   0   6      30360.10      31909.97       500.49 o
  10   0   6        161.86        319.86        20.40 o
  12   0   6       4073.83       4023.89        92.56 o
  14   0   6       7999.59       7769.61       136.31 o
  16   0   6       1404.92       1542.32        91.53 o
  18   0   6        272.49        323.77        57.38 o
  20   0   6        138.37        222.67        61.47 o
 -25   1   6       1443.68       1348.45        40.42 o
 -23   1   6        177.32        128.31        13.98 o
 -21   1   6        506.27        473.98        19.16 o
 -19   1   6       2049.17       1928.58        34.94 o
 -17   1   6      18976.70      19011.63       192.54 o
 -15   1   6        332.92        303.38        22.35 o
 -13   1   6       9948.69       9611.41        90.27 o
 -11   1   6       3023.12       3190.34        35.98 o
  -9   1   6        171.11        149.22         9.26 o
  -7   1   6          2.56         12.80         5.09 o
  -5   1   6       3475.22       3284.82        36.20 o
  -3   1   6       1522.24       1428.26        17.39 o
  -1   1   6       4599.73       4408.05        53.98 o
   1   1   6       4291.84       3972.52        47.63 o
   3   1   6       2249.89       2201.48        26.02 o
   5   1   6       1179.43       1269.81        17.31 o
   7   1   6          0.42          8.75         7.21 o
   9   1   6         32.70          9.75        10.16 o
  11   1   6        182.18        118.55        12.81 o
  13   1   6        417.87        455.11        18.26 o
  15   1   6       2154.87       1982.98        49.02 o
  17   1   6       1725.00       1746.94        70.50 o
  19   1   6          0.39          6.44        39.66 o
 -24   2   6       1557.97       1626.50        37.84 o
 -22   2   6         50.91         51.54        15.00 o
 -20   2   6         41.16         53.24        12.82 o
 -18   2   6       1804.11       1877.36        33.24 o
 -16   2   6       2212.90       2197.62        34.03 o
 -14   2   6        322.24        350.34        17.09 o
 -12   2   6        928.03       1052.21        19.35 o
 -10   2   6       7948.55       8636.88        98.72 o
  -8   2   6        145.92        137.53         8.85 o
  -6   2   6       3939.92       3629.71        38.05 o
  -4   2   6       1293.36       1317.45        16.81 o
  -2   2   6      33810.27      31641.46       311.99 o
   0   2   6       3234.58       3123.72        34.73 o
   2   2   6      42251.75      40864.82       402.75 o
   4   2   6       1982.61       1954.04        27.69 o
   6   2   6       2099.05       2269.26        31.00 o
   8   2   6       9682.39      10207.01       104.53 o
  10   2   6        377.63        407.46        13.85 o
  12   2   6        142.67        119.17        14.24 o
  14   2   6        437.28        499.53        33.24 o
  16   2   6        450.88        389.82        36.80 o
  18   2   6        699.14        811.42        41.49 o
  20   2   6        114.07        181.69       106.56 o
 -25   3   6       1698.59       1832.65        60.04 o
 -23   3   6         66.83         75.88        19.13 o
 -21   3   6        289.80        245.87        19.51 o
 -19   3   6         35.52         10.96        15.27 o
 -17   3   6         42.20         51.92        12.01 o
 -15   3   6       6929.78       7020.04        76.26 o
 -13   3   6       4164.93       4353.16        44.77 o
 -11   3   6        310.48        314.12        11.15 o
  -9   3   6         16.86          7.77         7.89 o
  -7   3   6       1841.31       1629.47        27.23 o
  -5   3   6       3048.23       3022.61        32.50 o
  -3   3   6       2423.11       2467.18        28.56 o
  -1   3   6       4225.85       4088.71        44.89 o
   1   3   6         84.36        113.18         8.13 o
   3   3   6       1066.30       1054.63        16.57 o
   5   3   6         11.39         26.41         9.29 o
   7   3   6        468.10        445.75        15.59 o
   9   3   6         19.23         24.39        10.81 o
  11   3   6       7842.63       7987.82        78.32 o
  13   3   6       3485.05       3554.63        50.73 o
  15   3   6       1969.92       2053.59        41.04 o
  17   3   6          1.52          7.24        27.46 o
  19   3   6        563.46        497.56        35.02 o
 -24   4   6          2.06         10.61        12.39 o
 -22   4   6         26.69         14.16        16.75 o
 -20   4   6        490.56        496.98        24.07 o
 -18   4   6       3756.86       3601.70        51.04 o
 -16   4   6        331.43        351.46        24.03 o
 -14   4   6        229.14        272.31        13.00 o
 -12   4   6       1096.37       1094.76        18.77 o
 -10   4   6       2278.45       2357.94        32.74 o
  -8   4   6       2356.15       2663.81        35.28 o
  -6   4   6        920.80       1020.70        25.68 o
  -4   4   6        187.28        340.87        12.76 o
  -2   4   6       1547.81       1795.39        24.99 o
   0   4   6      59182.86      58238.52       906.92 o
   2   4   6       7621.98       8081.50       138.49 o
   4   4   6      16602.68      18361.19       183.15 o
   6   4   6       2439.48       2547.95        39.05 o
   8   4   6       9748.92       9467.55        98.63 o
  10   4   6        123.89        165.73        12.00 o
  12   4   6       8919.58       8836.37        94.70 o
  14   4   6       1892.70       1879.22        33.93 o
  16   4   6       7582.44       7245.47       100.46 o
  18   4   6       3601.68       3531.91        66.27 o
  20   4   6        320.11        330.60        39.62 o
 -23   5   6         72.99         94.89        25.26 o
 -21   5   6         81.90         94.28        16.49 o
 -19   5   6       7022.17       6823.72        93.39 o
 -17   5   6          5.30         -0.51        13.79 o
 -15   5   6      17553.62      17457.02       186.93 o
 -13   5   6        381.94        461.64        17.98 o
 -11   5   6       1296.73       1191.00        22.35 o
  -9   5   6       2153.35       2397.78        34.61 o
  -7   5   6        763.76        976.69        20.06 o
  -5   5   6       1581.92       1523.55        23.23 o
  -3   5   6       2330.71       2683.14        34.46 o
  -1   5   6        643.04        592.94        13.84 o
   1   5   6        103.45         96.93        11.40 o
   3   5   6       3281.06       3659.04        49.87 o
   5   5   6       1715.50       1787.86        28.47 o
   7   5   6       1493.76       1494.61        25.45 o
   9   5   6       3579.61       3504.61        39.45 o
  11   5   6        948.17        962.02        22.86 o
  13   5   6       1811.67       1817.60        38.98 o
  15   5   6          2.61          2.45        14.61 o
  17   5   6        639.49        647.46        30.74 o
  19   5   6          3.93         14.17        30.74 o
 -22   6   6        686.69        714.29        27.14 o
 -20   6   6         17.45         29.56        15.66 o
 -18   6   6       3527.75       3449.24        52.91 o
 -16   6   6       1069.10       1059.97        27.07 o
 -14   6   6       3425.39       3352.72        44.28 o
 -12   6   6       1133.43       1118.66        22.67 o
 -10   6   6       1084.62        984.85        20.04 o
  -8   6   6       3075.34       3202.86        39.14 o
  -6   6   6       4372.32       4944.39        64.34 o
  -4   6   6       6355.29       6568.80        72.86 o
  -2   6   6      79591.48      83163.70       915.74 o
   0   6   6        589.09        606.09        18.35 o
   2   6   6      26413.83      28469.87       339.07 o
   4   6   6          0.76         20.24        11.06 o
   6   6   6       5353.32       5418.80        54.81 o
   8   6   6        687.01        685.87        19.86 o
  10   6   6        451.70        387.64        17.03 o
  12   6   6         38.00         14.94        13.44 o
  14   6   6       3888.32       3812.31        54.62 o
  16   6   6          4.88         18.93        19.96 o
  18   6   6       2824.45       2608.70       153.00 o
  20   6   6        215.39        243.57        20.62 o
 -21   7   6        678.82        675.07        24.32 o
 -19   7   6        186.23        112.94        15.42 o
 -17   7   6          7.25         12.06        12.95 o
 -15   7   6         32.09         17.26        12.20 o
 -13   7   6        146.19        144.08        12.07 o
 -11   7   6       6166.36       6068.96        66.34 o
  -9   7   6        296.71        276.37        12.03 o
  -7   7   6         70.27         55.70        10.20 o
  -5   7   6       1468.98       1498.20        27.96 o
  -3   7   6        919.06        874.13        23.60 o
  -1   7   6       3290.59       3598.89        42.26 o
   1   7   6       1308.74       1350.46        27.26 o
   3   7   6         12.69         20.49        10.85 o
   5   7   6        421.20        397.78        15.70 o
   7   7   6          0.76        -13.28        13.28 o
   9   7   6        365.41        334.89        17.95 o
  11   7   6         31.02         35.50        13.53 o
  13   7   6       6446.25       6245.24        86.73 o
  15   7   6       1171.86       1086.13        45.11 o
  17   7   6       1627.89       1508.51        39.13 o
  19   7   6         39.76         -6.97        19.03 o
 -22   8   6        205.09        175.52        14.76 o
 -20   8   6        272.89        275.72        27.08 o
 -18   8   6         31.19         74.03        13.87 o
 -16   8   6        382.67        462.51        21.70 o
 -14   8   6        919.88        820.48        23.36 o
 -12   8   6        110.84        118.13        15.07 o
 -10   8   6       1403.40       1320.44        24.40 o
  -8   8   6          0.57         -9.25        15.31 o
  -6   8   6         68.80        100.51        10.98 o
  -4   8   6        249.73        260.46        11.78 o
  -2   8   6       1923.56       1996.32        27.63 o
   0   8   6       3715.05       3537.48        59.77 o
   2   8   6       5681.10       5572.55        59.60 o
   4   8   6       7784.35       7887.08        81.22 o
   6   8   6       7516.44       7913.70        91.12 o
   8   8   6         18.47        -10.52        13.62 o
  10   8   6       1227.66       1299.62        27.64 o
  12   8   6       2406.42       2374.26        38.75 o
  14   8   6         35.85         63.86        20.24 o
  16   8   6       1781.46       1739.59        38.88 o
  18   8   6         29.85         34.15        20.49 o
 -21   9   6       2610.24       2738.83        54.93 o
 -19   9   6        144.05        125.56        15.44 o
 -17   9   6         32.13         36.02        13.38 o
 -15   9   6         70.78         56.07        15.45 o
 -13   9   6        992.91       1042.70        25.20 o
 -11   9   6        469.43        415.42        22.48 o
  -9   9   6          7.45         12.23        14.80 o
  -7   9   6        469.60        395.58        24.17 o
  -5   9   6         66.91         82.41        12.05 o
  -3   9   6       1005.36        986.17        22.90 o
  -1   9   6       1466.85       1462.03        31.21 o
   1   9   6       1419.98       1505.97        28.51 o
   3   9   6        529.75        575.79        32.16 o
   5   9   6        215.96        186.04        13.85 o
   7   9   6       1074.65        997.00        34.44 o
   9   9   6          0.42          1.98        13.35 o
  11   9   6        375.96        323.27        16.83 o
  13   9   6        607.03        667.55        27.80 o
  15   9   6        341.09        288.93        16.17 o
  17   9   6          2.17         -7.64        12.57 o
 -18  10   6       1917.77       2122.86        52.15 o
 -16  10   6        577.91        637.43        29.69 o
 -14  10   6         59.77         71.04        13.42 o
 -12  10   6          5.96         14.09        14.75 o
 -10  10   6       4907.24       4825.07        69.15 o
  -8  10   6        493.87        486.86        20.44 o
  -6  10   6          0.03         24.49        14.01 o
  -4  10   6         75.90         83.39        12.63 o
  -2  10   6        133.50        248.72        26.78 o
   0  10   6       1600.27       1512.63        30.48 o
   2  10   6        302.11        269.72        21.72 o
   4  10   6       2281.72       2190.95        35.40 o
   6  10   6        783.31        740.97        24.22 o
   8  10   6        162.15        169.02        15.50 o
  10  10   6        218.49        227.50        21.79 o
  12  10   6         48.94         21.76        14.64 o
  14  10   6        205.89        165.57        14.20 o
  16  10   6        138.48        106.46        18.01 o
 -17  11   6          0.12          6.78        13.01 o
 -15  11   6        244.97        269.14        19.25 o
 -13  11   6       1778.73       1909.30        36.62 o
 -11  11   6       3193.22       3404.65        78.09 o
  -9  11   6        278.64        269.19        36.70 o
  -7  11   6        158.06        136.78        15.54 o
  -5  11   6       2244.26       2229.65        39.39 o
  -3  11   6          0.09          1.56        14.66 o
  -1  11   6       1175.93       1201.72        32.42 o
   1  11   6        331.23        259.08        15.60 o
   3  11   6         44.26         34.13        14.68 o
   5  11   6        798.42        766.98        28.07 o
   7  11   6         58.16         72.36        16.19 o
   9  11   6        454.40        391.31        20.67 o
  11  11   6        305.28        327.25        16.67 o
  13  11   6        685.37        720.01        22.91 o
  15  11   6        538.46        598.33        21.70 o
 -16  12   6        449.32        500.01        22.22 o
 -14  12   6        573.01        545.41        26.03 o
 -12  12   6       2112.94       2172.66        48.79 o
 -10  12   6         47.01         12.27        15.02 o
  -8  12   6        887.03        846.12        32.71 o
  -6  12   6        492.34        464.52        42.00 o
  -4  12   6       2304.73       2331.33        55.53 o
  -2  12   6         60.13         46.09        16.99 o
   0  12   6         22.94         20.60        16.07 o
   2  12   6        868.42        762.75        38.61 o
   4  12   6        898.44        749.43        35.18 o
   6  12   6         59.49         71.68        18.37 o
   8  12   6       1092.24        979.70        29.32 o
  10  12   6         85.70         94.34        13.90 o
  12  12   6         85.79        114.58        15.24 o
 -13  13   6        186.01        160.75        13.42 o
 -11  13   6        662.69        644.30        27.21 o
  -9  13   6        127.33        152.28        20.12 o
  -7  13   6       1243.74       1356.50        36.08 o
  -5  13   6        853.23        877.22        38.04 o
  -3  13   6         86.51        107.18        29.13 o
  -1  13   6        380.28        401.70        30.19 o
   1  13   6         10.72          5.58        18.79 o
   3  13   6         44.06         20.78        18.11 o
   5  13   6        917.66        949.81        34.00 o
   7  13   6       1326.89       1382.67        36.92 o
   9  13   6         65.71        114.00        28.80 o
  11  13   6        258.60        248.57        14.07 o
 -10  14   6         15.38         -2.73        12.29 o
  -8  14   6        599.05        602.45        32.79 o
  -6  14   6       1149.99       1420.14        73.09 o
  -4  14   6       1664.87       1595.60        61.47 o
  -2  14   6       2381.50       2658.87       127.73 o
   0  14   6         97.15         75.14        27.32 o
   2  14   6          0.03         24.59        23.22 o
   4  14   6        904.20       1071.74        86.06 o
   6  14   6         56.49         52.90        13.61 o
  -5  15   6         22.47         13.66        27.32 o
 -25   1   7       3142.51       3282.88        55.49 o
 -23   1   7       3482.81       3799.29        76.24 o
 -21   1   7        211.84        164.10        21.76 o
 -19   1   7        323.57        295.39        17.94 o
 -17   1   7      11654.17      11175.95       107.26 o
 -15   1   7         15.88         28.17        10.35 o
 -13   1   7         20.45         35.01         8.48 o
 -11   1   7      16097.21      17719.70       177.06 o
  -9   1   7      11381.89      12488.09       125.30 o
  -7   1   7      21986.73      22209.91       245.84 o
  -5   1   7          2.65          8.95         4.63 o
  -3   1   7      11899.21      11734.58       123.25 o
  -1   1   7       5975.71       5646.22        57.32 o
   1   1   7       3662.63       3599.27        37.83 o
   3   1   7       1762.89       1581.75        21.96 o
   5   1   7      10130.48      10417.19       112.43 o
   7   1   7          1.26         -3.27         7.93 o
   9   1   7       2368.31       2164.11        33.56 o
  11   1   7       2083.66       2024.03        30.37 o
  13   1   7        429.19        450.54        24.94 o
  15   1   7        676.13        859.99        57.41 o
  17   1   7        390.47        407.10        61.47 o
  19   1   7        411.72        419.70        68.30 o
 -24   2   7         74.54         73.19        12.37 o
 -22   2   7          5.82         -6.68        14.06 o
 -20   2   7        890.78        843.31        25.46 o
 -18   2   7       2044.09       2040.47        33.39 o
 -16   2   7        292.29        349.36        14.81 o
 -14   2   7        809.28        782.81        22.65 o
 -12   2   7       8375.72       8276.09        85.71 o
 -10   2   7       7351.27       7718.98        83.52 o
  -8   2   7       2540.41       2507.76        35.43 o
  -6   2   7       9905.04      10127.99       107.00 o
  -4   2   7       1695.61       1774.57        20.63 o
  -2   2   7        912.95        914.47        13.80 o
   0   2   7       2379.87       2325.32        27.00 o
   2   2   7       1327.07       1320.33        18.20 o
   4   2   7      12337.65      12508.16       161.72 o
   6   2   7        619.61        711.58        18.96 o
   8   2   7       2498.47       2554.04        32.98 o
  10   2   7        510.32        591.74        21.06 o
  12   2   7       1352.11       1379.55        27.48 o
  14   2   7       1737.27       1558.18        40.93 o
  16   2   7       2608.68       2534.26        56.19 o
  18   2   7         16.89         21.62        31.42 o
 -25   3   7        182.27        199.06        12.95 o
 -23   3   7        324.25        279.44        20.53 o
 -21   3   7       2564.43       2381.13        50.41 o
 -19   3   7        244.95        244.59        14.34 o
 -17   3   7       2648.99       2769.02        37.62 o
 -15   3   7       3391.31       3241.71        41.23 o
 -13   3   7       2645.51       2639.22        30.15 o
 -11   3   7        392.31        381.07        14.97 o
  -9   3   7         22.00         27.65         7.41 o
  -7   3   7        215.34        265.43        13.84 o
  -5   3   7       6541.34       6670.93        75.92 o
  -3   3   7       5351.24       4988.05        57.50 o
  -1   3   7        238.24        248.52        15.06 o
   1   3   7       1017.73        991.41        17.33 o
   3   3   7         35.01         35.54         7.20 o
   5   3   7        704.43        765.90        16.82 o
   7   3   7       1881.59       2013.42        29.86 o
   9   3   7       4790.81       4873.84        50.47 o
  11   3   7       1381.92       1318.41        25.04 o
  13   3   7       1528.06       1501.62        30.26 o
  15   3   7         57.32         43.25        18.17 o
  17   3   7        288.88        214.56        30.29 o
  19   3   7       1537.15       1512.10        67.69 o
 -24   4   7          0.00         16.52        15.74 o
 -22   4   7        411.00        341.14        25.63 o
 -20   4   7        149.65        170.23        18.98 o
 -18   4   7         81.13         49.41        13.32 o
 -16   4   7        127.19        114.34        12.58 o
 -14   4   7        394.04        433.70        14.90 o
 -12   4   7        803.09        802.23        17.41 o
 -10   4   7       7137.36       7577.00        88.78 o
  -8   4   7       1664.65       2182.19        29.62 o
  -6   4   7       1119.33       1150.98        19.10 o
  -4   4   7       2074.35       2193.32        37.29 o
  -2   4   7      35542.20      35284.75       492.41 o
   0   4   7      27462.62      28595.79       399.90 o
   2   4   7      35121.12      35020.15       387.23 o
   4   4   7       1111.01       1168.87        23.28 o
   6   4   7       1161.04        943.94        21.26 o
   8   4   7       3131.65       3455.20        37.16 o
  10   4   7        341.79        310.83        14.23 o
  12   4   7         24.82         41.23        14.91 o
  14   4   7        334.20        384.01        26.87 o
  16   4   7       1558.93       1474.80        39.30 o
  18   4   7          6.42         -5.43        24.96 o
  20   4   7        179.48        132.51        40.98 o
 -23   5   7        246.34        339.58        19.78 o
 -21   5   7        846.60        933.89        26.31 o
 -19   5   7       5230.00       5154.46        67.81 o
 -17   5   7       1759.55       1618.98        30.75 o
 -15   5   7       5144.26       4978.81        60.12 o
 -13   5   7        276.70        276.85        17.23 o
 -11   5   7       2865.81       2869.04        33.18 o
  -9   5   7        199.55        230.34        11.61 o
  -7   5   7       3554.29       3438.93        44.32 o
  -5   5   7       6392.89       6558.33        72.41 o
  -3   5   7          0.67         11.18         7.42 o
  -1   5   7       3329.07       3190.34        37.54 o
   1   5   7       1758.54       1776.67        30.85 o
   3   5   7        632.70        643.59        17.23 o
   5   5   7       3184.59       3229.98        43.55 o
   7   5   7       5707.81       5821.95        58.51 o
   9   5   7        963.17        983.72        22.55 o
  11   5   7       1944.10       1790.43        32.31 o
  13   5   7         55.85         72.44        15.33 o
  15   5   7       2978.09       2902.12        50.75 o
  17   5   7        870.17        764.74        46.97 o
  19   5   7          0.87          4.91        26.91 o
 -22   6   7        347.06        388.16        19.17 o
 -20   6   7        602.15        599.17        21.67 o
 -18   6   7        133.55        117.74        14.71 o
 -16   6   7       1279.65       1326.00        26.68 o
 -14   6   7       1987.45       1992.09        29.56 o
 -12   6   7        305.56        328.38        13.88 o
 -10   6   7       2313.01       2370.79        29.54 o
  -8   6   7       5287.88       5326.16        53.58 o
  -6   6   7       2503.66       2379.18        34.50 o
  -4   6   7       1146.70       1129.65        20.63 o
  -2   6   7      10691.24      11071.40       112.96 o
   0   6   7       1585.10       1649.58        31.24 o
   2   6   7       4183.04       4445.64        55.68 o
   4   6   7       6720.04       6821.03        69.64 o
   6   6   7      17778.46      18158.42       174.92 o
   8   6   7        130.86        102.85        13.33 o
  10   6   7       4153.55       4524.61        56.78 o
  12   6   7        497.80        428.49        19.75 o
  14   6   7       2180.36       2251.19        40.62 o
  16   6   7        163.98        219.67        17.88 o
  18   6   7        155.90        128.33        24.89 o
  20   6   7         99.41         80.60        30.05 o
 -21   7   7        474.48        415.56        18.35 o
 -19   7   7        266.13        260.83        24.03 o
 -17   7   7         62.12         98.53        14.24 o
 -15   7   7       4213.06       4210.85        53.42 o
 -13   7   7         51.22         64.79        11.88 o
 -11   7   7        111.30         96.02        12.37 o
  -9   7   7       1755.21       1804.81        26.71 o
  -7   7   7       1802.87       1983.69        26.44 o
  -5   7   7          5.93          4.81         9.19 o
  -3   7   7       1713.63       1706.74        24.48 o
  -1   7   7       1739.15       1711.28        27.67 o
   1   7   7         38.08         40.53        11.70 o
   3   7   7        734.82        793.36        18.06 o
   5   7   7        312.89        304.73        13.08 o
   7   7   7       4394.32       4373.16        54.18 o
   9   7   7        210.90        218.26        18.93 o
  11   7   7        385.07        397.31        26.63 o
  13   7   7        284.09        314.65        16.98 o
  15   7   7        314.23        288.51        20.22 o
  17   7   7       1515.18       1508.26        40.03 o
  19   7   7        315.00        309.39        19.78 o
 -22   8   7        185.09        187.39        16.67 o
 -20   8   7         13.26         24.05        13.91 o
 -18   8   7         42.19         49.92        13.89 o
 -16   8   7        156.46        158.83        19.30 o
 -14   8   7         24.95         26.26        12.14 o
 -12   8   7       3257.11       3278.89        41.23 o
 -10   8   7        285.57        260.85        21.19 o
  -8   8   7       3772.11       3888.60        44.23 o
  -6   8   7         14.82         27.83        11.99 o
  -4   8   7       1895.10       1888.36        27.20 o
  -2   8   7       1275.29       1351.73        24.70 o
   0   8   7       1601.21       1885.42        29.59 o
   2   8   7        279.69        249.62        12.75 o
   4   8   7        409.44        434.78        16.80 o
   6   8   7       2220.67       2225.02        49.79 o
   8   8   7       1544.94       1555.11        30.42 o
  10   8   7        789.71        815.64        24.34 o
  12   8   7       1006.33       1006.71        29.66 o
  14   8   7         43.68         63.11        15.63 o
  16   8   7        500.57        468.39        26.72 o
  18   8   7        546.27        501.34        29.17 o
 -19   9   7        100.18        101.30        13.41 o
 -17   9   7         12.88         14.18        13.39 o
 -15   9   7       8352.11       8448.85       105.08 o
 -13   9   7        800.02        769.91        22.72 o
 -11   9   7       4537.01       4297.07        58.18 o
  -9   9   7         55.06         68.43        12.31 o
  -7   9   7       5486.26       5732.66        64.34 o
  -5   9   7       2250.03       2116.92        41.39 o
  -3   9   7         90.78         79.42        14.91 o
  -1   9   7        249.47        230.25        16.44 o
   1   9   7         63.44         80.91        13.01 o
   3   9   7        543.15        573.42        19.12 o
   5   9   7        355.23        330.85        18.23 o
   7   9   7       3065.83       2987.58        65.65 o
   9   9   7         64.06         62.35        16.22 o
  11   9   7          6.80          3.25        14.47 o
  13   9   7         24.56         19.80        14.09 o
  15   9   7         60.70         55.21        13.25 o
  17   9   7        209.02        185.41        28.89 o
 -18  10   7        351.46        341.34        19.38 o
 -16  10   7       1215.85       1206.61        28.38 o
 -14  10   7        319.31        317.38        20.42 o
 -12  10   7       1063.83       1060.26        30.03 o
 -10  10   7        532.96        484.11        24.89 o
  -8  10   7       1099.68       1100.45        26.21 o
  -6  10   7       2309.03       2335.67        36.81 o
  -4  10   7        122.33        130.43        15.11 o
  -2  10   7       5588.73       5246.53        68.34 o
   0  10   7       2533.74       2279.57        40.42 o
   2  10   7       1164.09       1088.65        28.45 o
   4  10   7       1939.49       1882.43        43.15 o
   6  10   7       1271.36       1243.95        30.48 o
   8  10   7        384.82        387.15        33.62 o
  10  10   7        851.24        859.62        28.26 o
  12  10   7        411.14        407.95        23.22 o
  14  10   7        826.45        849.33        24.91 o
  16  10   7       1133.76       1188.28        29.35 o
 -17  11   7       2518.25       2624.00       135.93 o
 -15  11   7       2193.19       2189.00        77.08 o
 -13  11   7        135.98        133.22        15.27 o
 -11  11   7        430.47        428.34        19.84 o
  -9  11   7       3338.65       3363.70        51.80 o
  -7  11   7         59.41         18.08        13.23 o
  -5  11   7          9.65         22.75        14.28 o
  -3  11   7         40.61         66.17        15.00 o
  -1  11   7        315.95        267.50        16.94 o
   1  11   7        711.12        643.89        29.29 o
   3  11   7       1164.65       1292.04        30.60 o
   5  11   7        810.31        717.54        33.23 o
   7  11   7       1241.28       1186.22        41.14 o
   9  11   7         66.72         64.92        15.03 o
  11  11   7        130.16        164.02        15.44 o
  13  11   7       2381.85       2611.68        46.41 o
 -16  12   7          0.22        -12.05        12.05 o
 -14  12   7       4142.33       4270.02        99.48 o
 -12  12   7         24.78         26.46        14.07 o
 -10  12   7       1100.56       1016.79        58.34 o
  -8  12   7         19.21         22.61        15.97 o
  -6  12   7        543.54        518.02        37.61 o
  -4  12   7        465.71        486.95        31.59 o
  -2  12   7        722.63        843.71        27.25 o
   0  12   7       3501.92       3211.32        69.41 o
   2  12   7       6221.66       5815.46       140.78 o
   4  12   7        223.53        237.22        30.17 o
   6  12   7        257.98        295.94        21.30 o
   8  12   7         52.25         74.78        16.03 o
  10  12   7        437.58        518.69        22.05 o
  12  12   7       1402.92       1507.50        29.80 o
 -13  13   7        102.86        120.71        13.42 o
 -11  13   7        269.97        287.11        16.33 o
  -9  13   7        284.21        329.55        32.60 o
  -7  13   7        593.58        548.77        27.08 o
  -5  13   7        222.37        220.14        21.62 o
  -3  13   7         55.74         66.65        23.66 o
  -1  13   7          3.45         -0.05        21.30 o
   1  13   7        474.64        391.05        56.49 o
   3  13   7        131.91         83.85        19.00 o
   5  13   7        130.03        135.94        17.79 o
   7  13   7        113.80        102.02        15.16 o
   9  13   7        181.08        193.05        18.78 o
 -10  14   7        356.43        351.09        24.59 o
  -8  14   7         16.43         -8.20        19.13 o
  -6  14   7       2717.60       2883.55        70.44 o
  -4  14   7       1951.84       1886.24       174.18 o
  -2  14   7        272.94        278.26        35.52 o
   0  14   7       2273.97       2364.71        86.06 o
   2  14   7          0.15         23.29        20.67 o
   4  14   7        757.29        624.47        31.18 o
   6  14   7        558.83        607.95        62.16 o
 -24   0   8       2791.60       3122.96       129.10 o
 -22   0   8        493.42        475.79        38.25 o
 -20   0   8       1957.90       1909.49        51.81 o
 -18   0   8        148.30        126.67        29.32 o
 -16   0   8        744.86        761.56        37.27 o
 -14   0   8       1245.18       1285.61        28.85 o
 -12   0   8       2297.13       2818.25        48.24 o
 -10   0   8       1618.91       1615.15        30.59 o
  -8   0   8      44653.57      44992.88       701.15 o
  -6   0   8      41980.48      39264.23       769.92 o
  -4   0   8      80635.54      75792.00      1054.35 o
  -2   0   8        656.40        514.46        15.90 o
   0   0   8      73802.66      75554.83      1051.06 o
   2   0   8       1132.98       1080.09        25.01 o
   4   0   8       6480.25       6840.42        99.07 o
   6   0   8      17564.64      18269.43       259.02 o
   8   0   8       1165.21       1097.13        36.43 o
  10   0   8       1249.98       1431.24        34.95 o
  12   0   8      13766.98      13813.83       186.06 o
  14   0   8       2723.29       2822.54        62.03 o
  16   0   8       2892.33       2449.41       114.75 o
  18   0   8        135.25        151.64        61.47 o
 -25   1   8          6.14         -0.47        10.21 o
 -23   1   8        186.99        153.03        21.10 o
 -21   1   8        142.62        141.45        19.06 o
 -19   1   8       2549.03       2495.12        39.25 o
 -17   1   8       2800.95       2989.58        37.33 o
 -15   1   8      13167.25      12800.88       125.09 o
 -13   1   8       3176.84       3260.62        33.91 o
 -11   1   8       3481.54       3610.55        45.96 o
  -9   1   8       1638.79       1642.92        21.51 o
  -7   1   8       9085.48       9246.88       104.37 o
  -5   1   8       6694.80       7025.91        75.22 o
  -3   1   8       1621.77       1724.32        21.42 o
  -1   1   8          4.94         16.40         5.26 o
   1   1   8       2757.41       2521.23        36.79 o
   3   1   8       1673.61       1564.40        21.72 o
   5   1   8         33.57         27.28         7.50 o
   7   1   8          2.50         -3.45         9.11 o
   9   1   8       1258.19       1367.21        24.00 o
  11   1   8       2856.95       2414.06        36.95 o
  13   1   8      11985.58      11735.37       131.05 o
  15   1   8         82.93         68.39        23.40 o
  17   1   8        199.78        188.98        32.96 o
 -24   2   8        223.00        229.39        19.52 o
 -22   2   8        535.04        536.61        27.68 o
 -20   2   8        101.11         97.31        13.90 o
 -18   2   8        420.15        466.75        18.75 o
 -16   2   8        105.89        122.08        13.33 o
 -14   2   8       2036.25       2135.66        27.54 o
 -12   2   8        116.08        100.54         9.39 o
 -10   2   8          0.56         -1.53         8.38 o
  -8   2   8         11.94          6.20         6.62 o
  -6   2   8      20687.89      21855.09       258.75 o
  -4   2   8        239.45        286.68         9.10 o
  -2   2   8        293.61        229.43         7.63 o
   0   2   8       4548.17       4520.01        60.90 o
   2   2   8        100.57        151.85        11.41 o
   4   2   8       8950.97       8639.14        93.64 o
   6   2   8      10511.88      11715.51       133.43 o
   8   2   8       6036.44       5629.15        56.94 o
  10   2   8        123.67        100.29        12.49 o
  12   2   8        870.89        832.83        35.20 o
  14   2   8       3240.45       3323.40        58.01 o
  16   2   8        225.63        221.32        28.39 o
  18   2   8         90.12         51.91        33.07 o
 -25   3   8        151.40        160.46        12.34 o
 -23   3   8        143.39        161.00        14.59 o
 -21   3   8        259.73        323.05        16.56 o
 -19   3   8       1398.83       1234.41        27.61 o
 -17   3   8       2634.88       2856.50        41.16 o
 -15   3   8       8323.94       8391.14        86.10 o
 -13   3   8        991.40       1163.49        20.42 o
 -11   3   8       1835.66       1755.39        25.59 o
  -9   3   8         93.60        111.87         8.84 o
  -7   3   8        743.14        698.86        14.45 o
  -5   3   8        905.42        869.11        16.82 o
  -3   3   8       1132.54       1151.10        21.01 o
  -1   3   8       2824.73       2915.49        38.88 o
   1   3   8       2347.46       2214.13        36.93 o
   3   3   8        766.04        631.01        14.98 o
   5   3   8         74.36        131.61        15.55 o
   7   3   8        724.47        668.37        17.29 o
   9   3   8       1435.45       1358.52        22.30 o
  11   3   8       2907.78       2852.43        45.13 o
  13   3   8       6130.48       5936.98        72.70 o
  15   3   8       4240.47       3977.02        62.16 o
  17   3   8        214.89        283.31        26.35 o
  19   3   8        531.61        508.19        50.55 o
 -24   4   8          6.68          1.73        12.66 o
 -22   4   8          8.60          7.21        13.60 o
 -20   4   8        480.56        438.94        28.00 o
 -18   4   8        472.00        463.18        19.35 o
 -16   4   8       2533.18       2245.03        34.27 o
 -14   4   8        422.88        435.38        21.10 o
 -12   4   8        512.21        513.40        15.48 o
 -10   4   8        755.78        760.73        18.13 o
  -8   4   8         15.75         36.32         8.82 o
  -6   4   8         11.75          2.71         7.75 o
  -4   4   8      22341.66      24132.47       239.62 o
  -2   4   8        450.99        528.12        13.22 o
   0   4   8      38653.08      39849.98       470.88 o
   2   4   8       1627.13       1870.39        27.44 o
   4   4   8        650.34        809.41        19.21 o
   6   4   8       2488.50       2215.95        34.94 o
   8   4   8        259.95        344.81        12.49 o
  10   4   8       3218.19       3299.38        40.80 o
  12   4   8        611.25        679.27        21.15 o
  14   4   8          0.53        -13.55        15.94 o
  16   4   8       1136.77       1066.22        36.96 o
  18   4   8          1.34        -25.92        25.92 o
 -23   5   8          0.11          3.97        14.18 o
 -21   5   8       1227.44       1168.71        28.91 o
 -19   5   8        455.35        454.17        16.66 o
 -17   5   8        366.19        307.44        18.16 o
 -15   5   8        585.54        627.45        24.62 o
 -13   5   8       4498.88       4492.52        55.81 o
 -11   5   8        728.61        748.58        16.34 o
  -9   5   8        344.82        322.88        14.32 o
  -7   5   8          0.41          2.96         9.00 o
  -5   5   8       4111.27       4145.45        51.15 o
  -3   5   8       4805.26       4884.62        55.71 o
  -1   5   8       5285.00       5441.89        69.46 o
   1   5   8         63.21         57.63         9.93 o
   3   5   8         20.78          3.62        10.48 o
   5   5   8        120.84        114.12        11.09 o
   7   5   8       1606.25       1568.14        27.70 o
   9   5   8       9128.38       9385.85       100.90 o
  11   5   8       5660.77       5759.27        69.81 o
  13   5   8         44.39         25.79        15.23 o
  15   5   8       4003.85       3939.98        65.87 o
  17   5   8        236.69        221.63        25.83 o
  19   5   8        827.96       1267.74        76.50 o
 -22   6   8          4.09         12.81        15.90 o
 -20   6   8        221.67        204.88        16.81 o
 -18   6   8          6.17         19.31        12.76 o
 -16   6   8         17.84         30.04        12.73 o
 -14   6   8          0.41         -8.86        11.29 o
 -12   6   8         10.63         -6.32        14.29 o
 -10   6   8        219.21        184.12        11.01 o
  -8   6   8       1030.37       1036.27        19.17 o
  -6   6   8        118.19        135.85        10.03 o
  -4   6   8         31.87         28.36        10.28 o
  -2   6   8        661.16        710.42        19.38 o
   0   6   8        689.20        739.79        28.11 o
   2   6   8      12119.77      13425.55       136.70 o
   4   6   8       6104.94       5724.68        55.42 o
   6   6   8       5155.82       5503.37        62.08 o
   8   6   8        216.24        225.92        14.60 o
  10   6   8      11494.58      11643.89       133.28 o
  12   6   8         38.08         52.85        14.90 o
  14   6   8        594.41        500.71        34.72 o
  16   6   8        669.98        679.58        28.82 o
  18   6   8        195.85        168.20        24.62 o
 -21   7   8        321.16        337.30        21.28 o
 -19   7   8         19.47         20.39        13.00 o
 -17   7   8       7208.49       7335.53       178.27 o
 -15   7   8       1201.08       1324.97        26.34 o
 -13   7   8        197.47        205.90        11.71 o
 -11   7   8        199.40        177.98        15.35 o
  -9   7   8        718.76        677.72        18.39 o
  -7   7   8         56.58         54.17         9.94 o
  -5   7   8        386.10        477.18        14.17 o
  -3   7   8       1007.96       1003.33        19.02 o
  -1   7   8       1722.79       1849.12        29.60 o
   1   7   8        789.56        786.84        20.38 o
   3   7   8        112.65        122.72        11.47 o
   5   7   8         21.46         20.56        12.69 o
   7   7   8          2.96        -16.06        17.00 o
   9   7   8       2131.49       2192.21        53.22 o
  11   7   8       1807.62       1936.00        34.68 o
  13   7   8        243.20        247.21        15.44 o
  15   7   8         19.31         38.34        15.33 o
  17   7   8          4.28         19.94        15.95 o
 -20   8   8         18.80         26.38        14.07 o
 -18   8   8         19.30         18.26        14.79 o
 -16   8   8         19.93         50.31        15.54 o
 -14   8   8       1070.90       1211.47        25.33 o
 -12   8   8       5717.93       5870.12        66.68 o
 -10   8   8         16.37          9.40        11.55 o
  -8   8   8       4837.12       4723.63        57.16 o
  -6   8   8          3.53          8.80        11.04 o
  -4   8   8        426.21        391.80        15.18 o
  -2   8   8       8990.20       9054.41       112.27 o
   0   8   8       4156.83       4542.35        61.44 o
   2   8   8          5.26          9.59        11.50 o
   4   8   8       5512.74       5289.62        56.71 o
   6   8   8          1.56         10.63        14.09 o
   8   8   8       4397.09       4410.72        95.84 o
  10   8   8        455.22        478.50        21.89 o
  12   8   8       1134.11       1043.78        30.18 o
  14   8   8        434.89        445.28        42.15 o
  16   8   8        346.52        317.72        20.42 o
 -19   9   8        866.11        833.46        61.15 o
 -17   9   8         55.42         26.04        13.75 o
 -15   9   8       1373.94       1440.78        33.13 o
 -13   9   8        270.81        289.44        13.97 o
 -11   9   8       1177.26       1163.34        26.33 o
  -9   9   8       1570.68       1626.16        39.04 o
  -7   9   8        534.17        552.74        22.54 o
  -5   9   8        163.10        137.39        12.83 o
  -3   9   8         36.43         62.60        14.25 o
  -1   9   8        967.58        937.52        45.51 o
   1   9   8        460.48        371.11        16.48 o
   3   9   8        542.40        606.70        20.63 o
   5   9   8        156.74        132.65        14.08 o
   7   9   8       3333.03       3192.48        51.50 o
   9   9   8          8.49         10.72        14.23 o
  11   9   8        482.64        527.65        27.15 o
  13   9   8        448.16        545.24        22.55 o
  15   9   8         31.81         30.22        12.24 o
 -18  10   8        200.39        209.46        15.07 o
 -16  10   8          0.00         18.68        15.35 o
 -14  10   8       2758.73       2945.23        47.42 o
 -12  10   8       3938.20       4007.91        74.87 o
 -10  10   8         38.07         63.79        13.40 o
  -8  10   8        134.63        119.05        18.58 o
  -6  10   8        713.56        607.99        32.08 o
  -4  10   8         41.78         20.09        17.36 o
  -2  10   8       9063.87       9617.72       135.87 o
   0  10   8         59.54         44.54        25.64 o
   2  10   8        516.28        313.14        25.08 o
   4  10   8       9249.77       9579.33       139.02 o
   6  10   8      11178.14      10673.16       141.98 o
   8  10   8         53.87         44.15        13.53 o
  10  10   8        650.74        627.22        41.58 o
  12  10   8          2.26         -4.69        16.37 o
  14  10   8        152.25        142.60        12.02 o
 -17  11   8        953.55        925.43        33.06 o
 -15  11   8         31.53         59.04        13.25 o
 -13  11   8        108.82         75.58        14.43 o
 -11  11   8         65.55         73.05        15.40 o
  -9  11   8        727.74        587.64        37.27 o
  -7  11   8          0.06          3.42        13.51 o
  -5  11   8       2421.66       2293.20        44.76 o
  -3  11   8        248.61        246.57        17.92 o
  -1  11   8        374.86        375.73        18.39 o
   1  11   8         32.89          3.12        14.25 o
   3  11   8         98.71         89.41        14.59 o
   5  11   8        437.62        423.24        21.57 o
   7  11   8        147.70        139.61        16.60 o
   9  11   8        196.39        186.06        15.67 o
  11  11   8         84.78         78.60        13.24 o
  13  11   8        524.67        556.49        19.76 o
 -14  12   8         60.51         72.62        12.57 o
 -12  12   8        405.83        368.82        20.81 o
 -10  12   8        448.36        489.35        24.65 o
  -8  12   8        238.21        189.58        22.28 o
  -6  12   8         19.06         12.72        15.45 o
  -4  12   8        867.64        761.73        35.73 o
  -2  12   8         66.34         79.27        29.69 o
   0  12   8       2449.67       2199.50        49.41 o
   2  12   8        840.47        907.41        31.77 o
   4  12   8         18.12         23.36        20.51 o
   6  12   8        854.27        818.27        29.00 o
   8  12   8         93.63        102.26        15.00 o
  10  12   8        422.51        449.21        35.10 o
 -13  13   8        651.49        638.54        23.92 o
 -11  13   8          4.47         18.68        11.84 o
  -9  13   8        951.68       1002.19        29.32 o
  -7  13   8        196.33        169.82        15.86 o
  -5  13   8        655.23        749.97        54.41 o
  -3  13   8        131.98        174.60        26.62 o
  -1  13   8        100.79         81.70        20.58 o
   1  13   8          0.39         35.20        17.43 o
   3  13   8        130.22         89.86        19.64 o
   5  13   8         44.20         64.55        16.86 o
   7  13   8        125.67        136.72        19.99 o
   9  13   8         52.03         57.29        11.98 o
  -8  14   8        333.56        366.53        71.72 o
  -6  14   8         89.69         80.60        24.59 o
  -4  14   8        784.58        841.86        34.28 o
  -2  14   8         78.61        137.98        19.20 o
   0  14   8          2.55        -25.26        25.26 o
   2  14   8        295.06        277.70        49.86 o
   4  14   8       2495.08       2744.49        68.06 o
 -25   1   9         44.00         31.23         9.34 o
 -23   1   9         55.74         76.42        12.90 o
 -21   1   9        571.50        463.46        35.19 o
 -19   1   9       3835.37       3621.10        54.34 o
 -17   1   9       1529.04       1405.13        40.38 o
 -15   1   9       1920.80       1939.98        28.29 o
 -13   1   9       3219.92       3158.36        33.72 o
 -11   1   9        776.23        698.23        17.63 o
  -9   1   9       5475.61       5809.91        60.94 o
  -7   1   9        600.92        577.51        12.64 o
  -5   1   9       3145.21       3085.99        36.08 o
  -3   1   9       4756.32       4716.26        72.69 o
  -1   1   9        886.08        884.47        15.44 o
   1   1   9         34.40         70.04         7.59 o
   3   1   9       1485.32       1689.13        22.43 o
   5   1   9          3.12         11.49         9.32 o
   7   1   9        545.68        654.26        18.42 o
   9   1   9          7.94         10.46        12.04 o
  11   1   9       1705.61       1688.89        29.67 o
  13   1   9        326.20        325.04        22.44 o
  15   1   9       1359.23       1252.66        42.76 o
  17   1   9       1940.52       1859.31        65.18 o
 -24   2   9        870.41        842.01        22.86 o
 -22   2   9         12.81        -14.09        14.09 o
 -20   2   9         12.44         22.13        12.71 o
 -18   2   9        306.29        268.37        14.24 o
 -16   2   9         56.29         46.82        10.95 o
 -14   2   9        324.22        381.92        13.39 o
 -12   2   9       5176.54       5231.84        54.63 o
 -10   2   9        173.20        324.35        11.90 o
  -8   2   9       2338.32       2587.72        36.82 o
  -6   2   9      10562.28      10969.75       110.39 o
  -4   2   9         95.75        205.47         9.34 o
  -2   2   9       8614.62       9508.51       107.50 o
   0   2   9       2446.73       2263.79        33.27 o
   2   2   9       6008.63       6068.17        66.78 o
   4   2   9        479.17        503.26        15.67 o
   6   2   9        503.48        543.09        15.70 o
   8   2   9       1112.60       1155.77        21.03 o
  10   2   9        179.41        182.12        15.80 o
  12   2   9       1894.54       2015.28        43.08 o
  14   2   9          0.12         -4.72        21.42 o
  16   2   9         44.79         74.85        29.63 o
  18   2   9        845.57        860.43       123.63 o
 -25   3   9         14.07         21.31        11.44 o
 -23   3   9       1040.08       1145.61        28.61 o
 -21   3   9        113.85         95.05        14.04 o
 -19   3   9       4403.31       4245.67        61.29 o
 -17   3   9       1120.46       1221.61        34.88 o
 -15   3   9       1630.03       1479.62        27.01 o
 -13   3   9         28.40         18.19        10.28 o
 -11   3   9         95.11        141.23         9.88 o
  -9   3   9        709.47        857.00        18.55 o
  -7   3   9       1080.07       1342.07        21.98 o
  -5   3   9         21.48         23.92         6.94 o
  -3   3   9       1060.69       1112.20        19.64 o
  -1   3   9        266.48        248.06        11.30 o
   1   3   9        572.27        554.99        16.62 o
   3   3   9        148.68        205.88        10.60 o
   5   3   9        344.30        319.73        14.80 o
   7   3   9       4923.73       5019.92        51.88 o
   9   3   9        715.15        687.17        26.04 o
  11   3   9        408.07        454.58        29.74 o
  13   3   9       3086.62       3186.93        47.95 o
  15   3   9        101.99         81.32        23.60 o
  17   3   9         17.66          8.95        26.44 o
  19   3   9        138.87        170.76        43.72 o
 -24   4   9        520.79        604.78        25.53 o
 -22   4   9       1796.85       1758.01        37.47 o
 -20   4   9        761.22        775.26        37.47 o
 -18   4   9        354.33        437.44        15.68 o
 -16   4   9        369.04        359.79        15.51 o
 -14   4   9       3193.47       3221.26        41.58 o
 -12   4   9        921.29        914.03        24.47 o
 -10   4   9       3954.40       3783.22        41.76 o
  -8   4   9        915.04        866.13        19.06 o
  -6   4   9       1903.79       1784.69        26.72 o
  -4   4   9        963.39       1071.96        20.59 o
  -2   4   9       2951.24       2818.74        39.48 o
   0   4   9       4527.30       4650.23        60.15 o
   2   4   9         10.73         39.85        10.10 o
   4   4   9       6630.40       7456.85        88.08 o
   6   4   9       1166.64       1165.53        23.72 o
   8   4   9       1106.98       1111.04        26.77 o
  10   4   9         78.17         64.01        15.71 o
  12   4   9       3451.36       3193.69        49.07 o
  14   4   9        849.92        767.75        27.57 o
  16   4   9          8.43         14.13        24.97 o
  18   4   9        128.05         88.95        30.58 o
 -23   5   9        371.65        260.58        37.27 o
 -21   5   9        397.65        325.80        15.96 o
 -19   5   9       1291.07       1390.78        48.23 o
 -17   5   9       2043.19       1946.65        34.73 o
 -15   5   9       2367.09       2535.82        41.03 o
 -13   5   9          0.00          1.41        10.94 o
 -11   5   9       1639.90       1652.82        23.44 o
  -9   5   9       2151.51       2403.16        29.28 o
  -7   5   9       6920.78       6995.70        78.08 o
  -5   5   9         76.74         88.88         9.64 o
  -3   5   9          2.04          9.26         9.53 o
  -1   5   9         94.17         97.20        11.73 o
   1   5   9         88.68         77.68        11.33 o
   3   5   9       2872.33       2797.24        38.39 o
   5   5   9         15.81         27.60        12.57 o
   7   5   9       1051.07       1002.90        24.03 o
   9   5   9       1496.95       1475.93        30.99 o
  11   5   9       4449.98       4187.74        58.25 o
  13   5   9        236.96        306.42        18.35 o
  15   5   9          4.63        -10.35        19.52 o
  17   5   9        933.43        847.57        47.30 o
  19   5   9          4.23         46.45        35.52 o
 -22   6   9        244.11        258.57        16.56 o
 -20   6   9        840.75        800.86        27.51 o
 -18   6   9         10.12         28.26        12.58 o
 -16   6   9        535.98        569.92        28.75 o
 -14   6   9        549.04        512.32        23.00 o
 -12   6   9         42.75         35.52        13.04 o
 -10   6   9      13427.70      13182.06       129.29 o
  -8   6   9       2342.77       2210.11        27.94 o
  -6   6   9       1247.05       1378.25        21.29 o
  -4   6   9       5135.09       5317.37        53.25 o
  -2   6   9       5773.57       5787.80        63.27 o
   0   6   9       1566.83       1532.18        26.46 o
   2   6   9        890.48        813.85        18.90 o
   4   6   9       1005.11       1073.42        20.67 o
   6   6   9       1671.94       1597.73        31.76 o
   8   6   9       1838.17       1883.62        51.05 o
  10   6   9       2280.03       2237.41        40.53 o
  12   6   9         63.72         91.79        14.62 o
  14   6   9        308.49        279.61        20.43 o
  16   6   9        403.34        381.87        21.52 o
  18   6   9        114.06        117.08        21.42 o
 -21   7   9        457.74        405.60        33.13 o
 -19   7   9       3133.03       3493.24        69.01 o
 -17   7   9       4930.31       4666.85        74.00 o
 -15   7   9        955.89        922.28        22.73 o
 -13   7   9       2583.48       2304.63        32.81 o
 -11   7   9        241.15        255.92        13.12 o
  -9   7   9       5413.73       5833.43        59.91 o
  -7   7   9       3179.05       3175.65        38.89 o
  -5   7   9        307.46        392.07        12.51 o
  -3   7   9       1901.81       1939.31        28.21 o
  -1   7   9       6337.01       6721.78        72.84 o
   1   7   9        421.19        398.36        12.70 o
   3   7   9          3.21          9.71        11.87 o
   5   7   9          7.38         11.36        14.94 o
   7   7   9        466.23        478.35        24.75 o
   9   7   9        237.52        228.84        18.59 o
  11   7   9         48.86         21.20        14.45 o
  13   7   9       1132.96       1157.17        52.54 o
  15   7   9        490.33        546.38        22.79 o
  17   7   9        889.16        896.38        64.21 o
 -20   8   9          0.12         12.39        13.39 o
 -18   8   9        734.61        779.12        28.57 o
 -16   8   9        336.79        314.08        18.72 o
 -14   8   9       2484.89       2549.86        36.72 o
 -12   8   9       1693.69       1721.28        30.97 o
 -10   8   9        769.37        710.45        23.01 o
  -8   8   9       2896.97       3039.55        39.78 o
  -6   8   9         19.92         21.12        12.92 o
  -4   8   9       2593.31       2768.27        37.73 o
  -2   8   9         17.67        -14.20        14.20 o
   0   8   9       1088.56       1122.96        23.81 o
   2   8   9        474.68        486.55        17.67 o
   4   8   9        361.97        314.31        14.80 o
   6   8   9       2771.10       2737.23        51.53 o
   8   8   9       6166.73       6413.45        89.23 o
  10   8   9       1751.96       1808.75        34.04 o
  12   8   9         50.95         30.77        15.22 o
  14   8   9        273.87        198.14        25.83 o
  16   8   9        239.79        236.27        16.60 o
 -19   9   9        915.97        901.85        29.69 o
 -17   9   9        938.30        885.93        39.31 o
 -15   9   9       7229.03       7338.75        91.88 o
 -13   9   9        209.15        203.02        15.08 o
 -11   9   9       1650.60       1745.77        31.60 o
  -9   9   9         37.50         36.92        12.78 o
  -7   9   9        867.80        856.61        21.40 o
  -5   9   9          3.75         17.73        11.79 o
  -3   9   9         75.46         83.30        13.44 o
  -1   9   9         14.69         29.84        16.54 o
   1   9   9         34.60         69.82        13.08 o
   3   9   9         71.57        102.87        14.64 o
   5   9   9       1653.35       1675.13        35.20 o
   7   9   9        212.19        211.52        25.52 o
   9   9   9        203.56        190.00        14.60 o
  11   9   9        442.44        341.89        29.10 o
  13   9   9       1009.92       1021.42        28.50 o
  15   9   9        732.79        767.64        41.56 o
 -18  10   9          0.34         -8.24        13.86 o
 -16  10   9        305.70        303.60        22.46 o
 -14  10   9        602.88        628.13        22.95 o
 -12  10   9       2624.26       2651.46        54.11 o
 -10  10   9        327.67        363.42        27.81 o
  -8  10   9         18.93         50.53        13.57 o
  -6  10   9       2900.65       2875.49        46.91 o
  -4  10   9        131.75         77.22        13.52 o
  -2  10   9        106.10         84.27        15.91 o
   0  10   9       2329.24       2282.88        43.58 o
   2  10   9         32.11         56.89        14.71 o
   4  10   9       2277.07       2387.54        41.28 o
   6  10   9         43.23         18.70        15.44 o
   8  10   9         12.61         18.42        15.11 o
  10  10   9       1174.49       1256.42        28.77 o
  12  10   9         21.18         22.67        13.26 o
  14  10   9        326.42        305.82        16.90 o
 -17  11   9        643.56        689.41        35.63 o
 -15  11   9         17.03          6.64        13.45 o
 -13  11   9       1776.79       1758.33        39.49 o
 -11  11   9         20.38         34.34        13.98 o
  -9  11   9         62.51         70.04        27.12 o
  -7  11   9        523.66        520.56        22.55 o
  -5  11   9        429.37        437.97        28.06 o
  -3  11   9         17.86         36.26        14.36 o
  -1  11   9        178.14        176.96        19.46 o
   1  11   9        332.03        402.39        19.46 o
   3  11   9          0.23         12.12        16.70 o
   5  11   9        438.28        396.62        37.57 o
   7  11   9        109.55         95.51        16.08 o
   9  11   9         56.72         51.50        14.41 o
  11  11   9          1.52         -0.57        11.67 o
  13  11   9       2191.15       2230.28        39.23 o
 -14  12   9          1.32         -2.15        11.99 o
 -12  12   9         48.15         41.91        13.64 o
 -10  12   9       3124.22       3155.39        74.14 o
  -8  12   9        438.68        466.85        23.66 o
  -6  12   9        875.27        938.40        29.74 o
  -4  12   9       3149.27       2828.79        56.13 o
  -2  12   9       3002.20       2908.24        54.66 o
   0  12   9         11.29         56.31        17.00 o
   2  12   9       2338.72       2011.34        45.34 o
   4  12   9          4.94          0.76        16.72 o
   6  12   9        992.42        889.74        48.82 o
   8  12   9         28.82          6.73        12.73 o
  10  12   9       1180.04       1156.91        49.69 o
 -11  13   9         77.30         52.75        11.50 o
  -9  13   9        262.03        225.10        15.88 o
  -7  13   9         22.57         26.63        13.75 o
  -5  13   9         38.58         45.55        16.31 o
  -3  13   9       1462.44       1449.30        39.31 o
  -1  13   9          0.93          9.09        16.78 o
   1  13   9        176.40        130.80        17.21 o
   3  13   9         90.85         75.27        18.67 o
   5  13   9         14.55          1.50        19.93 o
   7  13   9          1.62         16.16        11.78 o
  -8  14   9          0.40        -26.66        37.57 o
  -6  14   9        454.36        428.45        21.72 o
  -4  14   9         13.92          6.17        14.76 o
  -2  14   9        867.03        962.18        73.52 o
   0  14   9         24.22         21.33        40.98 o
   2  14   9       1863.33       1763.92        71.04 o
   4  14   9         54.76          8.28        26.64 o
 -24   0  10       1072.61       1065.42        36.21 o
 -22   0  10        100.44         54.61        20.75 o
 -20   0  10       1698.09       1733.13        62.16 o
 -18   0  10        741.26        595.73        39.24 o
 -16   0  10       4402.82       4295.38        69.79 o
 -14   0  10         10.33         10.01        13.77 o
 -12   0  10       2333.12       2106.02        41.92 o
 -10   0  10       1218.89       1189.27        38.35 o
  -8   0  10       8215.45       9622.02       178.72 o
  -6   0  10      16408.21      16628.04       262.95 o
  -4   0  10      29078.64      30646.00       851.52 o
  -2   0  10         18.07          9.99         9.90 o
   0   0  10       4836.79       5037.77        75.19 o
   2   0  10       7655.60       8174.34       108.06 o
   4   0  10      21191.96      21452.27       312.79 o
   6   0  10       2814.18       2583.39        46.75 o
   8   0  10       5662.97       5781.61        83.11 o
  10   0  10       1390.24       1090.68        36.05 o
  12   0  10       2159.19       1917.66        47.42 o
  14   0  10         44.33         22.23        26.22 o
  16   0  10         40.17         71.61        44.85 o
 -25   1  10         14.01          2.68         9.44 o
 -23   1  10        652.73        683.93        24.45 o
 -21   1  10        708.23        639.38        32.00 o
 -19   1  10        718.86        616.17        21.62 o
 -17   1  10       7942.00       7964.70        87.33 o
 -15   1  10       1004.40        953.12        26.53 o
 -13   1  10       3534.87       3411.01        39.57 o
 -11   1  10        112.40         87.51        10.77 o
  -9   1  10       1557.71       1729.57        29.46 o
  -7   1  10         18.24         19.85         7.36 o
  -5   1  10       8778.83       9006.28       102.54 o
  -3   1  10       5899.62       5964.16        73.78 o
  -1   1  10       4965.30       4820.28        56.65 o
   1   1  10       2217.63       2079.78        27.46 o
   3   1  10        346.62        387.46        16.54 o
   5   1  10         76.17         90.29        10.40 o
   7   1  10        324.86        325.64        12.24 o
   9   1  10       6007.48       5743.95        61.80 o
  11   1  10        831.81        894.54        26.04 o
  13   1  10       6078.58       5779.52        73.03 o
  15   1  10       2260.05       1953.99        48.64 o
  17   1  10         41.58         36.96        43.31 o
 -24   2  10        321.88        299.47        20.51 o
 -22   2  10          4.82         -6.55        14.14 o
 -20   2  10       2953.63       3146.92        48.91 o
 -18   2  10        420.11        393.23        23.39 o
 -16   2  10         90.86         69.80        15.22 o
 -14   2  10          0.50         12.79        10.24 o
 -12   2  10          6.83         14.05         9.23 o
 -10   2  10       1809.23       2071.52        30.02 o
  -8   2  10      12110.41      12272.30       131.00 o
  -6   2  10       3318.46       3563.07        39.95 o
  -4   2  10        417.74        290.07        10.77 o
  -2   2  10      24895.01      27070.66       282.72 o
   0   2  10         39.90         53.25         7.84 o
   2   2  10       2195.24       2750.30        39.56 o
   4   2  10       2103.63       2311.25        35.15 o
   6   2  10       1140.93       1141.88        21.27 o
   8   2  10       2643.82       2600.53        36.98 o
  10   2  10       2305.63       2212.49        39.01 o
  12   2  10        102.67         66.54        18.26 o
  14   2  10       6703.61       6192.69       101.76 o
  16   2  10        223.26        229.40        29.84 o
  18   2  10          7.16        -42.35        46.45 o
 -23   3  10         35.00         45.33        12.24 o
 -21   3  10        159.39        190.25        15.41 o
 -19   3  10        913.38       1037.08        27.11 o
 -17   3  10       3214.02       3148.99        43.97 o
 -15   3  10        364.63        405.77        13.63 o
 -13   3  10       6135.58       6218.52        64.10 o
 -11   3  10       3388.25       3236.15        36.26 o
  -9   3  10        407.25        475.56        15.03 o
  -7   3  10       1089.73       1362.89        22.94 o
  -5   3  10        372.10        317.73        13.78 o
  -3   3  10        427.29        394.27        19.45 o
  -1   3  10        860.81        920.36        16.96 o
   1   3  10        574.73        512.69        15.63 o
   3   3  10        143.33        143.95        13.40 o
   5   3  10        240.07        267.03        14.28 o
   7   3  10       4082.89       4087.48        43.35 o
   9   3  10        734.04        728.34        21.63 o
  11   3  10       2206.96       2278.95        39.10 o
  13   3  10         64.64        119.58        22.76 o
  15   3  10        105.62         88.60        35.30 o
  17   3  10          0.97        -22.30        29.90 o
 -24   4  10          3.29         14.04        10.08 o
 -22   4  10        209.82        216.95        14.82 o
 -20   4  10         14.19         12.95        14.01 o
 -18   4  10         66.45         78.75        11.98 o
 -16   4  10        211.87        230.82        12.49 o
 -14   4  10       4908.01       4938.02        57.79 o
 -12   4  10        863.54        894.73        23.40 o
 -10   4  10       1394.31       1420.95        21.76 o
  -8   4  10       7584.35       7415.81        82.26 o
  -6   4  10        535.09        468.91        14.80 o
  -4   4  10       1145.38       1016.65        22.01 o
  -2   4  10       6686.28       7213.94        80.15 o
   0   4  10          1.09         12.78        10.06 o
   2   4  10          0.34         27.16        14.28 o
   4   4  10       9358.38       8734.81        97.39 o
   6   4  10       2065.97       2050.55        30.87 o
   8   4  10      10603.94      10480.48       100.11 o
  10   4  10        621.28        706.17        21.41 o
  12   4  10        541.97        528.90        24.03 o
  14   4  10       1515.29       1489.28        38.93 o
  16   4  10        198.68        169.16        26.58 o
  18   4  10        261.66        279.51        29.17 o
 -23   5  10         10.44          1.44        13.63 o
 -21   5  10         29.15         32.27        14.31 o
 -19   5  10        882.73        897.83        29.35 o
 -17   5  10       2553.13       2711.67        38.29 o
 -15   5  10          0.35         34.50        12.84 o
 -13   5  10       4509.03       4570.81        53.27 o
 -11   5  10          1.97          0.31        11.44 o
  -9   5  10       2705.87       2646.31        31.63 o
  -7   5  10       4244.12       3965.79        41.54 o
  -5   5  10        544.96        523.15        16.99 o
  -3   5  10       2795.44       3037.55        39.86 o
  -1   5  10        703.66        789.55        24.22 o
   1   5  10        203.15        162.01        11.29 o
   3   5  10        382.44        463.14        16.41 o
   5   5  10         28.64         22.01        13.29 o
   7   5  10        594.50        517.12        25.62 o
   9   5  10         72.45         58.47        13.89 o
  11   5  10        780.08        756.87        32.03 o
  13   5  10        837.63        965.23        32.90 o
  15   5  10         76.45         91.86        20.56 o
  17   5  10         14.73         19.04        23.53 o
  19   5  10        415.29        307.37        36.88 o
 -22   6  10          4.61         -0.14        14.75 o
 -20   6  10        361.28        421.66        25.05 o
 -18   6  10       2906.07       2736.29        51.71 o
 -16   6  10       1387.66       1402.36        28.68 o
 -14   6  10          1.00         -0.56        11.83 o
 -12   6  10       4654.35       4601.52        51.02 o
 -10   6  10      10255.62      10188.87        97.50 o
  -8   6  10       2061.54       2048.56        27.15 o
  -6   6  10         70.84         96.22        10.12 o
  -4   6  10       4475.92       4654.50        50.26 o
  -2   6  10        158.56         89.27        13.01 o
   0   6  10       2178.53       2268.08        28.75 o
   2   6  10       1428.90       1490.88        22.86 o
   4   6  10       4222.25       3985.36        64.24 o
   6   6  10         84.68        103.89        17.42 o
   8   6  10         36.95         36.86        21.31 o
  10   6  10       2712.43       2828.96        43.98 o
  12   6  10        759.47        825.59        37.61 o
  14   6  10       1581.61       1488.36        34.90 o
  16   6  10         69.05         67.16        32.10 o
  18   6  10        624.78        676.90        67.62 o
 -21   7  10        139.16        129.96        12.81 o
 -19   7  10        501.14        549.33        19.43 o
 -17   7  10        504.46        507.44        24.17 o
 -15   7  10         92.61         78.71        12.22 o
 -13   7  10        183.26        142.55        12.59 o
 -11   7  10        384.51        424.51        24.40 o
  -9   7  10        852.02        893.28        27.89 o
  -7   7  10        336.83        318.21        14.77 o
  -5   7  10         30.06         30.99        11.02 o
  -3   7  10         15.29         16.62        12.63 o
  -1   7  10          4.25         18.58        12.00 o
   1   7  10       1091.40       1077.74        22.63 o
   3   7  10        208.60        231.47        13.56 o
   5   7  10        164.07        134.92        14.91 o
   7   7  10       1261.16       1206.63        28.58 o
   9   7  10        301.67        298.33        16.51 o
  11   7  10          1.78         -5.18        15.35 o
  13   7  10        900.69        810.13        27.79 o
  15   7  10        764.11        673.49        26.15 o
  17   7  10        269.40        383.33        35.52 o
 -20   8  10         27.45          7.31        17.03 o
 -18   8  10         34.71         43.70        13.88 o
 -16   8  10        289.18        280.47        15.23 o
 -14   8  10       1425.11       1378.03        26.82 o
 -12   8  10        648.05        662.40        20.91 o
 -10   8  10         50.06         40.67        15.08 o
  -8   8  10       1570.59       1428.66        25.32 o
  -6   8  10        220.43        279.51        19.35 o
  -4   8  10         21.43         16.31        15.22 o
  -2   8  10        409.62        449.01        19.90 o
   0   8  10       2840.46       3454.81        46.72 o
   2   8  10       7986.23       8399.38        80.57 o
   4   8  10        255.98        134.34        13.25 o
   6   8  10        729.59        866.02        26.64 o
   8   8  10       1154.58        994.01        27.07 o
  10   8  10          0.51         20.66        13.73 o
  12   8  10        514.53        532.64        26.52 o
  14   8  10          0.04         -4.31        13.80 o
  16   8  10       1193.03       1260.98        40.57 o
 -19   9  10        101.85         88.70        16.34 o
 -17   9  10         40.52         46.70        14.56 o
 -15   9  10         53.97         62.90        14.71 o
 -13   9  10        165.21        184.88        13.49 o
 -11   9  10       1509.43       1344.26        27.87 o
  -9   9  10        173.74        207.07        13.29 o
  -7   9  10       6623.09       6145.04        68.25 o
  -5   9  10          4.59          8.18        13.12 o
  -3   9  10         94.86        122.73        13.99 o
  -1   9  10       2204.29       2191.07        34.35 o
   1   9  10       1082.58       1130.03        35.22 o
   3   9  10          8.65         -3.56        24.50 o
   5   9  10         83.49        109.67        16.36 o
   7   9  10         99.57         45.48        15.46 o
   9   9  10        256.65        271.23        23.81 o
  11   9  10        111.93        103.74        14.92 o
  13   9  10        389.01        498.79        22.46 o
  15   9  10        886.96        894.01        26.28 o
 -18  10  10        289.97        337.30        23.50 o
 -16  10  10        677.09        700.66        26.86 o
 -14  10  10        242.34        237.54        22.62 o
 -12  10  10         12.37         27.03        15.42 o
 -10  10  10        370.49        363.11        18.15 o
  -8  10  10         33.98         57.98        13.96 o
  -6  10  10       1590.49       1337.08        35.84 o
  -4  10  10       7380.00       7084.54        96.86 o
  -2  10  10        229.42        139.53        14.12 o
   0  10  10       1783.29       1696.80        43.48 o
   2  10  10       2318.15       2315.54        40.49 o
   4  10  10        611.55        635.66        25.66 o
   6  10  10         26.33         27.59        23.52 o
   8  10  10        687.86        612.34        33.80 o
  10  10  10       6073.18       6195.31        86.36 o
  12  10  10         93.22         54.90        11.90 o
  14  10  10         12.27         16.35        11.78 o
 -17  11  10         21.59         28.70        40.30 o
 -15  11  10         22.76         63.42        17.25 o
 -13  11  10       4517.11       4717.49        91.21 o
 -11  11  10       1205.74       1318.29        31.46 o
  -9  11  10       1788.86       1760.39        37.26 o
  -7  11  10          1.03          6.18        16.69 o
  -5  11  10         52.61         75.25        24.64 o
  -3  11  10        549.50        525.15        28.29 o
  -1  11  10         60.12         85.57        24.06 o
   1  11  10         17.43         20.84        14.46 o
   3  11  10          2.82         21.29        22.53 o
   5  11  10        333.62        297.97        20.26 o
   7  11  10        739.13        784.52        26.30 o
   9  11  10       2229.42       2169.59        42.35 o
  11  11  10        437.95        509.24        22.25 o
 -14  12  10         45.41         44.49        11.50 o
 -12  12  10       1129.06       1220.81        32.41 o
 -10  12  10        186.18        210.78        18.14 o
  -8  12  10         55.06        103.21        17.55 o
  -6  12  10        991.98        982.31        34.98 o
  -4  12  10       2502.52       2423.16        50.10 o
  -2  12  10          0.04        -15.66        16.25 o
   0  12  10        292.54        193.95        18.44 o
   2  12  10         17.70         41.50        39.73 o
   4  12  10       1205.42       1073.57        32.87 o
   6  12  10        130.07        164.27        15.96 o
   8  12  10       2222.90       2172.97        78.68 o
  10  12  10          1.89         -4.82        10.55 o
 -11  13  10       1712.16       1761.68        37.79 o
  -9  13  10        188.01        176.66        14.39 o
  -7  13  10        461.55        484.01        22.48 o
  -5  13  10       1147.30       1210.42        34.36 o
  -3  13  10          1.19         -3.99        15.25 o
  -1  13  10          8.27         19.78        21.08 o
   1  13  10          3.35         -1.11        17.39 o
   3  13  10         10.53         11.08        25.96 o
   5  13  10        493.22        563.67        33.77 o
   7  13  10        636.27        682.82        26.03 o
  -6  14  10         14.48         11.61        13.52 o
  -4  14  10        165.00         90.00        14.95 o
  -2  14  10          1.22         -5.81        16.83 o
   0  14  10         48.17         39.62        15.74 o
   2  14  10       1017.99       1030.57        43.03 o
 -25   1  11        284.96        273.58        11.94 o
 -23   1  11       1033.16       1027.09        26.79 o
 -21   1  11        887.79        833.48        28.17 o
 -19   1  11       1497.34       1362.44        29.06 o
 -17   1  11       5534.17       5014.65        71.19 o
 -15   1  11        497.98        423.57        21.63 o
 -13   1  11        576.00        537.06        15.83 o
 -11   1  11       1128.04       1019.30        21.15 o
  -9   1  11       1539.54       1798.61        29.30 o
  -7   1  11         96.79         81.93         9.20 o
  -5   1  11       1895.19       2137.51        29.96 o
  -3   1  11         36.75         37.32         7.42 o
  -1   1  11         11.31         20.75         8.58 o
   1   1  11         12.34         14.34         8.82 o
   3   1  11          0.74         -6.62         9.89 o
   5   1  11         34.04         51.48        10.31 o
   7   1  11       1029.56       1042.06        21.34 o
   9   1  11         92.88        142.40        14.13 o
  11   1  11        397.66        411.11        32.00 o
  13   1  11        476.76        443.77        39.48 o
  15   1  11          0.04         45.08        34.11 o
  17   1  11        257.22        315.57        54.64 o
 -24   2  11          0.61          0.94        11.62 o
 -22   2  11          1.45         10.01        13.77 o
 -20   2  11          4.34         30.67        18.50 o
 -18   2  11         88.85         85.31        15.01 o
 -16   2  11        109.66        121.34        12.38 o
 -14   2  11         90.09         67.48        12.16 o
 -12   2  11       1772.47       1745.80        25.70 o
 -10   2  11       1186.55       1256.06        23.93 o
  -8   2  11       1133.33       1325.31        26.25 o
  -6   2  11        376.45        438.11        20.75 o
  -4   2  11        582.75        719.66        15.65 o
  -2   2  11        465.62        443.09        12.96 o
   0   2  11         39.90         27.36         9.26 o
   2   2  11        395.19        440.37        17.34 o
   4   2  11       5690.94       5918.80        64.48 o
   6   2  11       1412.18       1245.27        22.05 o
   8   2  11       2993.59       2989.33        41.65 o
  10   2  11         76.27         43.64        19.44 o
  12   2  11          0.62          5.29        18.35 o
  14   2  11        474.93        349.24        32.14 o
  16   2  11        119.32        108.42        29.43 o
  18   2  11         86.49         15.03        56.01 o
 -23   3  11        808.34        881.35        24.90 o
 -21   3  11         51.11         53.07        14.43 o
 -19   3  11        694.67        633.06        24.35 o
 -17   3  11      11380.26      11319.45       137.98 o
 -15   3  11        357.67        308.90        14.63 o
 -13   3  11          0.17         -8.58        11.15 o
 -11   3  11       1026.37       1000.91        19.28 o
  -9   3  11       8681.35       8986.79        93.36 o
  -7   3  11        146.47        187.57        12.23 o
  -5   3  11        582.72        554.14        19.69 o
  -3   3  11        154.00        167.28         9.24 o
  -1   3  11       1787.94       1837.16        26.51 o
   1   3  11        229.38        297.25        12.86 o
   3   3  11         63.84         74.75        12.71 o
   5   3  11        396.05        451.29        16.84 o
   7   3  11       1997.32       1955.68        28.12 o
   9   3  11        468.41        475.85        25.15 o
  11   3  11         46.64         66.17        17.78 o
  13   3  11        110.47        107.30        26.64 o
  15   3  11       1214.60       1280.08        47.51 o
  17   3  11        154.61        148.86        27.96 o
 -24   4  11        132.00        136.47        11.20 o
 -22   4  11         19.02          5.00        13.40 o
 -20   4  11          4.54          1.25        17.43 o
 -18   4  11        759.92        806.21        25.32 o
 -16   4  11        195.58        181.78        12.54 o
 -14   4  11         24.85         33.96        11.09 o
 -12   4  11        355.77        380.85        13.90 o
 -10   4  11       2890.69       2731.14        34.89 o
  -8   4  11       5505.67       5927.04        58.42 o
  -6   4  11       1042.47        988.76        23.50 o
  -4   4  11         90.26         38.64        10.66 o
  -2   4  11       6036.96       5968.00        67.43 o
   0   4  11       1016.48       1407.60        27.95 o
   2   4  11       5092.06       5111.35        78.15 o
   4   4  11       1340.37       1474.92        26.82 o
   6   4  11          0.70          4.43        12.02 o
   8   4  11         53.92         62.52        13.63 o
  10   4  11        923.98       1027.46        27.97 o
  12   4  11         10.94          7.20        18.99 o
  14   4  11         25.49         34.44        26.36 o
  16   4  11         19.10         13.66        26.08 o
  18   4  11         22.34         58.74        32.79 o
 -23   5  11        976.43       1023.17        25.32 o
 -21   5  11        806.09        923.07        28.09 o
 -19   5  11       1535.09       1503.46        30.25 o
 -17   5  11        231.02        183.42        15.97 o
 -15   5  11       2845.97       2842.64        38.82 o
 -13   5  11        537.22        522.99        19.82 o
 -11   5  11        410.80        521.48        16.87 o
  -9   5  11       1556.30       1683.44        24.50 o
  -7   5  11       1509.96       1513.48        22.43 o
  -5   5  11        211.39        210.52        11.18 o
  -3   5  11         47.44         56.85        10.21 o
  -1   5  11         63.09         94.01        12.09 o
   1   5  11        252.84        278.72        11.76 o
   3   5  11       1067.82       1053.71        20.20 o
   5   5  11       6869.50       6901.45        73.88 o
   7   5  11        118.72        114.84        15.19 o
   9   5  11          8.47        -14.17        14.17 o
  11   5  11       2250.13       2335.80        42.40 o
  13   5  11          0.01          2.60        18.03 o
  15   5  11        619.88        584.01        30.81 o
  17   5  11        427.04        401.70        43.72 o
 -22   6  11          7.49         30.53        16.03 o
 -20   6  11         84.86         71.85        13.43 o
 -18   6  11        348.50        395.27        20.08 o
 -16   6  11        908.26        924.79        23.52 o
 -14   6  11        481.97        507.42        21.87 o
 -12   6  11       4127.46       3890.03        45.38 o
 -10   6  11        213.08        214.32        12.01 o
  -8   6  11       5060.15       4814.33        50.80 o
  -6   6  11         29.47         58.68        11.05 o
  -4   6  11       2897.07       2911.31        36.83 o
  -2   6  11        115.06         93.68        11.98 o
   0   6  11        205.88        169.50        14.42 o
   2   6  11        754.73        732.29        18.11 o
   4   6  11      24995.49      24439.84       234.99 o
   6   6  11       3343.61       3147.02        43.02 o
   8   6  11       1256.48       1209.02        35.46 o
  10   6  11          9.68         -0.72        15.13 o
  12   6  11          0.26         21.67        16.91 o
  14   6  11        955.65        841.90        28.78 o
  16   6  11         54.81         57.03        20.75 o
 -21   7  11          0.74         18.48        13.25 o
 -19   7  11         74.65        100.51        13.99 o
 -17   7  11        536.88        536.05        18.71 o
 -15   7  11        126.13        110.97        12.81 o
 -13   7  11       4738.51       4805.82        63.38 o
 -11   7  11         38.66         27.29        11.82 o
  -9   7  11       2212.54       2290.90        31.47 o
  -7   7  11         68.12         77.65        11.83 o
  -5   7  11        232.11        222.13        17.49 o
  -3   7  11         72.42         93.11        13.01 o
  -1   7  11       4328.08       4398.63        52.22 o
   1   7  11        334.41        338.50        13.31 o
   3   7  11        569.18        572.71        22.30 o
   5   7  11       3320.38       3202.39        44.48 o
   7   7  11         61.10         17.79        15.73 o
   9   7  11       1472.62       1351.36        30.14 o
  11   7  11        144.70        141.00        18.56 o
  13   7  11        181.21        217.00        19.96 o
  15   7  11         33.23         19.54        17.25 o
 -20   8  11         14.78         12.31        14.83 o
 -18   8  11        367.97        358.59        22.47 o
 -16   8  11        298.28        256.10        16.77 o
 -14   8  11         16.28          4.18        12.39 o
 -12   8  11       2516.35       2617.47        39.85 o
 -10   8  11       1056.83       1133.87        56.15 o
  -8   8  11       2969.58       2962.31        38.90 o
  -6   8  11       1999.45       1829.86        30.44 o
  -4   8  11       1905.66       2039.70        34.69 o
  -2   8  11          0.01         11.96        12.79 o
   0   8  11       8556.15       9690.33        98.51 o
   2   8  11       1079.62        975.70        22.03 o
   4   8  11       1121.41       1082.59        41.53 o
   6   8  11       1837.58       2027.65        38.69 o
   8   8  11       1886.90       2109.68        36.35 o
  10   8  11        299.41        242.19        16.42 o
  12   8  11        114.39         71.86        15.20 o
  14   8  11        216.96        246.88        14.65 o
 -19   9  11          8.19         13.66        21.17 o
 -17   9  11          4.71          3.72        14.07 o
 -15   9  11         60.59         28.68        13.86 o
 -13   9  11          0.35         -5.58        15.68 o
 -11   9  11       1039.46        934.32        24.57 o
  -9   9  11        157.05        165.61        13.65 o
  -7   9  11       2754.43       2863.64        43.83 o
  -5   9  11        178.86        173.94        14.33 o
  -3   9  11       1287.84       1396.87        29.35 o
  -1   9  11        108.74        129.99        14.25 o
   1   9  11       1782.47       1798.01        31.59 o
   3   9  11         56.78         76.48        14.28 o
   5   9  11          0.03         -2.63        15.75 o
   7   9  11          0.14          1.13        13.03 o
   9   9  11          0.12         -6.01        14.72 o
  11   9  11         14.50         15.49        14.91 o
  13   9  11         76.05         66.93        11.65 o
 -18  10  11        387.00        416.76        38.25 o
 -16  10  11         81.50         96.38        13.70 o
 -14  10  11        191.73        151.31        14.18 o
 -12  10  11          2.75        -14.32        14.32 o
 -10  10  11        352.99        313.74        27.37 o
  -8  10  11        270.81        282.22        16.59 o
  -6  10  11         32.49         46.23        18.74 o
  -4  10  11        172.64        199.41        15.20 o
  -2  10  11       1574.44       1310.70        28.75 o
   0  10  11       1904.82       1676.50        37.04 o
   2  10  11       1734.22       1559.46        33.07 o
   4  10  11        308.92        334.61        33.13 o
   6  10  11        341.37        377.67        19.17 o
   8  10  11       1915.66       1781.27        36.76 o
  10  10  11        131.60        125.54        14.28 o
  12  10  11        410.85        472.31        28.88 o
 -15  11  11        443.74        383.34        18.83 o
 -13  11  11         42.96         91.15        14.59 o
 -11  11  11         50.55         39.02        13.74 o
  -9  11  11       2376.92       2058.61        42.09 o
  -7  11  11        883.59        774.27        37.80 o
  -5  11  11        279.73        269.05        31.57 o
  -3  11  11        448.92        539.93        26.91 o
  -1  11  11        412.25        338.62        27.28 o
   1  11  11        103.57        172.55        19.44 o
   3  11  11        466.31        524.94        38.06 o
   5  11  11        302.35        253.28        35.89 o
   7  11  11        588.09        593.47        26.20 o
   9  11  11        454.52        552.61        22.20 o
  11  11  11       1548.15       1616.48        31.16 o
 -14  12  11       1257.81       1155.75        27.82 o
 -12  12  11         32.70         38.84        12.24 o
 -10  12  11        133.45        123.86        14.99 o
  -8  12  11        799.33        750.74        25.79 o
  -6  12  11       1254.58       1239.57        30.57 o
  -4  12  11         86.07        126.80        15.69 o
  -2  12  11          8.15         17.39        21.76 o
   0  12  11       2105.17       1717.40        37.94 o
   2  12  11       1681.69       1666.22        54.32 o
   4  12  11        355.57        329.63        35.19 o
   6  12  11         81.39         72.77        14.76 o
   8  12  11        170.35        223.48        22.73 o
 -11  13  11       2864.39       3034.65        58.61 o
  -9  13  11          2.52          1.77        11.18 o
  -7  13  11        307.50        382.50        22.28 o
  -5  13  11        388.55        379.29        26.20 o
  -3  13  11         28.82         38.94        14.80 o
  -1  13  11        353.83        297.01        25.95 o
   1  13  11        105.61        120.03        27.32 o
   3  13  11        277.93        287.72        20.35 o
   5  13  11         14.88         20.00        13.42 o
  -4  14  11       1869.48       1839.72       153.00 o
  -2  14  11        112.59        168.06        19.88 o
   0  14  11        662.89        792.97        89.48 o
 -24   0  12          5.97          1.37        21.86 o
 -22   0  12       4665.34       4817.86       114.47 o
 -20   0  12        660.18        569.74        60.23 o
 -18   0  12        407.36        378.22        45.68 o
 -16   0  12        347.55        388.06        27.78 o
 -14   0  12        812.30        744.56        30.75 o
 -12   0  12        134.38        186.50        18.62 o
 -10   0  12        289.37        208.15        22.55 o
  -8   0  12        719.60        600.53        27.65 o
  -6   0  12      25835.87      26601.44       374.72 o
  -4   0  12      29600.86      31041.58       486.66 o
  -2   0  12       1670.93       1835.04        35.62 o
   0   0  12       4479.79       5621.40        95.54 o
   2   0  12       4843.43       5026.86       100.99 o
   4   0  12       8734.42       8400.17       135.79 o
   6   0  12       1483.57       1605.58        42.36 o
   8   0  12       6764.26       6764.58       104.72 o
  10   0  12       2903.81       2969.89        60.56 o
  12   0  12       7441.93       7139.36       122.69 o
  14   0  12       1381.91       1454.78        67.69 o
  16   0  12       3320.19       2886.56       176.23 o
 -23   1  12       2642.34       2771.14        49.52 o
 -21   1  12        273.78        286.15        18.52 o
 -19   1  12         63.95         81.19        14.21 o
 -17   1  12       3629.05       3804.60        54.55 o
 -15   1  12          0.04          2.02        16.61 o
 -13   1  12       2393.88       2304.20        34.54 o
 -11   1  12       7869.30       8373.02       136.47 o
  -9   1  12       1840.27       1935.90        34.23 o
  -7   1  12       2681.65       3034.88        38.82 o
  -5   1  12       2983.51       3273.42        40.42 o
  -3   1  12        371.09        397.00        15.83 o
  -1   1  12        397.75        476.24        14.57 o
   1   1  12       1261.65       1205.69        22.93 o
   3   1  12        981.76        951.56        19.58 o
   5   1  12         98.76        109.28        11.73 o
   7   1  12         97.32        136.34        18.74 o
   9   1  12         96.60         74.82        14.66 o
  11   1  12       5531.13       5227.98        71.15 o
  13   1  12        894.82        983.02        34.60 o
  15   1  12       1810.10       1677.80        56.63 o
 -24   2  12         58.52         88.38        12.29 o
 -22   2  12        661.83        651.55        25.07 o
 -20   2  12        517.13        493.15        46.14 o
 -18   2  12       3171.61       3110.68        48.06 o
 -16   2  12        550.31        528.74        22.63 o
 -14   2  12        511.13        580.45        21.03 o
 -12   2  12         62.85        116.62        12.72 o
 -10   2  12        832.48        818.41        19.27 o
  -8   2  12       5199.75       5500.61        67.48 o
  -6   2  12       1368.02       1746.91        29.25 o
  -4   2  12          2.77          5.45         8.78 o
  -2   2  12       1293.80       1494.82        24.07 o
   0   2  12       2264.96       2369.39        32.47 o
   2   2  12       4613.41       4380.67        55.85 o
   4   2  12       1090.00       1118.53        21.52 o
   6   2  12          6.87          8.27        12.32 o
   8   2  12       1688.19       1793.07        39.89 o
  10   2  12       1260.31       1075.28        38.29 o
  12   2  12        147.47         77.03        17.33 o
  14   2  12        417.43        422.71        36.53 o
  16   2  12       5018.59       4802.95       120.26 o
 -23   3  12         12.94         24.24        12.19 o
 -21   3  12        291.50        342.43        19.17 o
 -19   3  12       1687.12       1769.10        39.17 o
 -17   3  12       5846.39       5197.02        74.39 o
 -15   3  12       2637.66       2866.22        37.66 o
 -13   3  12        178.91        145.33        13.10 o
 -11   3  12       3965.04       3854.78        46.55 o
  -9   3  12       1938.03       1932.39        27.73 o
  -7   3  12         13.33         20.55        10.74 o
  -5   3  12       4155.42       4046.33        49.73 o
  -3   3  12          1.96          0.42         9.58 o
  -1   3  12        254.88        241.33        11.39 o
   1   3  12        624.23        593.82        17.11 o
   3   3  12        384.03        435.45        18.10 o
   5   3  12        260.90        270.33        14.57 o
   7   3  12        143.08        147.14        14.74 o
   9   3  12       4236.07       4147.44        54.03 o
  11   3  12       4926.75       4865.90        74.26 o
  13   3  12         38.33         12.25        20.58 o
  15   3  12         30.98         17.34        25.17 o
  17   3  12        768.19        687.60        45.28 o
 -24   4  12         13.62         12.59        10.60 o
 -22   4  12          1.88         -1.07        12.84 o
 -20   4  12        307.03        299.02        17.17 o
 -18   4  12        221.31        230.16        17.81 o
 -16   4  12          8.32        -12.15        12.15 o
 -14   4  12       2530.52       2353.67        33.67 o
 -12   4  12      10639.75      11033.10       109.49 o
 -10   4  12       3483.47       3426.29        40.73 o
  -8   4  12        317.49        243.36        11.94 o
  -6   4  12       2370.75       2163.39        29.13 o
  -4   4  12       7407.50       6642.48        62.77 o
  -2   4  12       5329.55       4880.85        51.47 o
   0   4  12      11071.29      11032.83       110.06 o
   2   4  12        226.72        207.73        12.12 o
   4   4  12          4.93         21.67        14.27 o
   6   4  12       1252.58       1282.01        26.60 o
   8   4  12       4562.11       4507.98        51.29 o
  10   4  12       1787.86       1876.68        39.00 o
  12   4  12         18.45         26.70        20.00 o
  14   4  12        474.54        497.73        56.79 o
  16   4  12        519.27        595.52        40.08 o
  18   4  12         94.16         80.60        36.88 o
 -23   5  12        658.28        710.51        21.77 o
 -21   5  12        356.27        378.14        40.62 o
 -19   5  12          5.03         -5.06        14.20 o
 -17   5  12        272.02        256.48        14.56 o
 -15   5  12        895.24        965.94        23.13 o
 -13   5  12       2872.45       2781.06        35.46 o
 -11   5  12        374.97        418.44        23.83 o
  -9   5  12          4.26         26.14        13.47 o
  -7   5  12        840.15        819.25        19.11 o
  -5   5  12        874.30        807.57        18.94 o
  -3   5  12        667.12        715.44        16.83 o
  -1   5  12       2139.70       2072.86        33.08 o
   1   5  12         62.24         67.94        11.28 o
   3   5  12          0.02         25.13        15.79 o
   5   5  12       1268.24       1273.32        38.92 o
   7   5  12        173.82        168.26        13.30 o
   9   5  12       1397.22       1395.63        30.63 o
  11   5  12       1810.89       1772.92        70.36 o
  13   5  12       3481.86       3437.27        61.05 o
  15   5  12        150.30        134.41        23.18 o
  17   5  12        744.08        682.22        60.11 o
 -22   6  12        123.32        110.67        13.64 o
 -20   6  12         50.13         80.29        14.42 o
 -18   6  12         20.08         26.06        13.84 o
 -16   6  12       1820.65       1785.17        35.28 o
 -14   6  12        219.70        201.00        13.52 o
 -12   6  12        823.30        846.44        21.35 o
 -10   6  12       5522.06       5727.10        60.16 o
  -8   6  12        600.67        619.73        22.46 o
  -6   6  12      14106.06      14725.30       150.85 o
  -4   6  12       1861.65       1831.17        28.59 o
  -2   6  12        531.08        552.20        18.88 o
   0   6  12        674.31        706.10        27.12 o
   2   6  12      11374.91      11291.66       100.00 o
   4   6  12       4696.16       5019.51        58.75 o
   6   6  12      11882.63      11887.66       119.37 o
   8   6  12        247.94        305.13        15.84 o
  10   6  12        613.68        580.06        33.68 o
  12   6  12       2204.54       2261.92        42.71 o
  14   6  12       2144.41       2247.54        65.20 o
  16   6  12        380.23        399.47        24.50 o
 -21   7  12        834.61        847.05        48.51 o
 -19   7  12       2112.15       2246.28        48.51 o
 -17   7  12          8.87          9.87        15.20 o
 -15   7  12       1343.07       1388.00        32.07 o
 -13   7  12       1681.78       1505.61        29.35 o
 -11   7  12       2122.94       2112.91        32.28 o
  -9   7  12         75.97         43.69        12.60 o
  -7   7  12         18.58          5.84        12.25 o
  -5   7  12        138.04        143.78        16.82 o
  -3   7  12        663.64        688.07        25.92 o
  -1   7  12        374.29        379.34        15.64 o
   1   7  12         35.93         40.18        15.82 o
   3   7  12          5.20         10.57        14.17 o
   5   7  12       2037.33       1847.63        41.57 o
   7   7  12        267.48        269.53        15.73 o
   9   7  12          1.92         11.34        14.42 o
  11   7  12        327.09        329.23        24.14 o
  13   7  12         39.76         14.43        15.67 o
  15   7  12        531.53        608.03        36.20 o
 -20   8  12        771.25        840.47        27.21 o
 -18   8  12         12.12         16.01        15.16 o
 -16   8  12         28.36         46.00        14.77 o
 -14   8  12        734.80        712.04        26.38 o
 -12   8  12        150.10        135.07        14.55 o
 -10   8  12        297.81        312.83        25.97 o
  -8   8  12       6090.62       5818.27        70.92 o
  -6   8  12        650.48        646.93        28.10 o
  -4   8  12       3278.88       3593.09        50.93 o
  -2   8  12       9726.83       9153.88        98.95 o
   0   8  12       2723.81       2797.67        41.40 o
   2   8  12        282.35        361.35        15.91 o
   4   8  12       2603.17       2273.78        42.31 o
   6   8  12        840.19        760.93        40.42 o
   8   8  12        703.56        661.98        28.58 o
  10   8  12       1216.87       1185.34        30.68 o
  12   8  12         13.05         -7.81        14.82 o
  14   8  12         37.65         71.59        26.64 o
 -19   9  12        191.00        142.03        15.37 o
 -17   9  12        308.61        293.12        17.28 o
 -15   9  12       1157.49       1052.30        27.90 o
 -13   9  12        476.98        421.66        31.83 o
 -11   9  12         11.86         10.96        13.07 o
  -9   9  12        820.09        789.64        31.79 o
  -7   9  12        186.06        169.20        14.79 o
  -5   9  12        119.45        107.95        14.18 o
  -3   9  12       1176.86       1235.52        27.27 o
  -1   9  12         97.52        108.75        14.01 o
   1   9  12          2.70         -4.22        13.18 o
   3   9  12        292.83        246.32        18.55 o
   5   9  12         55.40         58.03        16.42 o
   7   9  12        668.97        589.60        22.85 o
   9   9  12        600.86        666.32        25.40 o
  11   9  12       1193.14       1180.83        29.43 o
  13   9  12         61.06         58.18        11.94 o
 -18  10  12         49.43         41.58        11.82 o
 -16  10  12        650.80        674.61        22.60 o
 -14  10  12         95.98        104.72        15.58 o
 -12  10  12        596.79        566.01        21.23 o
 -10  10  12       3455.92       3490.62        78.20 o
  -8  10  12         82.54         87.07        18.27 o
  -6  10  12        968.45       1005.34        29.98 o
  -4  10  12        740.02        741.65        23.76 o
  -2  10  12        458.95        683.30        37.38 o
   0  10  12        254.97        219.80        24.60 o
   2  10  12        442.18        306.91        24.91 o
   4  10  12        146.29        215.10        35.47 o
   6  10  12       8087.04       7795.49        97.40 o
   8  10  12       1285.61       1356.55        33.13 o
  10  10  12        736.43        738.60        30.37 o
  12  10  12        147.69        155.42        12.62 o
 -15  11  12         72.65         52.36        12.57 o
 -13  11  12         26.47         32.95        14.45 o
 -11  11  12        694.78        764.84        26.18 o
  -9  11  12        993.84        875.49        27.51 o
  -7  11  12        143.81        181.53        18.92 o
  -5  11  12       2104.08       1957.67        35.78 o
  -3  11  12        161.93        158.25        15.77 o
  -1  11  12         62.66         71.99        16.76 o
   1  11  12         29.41         32.47        16.87 o
   3  11  12        326.38        308.90        22.83 o
   5  11  12        795.40        752.68        30.42 o
   7  11  12        215.32        193.04        15.69 o
   9  11  12         30.54         14.37        11.39 o
 -12  12  12         32.43         29.40        19.49 o
 -10  12  12        151.37        147.79        21.31 o
  -8  12  12          0.89          3.05        12.26 o
  -6  12  12        252.05        170.50        13.82 o
  -4  12  12          0.86         -3.74        13.99 o
  -2  12  12       2360.00       2126.48        54.03 o
   0  12  12         87.12         36.88        18.05 o
   2  12  12         58.38         61.98        21.17 o
   4  12  12        272.31        228.54        23.91 o
   6  12  12         48.16         21.81        13.64 o
  -9  13  12        399.47        430.59        19.04 o
  -7  13  12       1144.20       1266.38        68.22 o
  -5  13  12        342.97        373.86        27.15 o
  -3  13  12        142.23        208.98        20.28 o
  -1  13  12        128.81        123.16        16.93 o
   3  13  12          0.13          7.03        13.42 o
 -23   1  13        473.81        472.23        20.31 o
 -21   1  13       1067.23        818.14        27.29 o
 -19   1  13        201.71        229.74        15.00 o
 -17   1  13       1562.85       1386.21        29.01 o
 -15   1  13        749.61        860.08        29.06 o
 -13   1  13       1157.95       1232.30        31.56 o
 -11   1  13        585.33        606.94        20.19 o
  -9   1  13         23.49         21.67        10.61 o
  -7   1  13        428.74        374.90        14.04 o
  -5   1  13        253.21        261.80        17.05 o
  -3   1  13        746.07        749.68        19.14 o
  -1   1  13        256.31        306.77        12.47 o
   1   1  13        973.10        851.64        18.95 o
   3   1  13         13.69         28.86        11.50 o
   5   1  13        303.90        313.85        19.79 o
   7   1  13       1105.04       1059.91        44.85 o
   9   1  13        584.75        713.23        24.77 o
  11   1  13        947.97        907.03        30.46 o
  13   1  13        181.14        248.98        26.07 o
  15   1  13        912.97        969.73        48.78 o
 -24   2  13        134.35        156.85        14.12 o
 -22   2  13        431.97        496.91        21.25 o
 -20   2  13          4.12         11.82        14.79 o
 -18   2  13       1620.69       1576.85        31.54 o
 -16   2  13        176.41        175.41        14.58 o
 -14   2  13         95.32        106.74        13.67 o
 -12   2  13         16.32         12.21        12.74 o
 -10   2  13        429.45        415.98        15.24 o
  -8   2  13         33.22         43.13        11.70 o
  -6   2  13        235.80        279.44        12.10 o
  -4   2  13       1333.01       1274.38        23.13 o
  -2   2  13       1998.62       2207.03        31.75 o
   0   2  13       2811.11       2836.64        34.73 o
   2   2  13       1310.87       1413.98        27.72 o
   4   2  13        749.14        681.58        19.66 o
   6   2  13       7039.25       6971.46        99.70 o
   8   2  13       1142.52       1153.52        35.98 o
  10   2  13        255.18        260.39        17.45 o
  12   2  13        604.34        728.00        36.07 o
  14   2  13          6.91          6.37        23.98 o
  16   2  13         60.19         61.49        32.48 o
 -23   3  13         64.42         53.09        10.82 o
 -21   3  13        290.24        324.78        24.94 o
 -19   3  13       1930.94       1900.78        58.13 o
 -17   3  13       2469.53       2213.32        38.46 o
 -15   3  13       2445.59       2309.71        46.54 o
 -13   3  13       9693.67       9079.04       138.32 o
 -11   3  13       1417.66       1508.08        27.17 o
  -9   3  13       1920.40       1874.77        28.44 o
  -7   3  13          0.06          1.06        11.34 o
  -5   3  13        935.45        939.90        26.12 o
  -3   3  13         19.70         31.92        10.14 o
  -1   3  13        423.67        422.53        12.62 o
   1   3  13        115.56        133.93        13.13 o
   3   3  13        535.02        593.38        23.18 o
   5   3  13       1471.90       1522.35        27.66 o
   7   3  13       2868.98       2833.52        39.14 o
   9   3  13        101.92        146.67        17.49 o
  11   3  13        136.99        172.00        18.63 o
  13   3  13        412.88        353.18        24.33 o
  15   3  13       1156.25       1123.81        48.72 o
  17   3  13       2305.83       2255.03        66.57 o
 -22   4  13         95.32         98.44        12.74 o
 -20   4  13         12.84         10.95        14.71 o
 -18   4  13        143.10        151.00        14.92 o
 -16   4  13        212.97        206.12        14.11 o
 -14   4  13        339.28        350.16        21.57 o
 -12   4  13         44.38         40.87        13.45 o
 -10   4  13       1143.62       1131.34        22.96 o
  -8   4  13        504.30        571.46        21.80 o
  -6   4  13        391.24        414.20        14.05 o
  -4   4  13       4312.94       4109.15        58.28 o
  -2   4  13       7891.93       7723.61        69.30 o
   0   4  13        904.70       1011.54        19.91 o
   2   4  13         79.95         97.34        17.54 o
   4   4  13        119.34        119.10        16.39 o
   6   4  13        116.60        106.47        13.69 o
   8   4  13        330.44        360.21        16.29 o
  10   4  13        944.01        935.17        31.80 o
  12   4  13       1601.02       1554.09        55.03 o
  14   4  13        557.87        538.98        36.13 o
  16   4  13        811.07       1013.34       137.98 o
 -23   5  13         93.59         71.40        12.29 o
 -21   5  13        351.36        370.34        35.10 o
 -19   5  13       3703.47       3389.00        51.18 o
 -17   5  13        330.28        304.45        15.27 o
 -15   5  13          2.60         13.01        13.78 o
 -13   5  13        666.01        709.02        32.64 o
 -11   5  13      19968.17      19624.79       190.10 o
  -9   5  13        368.30        349.10        22.22 o
  -7   5  13       5441.71       5344.56        58.14 o
  -5   5  13        176.66        175.90        12.30 o
  -3   5  13       4796.68       4633.41        50.31 o
  -1   5  13        292.31        322.67        15.25 o
   1   5  13        333.91        355.69        13.43 o
   3   5  13       6762.61       6592.07        76.19 o
   5   5  13          7.43         12.37        15.41 o
   7   5  13        384.61        425.49        15.80 o
   9   5  13        917.13        816.08        28.15 o
  11   5  13        788.06        709.19        40.65 o
  13   5  13        354.93        324.92        43.32 o
  15   5  13       1085.85       1208.46        43.94 o
 -22   6  13         55.38         28.41        12.45 o
 -20   6  13       1978.33       2194.03        43.98 o
 -18   6  13         52.74         88.19        15.56 o
 -16   6  13         32.35         40.68        14.34 o
 -14   6  13        243.95        241.60        15.31 o
 -12   6  13       2347.75       2441.95        38.78 o
 -10   6  13       1496.80       1595.03        28.70 o
  -8   6  13       1212.15       1142.61        23.86 o
  -6   6  13        758.22        763.10        26.18 o
  -4   6  13        241.72        331.63        14.96 o
  -2   6  13       9968.43       9686.95       101.19 o
   0   6  13       1904.13       1905.12        29.52 o
   2   6  13       3216.18       3034.70        41.05 o
   4   6  13         24.79         -9.52        15.94 o
   6   6  13       2513.37       2452.51        34.20 o
   8   6  13        883.49       1063.25        27.15 o
  10   6  13        599.37        588.39        29.09 o
  12   6  13         19.28         19.88        19.09 o
  14   6  13        691.07        679.41        38.25 o
 -21   7  13          0.39         -9.65        15.10 o
 -19   7  13       2236.32       2358.62       109.63 o
 -17   7  13       1317.99       1390.64        37.69 o
 -15   7  13        738.06        682.60        27.03 o
 -13   7  13         97.74         70.10        14.23 o
 -11   7  13        102.12        165.81        13.93 o
  -9   7  13       1012.39       1190.11        41.83 o
  -7   7  13        162.16        164.26        16.92 o
  -5   7  13        217.81        241.03        14.67 o
  -3   7  13       1219.09       1244.41        26.04 o
  -1   7  13       1931.04       1802.49        30.51 o
   1   7  13        122.25        146.88        12.75 o
   3   7  13        754.53        643.44        27.91 o
   5   7  13        754.86        797.23        24.71 o
   7   7  13         86.06         61.60        14.23 o
   9   7  13        543.80        505.29        27.19 o
  11   7  13          2.42         14.69        16.23 o
  13   7  13         80.46         50.26        18.28 o
  15   7  13         15.84         19.81        15.46 o
 -20   8  13        153.64        180.75        14.72 o
 -18   8  13        776.40        773.68        28.25 o
 -16   8  13       1054.27       1090.37        28.67 o
 -14   8  13       2715.51       2724.06        56.70 o
 -12   8  13       1663.64       1716.82        55.65 o
 -10   8  13       1126.82       1139.07        27.34 o
  -8   8  13        596.49        594.08        20.90 o
  -6   8  13        212.94        227.28        15.67 o
  -4   8  13        788.44        704.74        21.90 o
  -2   8  13          5.52          6.52        14.18 o
   0   8  13       3008.07       2896.79        41.10 o
   2   8  13       4728.05       4635.85        60.57 o
   4   8  13         99.84         45.97        16.12 o
   6   8  13       6131.21       5847.73        71.79 o
   8   8  13          3.25         25.98        14.89 o
  10   8  13        492.82        480.53        45.66 o
  12   8  13        217.86        232.04        16.05 o
  14   8  13          0.14         -5.92        15.92 o
 -19   9  13        132.88        123.19        14.95 o
 -17   9  13        244.85        219.14        18.81 o
 -15   9  13       4410.43       4377.02        74.27 o
 -13   9  13         39.60         19.94        14.46 o
 -11   9  13          8.08         27.78        17.77 o
  -9   9  13        269.05        219.99        15.01 o
  -7   9  13        107.01        105.84        14.23 o
  -5   9  13        560.19        604.14        20.77 o
  -3   9  13        360.08        454.50        19.20 o
  -1   9  13        542.31        590.87        21.57 o
   1   9  13        104.97        134.46        15.73 o
   3   9  13        340.02        398.36        25.49 o
   5   9  13        255.32        227.70        22.99 o
   7   9  13        140.97        163.17        14.95 o
   9   9  13        410.92        346.72        17.47 o
  11   9  13        551.00        605.26        23.60 o
 -16  10  13        201.14        176.71        14.73 o
 -14  10  13         39.16         37.96        12.99 o
 -12  10  13         36.02         34.63        19.76 o
 -10  10  13        253.06        208.78        15.66 o
  -8  10  13       2741.87       2650.28        56.59 o
  -6  10  13        621.53        600.12        32.73 o
  -4  10  13        182.36         94.12        13.00 o
  -2  10  13         59.55        120.06        14.57 o
   0  10  13         51.18         63.00        22.02 o
   2  10  13        678.66        879.34        34.67 o
   4  10  13        247.00        132.18        21.60 o
   6  10  13          7.42         18.14        13.94 o
   8  10  13       1168.38       1209.94        35.69 o
  10  10  13       3534.82       3685.00        85.38 o
 -15  11  13        323.30        342.00        29.19 o
 -13  11  13       3079.14       3496.38        59.79 o
 -11  11  13        661.22        720.09        23.65 o
  -9  11  13          0.38          1.94        12.72 o
  -7  11  13        302.63        318.29        15.90 o
  -5  11  13        401.95        365.20        29.98 o
  -3  11  13         29.10         31.98        15.41 o
  -1  11  13        598.19        640.84        29.69 o
   1  11  13        325.78        310.12        59.89 o
   3  11  13          3.78         -6.66        16.57 o
   5  11  13        232.46        261.08        20.57 o
   7  11  13         25.00         49.23        15.68 o
   9  11  13        164.52        180.87        15.33 o
 -12  12  13         71.72         92.82        10.51 o
 -10  12  13       1888.69       1834.02        35.85 o
  -8  12  13        476.24        463.15        18.77 o
  -6  12  13        165.15        157.24        13.54 o
  -4  12  13          0.02         -9.58        15.57 o
  -2  12  13       1069.33        963.59        30.13 o
   0  12  13        138.75        163.99        19.03 o
   2  12  13        314.18        242.62        35.52 o
   4  12  13         38.10         27.36        16.08 o
   6  12  13        771.22        823.98        28.98 o
  -7  13  13        263.33        261.47        15.00 o
  -5  13  13          5.83         -4.81        11.94 o
  -3  13  13        461.05        403.86        56.01 o
  -1  13  13        337.65        408.39        23.92 o
   1  13  13         50.01         44.53        14.39 o
 -24   0  14          2.12          3.73        15.71 o
 -22   0  14        209.31        249.57        31.42 o
 -20   0  14       1721.05       1666.69        72.78 o
 -18   0  14        283.60        311.16        26.33 o
 -16   0  14        263.73        241.99        20.91 o
 -14   0  14        267.60        271.18        21.61 o
 -12   0  14      13163.72      12868.48       208.85 o
 -10   0  14       1843.90       1872.21        62.89 o
  -8   0  14          0.92         -6.37        16.24 o
  -6   0  14       3445.31       3305.19        70.00 o
  -4   0  14        152.55        267.15        16.89 o
  -2   0  14       1973.76       1987.70        40.60 o
   0   0  14       7183.98       6786.26       103.82 o
   2   0  14       4476.64       4220.25        75.10 o
   4   0  14       3446.99       3316.68        65.76 o
   6   0  14         51.35         40.73        19.81 o
   8   0  14        273.46        381.74        26.02 o
  10   0  14         24.88         45.21        38.35 o
  12   0  14       5007.42       5131.06       188.52 o
  14   0  14        174.24        137.77        38.93 o
 -23   1  14       2990.78       2983.19        64.77 o
 -21   1  14         31.65         34.59        14.95 o
 -19   1  14        489.98        382.32        24.54 o
 -17   1  14        778.00        770.57        24.50 o
 -15   1  14       2040.45       2197.45        36.68 o
 -13   1  14        856.77        834.12        37.81 o
 -11   1  14        245.39        299.18        15.72 o
  -9   1  14         23.85         48.78        12.00 o
  -7   1  14       1308.15       1341.70        24.96 o
  -5   1  14       1964.83       1943.28        30.09 o
  -3   1  14        840.21        841.93        19.15 o
  -1   1  14       1394.19       1438.20        26.48 o
   1   1  14        670.20        655.56        18.37 o
   3   1  14          1.49          0.09        12.65 o
   5   1  14         57.61         41.56        17.62 o
   7   1  14        699.70        683.44        29.04 o
   9   1  14       2912.12       3090.02        51.26 o
  11   1  14       1735.92       1740.63        38.70 o
  13   1  14       3760.46       3839.49        67.40 o
  15   1  14        145.83        139.87        27.96 o
 -24   2  14       1085.91       1050.32        24.00 o
 -22   2  14        315.92        332.39        15.27 o
 -20   2  14       1328.12       1209.49        31.28 o
 -18   2  14        308.01        247.92        19.61 o
 -16   2  14        283.17        251.04        15.77 o
 -14   2  14        305.41        342.85        17.60 o
 -12   2  14        899.64        822.44        24.62 o
 -10   2  14        635.60        709.60        26.09 o
  -8   2  14       2518.22       2382.79        30.99 o
  -6   2  14        470.66        541.60        16.58 o
  -4   2  14       2731.31       2667.36        35.93 o
  -2   2  14       2291.47       2232.17        32.24 o
   0   2  14       1352.62       1332.57        27.79 o
   2   2  14       6223.56       6252.60        70.03 o
   4   2  14        557.33        631.41        30.98 o
   6   2  14       1426.93       1543.70        30.59 o
   8   2  14       1385.89       1517.54        34.60 o
  10   2  14         13.77         12.14        16.22 o
  12   2  14        902.08       1002.89        85.23 o
  14   2  14       2262.90       2124.25        86.30 o
  16   2  14        176.16        196.30        56.69 o
 -23   3  14         33.28         18.94        11.55 o
 -21   3  14       1801.36       1763.41        38.22 o
 -19   3  14        532.16        608.11        24.75 o
 -17   3  14        308.76        349.51        18.36 o
 -15   3  14       1895.96       1917.31        35.49 o
 -13   3  14       4866.79       4735.81        60.74 o
 -11   3  14       2799.96       2512.13        49.79 o
  -9   3  14          0.68         17.54        14.04 o
  -7   3  14        129.54        132.55        12.44 o
  -5   3  14        838.11        871.79        18.91 o
  -3   3  14        413.87        367.35        16.35 o
  -1   3  14       2218.60       2223.38        31.84 o
   1   3  14        764.33        746.04        22.68 o
   3   3  14          2.02         18.68        13.77 o
   5   3  14          5.10         15.71        12.76 o
   7   3  14        605.55        588.65        22.06 o
   9   3  14       3193.16       3181.63        49.13 o
  11   3  14       1490.27       1449.99        49.89 o
  13   3  14        361.07        343.37        28.00 o
  15   3  14        397.63        460.77        27.00 o
 -22   4  14        374.07        478.91        19.94 o
 -20   4  14        653.83        692.49        23.92 o
 -18   4  14        477.97        480.23        20.05 o
 -16   4  14         64.53         49.92        14.50 o
 -14   4  14       2479.67       2539.39        42.61 o
 -12   4  14       4989.92       5197.23        79.83 o
 -10   4  14          9.57          3.86        15.01 o
  -8   4  14      14881.54      15327.41       150.37 o
  -6   4  14        130.30         98.27        12.44 o
  -4   4  14        323.12        440.74        13.82 o
  -2   4  14       4941.15       4681.01        47.81 o
   0   4  14       6723.04       6646.90        73.65 o
   2   4  14       1558.30       1755.91        33.47 o
   4   4  14      17805.59      17909.11       175.68 o
   6   4  14        696.05        752.51        23.28 o
   8   4  14        751.10        705.81        24.95 o
  10   4  14       2817.96       2792.20        49.74 o
  12   4  14       3896.21       3761.80        67.07 o
  14   4  14       4069.23       4289.89       105.28 o
  16   4  14         18.60         -4.75        20.22 o
 -21   5  14       1711.87       1758.41        53.07 o
 -19   5  14       3482.97       3501.83        57.27 o
 -17   5  14       4915.62       4928.39       122.90 o
 -15   5  14       3538.52       3260.06        51.00 o
 -13   5  14       3289.90       3628.50        52.23 o
 -11   5  14        383.29        360.58        23.13 o
  -9   5  14       5188.29       5077.45        57.86 o
  -7   5  14      15453.23      14858.55       184.08 o
  -5   5  14        361.64        351.38        18.69 o
  -3   5  14        828.67        881.91        23.32 o
  -1   5  14       1114.00       1133.30        22.72 o
   1   5  14        862.90        896.04        33.14 o
   3   5  14        131.17        136.25        16.86 o
   5   5  14         13.89          2.92        14.02 o
   7   5  14       1550.09       1488.16        29.67 o
   9   5  14         24.41         14.49        16.56 o
  11   5  14        234.67        195.68        21.06 o
  13   5  14        290.74        282.15        58.06 o
  15   5  14       1307.84       1327.31        66.26 o
 -20   6  14        101.74         86.50        13.95 o
 -18   6  14         84.22         53.12        14.83 o
 -16   6  14        197.59        168.56        29.34 o
 -14   6  14       1808.18       1853.01        34.90 o
 -12   6  14       6853.56       6850.56        87.45 o
 -10   6  14       5840.24       5832.04        91.22 o
  -8   6  14       3879.30       3753.31        48.33 o
  -6   6  14      11469.68      12016.32       124.13 o
  -4   6  14       4427.84       4475.85        55.53 o
  -2   6  14      38455.71      38614.98       404.98 o
   0   6  14         84.05        145.21        12.52 o
   2   6  14        178.48        302.94        17.22 o
   4   6  14       6362.34       6508.57        82.17 o
   6   6  14       5904.71       5740.03        63.51 o
   8   6  14         14.62         28.96        15.45 o
  10   6  14       2278.57       2142.90        42.33 o
  12   6  14        422.72        424.97        40.30 o
  14   6  14         15.05         17.50        20.01 o
 -21   7  14        244.17        252.97        16.72 o
 -19   7  14       1831.56       1996.47        45.88 o
 -17   7  14        108.84         88.88        15.28 o
 -15   7  14       1251.13       1171.41        29.56 o
 -13   7  14        145.61        153.53        15.80 o
 -11   7  14       2757.26       2689.82        42.11 o
  -9   7  14       1552.19       1645.41        31.89 o
  -7   7  14        196.45        214.81        19.10 o
  -5   7  14       1289.84       1302.14        50.19 o
  -3   7  14       1392.18       1411.86        27.53 o
  -1   7  14        715.79        777.24        22.27 o
   1   7  14        296.21        281.09        22.95 o
   3   7  14       1354.90       1311.08        32.23 o
   5   7  14        691.69        703.71        21.43 o
   7   7  14         45.48         29.33        14.85 o
   9   7  14          2.29        -15.67        15.67 o
  11   7  14       1707.16       1842.64        47.03 o
  13   7  14         69.09        105.90        19.64 o
 -18   8  14        385.60        460.24        23.00 o
 -16   8  14        275.53        318.28        50.48 o
 -14   8  14        359.30        351.89        28.20 o
 -12   8  14        152.08        153.64        18.02 o
 -10   8  14        171.92        159.11        17.25 o
  -8   8  14         83.98         73.67        13.93 o
  -6   8  14        147.60        125.64        13.71 o
  -4   8  14       1534.41       1492.48        29.97 o
  -2   8  14         24.99         47.90        13.85 o
   0   8  14       1041.44       1122.77        25.87 o
   2   8  14        231.87        280.62        27.83 o
   4   8  14       1146.98       1261.62        31.98 o
   6   8  14       2444.13       2323.39        45.02 o
   8   8  14       1723.68       1485.56        30.12 o
  10   8  14        198.67        194.83        17.58 o
  12   8  14         27.42          8.92        17.82 o
 -17   9  14        602.51        650.25        24.47 o
 -15   9  14         51.08         50.45        13.14 o
 -13   9  14        222.49        207.61        15.18 o
 -11   9  14        974.46        967.07        38.10 o
  -9   9  14        181.97        173.96        15.98 o
  -7   9  14       6010.02       6020.89        79.17 o
  -5   9  14         23.08         26.37        13.73 o
  -3   9  14        415.06        436.88        24.87 o
  -1   9  14        760.98        814.14        30.75 o
   1   9  14         90.74         89.98        19.63 o
   3   9  14        326.54        247.06        48.51 o
   5   9  14        319.69        302.07        20.88 o
   7   9  14         78.63         75.06        15.42 o
   9   9  14         18.59         11.51        14.72 o
  11   9  14         26.90         26.97        15.86 o
 -16  10  14        142.02        165.98        12.80 o
 -14  10  14         41.33         56.25        11.86 o
 -12  10  14       1407.45       1446.93        32.81 o
 -10  10  14        225.62        201.35        14.45 o
  -8  10  14          0.02          6.75        14.43 o
  -6  10  14        873.43        846.71        24.22 o
  -4  10  14      10061.92       9300.98       184.06 o
  -2  10  14         73.41         63.48        14.84 o
   0  10  14        400.75        269.84        22.45 o
   2  10  14        494.37        545.44        32.40 o
   4  10  14        175.49        117.38        15.58 o
   6  10  14        137.19        142.01        14.56 o
   8  10  14        702.39        638.07        23.55 o
 -13  11  14        512.99        538.13        28.95 o
 -11  11  14        238.76        157.37        15.26 o
  -9  11  14       2039.82       1878.29        37.47 o
  -7  11  14        160.65        177.99        15.58 o
  -5  11  14        308.19        300.35        15.56 o
  -3  11  14        225.38        223.81        15.04 o
  -1  11  14          5.93         27.02        19.28 o
   1  11  14         64.75         72.70        17.85 o
   3  11  14          7.43         -9.89        14.62 o
   5  11  14         96.98        107.43        15.28 o
   7  11  14        872.98        867.58        25.66 o
 -10  12  14         39.79         33.97        10.35 o
  -8  12  14        239.79        235.64        13.08 o
  -6  12  14         65.39         40.03        11.64 o
  -4  12  14         25.70         23.22        13.11 o
  -2  12  14         84.71         90.02        34.84 o
   0  12  14        794.67        679.53        41.67 o
   2  12  14        241.93        229.15        25.03 o
   4  12  14          0.00        -14.34        14.34 o
  -5  13  14        801.21        913.78        30.32 o
  -3  13  14        190.32        175.67        14.39 o
 -23   1  15        258.80        285.89        16.46 o
 -21   1  15          1.34         -3.11        14.37 o
 -19   1  15       2434.51       2351.11        41.94 o
 -17   1  15       1751.25       1669.14        32.92 o
 -15   1  15       1483.64       1322.40        30.16 o
 -13   1  15         18.20         46.32        16.33 o
 -11   1  15       8806.86       8556.67       122.43 o
  -9   1  15        576.68        555.90        19.56 o
  -7   1  15        222.70        220.77        15.55 o
  -5   1  15          0.19          6.67        12.34 o
  -3   1  15       3699.47       3662.41        48.26 o
  -1   1  15       3351.11       3148.29        44.44 o
   1   1  15         86.65        121.12        15.23 o
   3   1  15         21.90         36.94        15.99 o
   5   1  15       1044.82       1019.64        31.42 o
   7   1  15         74.69        103.56        16.19 o
   9   1  15       1905.75       1892.64        38.70 o
  11   1  15        594.90        668.84        33.09 o
  13   1  15        829.89        908.84        36.46 o
  15   1  15       2093.73       2104.42        63.27 o
 -22   2  15        152.99        171.09        13.42 o
 -20   2  15          3.77          4.29        15.47 o
 -18   2  15        149.35        156.46        15.81 o
 -16   2  15        552.48        592.32        22.50 o
 -14   2  15        276.17        250.20        18.02 o
 -12   2  15        946.36        854.77        26.67 o
 -10   2  15         21.52         19.58        14.69 o
  -8   2  15        153.20        216.23        13.90 o
  -6   2  15        739.88        799.98        27.13 o
  -4   2  15       1641.95       1634.69        29.02 o
  -2   2  15       1653.17       1633.65        27.31 o
   0   2  15        129.55        166.48        16.12 o
   2   2  15        418.66        419.47        29.40 o
   4   2  15       3480.78       3573.24        47.99 o
   6   2  15       8250.81       8199.20       170.61 o
   8   2  15       2939.57       2990.75        49.58 o
  10   2  15         97.12        131.77        16.55 o
  12   2  15        153.58        159.31        20.75 o
  14   2  15          8.01         22.08        20.98 o
  16   2  15        689.62        598.35        66.94 o
 -23   3  15        855.23        955.98        26.52 o
 -21   3  15       1424.28       1245.45        32.75 o
 -19   3  15       1072.70       1003.45        32.45 o
 -17   3  15       6262.21       5818.78       169.59 o
 -15   3  15         69.08        113.46        15.23 o
 -13   3  15        387.48        334.91        30.93 o
 -11   3  15        782.83        839.88        24.65 o
  -9   3  15       1471.64       1376.62        26.09 o
  -7   3  15       1052.90        968.54        24.04 o
  -5   3  15        127.17        110.60        20.87 o
  -3   3  15       1233.93       1208.57        28.64 o
  -1   3  15          0.12         -2.61        13.38 o
   1   3  15        779.74        836.67        32.73 o
   3   3  15        224.71        191.73        15.58 o
   5   3  15        150.53        121.61        15.66 o
   7   3  15        147.08        164.80        17.36 o
   9   3  15        622.03        585.86        27.27 o
  11   3  15         10.30         12.90        19.17 o
  13   3  15          0.60         25.03        20.57 o
  15   3  15         61.35         74.45        20.29 o
 -22   4  15         26.94         -9.56        22.54 o
 -20   4  15          1.73          4.66        15.95 o
 -18   4  15          7.77         16.44        16.87 o
 -16   4  15        374.60        326.96        22.27 o
 -14   4  15        136.43        118.62        15.81 o
 -12   4  15         21.28          4.45        23.40 o
 -10   4  15       3736.63       3595.08        45.39 o
  -8   4  15       3734.50       3419.20        46.05 o
  -6   4  15      10184.02      10135.08       111.16 o
  -4   4  15       3255.00       3197.64        42.73 o
  -2   4  15        793.28        735.26        21.27 o
   0   4  15          0.13         27.21        17.98 o
   2   4  15        359.42        384.66        26.32 o
   4   4  15       7039.87       6491.91        84.61 o
   6   4  15       2073.35       1829.99        34.08 o
   8   4  15       2078.92       1933.16        48.87 o
  10   4  15        442.45        487.69        29.23 o
  12   4  15         34.39         44.60        21.20 o
  14   4  15         93.12        100.62        20.75 o
 -21   5  15         21.57         32.84        14.35 o
 -19   5  15         81.47        114.03        15.26 o
 -17   5  15         17.16          8.43        16.69 o
 -15   5  15       5408.45       5406.59       183.01 o
 -13   5  15          1.10         19.77        14.97 o
 -11   5  15          3.45          0.68        14.35 o
  -9   5  15       1718.01       1832.05        30.07 o
  -7   5  15        546.15        540.26        22.36 o
  -5   5  15        968.45       1020.19        23.75 o
  -3   5  15        465.01        560.67        19.84 o
  -1   5  15        200.56        220.94        17.19 o
   1   5  15         78.97        111.54        16.43 o
   3   5  15        728.93        730.77        48.58 o
   5   5  15       2918.66       2799.53        39.61 o
   7   5  15        225.39        224.52        18.12 o
   9   5  15        282.77        232.55        26.93 o
  11   5  15         28.91          9.87        20.69 o
  13   5  15         62.93         79.95        20.22 o
 -20   6  15        359.76        452.02        27.42 o
 -18   6  15       1044.94       1099.47        31.84 o
 -16   6  15        111.60        131.24        17.66 o
 -14   6  15        235.12        243.50        16.19 o
 -12   6  15       1808.87       1740.06        33.25 o
 -10   6  15        402.85        404.89        18.44 o
  -8   6  15        905.65        909.42        29.50 o
  -6   6  15       3467.46       3210.12        46.87 o
  -4   6  15       2488.73       2220.99        35.31 o
  -2   6  15       5844.38       5308.10        62.99 o
   0   6  15       1586.71       1570.33        29.68 o
   2   6  15        463.31        433.57        24.35 o
   4   6  15       8394.07       8482.23        89.00 o
   6   6  15       1780.93       1958.10        34.84 o
   8   6  15        223.00        203.28        19.14 o
  10   6  15        187.65        241.82        19.39 o
  12   6  15         22.59         -1.40        19.78 o
  14   6  15         94.57         81.84        16.88 o
 -19   7  15         30.88         24.92        12.66 o
 -17   7  15       1211.95       1184.73        34.88 o
 -15   7  15        565.73        512.80        34.55 o
 -13   7  15       9537.27       9080.98       123.61 o
 -11   7  15         29.74         42.40        14.56 o
  -9   7  15       2214.59       2063.42        34.34 o
  -7   7  15         48.25         47.75        13.46 o
  -5   7  15         94.04        103.54        13.97 o
  -3   7  15       1492.35       1453.60        30.11 o
  -1   7  15       5556.19       5362.22        70.26 o
   1   7  15         27.73         28.78        16.70 o
   3   7  15        593.74        574.28        43.07 o
   5   7  15        825.33        736.26        40.47 o
   7   7  15        123.22         79.78        15.73 o
   9   7  15        796.22        801.78        31.53 o
  11   7  15       2319.30       2397.55        55.69 o
  13   7  15       1926.40       2035.35        54.07 o
 -18   8  15        634.28        714.71        28.02 o
 -16   8  15         71.81         88.48        15.16 o
 -14   8  15        468.48        501.66        21.33 o
 -12   8  15         10.68         29.88        16.78 o
 -10   8  15       1440.04       1413.33        28.09 o
  -8   8  15          1.06         -1.81        16.70 o
  -6   8  15        391.63        248.85        16.19 o
  -4   8  15        859.51       1008.23        26.11 o
  -2   8  15         36.49         61.50        14.58 o
   0   8  15       2621.46       2580.46        76.61 o
   2   8  15       2561.13       2326.00        65.80 o
   4   8  15       1308.95       1294.33        28.66 o
   6   8  15        568.17        585.62        20.31 o
   8   8  15        987.33        901.93        27.67 o
  10   8  15        244.49        321.68        29.79 o
 -17   9  15          0.30         -3.81        11.35 o
 -15   9  15       1267.69       1435.11        31.85 o
 -13   9  15        127.97         94.27        13.95 o
 -11   9  15        908.97        954.03        27.18 o
  -9   9  15        196.82        209.84        14.97 o
  -7   9  15        663.55        576.01        24.73 o
  -5   9  15        101.06         89.45        14.86 o
  -3   9  15        860.13        948.87        27.09 o
  -1   9  15          2.85         21.08        15.50 o
   1   9  15          1.59        -21.48        21.48 o
   3   9  15        340.22        285.13        25.04 o
   5   9  15        143.83        176.53        15.09 o
   7   9  15        135.06        105.21        14.75 o
   9   9  15         20.63         22.32        16.91 o
 -16  10  15         27.38         32.53        16.16 o
 -14  10  15         34.50         30.66        10.80 o
 -12  10  15        172.32        151.14        12.63 o
 -10  10  15       1070.26       1093.64        28.56 o
  -8  10  15        190.69        189.80        14.54 o
  -6  10  15       1886.45       1703.32        32.88 o
  -4  10  15         56.07         37.88        13.92 o
  -2  10  15        115.21        123.23        16.66 o
   0  10  15        923.98        941.36        42.80 o
   2  10  15        480.96        366.38        45.14 o
   4  10  15        871.34       1087.17        28.96 o
   6  10  15        735.00        687.30        27.84 o
   8  10  15        238.48        179.92        16.07 o
 -13  11  15        595.39        609.03        30.44 o
 -11  11  15         40.86         19.49        11.49 o
  -9  11  15        563.95        598.70        20.39 o
  -7  11  15          0.05         -1.83        11.57 o
  -5  11  15        185.53        175.72        13.74 o
  -3  11  15        411.97        386.61        23.12 o
  -1  11  15        316.62        299.77        21.59 o
   1  11  15         13.57         -1.64        16.72 o
   3  11  15          0.42         16.77        14.06 o
   5  11  15        134.07        144.80        17.08 o
 -10  12  15        143.63        153.10        10.30 o
  -8  12  15         23.50         20.45         9.69 o
  -6  12  15        360.75        311.17        18.60 o
  -4  12  15        385.44        424.86        39.62 o
  -2  12  15        289.08        256.38        31.42 o
   0  12  15        626.63        462.90        47.81 o
   2  12  15         37.33         32.13        19.13 o
 -22   0  16       3212.77       3171.81        78.24 o
 -20   0  16        339.64        383.62        28.69 o
 -18   0  16        723.04        800.04        36.14 o
 -16   0  16        185.32        167.61        22.54 o
 -14   0  16       3712.60       3277.57        73.02 o
 -12   0  16        113.39        243.17        52.16 o
 -10   0  16       1676.39       1602.86        48.23 o
  -8   0  16       7502.01       7326.42       127.33 o
  -6   0  16       4350.88       4406.03        77.91 o
  -4   0  16        502.81        469.72        28.29 o
  -2   0  16       1942.58       1855.54        46.13 o
   0   0  16       2209.50       2418.13        56.46 o
   2   0  16       1079.25       1088.60        63.69 o
   4   0  16       6672.10       7337.70       128.47 o
   6   0  16       2005.05       2091.61        55.78 o
   8   0  16       4334.08       4435.31       129.35 o
  10   0  16       5629.03       6080.11       123.24 o
  12   0  16        886.91       1020.82        49.68 o
  14   0  16        609.36        675.19        46.45 o
 -23   1  16       1517.82       1646.85        57.80 o
 -21   1  16       1080.27       1122.33        31.95 o
 -19   1  16       1867.13       2056.00        38.47 o
 -17   1  16          1.52         -6.61        16.84 o
 -15   1  16       3183.52       3408.37        53.21 o
 -13   1  16        772.80        779.22        46.74 o
 -11   1  16       2917.90       2612.07        42.53 o
  -9   1  16         11.35         16.35        15.83 o
  -7   1  16        153.34        138.11        15.49 o
  -5   1  16        843.34        848.66        32.22 o
  -3   1  16        201.60        197.90        16.78 o
  -1   1  16        834.40        859.54        25.96 o
   1   1  16        266.63        276.49        14.32 o
   3   1  16        440.68        457.00        24.40 o
   5   1  16         35.91         43.34        15.21 o
   7   1  16       1227.87       1250.62        31.67 o
   9   1  16       1649.37       1660.24        36.06 o
  11   1  16        469.87        511.05        22.31 o
  13   1  16         10.23          6.21        17.90 o
  15   1  16          1.50          8.15        29.53 o
 -22   2  16        139.67        140.65        13.18 o
 -20   2  16         76.17         62.02        15.87 o
 -18   2  16        184.86        209.30        17.89 o
 -16   2  16         86.02         58.01        17.19 o
 -14   2  16       1873.37       1782.80        35.27 o
 -12   2  16        119.63        151.02        15.45 o
 -10   2  16        441.69        559.60        19.91 o
  -8   2  16       3771.49       3729.35        56.29 o
  -6   2  16         97.22         37.09        14.24 o
  -4   2  16       4174.19       4084.90        50.75 o
  -2   2  16         23.25         33.75        15.74 o
   0   2  16         13.93        -17.84        17.84 o
   2   2  16        783.21        940.24        30.93 o
   4   2  16        672.67        578.58        22.19 o
   6   2  16        847.59        899.86        28.82 o
   8   2  16       2655.49       2527.94        48.45 o
  10   2  16       1285.95       1294.57        35.30 o
  12   2  16          0.98         -7.61        18.34 o
  14   2  16       1123.58       1084.23        44.15 o
 -21   3  16          0.27          0.82        14.55 o
 -19   3  16       1899.57       1859.64        42.52 o
 -17   3  16       5940.32       5952.31       118.20 o
 -15   3  16          3.97          1.52        14.90 o
 -13   3  16       1381.31       1246.44        29.56 o
 -11   3  16       1724.65       1947.99        39.44 o
  -9   3  16       4178.19       4262.64        57.13 o
  -7   3  16         51.36         70.01        16.89 o
  -5   3  16       4099.05       4127.93        57.12 o
  -3   3  16       1021.95        969.69        25.96 o
  -1   3  16       4303.12       4205.74        59.61 o
   1   3  16         25.01         19.63        15.90 o
   3   3  16         38.03         37.41        24.87 o
   5   3  16        593.27        611.77        38.32 o
   7   3  16         21.49         18.39        15.23 o
   9   3  16       2501.62       2673.36       116.50 o
  11   3  16        239.85        287.75        20.29 o
  13   3  16       2846.15       2797.60        74.10 o
 -22   4  16         85.48         68.61        12.86 o
 -20   4  16        622.30        674.86        30.59 o
 -18   4  16         51.49          9.59        17.15 o
 -16   4  16        574.07        606.56        22.45 o
 -14   4  16       1317.78       1322.97        46.33 o
 -12   4  16       2007.32       2219.46        44.11 o
 -10   4  16          8.63         19.91        13.94 o
  -8   4  16       4626.46       4779.76        60.97 o
  -6   4  16      15022.25      14753.46       158.78 o
  -4   4  16      13864.20      14546.30       194.17 o
  -2   4  16       9867.51       9510.42       104.47 o
   0   4  16       8883.86       9084.33       101.42 o
   2   4  16        677.32        800.22        27.01 o
   4   4  16       1152.97       1224.68        30.22 o
   6   4  16        265.97        280.45        25.25 o
   8   4  16       4564.46       4940.31        94.80 o
  10   4  16        170.84        138.60        18.87 o
  12   4  16         53.87         45.34        18.12 o
  14   4  16         11.46        -15.29        17.85 o
 -21   5  16         41.25         60.20        14.49 o
 -19   5  16       1045.85        978.65        38.15 o
 -17   5  16         18.89         25.71        16.29 o
 -15   5  16        584.90        463.38        27.21 o
 -13   5  16       3208.23       3132.29        53.84 o
 -11   5  16       1606.18       1712.05        32.38 o
  -9   5  16        520.01        654.14        26.46 o
  -7   5  16        643.33        647.21        42.33 o
  -5   5  16       3475.90       3676.32        53.25 o
  -3   5  16       1846.14       1794.95        41.43 o
  -1   5  16         11.08         11.70        14.96 o
   1   5  16        450.21        414.13        33.33 o
   3   5  16        518.19        443.83        23.24 o
   5   5  16        150.95        156.25        15.51 o
   7   5  16       1203.85       1121.92        36.08 o
   9   5  16        331.34        336.60        29.77 o
  11   5  16        278.62        305.04        22.26 o
  13   5  16       1000.56       1190.98       120.22 o
 -20   6  16          0.02         14.48        33.47 o
 -18   6  16          0.97         15.19        15.98 o
 -16   6  16        269.18        247.21        33.87 o
 -14   6  16       1158.43       1247.18        53.56 o
 -12   6  16          0.71         16.41        14.79 o
 -10   6  16       2280.95       2493.72        39.40 o
  -8   6  16       4525.10       4804.99        64.02 o
  -6   6  16       3758.99       3882.56        54.66 o
  -4   6  16       3106.60       2967.37        84.25 o
  -2   6  16       1198.59       1039.64        30.63 o
   0   6  16        992.23        943.56        30.30 o
   2   6  16       7495.58       7148.00        95.05 o
   4   6  16        370.34        334.14        18.52 o
   6   6  16         84.70         52.60        18.55 o
   8   6  16        665.12        704.37        30.38 o
  10   6  16        208.44        203.04        27.49 o
  12   6  16       2822.44       3282.24       449.45 o
 -19   7  16        338.27        322.70        28.59 o
 -17   7  16        210.04        198.89        15.66 o
 -15   7  16        759.01        653.44        51.14 o
 -13   7  16         86.30        100.97        15.20 o
 -11   7  16          0.80          7.82        14.96 o
  -9   7  16         61.46         55.77        14.46 o
  -7   7  16        245.63        217.02        16.03 o
  -5   7  16       1685.63       1751.69        33.07 o
  -3   7  16          1.08         -0.76        13.98 o
  -1   7  16         80.57        105.84        17.48 o
   1   7  16         66.57         61.06        17.72 o
   3   7  16        177.24        202.25        14.13 o
   5   7  16        946.37        914.20        27.89 o
   7   7  16        213.40        246.37        18.69 o
   9   7  16         32.93         64.50        17.46 o
  11   7  16        662.26        874.76        89.48 o
 -18   8  16          6.33         13.21        11.04 o
 -16   8  16         12.35         18.12        12.95 o
 -14   8  16        185.51        188.01        20.31 o
 -12   8  16        270.80        250.31        20.89 o
 -10   8  16        607.11        644.74        23.06 o
  -8   8  16        365.63        311.87        16.29 o
  -6   8  16         12.97          5.06        13.86 o
  -4   8  16       3166.58       3373.16        52.37 o
  -2   8  16        808.75        730.24        36.25 o
   0   8  16       2252.08       2158.61        49.62 o
   2   8  16        647.82        745.17        31.12 o
   4   8  16        293.87        214.56        15.45 o
   6   8  16        178.62        166.16        15.94 o
   8   8  16        122.70        141.24        16.89 o
  10   8  16       1232.99       1296.49        40.54 o
 -17   9  16       1279.91       1336.51        30.98 o
 -15   9  16         82.18        113.06        12.95 o
 -13   9  16        974.23        933.85        34.54 o
 -11   9  16        166.69        120.30        15.17 o
  -9   9  16       1572.01       1469.20        30.80 o
  -7   9  16        328.62        268.99        16.24 o
  -5   9  16          3.92         19.51        14.23 o
  -3   9  16        108.07         81.91        14.90 o
  -1   9  16          1.08        -17.84        20.97 o
   1   9  16         21.35         35.28        22.80 o
   3   9  16        308.47        273.63        16.87 o
   5   9  16          9.93         18.45        13.41 o
   7   9  16         20.10         19.74        18.80 o
   9   9  16        238.53        278.89        27.42 o
 -14  10  16       1575.61       1798.27        40.13 o
 -12  10  16         26.04          7.88        10.73 o
 -10  10  16       5923.05       6067.24        98.70 o
  -8  10  16        384.72        426.32        21.89 o
  -6  10  16         39.05         24.25        13.42 o
  -4  10  16        121.64        101.74        14.07 o
  -2  10  16       1156.64       1005.20        41.92 o
   0  10  16       1611.25       1772.39        52.59 o
   2  10  16        477.08        534.25        25.06 o
   4  10  16       1990.92       2144.91        41.10 o
   6  10  16        644.35        591.81        26.33 o
 -11  11  16         15.17         10.27         9.24 o
  -9  11  16        942.62       1013.44        30.17 o
  -7  11  16         37.01         45.89        11.34 o
  -5  11  16         69.82         42.03        25.96 o
  -3  11  16        311.21        217.60        19.64 o
  -1  11  16         69.30         68.92        15.92 o
   1  11  16        696.98        752.62        36.04 o
   3  11  16        147.97        148.16        14.25 o
  -6  12  16         30.53         80.11        13.98 o
  -4  12  16        412.58        484.76        24.09 o
  -2  12  16        113.12        144.74        15.46 o
 -21   1  17         33.81         28.34        13.60 o
 -19   1  17        961.42        971.22        61.60 o
 -17   1  17         15.74         23.67        18.45 o
 -15   1  17        200.08        208.38        18.47 o
 -13   1  17       1883.69       2076.11        43.47 o
 -11   1  17       8968.51       8798.36       107.63 o
  -9   1  17        373.18        395.66        27.56 o
  -7   1  17         48.61         42.38        15.75 o
  -5   1  17       1097.17       1097.40        29.89 o
  -3   1  17       2696.55       2464.40        36.87 o
  -1   1  17         39.39         48.11        13.71 o
   1   1  17        217.94        185.69        14.15 o
   3   1  17       2777.83       2605.90        43.76 o
   5   1  17        159.24        134.51        15.55 o
   7   1  17       4126.75       4304.70        64.52 o
   9   1  17         35.37         48.85        17.93 o
  11   1  17         27.40         18.63        17.15 o
  13   1  17        619.00        620.89        37.27 o
 -22   2  17        945.39       1018.37        28.87 o
 -20   2  17        206.56        228.46        17.83 o
 -18   2  17       2396.21       2344.15        53.56 o
 -16   2  17        266.09        292.72        20.10 o
 -14   2  17         47.25         23.65        16.81 o
 -12   2  17         76.86         45.32        16.57 o
 -10   2  17        697.09        648.28        26.50 o
  -8   2  17       2008.15       2024.49        39.84 o
  -6   2  17       1458.97       1492.95        29.69 o
  -4   2  17       1686.25       1696.74        34.88 o
  -2   2  17        690.86        597.05        26.23 o
   0   2  17       3645.45       3547.67        51.84 o
   2   2  17       1759.11       1678.21        32.51 o
   4   2  17       1175.19       1295.10        31.44 o
   6   2  17       4525.24       4657.62        75.66 o
   8   2  17        350.43        401.69        22.51 o
  10   2  17        428.35        381.14        20.33 o
  12   2  17        197.10        219.26        18.21 o
  14   2  17         89.57         86.73        21.72 o
 -21   3  17        567.40        649.73        26.53 o
 -19   3  17        518.61        461.08        79.04 o
 -17   3  17        100.36         66.90        18.55 o
 -15   3  17       1205.08       1166.98        43.31 o
 -13   3  17       2061.55       1938.17        37.62 o
 -11   3  17         21.89         46.53        15.95 o
  -9   3  17        757.32        740.95        34.37 o
  -7   3  17        386.20        473.98        21.75 o
  -5   3  17       1066.23       1083.98        27.56 o
  -3   3  17       2164.49       2250.13        41.32 o
  -1   3  17        639.29        573.24        25.73 o
   1   3  17        229.49        227.89        17.96 o
   3   3  17       1035.86        987.58        27.19 o
   5   3  17        171.35        116.58        15.38 o
   7   3  17        316.50        309.15        18.02 o
   9   3  17        108.06        140.01        18.94 o
  11   3  17         52.09         56.83        17.67 o
  13   3  17        169.46        181.38        22.54 o
 -20   4  17        792.45        972.19        65.90 o
 -18   4  17       1673.53       1749.32        41.65 o
 -16   4  17        215.69        231.05        18.43 o
 -14   4  17         26.50         35.27        15.80 o
 -12   4  17        609.65        630.36        34.63 o
 -10   4  17        599.72        628.03        28.46 o
  -8   4  17        594.83        536.14        40.02 o
  -6   4  17        530.41        607.44        31.17 o
  -4   4  17       4567.27       4429.56        68.87 o
  -2   4  17       5718.63       5705.56        88.75 o
   0   4  17        565.91        599.38        23.69 o
   2   4  17        891.78        877.15        24.31 o
   4   4  17       8810.08       9091.24       120.47 o
   6   4  17       4618.26       4425.30        65.67 o
   8   4  17        112.55        145.26        18.42 o
  10   4  17          1.51         -4.21        20.51 o
  12   4  17         41.35         38.85        18.82 o
 -21   5  17         43.09         39.38        13.98 o
 -19   5  17         66.73        133.98        18.35 o
 -17   5  17        510.15        491.77        44.96 o
 -15   5  17        479.58        446.84        36.33 o
 -13   5  17         91.45         44.82        16.89 o
 -11   5  17       4549.97       4310.74        58.64 o
  -9   5  17        730.16        712.66        24.37 o
  -7   5  17          0.73          4.06        14.25 o
  -5   5  17        292.70        290.35        22.89 o
  -3   5  17       3163.93       3056.13        54.89 o
  -1   5  17        317.60        365.27        21.41 o
   1   5  17         94.24        140.52        19.88 o
   3   5  17       1554.78       1522.48        33.64 o
   5   5  17        563.56        559.19        25.23 o
   7   5  17          7.56        -13.15        16.80 o
   9   5  17        260.69        330.73        21.49 o
  11   5  17        448.11        470.86        26.17 o
 -20   6  17       1436.45       1602.28        43.94 o
 -18   6  17        827.53        817.24        32.77 o
 -16   6  17        188.77        143.49        16.29 o
 -14   6  17        392.69        387.98        22.91 o
 -12   6  17        570.72        526.98        21.33 o
 -10   6  17        462.16        463.15        19.84 o
  -8   6  17         70.73         64.08        14.17 o
  -6   6  17         14.42         43.31        14.92 o
  -4   6  17         89.27        147.72        18.42 o
  -2   6  17       1569.98       1564.65        58.62 o
   0   6  17          9.48          3.53        18.27 o
   2   6  17         28.55         32.20        15.19 o
   4   6  17         87.58        101.04        16.48 o
   6   6  17        629.49        524.80        23.90 o
   8   6  17         66.67         84.05        19.15 o
  10   6  17        366.78        409.05        26.91 o
 -19   7  17         43.86         25.96        20.49 o
 -17   7  17         25.98         22.72        13.28 o
 -15   7  17       3119.34       3028.02        63.29 o
 -13   7  17       4991.58       5361.48        70.76 o
 -11   7  17        154.89        169.06        15.26 o
  -9   7  17        172.05        153.67        15.36 o
  -7   7  17         48.35         67.09        14.30 o
  -5   7  17          0.30         -0.67        14.34 o
  -3   7  17        161.40        176.22        23.50 o
  -1   7  17         42.49         44.03        26.76 o
   1   7  17        247.03        239.42        23.43 o
   3   7  17         19.64         33.14        15.60 o
   5   7  17         16.13         -3.94        16.04 o
   7   7  17          1.59         -8.66        15.77 o
   9   7  17        520.16        645.91        29.45 o
 -16   8  17        501.58        622.45        34.02 o
 -14   8  17        450.57        380.03        48.24 o
 -12   8  17        770.03        823.56        25.71 o
 -10   8  17         54.28         49.09        14.35 o
  -8   8  17       1724.69       1676.67        34.04 o
  -6   8  17        264.74        210.26        26.37 o
  -4   8  17       1667.32       1379.04        55.49 o
  -2   8  17        102.14        160.26        22.54 o
   0   8  17       1286.64       1163.52        50.08 o
   2   8  17        422.35        371.59        17.55 o
   4   8  17        125.40        101.87        14.79 o
   6   8  17        139.76        128.04        15.83 o
   8   8  17        587.33        579.27        26.98 o
 -15   9  17          0.15          7.87        11.18 o
 -13   9  17         12.90         -6.60        12.77 o
 -11   9  17         96.90        148.04        13.38 o
  -9   9  17        159.03        184.51        14.28 o
  -7   9  17         10.10         -4.60        13.13 o
  -5   9  17       1920.32       1904.22        51.35 o
  -3   9  17          6.91         29.40        20.69 o
  -1   9  17        237.25        247.92        32.03 o
   1   9  17        859.55        919.63        35.66 o
   3   9  17        131.44        131.32        17.58 o
   5   9  17         40.87         43.10        17.77 o
   7   9  17        184.85        152.28        16.94 o
 -12  10  17         11.09          3.64        14.86 o
 -10  10  17        165.98        182.90        12.11 o
  -8  10  17       1410.59       1315.40        29.09 o
  -6  10  17        498.24        521.63        25.73 o
  -4  10  17          0.97         -2.10        25.96 o
  -2  10  17       1146.47       1191.77        41.50 o
   0  10  17        265.39        245.05        25.32 o
   2  10  17         18.51         35.74        16.02 o
   4  10  17        424.25        485.92        24.02 o
  -9  11  17          0.14          2.32        10.76 o
  -7  11  17        224.63        185.79        21.86 o
  -5  11  17         22.67         36.44        14.95 o
  -3  11  17         13.39        -10.25        14.49 o
  -1  11  17        179.62        209.45        28.76 o
   1  11  17        104.12        132.01        19.76 o
 -22   0  18        423.12        428.95        35.52 o
 -20   0  18       2080.34       2144.77        83.33 o
 -18   0  18       1988.59       1878.07       103.14 o
 -16   0  18         69.09         47.60        30.73 o
 -14   0  18        734.28        752.23        50.23 o
 -12   0  18       7342.36       7424.18       175.81 o
 -10   0  18       4031.94       3462.52        80.26 o
  -8   0  18       2033.83       1664.21       105.54 o
  -6   0  18       3398.20       3413.48        74.04 o
  -4   0  18       1798.55       1935.31        52.37 o
  -2   0  18       6903.98       6916.50       109.06 o
   0   0  18        102.37        132.30        20.14 o
   2   0  18       1286.92       1113.75        41.54 o
   4   0  18        527.99        583.59        31.47 o
   6   0  18       3524.69       3354.08        75.23 o
   8   0  18       2360.09       2492.58        64.51 o
  10   0  18        837.90       1107.68        49.86 o
  12   0  18        219.84        265.97        28.69 o
 -21   1  18        330.43        317.33        22.64 o
 -19   1  18        161.85        230.30        19.84 o
 -17   1  18        375.98        430.56        39.78 o
 -15   1  18       1730.43       1477.20        42.46 o
 -13   1  18       1575.94       1385.11        40.73 o
 -11   1  18         93.05         87.13        22.32 o
  -9   1  18        978.14       1228.58        40.72 o
  -7   1  18         35.25         48.41        17.42 o
  -5   1  18          5.60         -0.86        15.33 o
  -3   1  18         57.86         64.01        15.12 o
  -1   1  18         86.18         75.94        14.38 o
   1   1  18          6.96         28.52        14.20 o
   3   1  18        192.36        196.86        16.23 o
   5   1  18         78.75         86.34        15.79 o
   7   1  18          1.19         11.89        17.94 o
   9   1  18          0.73          0.74        16.85 o
  11   1  18       1274.90       1324.96        33.07 o
  13   1  18          0.73         12.66        21.72 o
 -20   2  18        114.09        169.69        17.40 o
 -18   2  18        398.72        380.70        34.70 o
 -16   2  18        137.79        108.98        18.91 o
 -14   2  18          0.30          4.48        25.23 o
 -12   2  18       1815.42       1818.19        40.52 o
 -10   2  18        105.74        107.36        18.26 o
  -8   2  18        329.72        367.50        20.06 o
  -6   2  18        124.21         75.06        16.66 o
  -4   2  18        198.96        182.62        19.18 o
  -2   2  18          5.85         18.51        16.06 o
   0   2  18        747.00        773.25        24.44 o
   2   2  18        237.09        251.04        15.98 o
   4   2  18         23.33         41.82        15.55 o
   6   2  18       3551.29       3456.46       102.30 o
   8   2  18        243.93        241.92        17.81 o
  10   2  18       1171.55       1270.74        33.94 o
  12   2  18         46.59         36.07        16.16 o
 -21   3  18       2118.71       2146.25        56.00 o
 -19   3  18        132.96        105.96        17.52 o
 -17   3  18        409.01        450.70        31.55 o
 -15   3  18        263.02        247.31        22.95 o
 -13   3  18        249.08        161.56        19.51 o
 -11   3  18        331.05        364.75        20.67 o
  -9   3  18         54.67         46.12        17.72 o
  -7   3  18          1.48         18.71        18.08 o
  -5   3  18        852.10        835.14        37.37 o
  -3   3  18       2869.14       2621.61        43.01 o
  -1   3  18        174.42        187.84        17.36 o
   1   3  18         28.33         29.49        14.20 o
   3   3  18        366.78        374.23        18.30 o
   5   3  18         10.77         20.12        14.05 o
   7   3  18         12.91         21.30        16.16 o
   9   3  18       1798.11       1814.94        41.16 o
  11   3  18         64.04         56.82        15.55 o
 -20   4  18          5.66         -5.46        17.39 o
 -18   4  18         33.21         25.65        19.25 o
 -16   4  18        267.13        287.80        22.86 o
 -14   4  18         50.92         53.47        17.01 o
 -12   4  18       1819.14       1875.97        80.97 o
 -10   4  18        769.32        720.12        26.27 o
  -8   4  18         30.23         16.20        16.41 o
  -6   4  18         93.80        109.38        18.49 o
  -4   4  18       1030.51       1010.35        38.75 o
  -2   4  18        896.45        722.07        26.39 o
   0   4  18         44.35         46.43        15.35 o
   2   4  18         35.38         36.80        15.90 o
   4   4  18          0.80         14.70        14.18 o
   6   4  18        557.16        482.69        20.85 o
   8   4  18        433.59        463.79        23.35 o
  10   4  18       3810.83       3819.22       204.24 o
  12   4  18        101.84         91.71        18.35 o
 -19   5  18       2875.70       2929.75        71.96 o
 -17   5  18         62.95         94.92        15.95 o
 -15   5  18        140.14        181.22        17.76 o
 -13   5  18        102.51        109.01        16.73 o
 -11   5  18       1134.55       1141.71        33.84 o
  -9   5  18       1956.15       1981.18        43.16 o
  -7   5  18       7601.64       7365.13       113.10 o
  -5   5  18         72.09         79.10        17.90 o
  -3   5  18       3236.18       3043.90        72.79 o
  -1   5  18         49.27         39.02        20.49 o
   1   5  18         19.47         20.90        16.47 o
   3   5  18        139.16        126.34        20.52 o
   5   5  18          9.25         13.52        16.38 o
   7   5  18         69.97         56.18        16.78 o
   9   5  18         60.30         68.75        18.40 o
  11   5  18         57.25         31.42        16.34 o
 -18   6  18       1148.93       1108.79        52.60 o
 -16   6  18         26.41         32.74        15.46 o
 -14   6  18         24.59         33.34        16.63 o
 -12   6  18        841.40        822.95        29.94 o
 -10   6  18       1134.28       1091.37        32.32 o
  -8   6  18       4224.06       4139.99        76.75 o
  -6   6  18       2744.04       3023.58       111.30 o
  -4   6  18      11673.67      11237.67       197.93 o
  -2   6  18       3111.61       3220.64       107.92 o
   0   6  18         64.39        102.62        31.15 o
   2   6  18       1264.05       1290.07        30.21 o
   4   6  18        166.28        198.84        16.36 o
   6   6  18       3660.27       3522.83        64.11 o
   8   6  18          1.69          6.51        17.51 o
  10   6  18        402.87        487.93        27.96 o
 -17   7  18         21.65          1.37        15.92 o
 -15   7  18         38.98         49.52        14.15 o
 -13   7  18        220.79        245.43        21.78 o
 -11   7  18        574.07        543.91        30.58 o
  -9   7  18        137.99        126.61        19.17 o
  -7   7  18        225.33        226.77        21.23 o
  -5   7  18        236.27        166.54        23.19 o
  -3   7  18        317.26        320.92        45.11 o
  -1   7  18        125.71        190.70        25.18 o
   1   7  18        158.43        137.49        16.21 o
   3   7  18        290.73        280.40        28.71 o
   5   7  18        470.69        448.90        22.51 o
   7   7  18        103.20        122.48        17.04 o
   9   7  18         31.19         13.86        17.08 o
 -16   8  18        839.78        843.49        24.92 o
 -14   8  18        330.08        386.30        19.97 o
 -12   8  18        850.80        939.99        30.58 o
 -10   8  18       1151.69       1227.62        49.29 o
  -8   8  18         83.90        115.96        26.90 o
  -6   8  18          3.63         -4.42        16.82 o
  -4   8  18          2.57         56.27        22.01 o
  -2   8  18        772.80        664.29        83.81 o
   0   8  18        486.97        533.05        60.47 o
   2   8  18       2370.95       2507.15        48.85 o
   4   8  18        135.71        130.90        16.42 o
   6   8  18       1474.70       1329.19        35.10 o
 -13   9  18        180.83        216.81        35.00 o
 -11   9  18        517.95        553.11        23.16 o
  -9   9  18       1845.46       1936.66        43.61 o
  -7   9  18       3612.90       3794.06        75.17 o
  -5   9  18         72.67         70.62        20.35 o
  -3   9  18        144.09        134.14        21.72 o
  -1   9  18          1.41         27.19        20.22 o
   1   9  18         12.19         21.23        19.72 o
   3   9  18         88.24        102.46        27.32 o
   5   9  18       1003.10        966.27        30.83 o
 -12  10  18       1077.25       1096.68        29.69 o
 -10  10  18         44.68         48.00        14.07 o
  -8  10  18        244.63        192.02        13.83 o
  -6  10  18        903.25        900.26        50.55 o
  -4  10  18       1116.07       1012.01        81.97 o
  -2  10  18        267.68        419.61        30.74 o
   0  10  18         86.51         89.22        22.00 o
   2  10  18       1754.03       1681.80        45.88 o
  -5  11  18        493.86        534.37        26.08 o
  -3  11  18          1.93         -6.13        21.42 o
 -21   1  19        394.42        431.15        27.96 o
 -19   1  19          3.82         -4.61        21.71 o
 -17   1  19        520.36        378.12        22.57 o
 -15   1  19          5.67        -11.43        21.81 o
 -13   1  19       3381.49       3008.83        68.84 o
 -11   1  19       1024.23       1095.50        46.21 o
  -9   1  19       1271.79       1086.83        42.61 o
  -7   1  19        529.31        508.16        21.34 o
  -5   1  19       1438.58       1490.64        33.05 o
  -3   1  19        664.79        721.38        22.54 o
  -1   1  19        737.34        798.59        25.64 o
   1   1  19       2215.18       2039.00        38.67 o
   3   1  19          3.70          4.08        14.66 o
   5   1  19       2198.57       2166.84        46.98 o
   7   1  19        476.72        455.27        32.18 o
   9   1  19        310.59        359.95        17.89 o
  11   1  19         12.61         13.99        13.60 o
 -20   2  19         97.34         79.33        23.22 o
 -18   2  19          0.84          7.34        20.72 o
 -16   2  19        737.86        796.43        37.70 o
 -14   2  19         50.60         27.13        24.28 o
 -12   2  19       1434.68       1405.45        53.07 o
 -10   2  19         27.86         26.51        22.76 o
  -8   2  19        490.59        427.58        22.85 o
  -6   2  19         71.41         55.78        18.57 o
  -4   2  19       1976.31       1830.98        36.81 o
  -2   2  19         98.42        145.00        17.66 o
   0   2  19        192.03        209.54        16.21 o
   2   2  19        113.43        106.72        15.78 o
   4   2  19       4465.91       4167.96       160.90 o
   6   2  19       3496.68       3635.51        57.19 o
   8   2  19         89.14         89.26        15.94 o
  10   2  19        399.33        480.33        21.35 o
 -19   3  19         41.85         49.91        19.36 o
 -17   3  19        350.53        321.27        50.55 o
 -15   3  19        177.79        104.37        21.25 o
 -13   3  19       2114.61       2071.86        41.44 o
 -11   3  19        821.83        860.92        58.69 o
  -9   3  19       3377.25       3261.17        51.98 o
  -7   3  19         64.15         52.29        19.11 o
  -5   3  19         66.10         48.51        17.92 o
  -3   3  19          0.19         -5.29        18.43 o
  -1   3  19        505.51        466.76        28.20 o
   1   3  19         14.69         16.61        15.33 o
   3   3  19        492.59        510.34        25.87 o
   5   3  19        949.15        949.48        29.12 o
   7   3  19        148.63        140.21        17.01 o
   9   3  19         13.71         30.23        15.11 o
  11   3  19         44.66         82.20        21.31 o
 -20   4  19        687.64        674.85        39.62 o
 -18   4  19        640.68        667.11        33.77 o
 -16   4  19        212.03        223.28        20.23 o
 -14   4  19        378.12        435.26        30.45 o
 -12   4  19        109.92         63.31        17.11 o
 -10   4  19          7.07         28.27        17.28 o
  -8   4  19         21.21         39.33        21.30 o
  -6   4  19       3765.13       3835.00        85.16 o
  -4   4  19        398.79        528.20        40.17 o
  -2   4  19        360.34        297.18        17.75 o
   0   4  19       1687.81       1537.96        32.26 o
   2   4  19       1707.76       1665.40        53.76 o
   4   4  19       2556.82       2349.82        43.33 o
   6   4  19        746.56        809.82        30.52 o
   8   4  19        652.08        601.44        26.20 o
  10   4  19          0.21         23.43        15.01 o
 -19   5  19       2204.41       2273.52        58.90 o
 -17   5  19         95.35         67.99        32.10 o
 -15   5  19       2484.71       2871.18        61.23 o
 -13   5  19         37.44         54.84        16.80 o
 -11   5  19       1569.47       1672.53        36.88 o
  -9   5  19          2.06          9.46        16.01 o
  -7   5  19         35.60         51.41        19.28 o
  -5   5  19        223.70        261.37        31.12 o
  -3   5  19          9.69         -0.10        27.90 o
  -1   5  19         68.01         42.38        20.37 o
   1   5  19        372.17        380.24        19.38 o
   3   5  19         57.17         35.48        15.96 o
   5   5  19        303.09        342.56        31.15 o
   7   5  19        281.33        289.77        28.04 o
   9   5  19        233.87        265.92        26.19 o
 -18   6  19        119.40        120.82        14.95 o
 -16   6  19         69.23         69.83        20.01 o
 -14   6  19        168.23        164.14        17.00 o
 -12   6  19        104.13         96.93        17.05 o
 -10   6  19          0.65         -0.14        19.28 o
  -8   6  19         79.38         74.34        17.89 o
  -6   6  19       1983.41       1937.49        86.76 o
  -4   6  19        460.34        366.76        30.00 o
  -2   6  19         36.45         26.76        40.76 o
   0   6  19          1.81         -5.68        16.76 o
   2   6  19        336.82        341.12        24.12 o
   4   6  19         49.15         44.19        19.85 o
   6   6  19        986.14       1063.96        39.11 o
   8   6  19         73.25         48.97        16.47 o
 -17   7  19        509.22        464.38        52.59 o
 -15   7  19        374.22        380.77        51.28 o
 -13   7  19       1363.99       1278.27        34.86 o
 -11   7  19          5.78         13.35        16.41 o
  -9   7  19        187.95        140.79        16.74 o
  -7   7  19         28.17        -23.86        27.80 o
  -5   7  19          7.22          9.84        23.48 o
  -3   7  19        593.50        588.53        39.04 o
  -1   7  19         74.91         89.57        24.62 o
   1   7  19        176.87        193.23        23.71 o
   3   7  19          3.57         12.48        14.29 o
   5   7  19         88.73         78.94        20.51 o
   7   7  19        259.86        221.39        22.84 o
 -14   8  19         73.68         49.20        12.99 o
 -12   8  19         30.30         46.76        14.48 o
 -10   8  19        307.71        307.41        17.21 o
  -8   8  19        156.99        166.89        17.45 o
  -6   8  19        747.33        709.02        39.46 o
  -4   8  19        220.14        244.81        31.81 o
  -2   8  19        601.14        574.67        33.79 o
   0   8  19       1336.84       1660.06        41.60 o
   2   8  19        567.75        598.52        30.51 o
   4   8  19        874.44        939.29        55.84 o
 -13   9  19        217.87        269.35        19.05 o
 -11   9  19        246.30        314.39        29.90 o
  -9   9  19         18.81         19.63        12.59 o
  -7   9  19        545.72        541.30        32.79 o
  -5   9  19        156.64        143.94        25.01 o
  -3   9  19          6.74         -6.54        18.28 o
  -1   9  19        102.42        110.48        19.92 o
   1   9  19        649.57        617.79        29.08 o
   3   9  19        224.59        228.35        18.67 o
  -8  10  19        392.41        412.40        29.37 o
  -6  10  19        436.01        570.48        28.01 o
  -4  10  19        120.80        152.60        12.59 o
  -2  10  19        135.87         84.54        12.94 o
   0  10  19       1249.10       1429.52        40.08 o
 -20   0  20         77.35         69.67        34.15 o
 -18   0  20         54.35         35.52        43.72 o
 -16   0  20         10.62         43.06        31.49 o
 -14   0  20        757.37        829.18        55.04 o
 -12   0  20          4.38         91.53        46.45 o
 -10   0  20       2750.32       2472.64       112.02 o
  -8   0  20       1630.61       1585.72        73.02 o
  -6   0  20       9128.32       8687.90       143.93 o
  -4   0  20       4962.93       4127.71        77.13 o
  -2   0  20         36.49         15.31        21.70 o
   0   0  20        235.98        170.04        23.70 o
   2   0  20          5.30          8.24        48.50 o
   4   0  20       6013.52       6175.45       123.36 o
   6   0  20        183.92        199.53        25.48 o
   8   0  20       1402.58       1148.69        42.01 o
  10   0  20          0.86         18.95        19.81 o
 -19   1  20        141.46        195.70        40.98 o
 -17   1  20       2694.91       2736.41        92.21 o
 -15   1  20          0.69        -25.26        25.26 o
 -13   1  20       1548.17       1288.24        50.16 o
 -11   1  20        410.70        308.67        40.56 o
  -9   1  20        220.19        254.41        46.12 o
  -7   1  20        702.37        761.71        71.17 o
  -5   1  20       5180.16       4960.99        63.35 o
  -3   1  20       1094.80       1044.09        38.11 o
  -1   1  20        968.91        943.46        28.18 o
   1   1  20        416.09        412.97        28.71 o
   3   1  20        615.49        592.92        29.63 o
   5   1  20        221.43        213.46        18.89 o
   7   1  20        827.21        824.62        28.32 o
   9   1  20         36.09         20.17        14.69 o
 -20   2  20        233.71        158.47        23.22 o
 -18   2  20         39.23         23.22        23.22 o
 -16   2  20          3.93         -2.73        30.05 o
 -14   2  20        694.72        740.56        81.43 o
 -12   2  20         97.99        102.25        27.25 o
 -10   2  20       1530.40       1456.02        79.27 o
  -8   2  20        207.70        205.33        25.24 o
  -6   2  20       1369.97       1314.26        40.08 o
  -4   2  20       5746.09       5802.43       138.71 o
  -2   2  20        520.56        539.61        45.72 o
   0   2  20        407.63        399.10        23.42 o
   2   2  20       1099.42       1093.82        33.52 o
   4   2  20          3.53          8.97        15.71 o
   6   2  20         16.78         14.53        15.31 o
   8   2  20        300.44        368.47        17.04 o
  10   2  20        338.03        336.48        18.46 o
 -19   3  20       1123.55       1172.11        51.91 o
 -17   3  20          0.00          0.00        27.32 o
 -15   3  20         50.70         75.27        25.82 o
 -13   3  20       2327.23       2239.70        60.29 o
 -11   3  20        869.18        835.65        36.00 o
  -9   3  20        788.70        656.35        62.32 o
  -7   3  20          5.40        -14.34        24.80 o
  -5   3  20        199.86        186.40        23.14 o
  -3   3  20         20.00         47.59        19.09 o
  -1   3  20        881.03        928.59        26.55 o
   1   3  20         11.03         12.07        17.20 o
   3   3  20         79.31         91.93        16.76 o
   5   3  20        766.10        732.41        29.02 o
   7   3  20         25.82         47.21        14.40 o
   9   3  20         44.51         23.88        14.05 o
 -18   4  20         20.75         24.62        34.15 o
 -16   4  20          0.05         45.62        43.03 o
 -14   4  20        339.55        290.76        27.96 o
 -12   4  20       1125.61       1154.64        44.82 o
 -10   4  20        574.22        602.02        34.31 o
  -8   4  20       1967.84       2004.76        51.86 o
  -6   4  20       4392.91       4579.14       371.57 o
  -4   4  20       1252.43       1167.81        42.47 o
  -2   4  20        103.74         53.84        24.13 o
   0   4  20       1849.10       1931.53        42.46 o
   2   4  20         16.26         11.70        16.07 o
   4   4  20        401.05        428.33        21.10 o
   6   4  20        109.44         98.26        14.96 o
   8   4  20        222.62        287.29        17.27 o
 -17   5  20       1020.21       1047.78       105.87 o
 -15   5  20        513.23        575.31        35.98 o
 -13   5  20        979.96        945.87        67.24 o
 -11   5  20         86.39         88.33        18.01 o
  -9   5  20          1.81         -5.96        20.46 o
  -7   5  20          0.02         -1.26        29.01 o
  -5   5  20         59.72         50.81        25.63 o
  -3   5  20        402.29        406.06        32.73 o
  -1   5  20        260.81        211.43        17.11 o
   1   5  20        200.77        238.19        19.01 o
   3   5  20         45.75         53.36        15.93 o
   5   5  20         35.84         34.63        14.40 o
   7   5  20         58.56        100.84        14.86 o
 -16   6  20        137.71        129.43        18.28 o
 -14   6  20        988.26        944.97        30.50 o
 -12   6  20          8.44         -4.18        15.88 o
 -10   6  20        342.54        423.32        27.61 o
  -8   6  20        588.17        733.40        38.32 o
  -6   6  20       3059.22       2792.29        72.24 o
  -4   6  20        641.86        569.86        31.61 o
  -2   6  20         98.01        129.65        24.41 o
   0   6  20        127.66        169.79        24.99 o
   2   6  20       1926.15       2111.13        43.68 o
   4   6  20       1948.28       1909.44        39.64 o
   6   6  20       1950.79       2156.35        46.52 o
 -15   7  20         61.25         65.08        17.31 o
 -13   7  20        135.68        113.81        14.06 o
 -11   7  20       1642.51       1708.78        86.66 o
  -9   7  20        269.41        283.74        18.47 o
  -7   7  20         50.77         51.91        24.81 o
  -5   7  20         25.05         10.77        30.75 o
  -3   7  20          0.88        -14.76        21.64 o
  -1   7  20         37.84         64.12        20.91 o
   1   7  20          0.01        -17.39        17.39 o
   3   7  20        221.99        252.47        16.09 o
   5   7  20         14.91         27.71        15.47 o
 -12   8  20        498.89        522.66        26.27 o
 -10   8  20         42.16         49.46        18.82 o
  -8   8  20         70.55        120.66        31.42 o
  -6   8  20         47.48         35.52        22.22 o
  -4   8  20         40.36         27.47        19.81 o
  -2   8  20        222.68        266.61        16.28 o
   0   8  20        424.63        529.99        28.32 o
   2   8  20        489.56        539.47        26.14 o
  -9   9  20         42.95         17.37        12.77 o
  -7   9  20         58.25         74.81        13.75 o
  -5   9  20          8.34          5.80        17.36 o
  -3   9  20        401.07        498.18        32.31 o
  -1   9  20         36.68         36.00        13.09 o
 -19   1  21        233.62        169.40        31.42 o
 -17   1  21         11.39          5.46        30.05 o
 -15   1  21        640.33        445.35        43.72 o
 -13   1  21        178.84        117.52        31.24 o
 -11   1  21       9089.30       8745.17       167.47 o
  -9   1  21         86.63         44.88        37.66 o
  -7   1  21        650.38        606.06        28.37 o
  -5   1  21         21.23        -10.64        41.24 o
  -3   1  21        486.39        409.90        32.58 o
  -1   1  21          5.28        -16.56        17.71 o
   1   1  21         37.90         60.15        16.31 o
   3   1  21       1112.83       1023.09        34.03 o
   5   1  21        173.03        171.87        21.30 o
   7   1  21        544.99        556.65        22.50 o
 -18   2  21        866.67        822.39        47.81 o
 -16   2  21         27.98         40.98        30.05 o
 -14   2  21         66.28        101.13        27.28 o
 -12   2  21         85.24         95.36        30.24 o
 -10   2  21         48.36         93.07        28.94 o
  -8   2  21       1128.98       1088.68        58.26 o
  -6   2  21        664.59        755.08        32.65 o
  -4   2  21       1712.25       1865.32        45.47 o
  -2   2  21        739.16        648.66        24.58 o
   0   2  21       1620.95       1496.02        35.20 o
   2   2  21        546.56        463.68        29.95 o
   4   2  21        318.73        375.47        19.58 o
   6   2  21        550.42        520.24        23.53 o
   8   2  21        120.62        122.26        13.21 o
 -17   3  21       1978.94       2095.59        79.23 o
 -15   3  21          1.57          0.00        30.05 o
 -13   3  21        508.34        467.56        35.07 o
 -11   3  21         55.87        -12.77        27.88 o
  -9   3  21        188.67        166.08        28.99 o
  -7   3  21         28.80         35.99        27.01 o
  -5   3  21          0.71        -21.37        23.11 o
  -3   3  21        259.17        349.36        34.72 o
  -1   3  21        135.33        140.75        17.07 o
   1   3  21        731.21        711.83        26.46 o
   3   3  21        559.29        513.76        24.40 o
   5   3  21         15.52        -12.66        13.94 o
   7   3  21        410.46        450.22        26.91 o
 -16   4  21          7.31         -2.73        28.69 o
 -14   4  21         28.42          0.00        30.05 o
 -12   4  21         44.43         76.50        29.78 o
 -10   4  21       1295.06       1272.00        63.47 o
  -8   4  21        548.20        553.99        28.99 o
  -6   4  21        291.47        366.74        24.87 o
  -4   4  21         11.18         15.56        25.56 o
  -2   4  21        739.36        707.98        30.29 o
   0   4  21         54.58         77.83        18.57 o
   2   4  21        893.48        860.00        29.21 o
   4   4  21       2676.22       2771.37        51.39 o
   6   4  21       1448.99       1501.16        88.83 o
 -15   5  21         28.29        -15.03        31.42 o
 -13   5  21       1325.54       1381.12        66.94 o
 -11   5  21       1126.29       1204.90        68.30 o
  -9   5  21       2309.17       2454.41        60.44 o
  -7   5  21        278.35        224.71        22.60 o
  -5   5  21       1743.80       1753.61        46.48 o
  -3   5  21         96.42         53.90        17.51 o
  -1   5  21         42.33         17.81        17.51 o
   1   5  21        280.63        332.97        17.82 o
   3   5  21         98.99         92.36        14.29 o
   5   5  21        278.43        323.61        16.43 o
 -14   6  21         28.59          8.20        25.96 o
 -12   6  21        359.96        411.20        45.08 o
 -10   6  21          1.18        -16.39        22.94 o
  -8   6  21        417.17        422.81        96.99 o
  -6   6  21         42.09         46.27        20.96 o
  -4   6  21        643.75        735.03        71.04 o
  -2   6  21        859.35        824.59        32.08 o
   0   6  21        176.91        177.15        19.25 o
   2   6  21        459.47        451.44        21.31 o
   4   6  21        744.81        763.86        25.11 o
 -13   7  21       4019.70       4463.04       147.54 o
 -11   7  21        108.62        110.65        32.79 o
  -9   7  21         18.94         28.15        20.62 o
  -7   7  21        796.99        887.90        35.98 o
  -5   7  21        593.38        564.26        41.67 o
  -3   7  21        210.81        241.27        17.25 o
  -1   7  21          7.22          2.41        14.30 o
   1   7  21         20.13         11.63        16.72 o
   3   7  21          0.70         -5.97        19.30 o
 -10   8  21         39.21         43.79        16.88 o
  -8   8  21          9.56         24.96        34.84 o
  -6   8  21          0.27         25.88        16.72 o
  -4   8  21        326.82        276.58        24.30 o
  -2   8  21        571.20        575.62        51.72 o
   0   8  21        153.97         92.03        17.08 o
 -12   0  22       1705.91       1424.84       106.56 o
 -10   0  22        544.78        262.29        60.11 o
  -8   0  22        904.51        788.86        76.50 o
  -6   0  22       5191.07       5133.73       114.64 o
  -4   0  22       1752.77       1923.47        58.20 o
  -2   0  22       2137.94       1958.97        56.18 o
   0   0  22          2.10         -0.93        21.76 o
   2   0  22       1983.46       2302.87        65.69 o
   4   0  22          0.08          5.46        19.32 o
   6   0  22        463.07        580.62        67.62 o
 -11   1  22         89.42         77.73        31.20 o
  -9   1  22       1095.13       1246.79        52.85 o
  -7   1  22       1507.38       1335.86        58.21 o
  -5   1  22         76.05         48.74        19.77 o
  -3   1  22        240.65        180.23        18.09 o
  -1   1  22        226.10        261.78        21.59 o
   1   1  22         36.10         21.70        15.31 o
   3   1  22         78.46         64.50        14.51 o
   5   1  22         25.10         41.01        12.95 o
   7   1  22        375.92        392.74        21.10 o
 -16   2  22        208.34        174.86        34.15 o
 -14   2  22         56.94         91.53        45.08 o
 -12   2  22        399.15        334.69        39.62 o
 -10   2  22         73.81        130.24        31.03 o
  -8   2  22        195.75        178.76        28.23 o
  -6   2  22       1349.27       1226.33        37.82 o
  -4   2  22       3458.63       3425.38        79.83 o
  -2   2  22       2669.99       2608.63        47.69 o
   0   2  22          7.63          5.96        15.82 o
   2   2  22          2.07         18.49        14.43 o
   4   2  22         66.43         38.14        13.48 o
   6   2  22       3320.67       3166.99        54.81 o
 -17   3  22        235.66        247.26        31.42 o
 -15   3  22       2242.98       2232.20        86.06 o
 -13   3  22          1.76        -12.98        34.84 o
 -11   3  22        153.87        178.96        45.08 o
  -9   3  22        627.61        807.36        71.04 o
  -7   3  22       1543.34       1504.61        43.49 o
  -5   3  22        579.75        453.98        26.57 o
  -3   3  22       4571.45       4443.80        79.33 o
  -1   3  22        685.21        774.85        30.16 o
   1   3  22          1.55         -3.02        14.96 o
   3   3  22        721.04        757.40        25.68 o
   5   3  22        640.05        740.52        23.15 o
 -16   4  22        112.46         68.30        27.32 o
 -14   4  22        107.89        101.09        30.05 o
 -12   4  22          3.87         27.32        35.52 o
 -10   4  22          1.97          2.73        38.25 o
  -8   4  22       3565.95       3676.48        82.62 o
  -6   4  22        213.33        228.07        49.86 o
  -4   4  22        319.63        258.58        27.32 o
  -2   4  22          8.38         -9.39        17.82 o
   0   4  22       2388.88       2619.16        50.43 o
   2   4  22        339.51        333.26        47.32 o
   4   4  22       4380.15       4935.23        94.12 o
 -15   5  22        576.34        499.99        42.35 o
 -13   5  22       1281.96       1581.94        69.67 o
 -11   5  22         42.76         92.89        36.88 o
  -9   5  22          2.56          7.42        26.23 o
  -7   5  22         11.08         19.07        22.49 o
  -5   5  22        181.06        144.54        19.78 o
  -3   5  22          6.03        -17.85        17.85 o
  -1   5  22        112.55        105.70        18.28 o
   1   5  22         78.72        104.33        14.65 o
   3   5  22        184.67        200.35        14.28 o
 -12   6  22         24.34        -21.86        23.22 o
 -10   6  22       1070.09       1006.81        58.74 o
  -8   6  22          3.03         39.35        33.47 o
  -6   6  22        868.53        921.20        63.52 o
  -4   6  22        136.93         92.21        15.87 o
  -2   6  22       2326.36       2383.70        61.33 o
   0   6  22       2068.25       2509.52        91.53 o
   2   6  22        858.73        889.30        47.81 o
 -11   7  22         60.70         27.32        23.22 o
  -9   7  22        535.14        503.71        29.76 o
  -7   7  22         42.32         73.50        18.05 o
  -5   7  22        124.33        116.79        14.02 o
  -3   7  22         71.16         83.77        16.39 o
  -1   7  22        598.95        547.28        26.58 o
  -9   1  23         33.76         17.76        35.52 o
  -7   1  23         13.91          9.15        25.26 o
  -5   1  23          1.50         15.23        20.39 o
  -3   1  23         71.63         65.26        17.24 o
  -1   1  23        782.74        809.21        28.59 o
   1   1  23        259.47        259.72        15.85 o
   3   1  23        261.28        278.36        15.40 o
 -10   2  23        308.83        289.61        35.52 o
  -8   2  23        362.30        409.83        36.88 o
  -6   2  23        102.57         62.31        20.98 o
  -4   2  23        860.08        793.13        34.67 o
  -2   2  23         57.57         12.40        18.50 o
   0   2  23         30.93         27.06        14.34 o
   2   2  23          7.63         14.67        16.56 o
   4   2  23        715.14        576.17        20.79 o
 -11   3  23       2193.44       2277.28       105.19 o
  -9   3  23       2169.65       2135.21        86.06 o
  -7   3  23        110.64        156.20        24.77 o
  -5   3  23        522.11        562.37        35.25 o
  -3   3  23        331.57        398.11        20.98 o
  -1   3  23         15.77         39.03        16.56 o
   1   3  23        208.26        205.21        25.37 o
   3   3  23         19.13         42.17        12.43 o
 -12   4  23        340.14        421.35        30.42 o
 -10   4  23          3.11          9.56        25.96 o
  -8   4  23        369.29        369.53        23.53 o
  -6   4  23        273.86        226.78        42.35 o
  -4   4  23         52.34         42.35        18.35 o
  -2   4  23        188.85        237.95        18.13 o
   0   4  23        393.42        368.68        20.25 o
   2   4  23        729.95        735.58        23.80 o
 -13   5  23          1.01         32.79        31.42 o
 -11   5  23         72.84         89.94        20.22 o
  -9   5  23          0.23         23.22        24.59 o
  -7   5  23        310.59        338.57        23.30 o
  -5   5  23        171.05        101.06        28.00 o
  -3   5  23        533.13        606.75        32.09 o
  -1   5  23        138.65        202.18        25.96 o
   1   5  23        161.24        124.78        17.76 o
 -10   6  23        422.98        520.48        35.52 o
  -8   6  23        105.50         92.32        15.67 o
  -6   6  23         80.32        109.87        18.28 o
  -4   6  23        202.13        260.92        18.28 o
  -2   6  23       2327.30       2610.15        64.70 o
  -8   0  24        110.23        192.62        35.52 o
  -6   0  24       9186.63       8264.89       267.76 o
  -4   0  24        423.85        461.64        39.34 o
  -2   0  24          0.53         30.96        20.22 o
   0   0  24        209.18        221.09        22.94 o
   2   0  24          0.47         -4.78        25.27 o
  -9   1  24        694.68        709.00        57.38 o
  -7   1  24         24.40         23.22        31.42 o
  -5   1  24       2032.63       1788.01       133.88 o
  -3   1  24         20.33         13.39        16.85 o
  -1   1  24          0.84         -1.99        14.09 o
   1   1  24       1028.88        989.87        25.59 o
 -10   2  24          3.85         21.86        30.05 o
  -6   2  24        298.39        299.18        31.42 o
  -4   2  24         50.75         16.19        16.77 o
  -2   2  24          6.15         16.45        15.35 o
   0   2  24        337.62        366.26        17.62 o
 -11   3  24        853.76        786.87        51.91 o
  -9   3  24          0.21        -17.76        25.96 o
  -7   3  24        645.46        722.67        50.55 o
  -5   3  24        161.01        176.33        20.62 o
  -3   3  24       1075.97       1115.90        35.96 o
  -1   3  24         99.30        151.51        28.63 o
   1   3  24          7.71         12.86        14.94 o
 -10   4  24        127.00        174.86        27.32 o
  -8   4  24         37.88         58.74        24.59 o
  -6   4  24        785.16        964.37        59.43 o
  -4   4  24       1995.13       2250.57        91.53 o
  -2   4  24       2055.29       2224.71        77.18 o
  -7   5  24        588.17        661.19        39.62 o
  -5   5  24         83.53         85.49        16.72 o
  -7   1  25       1335.78       1468.55        68.30 o
  -5   1  25         43.28         11.26        21.97 o
  -3   1  25       1339.21       1489.92        45.37 o
  -8   2  25        170.25        139.34        28.69 o
  -6   2  25         27.54         20.49        25.96 o
  -4   2  25       2556.66       2930.28       102.46 o
  -7   3  25          0.09         16.39        24.59 o
  -5   3  25         84.69         92.89        23.22 o
                                                
