# Supplementary material for: Control of dynamic sp3-C stereochemistry
Source: Nat Chem. 2023 Mar 13;15(5):615–24. doi: 10.1038/s41557-023-01156-7 (PMC10159849; doi:10.1038/s41557-023-01156-7)
Supplement: Supplementary file 13 — Structure factors for compound (S,S)-2; CCDC reference 2068015. [file 41557_2023_1156_MOESM13_ESM.fcf]

#
# h,k,l, Fc-squared, Fo-squared, sigma(Fo-squared), status flag
#
data_19srv100
_shelx_title ' 19srv100 in P212121 #19'
_shelx_refln_list_code          4
_shelx_F_calc_maximum      177.55
_exptl_crystal_F_000       728.00
_reflns_d_resolution_high  0.7218

loop_
 _space_group_symop_operation_xyz
 'x, y, z'
 '-x+1/2, -y, z+1/2'
 'x+1/2, -y+1/2, -z'
 '-x, y+1/2, -z+1/2'

_cell_length_a     7.3668
_cell_length_b    12.5886
_cell_length_c    17.2671
_cell_angle_alpha  90.000
_cell_angle_beta   90.000
_cell_angle_gamma  90.000

_shelx_F_squared_multiplier     1.000

loop_
 _refln_index_h
 _refln_index_k
 _refln_index_l
 _refln_F_squared_calc
 _refln_F_squared_meas
 _refln_F_squared_sigma
 _refln_observed_status
   2   0   0       6828.25       6810.08        57.94 o
   4   0   0         37.97         28.86         2.12 o
   6   0   0        134.29        115.69         9.37 o
   8   0   0        303.89        299.84        19.24 o
  10   0   0        260.89        299.43        20.14 o
   1   1   0       3210.10       3181.71        36.20 o
   2   1   0        113.73        119.24         2.49 o
   3   1   0       3699.80       3689.98        20.54 o
   4   1   0         12.76         14.79         1.11 o
   5   1   0       1017.22       1035.35        10.86 o
   6   1   0        356.59        377.40         8.60 o
   7   1   0        198.84        177.23         6.48 o
   8   1   0          0.24          0.64         2.26 o
   9   1   0        379.78        388.95        15.06 o
  10   1   0         10.40          1.35         3.87 o
   0   2   0       4406.73       4350.36        46.48 o
   1   2   0        237.55        211.21         2.64 o
   2   2   0       1088.42       1175.78         8.54 o
   3   2   0       4737.92       4948.04        27.39 o
   4   2   0         27.66         33.42         2.37 o
   5   2   0          0.42          0.77         1.41 o
   6   2   0         11.01         16.78         2.39 o
   7   2   0        519.19        571.30        16.74 o
   8   2   0          3.78          2.83         2.07 o
   9   2   0        293.28        300.30        13.28 o
  10   2   0          9.30          8.37         6.72 o
   1   3   0        891.30        814.15         6.89 o
   2   3   0         18.65         19.42         1.25 o
   3   3   0        406.04        434.06         5.28 o
   4   3   0         35.04         32.03         1.67 o
   5   3   0         23.35         25.16         2.37 o
   6   3   0         39.34         46.05         3.07 o
   7   3   0         59.39         58.90         4.31 o
   8   3   0         73.43         70.16         6.34 o
   9   3   0         12.06          8.14         4.78 o
  10   3   0          4.88          5.79         5.16 o
   0   4   0       5378.84       5165.65        44.90 o
   1   4   0          6.71          5.77         0.98 o
   2   4   0       1188.72       1220.13        11.45 o
   3   4   0        445.10        463.79         5.88 o
   4   4   0        186.39        179.05         4.51 o
   5   4   0        412.30        416.65         9.03 o
   6   4   0        478.75        444.77         9.46 o
   7   4   0         81.12         83.79         4.79 o
   8   4   0         59.19         62.23         5.62 o
   9   4   0        132.70        126.67        14.35 o
   1   5   0       4701.58       4586.48        35.41 o
   2   5   0       2486.71       2590.89        19.47 o
   3   5   0        626.63        699.12         7.90 o
   4   5   0       2060.73       2027.67        15.86 o
   5   5   0          0.03          1.90         1.49 o
   6   5   0          8.05          5.00         1.76 o
   7   5   0         19.49         19.49         2.43 o
   8   5   0          9.32          3.22         2.90 o
   9   5   0          1.82         -1.64         3.97 o
   0   6   0        861.84        834.18        12.36 o
   1   6   0          0.52          0.18         1.56 o
   2   6   0        244.93        246.55         4.86 o
   3   6   0         68.71         68.21         2.71 o
   4   6   0         28.20         30.59         1.87 o
   5   6   0        536.58        588.07        10.34 o
   6   6   0         36.75         30.18         3.51 o
   7   6   0        252.17        285.50         9.45 o
   8   6   0         26.49         26.95         3.86 o
   9   6   0        125.80        137.95        10.72 o
   1   7   0       1215.62       1238.68        17.11 o
   2   7   0         82.74         63.52         3.30 o
   3   7   0          6.64          9.67         1.42 o
   4   7   0          0.18         -0.54         1.12 o
   5   7   0        245.82        215.03         5.94 o
   6   7   0       1428.04       1391.19        40.33 o
   7   7   0        321.00        300.20        11.79 o
   8   7   0         31.38         29.31         4.32 o
   9   7   0          3.04          5.68         4.33 o
   0   8   0       1931.22       1903.15        33.36 o
   1   8   0          2.55          4.36         1.75 o
   2   8   0        748.36        777.93        13.47 o
   3   8   0        188.77        169.72         4.49 o
   4   8   0         25.44         33.04         2.12 o
   5   8   0         53.93         48.33         2.96 o
   6   8   0         33.69         39.86         4.83 o
   7   8   0        109.37        108.04         8.60 o
   8   8   0          0.42         -0.60         4.18 o
   9   8   0         24.56         27.05        11.47 o
   1   9   0        264.39        265.28         7.60 o
   2   9   0          8.51         11.48         2.11 o
   3   9   0         97.16         93.38         4.19 o
   4   9   0       1119.54       1101.24        18.98 o
   5   9   0        167.91        166.87         6.05 o
   6   9   0        492.52        504.51        18.39 o
   7   9   0         45.57         49.64         6.32 o
   8   9   0         45.25         42.78         6.35 o
   0  10   0         29.62         28.16         3.38 o
   1  10   0        345.54        311.98         7.95 o
   2  10   0       1699.61       1700.67        23.53 o
   3  10   0         23.14         23.11         2.70 o
   4  10   0         30.63         27.28         2.31 o
   5  10   0         95.88         82.01         5.54 o
   6  10   0         17.50         23.84         5.19 o
   7  10   0          0.26          2.64         3.43 o
   8  10   0        354.23        343.87        16.75 o
   1  11   0       1795.68       1787.02        22.60 o
   2  11   0          1.11          1.78         2.08 o
   3  11   0        584.74        579.35        12.24 o
   4  11   0         52.92         56.71         3.93 o
   5  11   0        298.21        288.30        11.58 o
   6  11   0          4.60          7.86         3.56 o
   7  11   0         12.10         17.96         4.35 o
   0  12   0          0.37         -0.23         2.29 o
   1  12   0         36.97         30.74         3.17 o
   2  12   0        215.97        225.53         8.06 o
   3  12   0         60.83         63.40         5.23 o
   4  12   0          1.60          5.85         2.88 o
   5  12   0         21.42         22.75         4.69 o
   6  12   0         85.21         88.98         8.86 o
   7  12   0          8.70         14.11         7.10 o
   1  13   0          2.42          3.17         1.93 o
   2  13   0         51.54         59.09         4.63 o
   3  13   0          4.88          5.73         2.80 o
   4  13   0         22.00         15.25         5.20 o
   5  13   0         14.68         20.89         4.17 o
   6  13   0        239.61        206.35        23.97 o
   0  14   0        265.76        234.60        14.88 o
   1  14   0         65.96         56.30         4.97 o
   2  14   0          8.94          8.82         3.71 o
   3  14   0         67.42         66.42         5.41 o
   4  14   0         59.39         47.04         6.75 o
   5  14   0         55.21         50.21         7.05 o
   6  14   0          2.98          0.47         3.81 o
   1  15   0          2.10         -2.34         2.69 o
   2  15   0         18.79         19.85         3.35 o
   3  15   0          0.26          1.32         2.59 o
   4  15   0         18.17         14.24         4.03 o
   5  15   0         39.17         29.51         7.44 o
   0  16   0        166.25        191.56        21.49 o
   1  16   0         66.66         73.15         8.89 o
   2  16   0         22.58         22.34         8.97 o
   3  16   0          6.77          2.40         4.67 o
   4  16   0          7.45          9.42         6.20 o
   1  17   0          0.59         -3.35         7.28 o
   2  17   0        115.02        102.56         9.57 o
   1   0   1       1123.29       1152.49        15.92 o
   2   0   1       2712.97       2780.74        17.46 o
   3   0   1         13.41         11.82         0.96 o
   4   0   1        104.02         93.43         3.39 o
   5   0   1         61.02         63.35         2.76 o
   6   0   1        782.76        798.61        16.40 o
   7   0   1        110.57        109.24         5.42 o
   8   0   1        680.48        658.91        18.34 o
   9   0   1          5.68          2.11         3.57 o
  10   0   1         94.03        108.89         8.84 o
 -10   1   1          7.80          0.59         3.99 o
  -9   1   1         73.77         74.44         7.08 o
  -8   1   1        181.41        174.28         8.36 o
  -7   1   1        116.07        116.95         5.59 o
  -6   1   1         29.44         28.94         2.40 o
  -5   1   1       1295.21       1334.83        12.34 o
  -4   1   1        982.21       1012.54        11.91 o
  -3   1   1        453.23        455.09         5.70 o
  -2   1   1       3153.49       3199.62        17.41 o
  -1   1   1       4275.41       4243.76        18.04 o
   1   1   1       4281.51       4281.91        36.44 o
   2   1   1       3152.92       3253.45        30.55 o
   3   1   1        453.25        449.60         5.41 o
   4   1   1        981.21       1010.73         9.74 o
   5   1   1       1296.23       1321.77        12.46 o
   6   1   1         29.67         29.70         2.76 o
   7   1   1        115.73        113.53         5.24 o
   8   1   1        180.75        172.07         8.02 o
   9   1   1         73.80         73.11         7.00 o
  10   1   1          7.75         17.91         4.43 o
 -10   2   1         19.09         19.59         6.39 o
  -9   2   1         36.02         48.47         6.18 o
  -8   2   1        366.57        361.48        12.17 o
  -7   2   1        143.25        139.94         5.84 o
  -6   2   1        519.45        509.69         9.45 o
  -5   2   1       1569.81       1548.11        15.38 o
  -4   2   1          0.86          0.96         0.70 o
  -3   2   1        678.38        714.60        10.52 o
  -2   2   1       4782.16       4704.10        23.01 o
  -1   2   1       9888.23       9673.26       156.03 o
   0   2   1        687.67        731.28         5.83 o
   1   2   1       9893.79       9605.03        84.71 o
   2   2   1       4773.30       4675.99        31.56 o
   3   2   1        678.12        712.44         7.85 o
   4   2   1          0.89          2.25         0.87 o
   5   2   1       1567.97       1587.51        13.30 o
   6   2   1        520.46        513.05         9.34 o
   7   2   1        143.19        143.42         6.72 o
   8   2   1        365.82        393.69        11.99 o
   9   2   1         36.04         41.28         6.70 o
  10   2   1         18.97         16.43         4.74 o
 -10   3   1          2.32         13.71         5.04 o
  -9   3   1        129.27        125.65        11.88 o
  -8   3   1        228.25        223.63         8.57 o
  -7   3   1        237.73        231.38         8.12 o
  -6   3   1        608.49        595.56        14.97 o
  -5   3   1         68.81         72.00         3.27 o
  -4   3   1        945.00       1031.53        10.75 o
  -3   3   1       2001.68       2101.54        23.59 o
  -2   3   1       2537.71       2592.54        15.98 o
  -1   3   1         68.20         80.16         1.75 o
   0   3   1       1960.24       1928.91        12.01 o
   1   3   1         68.57         83.03         2.14 o
   2   3   1       2538.70       2579.23        21.24 o
   3   3   1       2003.48       2057.82        16.73 o
   4   3   1        945.52       1021.09        14.21 o
   5   3   1         69.34         71.60         2.94 o
   6   3   1        607.51        586.21        10.13 o
   7   3   1        238.68        241.97         8.93 o
   8   3   1        229.41        210.64         9.70 o
   9   3   1        129.77        144.65        10.80 o
  10   3   1          2.33          9.28         4.77 o
  -9   4   1          5.63          6.67         4.19 o
  -8   4   1        144.00        150.60         9.00 o
  -7   4   1         45.77         47.56         4.02 o
  -6   4   1        280.31        269.33         8.21 o
  -5   4   1        239.84        252.59         6.40 o
  -4   4   1        633.04        679.18         9.08 o
  -3   4   1        257.30        237.06         4.28 o
  -2   4   1         20.62         18.43         1.64 o
  -1   4   1        437.50        410.48         6.45 o
   0   4   1       5406.42       5417.80        30.76 o
   1   4   1        438.11        412.04         8.79 o
   2   4   1         20.85         16.92         1.34 o
   3   4   1        257.09        241.40         4.32 o
   4   4   1        632.52        663.55         8.20 o
   5   4   1        239.59        248.15         6.02 o
   6   4   1        280.39        283.21         7.53 o
   7   4   1         46.04         43.29         3.45 o
   8   4   1        144.34        141.20         8.18 o
   9   4   1          5.69          3.44         3.94 o
  -9   5   1         94.12        102.76         9.42 o
  -8   5   1         64.04         62.25         5.71 o
  -7   5   1         25.59         26.09         3.32 o
  -6   5   1        284.12        285.08         7.37 o
  -5   5   1         35.36         37.96         2.46 o
  -4   5   1        775.83        814.35         8.29 o
  -3   5   1          7.61          7.83         1.21 o
  -2   5   1        685.59        655.92         8.33 o
  -1   5   1        659.24        705.77        10.01 o
   0   5   1        624.22        619.80         7.35 o
   1   5   1        659.05        679.65        10.92 o
   2   5   1        687.10        657.55         8.24 o
   3   5   1          7.65          8.98         1.19 o
   4   5   1        775.28        837.83        11.87 o
   5   5   1         35.35         31.58         2.61 o
   6   5   1        282.25        284.65        10.81 o
   7   5   1         25.85         29.65         2.64 o
   8   5   1         63.90         61.05         5.68 o
   9   5   1         93.65        104.24         9.49 o
  -9   6   1         50.86         62.09         9.75 o
  -8   6   1        101.54        103.46         5.78 o
  -7   6   1        630.50        648.10        20.37 o
  -6   6   1         15.39         17.29         2.13 o
  -5   6   1         72.70         67.78         3.30 o
  -4   6   1        101.22        109.95         3.90 o
  -3   6   1        966.72        922.43        10.64 o
  -2   6   1         96.83         83.17         2.44 o
  -1   6   1        115.96        117.13         4.60 o
   0   6   1        263.45        278.16         4.78 o
   1   6   1        116.10        123.97         4.27 o
   2   6   1         97.67         90.23         3.09 o
   3   6   1        962.19        938.01         9.87 o
   4   6   1        100.99        104.67         3.36 o
   5   6   1         73.51         72.30         3.83 o
   6   6   1         15.40         17.74         2.39 o
   7   6   1        630.16        652.98        12.06 o
   8   6   1        101.77        100.59         6.57 o
   9   6   1         51.03         49.01         6.81 o
  -9   7   1         78.48         69.27         8.06 o
  -8   7   1         60.56         60.83         5.13 o
  -7   7   1        195.20        192.68        10.85 o
  -6   7   1        160.44        142.99         8.05 o
  -5   7   1        155.39        140.77         5.07 o
  -4   7   1        130.23        148.61         4.23 o
  -3   7   1        142.18        139.73         3.64 o
  -2   7   1        927.45        919.85        12.53 o
  -1   7   1       1478.92       1545.05        19.60 o
   0   7   1         69.52         78.89         2.79 o
   1   7   1       1476.95       1572.18        19.78 o
   2   7   1        928.01        930.25        11.82 o
   3   7   1        142.08        137.16         3.90 o
   4   7   1        130.16        143.55         4.49 o
   5   7   1        155.36        152.10         4.97 o
   6   7   1        161.21        166.81         6.62 o
   7   7   1        195.52        213.26        10.06 o
   8   7   1         60.73         61.68         5.48 o
   9   7   1         78.37         76.68         8.29 o
  -9   8   1         25.55         17.44         9.34 o
  -8   8   1        242.76        275.67        17.96 o
  -7   8   1        385.61        390.69        20.44 o
  -6   8   1        149.16        127.98         8.68 o
  -5   8   1         70.61         66.39         4.62 o
  -4   8   1         89.21         90.60         3.88 o
  -3   8   1        700.07        723.82        10.16 o
  -2   8   1        561.68        531.58         9.79 o
  -1   8   1         17.19         17.38         2.20 o
   0   8   1          9.15          5.75         1.30 o
   1   8   1         17.13         16.03         2.45 o
   2   8   1        562.57        530.91         9.16 o
   3   8   1        701.50        716.38        10.21 o
   4   8   1         89.11         96.17         3.72 o
   5   8   1         70.41         59.34         3.56 o
   6   8   1        150.12        138.93         6.19 o
   7   8   1        386.46        381.76        11.61 o
   8   8   1        243.25        257.00        10.59 o
   9   8   1         25.54         22.44         4.69 o
  -8   9   1         10.94         17.78         4.52 o
  -7   9   1        112.67        100.33         8.39 o
  -6   9   1         79.48         67.94         6.70 o
  -5   9   1         91.18         86.22         6.26 o
  -4   9   1         48.42         45.79         2.94 o
  -3   9   1        873.63        890.12        13.87 o
  -2   9   1        250.75        229.89         6.80 o
  -1   9   1        148.85        130.11         5.42 o
   0   9   1       2901.52       2806.50        21.81 o
   1   9   1        149.11        134.41         5.36 o
   2   9   1        250.03        224.74         6.70 o
   3   9   1        872.75        878.59        11.97 o
   4   9   1         48.82         49.59         3.00 o
   5   9   1         91.15         90.05         5.12 o
   6   9   1         79.38         74.43         7.29 o
   7   9   1        112.73        111.67        12.51 o
   8   9   1         11.00         11.90         3.81 o
  -8  10   1         27.03         22.65         5.44 o
  -7  10   1         67.27         63.16         7.24 o
  -6  10   1         11.27         11.95         3.13 o
  -5  10   1         17.03         24.61         3.53 o
  -4  10   1        142.36        137.91         6.28 o
  -3  10   1         42.72         42.99         4.02 o
  -2  10   1        428.81        411.95         9.66 o
  -1  10   1        691.00        679.30        13.14 o
   0  10   1       2196.00       2133.22        21.13 o
   1  10   1        691.71        697.70        12.06 o
   2  10   1        429.86        413.45         9.64 o
   3  10   1         42.38         44.77         3.26 o
   4  10   1        142.05        135.46         4.73 o
   5  10   1         17.04         19.37         2.84 o
   6  10   1         11.26         12.13         4.50 o
   7  10   1         67.43         59.22         7.01 o
   8  10   1         27.13         23.32         4.33 o
  -7  11   1        216.69        241.84        22.29 o
  -6  11   1        281.88        257.45        11.71 o
  -5  11   1         19.80         21.63         3.95 o
  -4  11   1        125.84        127.60         6.34 o
  -3  11   1        281.37        298.46        10.09 o
  -2  11   1         48.71         40.37         3.28 o
  -1  11   1        193.72        194.41         7.09 o
   0  11   1       2282.79       2325.40        21.04 o
   1  11   1        193.83        187.59         7.27 o
   2  11   1         49.00         50.15         3.78 o
   3  11   1        281.60        274.30         8.41 o
   4  11   1        125.43        130.87         4.86 o
   5  11   1         19.84         19.90         3.41 o
   6  11   1        280.79        247.35        11.59 o
   7  11   1        217.30        237.16        17.48 o
  -7  12   1          1.38          0.51         3.92 o
  -6  12   1         45.92         41.50         5.38 o
  -5  12   1         21.64         16.59         3.93 o
  -4  12   1        207.84        191.90         9.49 o
  -3  12   1        159.22        164.81         7.87 o
  -2  12   1        282.44        263.42         8.58 o
  -1  12   1        188.60        175.88         6.65 o
   0  12   1        274.53        245.34         6.57 o
   1  12   1        188.95        194.65         7.68 o
   2  12   1        281.40        259.97         8.52 o
   3  12   1        159.01        169.18         7.02 o
   4  12   1        207.01        197.76         8.22 o
   5  12   1         21.67         25.89         4.22 o
   6  12   1         46.24         46.30         5.55 o
   7  12   1          1.37          7.84         3.73 o
  -6  13   1        161.59        161.59        10.05 o
  -5  13   1          8.63         19.14         5.06 o
  -4  13   1          3.73          4.75         4.12 o
  -3  13   1         45.40         45.84         4.27 o
  -2  13   1        209.09        202.47         8.26 o
  -1  13   1         46.39         45.35         3.85 o
   0  13   1         81.91         75.59         4.25 o
   1  13   1         46.28         45.64         3.72 o
   2  13   1        207.81        198.15         6.62 o
   3  13   1         45.31         56.05         4.43 o
   4  13   1          3.73         -1.77         3.16 o
   5  13   1          8.41         11.86         3.52 o
   6  13   1        162.66        153.59        14.61 o
  -6  14   1         56.93         61.94         6.55 o
  -5  14   1         16.56         16.51         3.92 o
  -4  14   1         55.76         51.15         5.81 o
  -3  14   1         28.41         35.71         4.73 o
  -2  14   1         50.16         50.69         5.91 o
  -1  14   1         59.18         61.24         4.53 o
   0  14   1         77.69         84.24         6.29 o
   1  14   1         59.00         61.66         4.45 o
   2  14   1         50.16         45.29         5.90 o
   3  14   1         28.80         34.36         3.71 o
   4  14   1         55.96         55.44         7.10 o
   5  14   1         16.63         16.78         5.03 o
   6  14   1         57.19         60.09         8.00 o
  -5  15   1         10.98          8.28         6.62 o
  -4  15   1         20.52         13.38         3.84 o
  -3  15   1         51.70         56.65         5.94 o
  -2  15   1         51.47         62.16         5.69 o
  -1  15   1        162.17        180.83         8.37 o
   0  15   1         45.56         41.60         6.01 o
   1  15   1        162.86        182.19         8.49 o
   2  15   1         51.43         54.30         5.04 o
   3  15   1         51.68         66.07         5.73 o
   4  15   1         20.60         27.21         4.26 o
   5  15   1         10.89         12.75         6.11 o
  -4  16   1          7.08          8.36         4.09 o
  -3  16   1          8.13         18.50         4.14 o
  -2  16   1         43.91         37.64         7.91 o
  -1  16   1         67.79         72.58         8.30 o
   0  16   1          3.95          2.88         4.11 o
   1  16   1         67.63         81.94         6.12 o
   2  16   1         44.02         44.08         6.71 o
   3  16   1          8.13         13.60         4.25 o
   4  16   1          7.00         13.80         3.58 o
  -2  17   1          0.86          0.75         3.91 o
  -1  17   1         86.06         84.90        10.95 o
   0  17   1          4.56         15.29         5.75 o
   1  17   1         85.91        101.66         9.41 o
   2  17   1          0.81         -4.51         4.68 o
   0   0   2       1270.13       1281.58       677.28 o
   1   0   2       2464.33       2514.26        19.70 o
   2   0   2          0.45          0.25         0.46 o
   3   0   2        826.10        860.72         7.75 o
   4   0   2        472.67        430.89         4.90 o
   5   0   2        269.81        266.65         3.86 o
   6   0   2        138.47        126.49         4.26 o
   7   0   2         10.27         10.54         2.18 o
   8   0   2          0.03          1.01         2.48 o
   9   0   2        270.87        288.10        14.09 o
  10   0   2        128.81        132.12        11.05 o
 -10   1   2         27.26         21.10         4.78 o
  -9   1   2        262.72        276.87        12.82 o
  -8   1   2         30.09         30.89         3.98 o
  -7   1   2         85.84         90.34         4.70 o
  -6   1   2        305.11        316.42         6.10 o
  -5   1   2        417.51        410.77         6.60 o
  -4   1   2        602.90        623.34         7.69 o
  -3   1   2       1241.11       1241.83         9.84 o
  -2   1   2       6656.68       6760.50        36.75 o
  -1   1   2        198.30        210.80         3.24 o
   1   1   2        196.36        207.05         2.28 o
   2   1   2       6658.28       6708.26        37.02 o
   3   1   2       1242.68       1251.34        10.26 o
   4   1   2        600.76        612.29         7.43 o
   5   1   2        417.88        419.94         6.66 o
   6   1   2        304.20        314.26         6.19 o
   7   1   2         85.70         87.41         4.64 o
   8   1   2         30.14         34.03         4.09 o
   9   1   2        263.41        281.58        10.95 o
  10   1   2         27.22         34.25         6.27 o
 -10   2   2          7.73          4.50         4.05 o
  -9   2   2        196.46        205.23        11.03 o
  -8   2   2         96.89         93.50         6.06 o
  -7   2   2        354.49        362.43         9.25 o
  -6   2   2         83.82         71.54         3.68 o
  -5   2   2         94.90         97.48         3.60 o
  -4   2   2        529.79        528.17         7.75 o
  -3   2   2       1385.34       1413.97        15.60 o
  -2   2   2        679.52        684.51         6.26 o
  -1   2   2        310.68        328.70         4.56 o
   0   2   2      29288.71      26567.99       169.99 o
   1   2   2        310.66        315.05         5.12 o
   2   2   2        679.40        680.76         9.77 o
   3   2   2       1383.77       1431.75        15.32 o
   4   2   2        529.71        517.97         6.51 o
   5   2   2         95.13         98.38         3.09 o
   6   2   2         84.14         78.20         3.69 o
   7   2   2        353.93        361.17         9.14 o
   8   2   2         96.64         99.16         6.93 o
   9   2   2        196.17        208.84        10.47 o
  10   2   2          7.96         10.86         4.41 o
 -10   3   2         49.99         47.13         7.29 o
  -9   3   2         33.25         29.81         5.67 o
  -8   3   2          8.37          7.59         3.15 o
  -7   3   2        257.24        224.54         9.58 o
  -6   3   2         23.88         25.14         2.36 o
  -5   3   2        447.31        442.10         8.58 o
  -4   3   2        130.79        133.11         3.63 o
  -3   3   2       1499.10       1596.67        11.77 o
  -2   3   2        797.54        809.80         6.93 o
  -1   3   2        318.28        332.71         5.57 o
   0   3   2       1070.54       1127.94         8.95 o
   1   3   2        317.71        317.23         3.54 o
   2   3   2        798.50        827.12        10.84 o
   3   3   2       1495.65       1565.34        15.49 o
   4   3   2        130.77        135.58         4.08 o
   5   3   2        448.20        449.74         6.94 o
   6   3   2         24.01         25.91         2.38 o
   7   3   2        256.78        241.12         7.44 o
   8   3   2          8.50          9.13         3.08 o
   9   3   2         33.03         32.98         4.84 o
  10   3   2         49.62         55.09         9.40 o
  -9   4   2         63.18         73.71         8.00 o
  -8   4   2         25.15         33.14         5.71 o
  -7   4   2         77.86         74.64         4.82 o
  -6   4   2        200.55        201.69         6.32 o
  -5   4   2        388.47        376.78         7.35 o
  -4   4   2        208.41        236.22         4.64 o
  -3   4   2        832.23        905.02         8.76 o
  -2   4   2        229.42        237.98         3.90 o
  -1   4   2       1894.78       1851.31        16.37 o
   0   4   2       2157.66       2181.58        14.28 o
   1   4   2       1900.58       1812.24        17.21 o
   2   4   2        229.63        239.25         3.94 o
   3   4   2        834.37        893.69         9.71 o
   4   4   2        208.80        232.66         4.93 o
   5   4   2        387.88        375.67         7.57 o
   6   4   2        200.74        190.88         5.80 o
   7   4   2         77.69         75.33         4.33 o
   8   4   2         24.83         27.79         4.21 o
   9   4   2         63.14         64.69         6.18 o
  -9   5   2          8.28          6.79         4.16 o
  -8   5   2         19.08         21.85         4.52 o
  -7   5   2        117.53        123.73         6.27 o
  -6   5   2         13.23         13.55         2.12 o
  -5   5   2        195.37        206.44         4.93 o
  -4   5   2        506.71        524.06         6.28 o
  -3   5   2         12.85         19.24         1.50 o
  -2   5   2       1297.63       1351.30        11.80 o
  -1   5   2        913.85        897.33        11.11 o
   0   5   2         13.17         14.70         1.29 o
   1   5   2        914.58        903.74        12.69 o
   2   5   2       1296.76       1339.10        11.98 o
   3   5   2         12.86         20.50         1.56 o
   4   5   2        505.98        505.32         7.76 o
   5   5   2        194.77        204.69         6.19 o
   6   5   2         13.13         10.71         2.03 o
   7   5   2        117.11        118.82         4.75 o
   8   5   2         18.78         23.33         3.51 o
   9   5   2          8.34         11.39         3.85 o
  -9   6   2         31.11         35.08         6.15 o
  -8   6   2          1.58          3.45         2.92 o
  -7   6   2        311.39        295.61        11.11 o
  -6   6   2        626.06        647.48        15.22 o
  -5   6   2        486.33        504.88         8.03 o
  -4   6   2        195.39        202.20         4.84 o
  -3   6   2        729.04        749.64         9.12 o
  -2   6   2       1333.33       1371.93        11.69 o
  -1   6   2       1125.31       1101.52        13.54 o
   0   6   2         20.27         19.90         1.62 o
   1   6   2       1128.37       1116.78        22.11 o
   2   6   2       1333.22       1362.65        14.07 o
   3   6   2        728.74        751.01         8.69 o
   4   6   2        196.27        199.18         4.65 o
   5   6   2        489.27        509.00        10.02 o
   6   6   2        626.70        635.09        12.27 o
   7   6   2        312.26        307.32         8.40 o
   8   6   2          1.59          0.60         2.45 o
   9   6   2         31.33         29.71         4.79 o
  -9   7   2        210.27        218.49        18.61 o
  -8   7   2         63.86         64.66         6.15 o
  -7   7   2         39.83         37.00         4.54 o
  -6   7   2        132.38        134.97         7.46 o
  -5   7   2         84.82         80.64         3.74 o
  -4   7   2        940.45        963.06        11.69 o
  -3   7   2        514.63        505.96         7.39 o
  -2   7   2        741.55        764.63        10.26 o
  -1   7   2         35.93         40.64         3.21 o
   0   7   2         50.85         48.17         2.26 o
   1   7   2         36.23         41.82         3.20 o
   2   7   2        741.64        762.75        10.64 o
   3   7   2        515.30        500.33         7.80 o
   4   7   2        940.84        956.61        11.91 o
   5   7   2         85.22         79.36         3.77 o
   6   7   2        132.30        132.97         5.17 o
   7   7   2         40.02         40.67         3.15 o
   8   7   2         63.24         66.53         5.00 o
   9   7   2        210.15        214.28        11.13 o
  -9   8   2         29.49         28.37         5.85 o
  -8   8   2        130.55        132.07        13.22 o
  -7   8   2          6.74          5.64         4.23 o
  -6   8   2        564.85        541.62        15.04 o
  -5   8   2          9.47          6.36         2.90 o
  -4   8   2        110.57        108.76         4.05 o
  -3   8   2        397.74        392.75         7.04 o
  -2   8   2        500.00        479.54         9.10 o
  -1   8   2        161.73        151.30         5.45 o
   0   8   2        358.06        364.88         6.35 o
   1   8   2        161.28        151.99         6.08 o
   2   8   2        502.41        491.25         8.85 o
   3   8   2        397.17        387.27         8.00 o
   4   8   2        110.19        106.06         3.75 o
   5   8   2          9.20         10.79         1.94 o
   6   8   2        563.63        578.86        11.71 o
   7   8   2          6.72          1.84         2.22 o
   8   8   2        130.28        109.17         7.15 o
   9   8   2         29.40         28.58         5.55 o
  -8   9   2         18.66         21.76         7.00 o
  -7   9   2         90.62         82.47         7.84 o
  -6   9   2        478.75        442.65        14.03 o
  -5   9   2        103.53         90.95         5.64 o
  -4   9   2        352.95        362.14         9.47 o
  -3   9   2         45.16         38.04         3.06 o
  -2   9   2        501.17        506.90         9.98 o
  -1   9   2        536.66        492.41        11.64 o
   0   9   2        514.91        519.22         8.15 o
   1   9   2        536.03        502.87        11.75 o
   2   9   2        501.91        492.14         9.33 o
   3   9   2         45.37         40.25         2.77 o
   4   9   2        353.51        367.74         7.97 o
   5   9   2        103.86         98.79         4.80 o
   6   9   2        478.34        470.64        12.23 o
   7   9   2         90.07         72.00         9.39 o
   8   9   2         18.63         15.01         3.96 o
  -8  10   2        108.05        114.43        10.23 o
  -7  10   2          1.91         11.07         4.29 o
  -6  10   2        208.52        202.43        11.07 o
  -5  10   2         23.59         20.77         3.79 o
  -4  10   2         16.02         18.46         3.42 o
  -3  10   2        158.32        169.92         7.15 o
  -2  10   2         84.48         80.68         4.31 o
  -1  10   2        702.73        684.05        13.12 o
   0  10   2          4.25          3.82         1.67 o
   1  10   2        702.26        694.74        13.24 o
   2  10   2         84.64         83.41         4.46 o
   3  10   2        158.45        156.87         5.24 o
   4  10   2         15.85         11.63         1.94 o
   5  10   2         23.32         22.74         3.14 o
   6  10   2        208.61        174.94        14.38 o
   7  10   2          1.85          4.38         4.17 o
   8  10   2        108.17        108.40         8.49 o
  -7  11   2         21.35         15.51         4.63 o
  -6  11   2        259.29        228.45        11.05 o
  -5  11   2         90.99         68.48         6.22 o
  -4  11   2        144.68        131.59         7.72 o
  -3  11   2        162.50        182.90         9.15 o
  -2  11   2        249.63        258.59         7.35 o
  -1  11   2       1636.03       1639.22        24.33 o
   0  11   2        312.33        298.10         6.85 o
   1  11   2       1637.53       1620.80        22.31 o
   2  11   2        250.27        253.09         7.33 o
   3  11   2        162.85        155.07         5.81 o
   4  11   2        145.08        133.09         4.98 o
   5  11   2         91.62         73.71         5.41 o
   6  11   2        259.57        268.26        13.75 o
   7  11   2         21.22         28.39         5.74 o
  -7  12   2         80.58         75.86         8.39 o
  -6  12   2         20.24         28.83         6.06 o
  -5  12   2         23.32         22.26         4.29 o
  -4  12   2        116.80        114.93         7.51 o
  -3  12   2         32.92         23.99         3.55 o
  -2  12   2         41.07         34.88         4.19 o
  -1  12   2        586.77        566.52        11.85 o
   0  12   2        220.88        216.01         6.62 o
   1  12   2        587.02        553.75        11.72 o
   2  12   2         41.22         38.36         3.25 o
   3  12   2         32.66         33.04         3.09 o
   4  12   2        116.99        121.65         6.20 o
   5  12   2         23.80         16.08         4.05 o
   6  12   2         20.31         20.49         7.16 o
   7  12   2         80.22         91.37         7.95 o
  -6  13   2         23.88         24.61         4.50 o
  -5  13   2        199.19        193.38        10.45 o
  -4  13   2        251.71        232.28        13.71 o
  -3  13   2        158.87        153.04         8.54 o
  -2  13   2         50.63         54.27         4.18 o
  -1  13   2        247.91        225.57        10.25 o
   0  13   2         39.57         48.22         3.74 o
   1  13   2        247.76        238.12         8.02 o
   2  13   2         50.58         46.23         4.08 o
   3  13   2        159.50        158.99         6.71 o
   4  13   2        251.71        248.53        12.34 o
   5  13   2        198.69        179.05        19.44 o
   6  13   2         23.81         22.24         5.12 o
  -6  14   2         47.07         56.48         6.37 o
  -5  14   2         15.42         12.66         3.80 o
  -4  14   2          0.07          0.30         2.66 o
  -3  14   2         92.04        100.57         8.46 o
  -2  14   2        121.02        135.43         7.77 o
  -1  14   2        145.97        145.48         7.40 o
   0  14   2         44.01         38.71         5.66 o
   1  14   2        146.42        143.39         6.62 o
   2  14   2        121.38        131.27         5.90 o
   3  14   2         92.17        100.94         5.91 o
   4  14   2          0.06         -2.82         4.64 o
   5  14   2         15.23          7.51         6.78 o
   6  14   2         47.00         55.80         7.81 o
  -5  15   2          5.21          2.47         3.90 o
  -4  15   2         15.44         15.02         3.70 o
  -3  15   2         22.19         18.54         3.58 o
  -2  15   2        164.26        188.68        13.36 o
  -1  15   2         37.99         38.75         4.95 o
   0  15   2        146.26        156.37        10.69 o
   1  15   2         37.87         41.47         4.00 o
   2  15   2        164.83        162.59         7.50 o
   3  15   2         22.41         23.73         3.41 o
   4  15   2         15.46         12.28         6.76 o
   5  15   2          5.21          2.14         4.27 o
  -3  16   2          2.40         -4.27         4.27 o
  -2  16   2         68.25         64.20         7.63 o
  -1  16   2        308.02        328.52        16.30 o
   0  16   2         27.79         31.07         6.08 o
   1  16   2        308.26        349.51        12.28 o
   2  16   2         68.33         82.22         5.69 o
   3  16   2          2.38          1.80         3.20 o
  -2  17   2         37.31         47.58         7.38 o
  -1  17   2         35.21         54.94        16.39 o
   0  17   2        164.73        178.91        12.47 o
   1  17   2         35.43         40.29         5.57 o
   2  17   2         37.44         39.62         4.35 o
   1   0   3      31523.63      30097.77       290.33 o
   2   0   3      16300.38      15780.14       100.59 o
   3   0   3        214.19        208.18         2.92 o
   4   0   3        272.97        253.86         4.39 o
   5   0   3       2001.28       1998.47        15.51 o
   6   0   3          1.34          2.41         1.31 o
   7   0   3         98.54         96.10         5.92 o
   8   0   3         27.77         25.63         3.67 o
   9   0   3         85.74        101.65         7.30 o
  10   0   3         12.65         19.84         5.05 o
 -10   1   3         25.63         25.21         7.60 o
  -9   1   3          0.42          2.91         2.70 o
  -8   1   3         75.21         80.09         5.86 o
  -7   1   3        222.21        222.40         8.39 o
  -6   1   3       1009.49       1020.16        16.64 o
  -5   1   3        598.91        591.61         8.39 o
  -4   1   3         15.42         16.95         1.25 o
  -3   1   3        818.13        858.60         7.82 o
  -2   1   3       1027.44       1108.21         6.59 o
  -1   1   3        323.69        321.30         3.24 o
   0   1   3       3175.20       3264.52        28.05 o
   1   1   3        321.63        330.33         3.68 o
   2   1   3       1028.70       1099.96        12.72 o
   3   1   3        817.79        858.83         8.17 o
   4   1   3         15.92         18.37         1.55 o
   5   1   3        599.80        580.89         9.02 o
   6   1   3       1010.60       1021.88        17.81 o
   7   1   3        222.80        227.14         8.59 o
   8   1   3         74.74         79.98         5.76 o
   9   1   3          0.43         -0.22         2.87 o
  10   1   3         25.65         29.57         6.03 o
 -10   2   3          6.24          6.13         3.91 o
  -9   2   3        144.81        158.52        12.19 o
  -8   2   3        312.41        315.56        12.05 o
  -7   2   3        244.16        242.14         8.13 o
  -6   2   3        210.41        200.17         5.84 o
  -5   2   3        110.14        120.25         3.60 o
  -4   2   3        773.22        798.78         9.75 o
  -3   2   3       1548.15       1529.25        11.74 o
  -2   2   3       6556.12       6793.06        63.90 o
  -1   2   3        813.78        798.54        11.16 o
   0   2   3        212.38        210.02         2.43 o
   1   2   3        813.93        793.91         6.52 o
   2   2   3       6560.17       6598.66        34.48 o
   3   2   3       1548.44       1508.42        14.75 o
   4   2   3        773.71        809.30         8.92 o
   5   2   3        110.84        126.71         3.71 o
   6   2   3        210.57        197.21         5.00 o
   7   2   3        244.64        241.46        10.85 o
   8   2   3        312.07        332.65        14.08 o
   9   2   3        144.88        158.38        10.66 o
  10   2   3          6.15          5.10         4.31 o
  -9   3   3        128.28        124.95        11.30 o
  -8   3   3        117.74        118.83         7.06 o
  -7   3   3        186.88        184.79         9.42 o
  -6   3   3        394.37        408.11         7.50 o
  -5   3   3         94.65        102.54         3.94 o
  -4   3   3        845.80        872.62        10.97 o
  -3   3   3        110.47        134.47         2.81 o
  -2   3   3         32.34         27.02         2.11 o
  -1   3   3       2088.10       2046.31        19.48 o
   0   3   3         40.92         42.39         1.39 o
   1   3   3       2086.83       2134.03        34.98 o
   2   3   3         32.38         27.47         1.69 o
   3   3   3        110.48        130.47         3.50 o
   4   3   3        845.66        853.67        10.46 o
   5   3   3         95.02         98.09         3.34 o
   6   3   3        394.57        388.90        10.07 o
   7   3   3        186.72        184.92         7.72 o
   8   3   3        118.15        115.25         7.56 o
   9   3   3        127.67        131.07         8.55 o
  -9   4   3         34.51         31.50         5.73 o
  -8   4   3        160.11        160.20        10.03 o
  -7   4   3        639.73        632.38        12.13 o
  -6   4   3        208.87        209.31         6.49 o
  -5   4   3         21.91         18.85         2.05 o
  -4   4   3        108.34        108.34         3.39 o
  -3   4   3        381.39        393.21         5.38 o
  -2   4   3        762.63        809.65         7.51 o
  -1   4   3       3397.36       3544.58        26.99 o
   0   4   3        916.14        887.05         7.50 o
   1   4   3       3399.41       3492.31        22.06 o
   2   4   3        763.41        797.48         7.75 o
   3   4   3        381.60        405.35         6.01 o
   4   4   3        108.71        112.84         4.53 o
   5   4   3         21.77         21.41         2.04 o
   6   4   3        208.93        194.39         5.90 o
   7   4   3        639.83        641.81        14.35 o
   8   4   3        160.05        157.68         7.78 o
   9   4   3         34.76         33.22         4.97 o
  -9   5   3         53.34         59.32         7.66 o
  -8   5   3         37.33         32.39         6.62 o
  -7   5   3         74.91         81.01         4.55 o
  -6   5   3         52.51         47.90         3.80 o
  -5   5   3         59.98         52.25         2.77 o
  -4   5   3        395.04        375.64         6.15 o
  -3   5   3        430.31        445.13         5.84 o
  -2   5   3        662.24        659.21         7.70 o
  -1   5   3       2244.16       2283.16        20.38 o
   0   5   3        196.31        197.72         3.29 o
   1   5   3       2240.49       2280.22        16.88 o
   2   5   3        663.34        661.30         7.38 o
   3   5   3        430.10        439.81         6.50 o
   4   5   3        394.91        373.60         6.36 o
   5   5   3         59.76         52.38         3.17 o
   6   5   3         51.66         43.99         3.17 o
   7   5   3         74.75         76.02         4.37 o
   8   5   3         37.04         35.26         3.55 o
   9   5   3         53.23         62.31         6.24 o
  -9   6   3         54.53         59.97         7.47 o
  -8   6   3         62.74         66.60         6.93 o
  -7   6   3         35.24         33.48         4.07 o
  -6   6   3          6.70          7.12         2.35 o
  -5   6   3        479.84        499.29        11.14 o
  -4   6   3        114.91        128.41         3.71 o
  -3   6   3        206.67        207.49         4.38 o
  -2   6   3        172.78        166.60         4.00 o
  -1   6   3       1094.32       1190.91        14.24 o
   0   6   3       3699.67       3859.84        24.55 o
   1   6   3       1092.87       1162.34        11.38 o
   2   6   3        172.30        161.83         4.49 o
   3   6   3        206.02        207.41         4.80 o
   4   6   3        114.57        124.76         3.83 o
   5   6   3        480.76        505.25         8.10 o
   6   6   3          6.67          1.78         1.68 o
   7   6   3         35.00         41.59         3.52 o
   8   6   3         63.11         67.39         5.34 o
   9   6   3         54.01         55.51         6.36 o
  -9   7   3         95.90         89.61        15.94 o
  -8   7   3         84.38         89.75         8.06 o
  -7   7   3        250.50        234.47        14.59 o
  -6   7   3        363.51        338.81        11.42 o
  -5   7   3        116.42        108.11         5.51 o
  -4   7   3         90.82         81.13         4.65 o
  -3   7   3         39.32         46.19         2.43 o
  -2   7   3        726.86        731.48         9.72 o
  -1   7   3        197.28        175.88         5.03 o
   0   7   3        320.61        310.15         6.59 o
   1   7   3        198.41        178.25         4.42 o
   2   7   3        727.45        734.03        10.45 o
   3   7   3         39.50         44.87         2.49 o
   4   7   3         90.23         84.08         3.31 o
   5   7   3        115.94        101.20         4.31 o
   6   7   3        361.13        358.16         8.05 o
   7   7   3        249.20        237.76         7.07 o
   8   7   3         84.72         71.34         5.17 o
   9   7   3         95.86        100.58         6.87 o
  -8   8   3         18.75         15.27         4.19 o
  -7   8   3         74.18         77.40         7.08 o
  -6   8   3        130.12        110.29         6.93 o
  -5   8   3         16.28         15.62         2.93 o
  -4   8   3        386.17        376.19         8.50 o
  -3   8   3        228.13        245.57         4.59 o
  -2   8   3        271.59        262.03         6.04 o
  -1   8   3         38.59         38.21         2.68 o
   0   8   3        433.90        479.96         8.87 o
   1   8   3         38.57         40.23         2.40 o
   2   8   3        272.20        256.30         5.85 o
   3   8   3        226.80        232.74         6.28 o
   4   8   3        387.05        374.39         7.68 o
   5   8   3         16.41         12.98         2.17 o
   6   8   3        129.55        129.53         5.39 o
   7   8   3         74.05         69.34         4.35 o
   8   8   3         18.84         16.56         4.35 o
  -8   9   3        120.75        111.74        12.06 o
  -7   9   3         48.55         36.50         5.54 o
  -6   9   3        212.28        201.49         9.85 o
  -5   9   3          6.85          6.10         2.84 o
  -4   9   3        123.39        106.17         6.57 o
  -3   9   3        124.19        119.70         5.76 o
  -2   9   3         80.80         92.43         4.17 o
  -1   9   3        403.42        404.41         9.47 o
   0   9   3          1.60          1.40         1.35 o
   1   9   3        403.71        408.50         9.46 o
   2   9   3         81.22         92.57         3.81 o
   3   9   3        123.90        112.21         4.34 o
   4   9   3        123.41        107.53         5.14 o
   5   9   3          6.83          6.68         2.07 o
   6   9   3        212.09        212.07         7.41 o
   7   9   3         48.50         45.95         5.34 o
   8   9   3        120.90        116.36         8.47 o
  -8  10   3         26.97         30.50         5.94 o
  -7  10   3         20.85         15.31         4.43 o
  -6  10   3        128.93        116.34         7.86 o
  -5  10   3        268.72        267.28        11.44 o
  -4  10   3        118.14        101.56         6.69 o
  -3  10   3        376.45        370.60        10.78 o
  -2  10   3        263.06        260.99         6.86 o
  -1  10   3         37.68         38.06         3.47 o
   0  10   3          3.50          2.20         1.63 o
   1  10   3         37.56         37.09         3.01 o
   2  10   3        262.33        267.05         6.65 o
   3  10   3        377.09        369.34         8.09 o
   4  10   3        117.24        101.55         4.64 o
   5  10   3        268.72        260.47        12.34 o
   6  10   3        128.66        125.53         7.91 o
   7  10   3         20.95         20.92         4.33 o
   8  10   3         26.57         26.67         5.21 o
  -7  11   3          9.29          5.68         3.72 o
  -6  11   3         13.10         10.45         3.53 o
  -5  11   3         44.10         42.07         5.11 o
  -4  11   3          6.31          2.04         3.34 o
  -3  11   3         34.91         33.63         3.90 o
  -2  11   3        433.11        407.06        11.77 o
  -1  11   3        373.06        357.72         8.86 o
   0  11   3        239.05        238.45         6.64 o
   1  11   3        374.40        361.47         9.11 o
   2  11   3        432.87        426.99         8.83 o
   3  11   3         35.02         33.25         2.86 o
   4  11   3          6.38          6.77         2.09 o
   5  11   3         44.30         43.76         3.94 o
   6  11   3         13.12         12.32         4.53 o
   7  11   3          9.15          7.51         3.20 o
  -7  12   3         95.85        108.59        12.96 o
  -6  12   3          3.05          3.77         3.55 o
  -5  12   3         46.76         46.30         5.50 o
  -4  12   3        569.67        561.70        19.38 o
  -3  12   3         86.92         88.40         7.63 o
  -2  12   3        314.81        313.12         9.91 o
  -1  12   3        434.19        420.59        13.76 o
   0  12   3        176.72        176.23         6.38 o
   1  12   3        434.64        438.18        10.50 o
   2  12   3        314.39        318.56         9.01 o
   3  12   3         87.19         93.35         6.76 o
   4  12   3        569.44        582.16        14.16 o
   5  12   3         47.06         54.62         5.08 o
   6  12   3          3.02          1.29         3.63 o
   7  12   3         96.07         99.95         7.22 o
  -6  13   3         25.02         27.47         5.12 o
  -5  13   3        136.38        131.69         8.69 o
  -4  13   3        135.52        144.02         8.76 o
  -3  13   3         18.85         13.68         4.09 o
  -2  13   3        256.20        262.13         9.54 o
  -1  13   3         54.60         53.71         4.55 o
   0  13   3         14.41         12.41         2.82 o
   1  13   3         54.62         57.66         4.24 o
   2  13   3        255.86        250.14         7.82 o
   3  13   3         18.79         17.47         2.80 o
   4  13   3        136.22        149.96         9.89 o
   5  13   3        136.86        135.83        12.85 o
   6  13   3         25.22         29.52         7.42 o
  -5  14   3        245.84        280.68        12.89 o
  -4  14   3         26.52         22.00         3.65 o
  -3  14   3        120.95        129.09         8.30 o
  -2  14   3         57.98         50.82         4.65 o
  -1  14   3        107.52        102.38         7.42 o
   0  14   3        148.13        147.21         9.89 o
   1  14   3        107.52        104.79         5.79 o
   2  14   3         58.44         53.14         4.27 o
   3  14   3        121.02        118.97         7.00 o
   4  14   3         26.65         26.65         4.55 o
   5  14   3        245.18        258.85        14.89 o
  -5  15   3         32.67         29.77         6.36 o
  -4  15   3         24.14         23.52         4.32 o
  -3  15   3         45.31         53.36         5.06 o
  -2  15   3         48.20         55.57         5.92 o
  -1  15   3         45.04         43.43         5.52 o
   0  15   3         30.84         33.91         5.63 o
   1  15   3         44.84         39.47         3.66 o
   2  15   3         47.94         52.53         5.20 o
   3  15   3         45.23         47.92         4.42 o
   4  15   3         24.16          8.72         3.95 o
   5  15   3         32.62         40.70         5.81 o
  -3  16   3         88.22        100.31         9.43 o
  -2  16   3         26.79         30.60         5.44 o
  -1  16   3         42.74         42.88         9.19 o
   0  16   3         11.28          7.89         3.23 o
   1  16   3         42.66         47.48         4.14 o
   2  16   3         26.73         20.99         4.38 o
   3  16   3         88.36        101.45         6.39 o
  -1  17   3        225.95        249.64        14.86 o
   0  17   3         91.49        103.10         7.38 o
   1  17   3        226.79        236.93        12.38 o
   0   0   4        336.79        331.71         6.01 o
   1   0   4       1390.29       1356.58        14.69 o
   2   0   4         54.31         69.87         1.86 o
   3   0   4       1843.90       1964.38        12.90 o
   4   0   4         99.88        107.36         2.72 o
   5   0   4       1117.50       1120.74        12.13 o
   6   0   4        148.97        164.42         4.90 o
   7   0   4         89.57         72.28         5.18 o
   8   0   4         47.27         46.79         4.62 o
   9   0   4        129.80        140.17         7.98 o
  10   0   4          0.80          4.42         4.72 o
 -10   1   4         83.45         84.65         7.88 o
  -9   1   4         10.97          6.50         2.96 o
  -8   1   4         10.37          5.39         3.88 o
  -7   1   4         96.05         89.54         6.24 o
  -6   1   4         98.91         94.11         4.05 o
  -5   1   4        165.23        162.72         4.00 o
  -4   1   4        364.54        386.38         5.46 o
  -3   1   4       2972.98       2981.06        17.00 o
  -2   1   4        818.50        826.23         6.56 o
  -1   1   4        281.32        269.02         2.58 o
   0   1   4        462.64        482.67         5.38 o
   1   1   4        281.94        280.70         5.07 o
   2   1   4        818.66        841.23         9.80 o
   3   1   4       2970.01       3006.07        19.25 o
   4   1   4        364.07        375.32         5.99 o
   5   1   4        164.90        168.74         4.46 o
   6   1   4         98.69        100.29         3.67 o
   7   1   4         96.48         80.66         4.88 o
   8   1   4         10.47         15.48         3.22 o
   9   1   4         10.93         14.35         3.87 o
  10   1   4         83.96        109.07        12.42 o
  -9   2   4         30.19         38.40         4.69 o
  -8   2   4          8.13          8.95         2.89 o
  -7   2   4        221.82        217.69         7.90 o
  -6   2   4       1322.57       1357.41        22.42 o
  -5   2   4         45.99         42.38         2.17 o
  -4   2   4        548.93        524.04         7.22 o
  -3   2   4        366.64        390.55         4.90 o
  -2   2   4       1073.31        994.96         9.19 o
  -1   2   4        905.66        907.72         7.68 o
   0   2   4        120.62        119.64         2.41 o
   1   2   4        905.40        911.10         7.28 o
   2   2   4       1074.59       1028.89        15.05 o
   3   2   4        365.97        389.83         7.12 o
   4   2   4        547.95        524.15         8.78 o
   5   2   4         46.22         43.17         2.55 o
   6   2   4       1321.86       1351.47        31.33 o
   7   2   4        222.34        197.72         8.07 o
   8   2   4          8.04          9.48         3.24 o
   9   2   4         30.17         20.82         5.16 o
  -9   3   4        151.61        141.40        12.92 o
  -8   3   4         30.73         26.23         4.96 o
  -7   3   4        448.21        449.57        12.81 o
  -6   3   4         16.13         21.18         2.04 o
  -5   3   4        479.72        478.52         7.63 o
  -4   3   4         18.70         18.43         1.60 o
  -3   3   4         74.81         78.06         2.48 o
  -2   3   4       1993.08       1984.80        15.27 o
  -1   3   4        580.55        628.46         7.99 o
   0   3   4       1062.56       1004.31         9.09 o
   1   3   4        579.83        624.00         8.20 o
   2   3   4       1993.21       1963.49        12.92 o
   3   3   4         74.50         75.30         2.19 o
   4   3   4         18.89         17.15         1.80 o
   5   3   4        479.66        477.36         7.46 o
   6   3   4         15.98         19.70         2.00 o
   7   3   4        449.19        445.20        12.01 o
   8   3   4         30.99         29.52         3.73 o
   9   3   4        151.62        144.44         9.06 o
  -9   4   4         68.19         67.91         6.58 o
  -8   4   4         84.24         85.68         7.56 o
  -7   4   4         89.78         89.01         5.33 o
  -6   4   4          2.54          2.21         1.48 o
  -5   4   4        356.56        366.68         6.30 o
  -4   4   4        116.32        118.35         2.69 o
  -3   4   4        899.47        924.10        23.29 o
  -2   4   4       2029.05       2143.13        22.85 o
  -1   4   4        983.06       1057.74        19.45 o
   0   4   4        862.65        939.17         8.49 o
   1   4   4        981.41       1020.79        10.87 o
   2   4   4       2029.61       2122.19        14.02 o
   3   4   4        899.64        941.05         8.37 o
   4   4   4        116.71        124.61         3.54 o
   5   4   4        356.79        365.27         7.49 o
   6   4   4          2.47          5.31         1.66 o
   7   4   4         90.00         79.77         5.41 o
   8   4   4         84.79         77.07         5.66 o
   9   4   4         68.18         70.79         6.71 o
  -9   5   4         23.07         21.78         4.26 o
  -8   5   4         49.99         62.43         9.71 o
  -7   5   4         56.16         54.84         5.46 o
  -6   5   4        261.24        268.10         7.03 o
  -5   5   4         77.32         81.64         3.25 o
  -4   5   4        552.71        550.39         8.08 o
  -3   5   4         14.59         19.42         1.72 o
  -2   5   4        256.95        252.32         4.12 o
  -1   5   4       3386.34       3601.86        34.65 o
   0   5   4       2478.25       2570.98        17.65 o
   1   5   4       3383.54       3523.27        24.27 o
   2   5   4        256.18        244.01         4.01 o
   3   5   4         14.55         18.58         1.62 o
   4   5   4        550.19        541.03         7.59 o
   5   5   4         77.08         78.87         3.56 o
   6   5   4        261.03        262.03         7.38 o
   7   5   4         56.04         60.59         4.02 o
   8   5   4         50.16         50.26         4.25 o
   9   5   4         23.08         22.42         3.62 o
  -9   6   4        127.62        132.94        13.79 o
  -8   6   4         10.17         10.00         3.49 o
  -7   6   4        118.60        117.90         5.51 o
  -6   6   4        449.18        435.70        11.08 o
  -5   6   4        213.59        189.21         6.87 o
  -4   6   4        109.62        100.21         3.81 o
  -3   6   4         83.16         82.25         2.46 o
  -2   6   4        284.52        306.52         5.56 o
  -1   6   4        723.55        776.10        11.74 o
   0   6   4       3017.76       3218.63        21.70 o
   1   6   4        719.47        767.78         8.01 o
   2   6   4        285.30        295.96         6.31 o
   3   6   4         82.87         86.38         3.22 o
   4   6   4        109.58         98.11         3.57 o
   5   6   4        212.66        200.54         5.38 o
   6   6   4        448.60        429.71         8.81 o
   7   6   4        118.74        111.20         4.94 o
   8   6   4         10.12         11.98         2.46 o
   9   6   4        128.18        125.94         8.89 o
  -9   7   4         81.91         84.36        15.01 o
  -8   7   4         22.88         23.10         4.84 o
  -7   7   4        213.36        227.10         9.55 o
  -6   7   4         54.11         45.22         4.01 o
  -5   7   4        218.37        193.72         8.36 o
  -4   7   4         61.79         62.13         3.12 o
  -3   7   4        801.35        815.12        13.29 o
  -2   7   4       1018.27       1060.29        11.73 o
  -1   7   4        411.00        394.53        11.29 o
   0   7   4       2664.13       2908.94        21.19 o
   1   7   4        411.15        385.42         5.81 o
   2   7   4       1018.44       1036.00        12.90 o
   3   7   4        800.75        789.49        12.97 o
   4   7   4         61.47         66.55         3.05 o
   5   7   4        219.29        218.49         5.32 o
   6   7   4         54.36         46.65         3.21 o
   7   7   4        212.76        210.02         9.22 o
   8   7   4         22.79         18.07         2.77 o
   9   7   4         81.59         87.90         6.64 o
  -8   8   4         35.20         43.54         6.31 o
  -7   8   4         36.84         47.71         7.11 o
  -6   8   4        238.90        227.96         8.95 o
  -5   8   4         19.01         19.12         3.02 o
  -4   8   4        217.23        201.92         7.54 o
  -3   8   4        139.20        131.90         3.84 o
  -2   8   4        296.01        304.98         6.30 o
  -1   8   4        288.22        277.81         7.79 o
   0   8   4         54.28         46.09         2.38 o
   1   8   4        288.70        292.91         5.35 o
   2   8   4        294.97        307.99         6.87 o
   3   8   4        138.84        119.27         5.24 o
   4   8   4        217.16        217.30         6.02 o
   5   8   4         19.18         18.65         2.26 o
   6   8   4        238.80        241.80         6.80 o
   7   8   4         37.00         37.80         3.12 o
   8   8   4         35.47         48.58         4.54 o
  -8   9   4          7.59         10.01         4.65 o
  -7   9   4         78.57         74.53         6.62 o
  -6   9   4          2.03          1.90         3.08 o
  -5   9   4        148.09        156.51         9.42 o
  -4   9   4        227.53        227.77         8.31 o
  -3   9   4        358.64        376.10         8.49 o
  -2   9   4        745.86        718.88        10.90 o
  -1   9   4        689.59        719.31        10.73 o
   0   9   4        528.64        552.67         8.53 o
   1   9   4        688.49        696.90         9.49 o
   2   9   4        747.01        716.91        10.61 o
   3   9   4        359.27        353.11         9.37 o
   4   9   4        226.63        216.57         7.00 o
   5   9   4        148.02        148.36         6.60 o
   6   9   4          2.04          3.43         1.94 o
   7   9   4         78.65         83.01         6.94 o
   8   9   4          7.51          4.38         3.60 o
  -8  10   4          8.10         10.32         4.63 o
  -7  10   4         81.37         85.02         7.26 o
  -6  10   4         21.03         19.19         3.89 o
  -5  10   4        141.98        141.32         8.98 o
  -4  10   4         86.17         86.31         6.34 o
  -3  10   4        832.16        812.05        13.50 o
  -2  10   4          1.46          1.76         2.01 o
  -1  10   4        155.40        163.92         7.62 o
   0  10   4        789.25        833.76        16.95 o
   1  10   4        155.07        160.99         4.97 o
   2  10   4          1.49          0.38         1.50 o
   3  10   4        832.49        802.07        13.64 o
   4  10   4         86.42         85.85         5.10 o
   5  10   4        141.64        145.00         8.74 o
   6  10   4         21.24         21.13         2.92 o
   7  10   4         81.56        103.38         7.85 o
   8  10   4          8.12          2.57         3.80 o
  -7  11   4         44.09         38.18         6.30 o
  -6  11   4         44.59         41.81         5.33 o
  -5  11   4        126.24        114.23         7.58 o
  -4  11   4        148.30        129.58         7.73 o
  -3  11   4        117.34        125.53         8.70 o
  -2  11   4        106.87         96.52         6.45 o
  -1  11   4        315.74        316.88        10.99 o
   0  11   4          3.38          7.04         3.02 o
   1  11   4        315.85        310.68         7.91 o
   2  11   4        106.64         94.81         4.03 o
   3  11   4        117.13        118.11         4.94 o
   4  11   4        148.03        138.32         6.01 o
   5  11   4        126.17        133.34         6.49 o
   6  11   4         44.61         48.75         5.53 o
   7  11   4         44.17         40.95         7.22 o
  -7  12   4         73.11         78.13         6.55 o
  -6  12   4        219.14        237.04        11.69 o
  -5  12   4         10.64          2.23         3.24 o
  -4  12   4          7.59          5.33         3.33 o
  -3  12   4        300.98        275.55        11.23 o
  -2  12   4        273.32        285.35        11.21 o
  -1  12   4         85.94         81.87         5.23 o
   0  12   4        498.39        518.03        11.44 o
   1  12   4         85.61         83.87         5.06 o
   2  12   4        274.20        269.25         8.35 o
   3  12   4        300.98        274.05         8.03 o
   4  12   4          7.49          9.74         2.32 o
   5  12   4         10.66          8.95         2.87 o
   6  12   4        219.52        224.26        14.24 o
   7  12   4         73.30         80.14         8.63 o
  -6  13   4         53.38         61.53         6.55 o
  -5  13   4          8.96         11.70         3.96 o
  -4  13   4         24.42         15.65         3.20 o
  -3  13   4         41.55         43.03         5.13 o
  -2  13   4        114.65        101.43         7.20 o
  -1  13   4        169.06        167.20         7.81 o
   0  13   4         64.92         66.64         5.57 o
   1  13   4        169.55        166.42         6.40 o
   2  13   4        113.71        115.81         5.47 o
   3  13   4         41.30         48.38         4.09 o
   4  13   4         24.09         21.63         3.84 o
   5  13   4          8.92          5.83         3.67 o
   6  13   4         53.70         44.02         6.82 o
  -5  14   4         22.79         21.43         4.42 o
  -4  14   4        111.86        118.81         7.34 o
  -3  14   4         17.21         11.73         4.03 o
  -2  14   4         13.96         12.72         3.64 o
  -1  14   4        188.71        200.54        10.11 o
   0  14   4         13.68         15.10         4.43 o
   1  14   4        188.85        200.53         7.35 o
   2  14   4         14.03         14.05         3.01 o
   3  14   4         17.46         22.60         3.19 o
   4  14   4        112.04        125.46         8.42 o
   5  14   4         22.86         24.97         5.99 o
  -4  15   4          2.53          0.97         3.04 o
  -3  15   4         17.62         24.95         5.28 o
  -2  15   4         31.45         33.33         4.81 o
  -1  15   4         79.26         64.96         9.32 o
   0  15   4        152.21        149.81         9.26 o
   1  15   4         79.18         82.79         5.03 o
   2  15   4         31.44         30.63         3.34 o
   3  15   4         17.51         20.30         3.12 o
   4  15   4          2.57          7.03         3.95 o
  -3  16   4        114.79        123.72        12.51 o
  -2  16   4          8.86          8.32         3.59 o
  -1  16   4         24.62         27.15         5.57 o
   0  16   4         76.56         83.07         8.04 o
   1  16   4         24.61         19.61         2.87 o
   2  16   4          8.91          9.40         2.79 o
   3  16   4        114.38        124.55         7.09 o
  -1  17   4         60.64         64.34         6.84 o
   0  17   4          0.05         -1.47         3.13 o
   1  17   4         60.41         64.32         7.75 o
   1   0   5       1538.62       1573.54         9.31 o
   2   0   5       5299.04       5281.68        27.23 o
   3   0   5         30.88         36.78         1.91 o
   4   0   5        908.66        899.68         8.44 o
   5   0   5         16.35         21.26         1.51 o
   6   0   5         46.66         48.44         3.72 o
   7   0   5        105.52        103.04         5.51 o
   8   0   5         11.75          9.00         2.77 o
   9   0   5         52.56         50.61         5.13 o
  -9   1   5        221.06        216.46        11.53 o
  -8   1   5         21.31         20.04         3.75 o
  -7   1   5        209.27        220.80         9.52 o
  -6   1   5         68.38         66.54         3.26 o
  -5   1   5        918.19        919.69        10.12 o
  -4   1   5        159.19        145.93         3.31 o
  -3   1   5       5792.33       5988.94        31.71 o
  -2   1   5       4847.96       4973.13        27.43 o
  -1   1   5       1875.68       1849.89        10.26 o
   0   1   5       2695.09       2635.65        16.67 o
   1   1   5       1874.33       1885.45        21.43 o
   2   1   5       4848.24       4944.71        24.56 o
   3   1   5       5789.89       6012.83        36.23 o
   4   1   5        160.01        147.48         2.89 o
   5   1   5        919.48        913.92        13.82 o
   6   1   5         68.42         67.11         3.62 o
   7   1   5        209.69        212.39         7.71 o
   8   1   5         21.07         21.66         3.95 o
   9   1   5        220.65        222.08        11.13 o
  -9   2   5         97.52         99.50         6.94 o
  -8   2   5         18.35         19.25         3.73 o
  -7   2   5         61.63         60.02         4.43 o
  -6   2   5        706.76        707.79        12.91 o
  -5   2   5        718.41        746.41         8.54 o
  -4   2   5         97.64         96.61         2.75 o
  -3   2   5       1025.51       1054.80         8.38 o
  -2   2   5       1519.10       1574.63        13.21 o
  -1   2   5        535.06        541.79         4.48 o
   0   2   5        315.94        309.43         4.24 o
   1   2   5        533.21        529.73         4.73 o
   2   2   5       1518.28       1582.43        13.65 o
   3   2   5       1023.56       1050.28         9.10 o
   4   2   5         97.51         98.64         3.00 o
   5   2   5        717.84        742.69        13.56 o
   6   2   5        706.09        711.94        12.22 o
   7   2   5         61.48         49.40         4.43 o
   8   2   5         18.45         18.97         3.40 o
   9   2   5         97.69         97.66         7.63 o
  -9   3   5         35.95         35.56         5.12 o
  -8   3   5         29.10         33.75         4.92 o
  -7   3   5        211.51        204.99         9.79 o
  -6   3   5        445.46        427.00         7.73 o
  -5   3   5         59.83         56.75         2.62 o
  -4   3   5        251.26        252.47         4.76 o
  -3   3   5       1738.08       1759.75        14.44 o
  -2   3   5       1422.39       1462.07        12.64 o
  -1   3   5         71.45         73.93         1.84 o
   0   3   5        142.41        135.66         2.99 o
   1   3   5         71.27         76.91         2.22 o
   2   3   5       1423.57       1455.42        11.78 o
   3   3   5       1739.58       1793.84        12.10 o
   4   3   5        252.01        255.72         5.45 o
   5   3   5         59.44         57.49         2.63 o
   6   3   5        445.21        430.11         9.39 o
   7   3   5        212.10        199.98        10.23 o
   8   3   5         29.18         23.83         3.56 o
   9   3   5         35.83         39.06         5.10 o
  -9   4   5        113.53        120.66        10.50 o
  -8   4   5         86.26         84.78         7.61 o
  -7   4   5         17.45         15.48         3.17 o
  -6   4   5         34.03         36.62         2.55 o
  -5   4   5        414.78        404.37         6.28 o
  -4   4   5         32.15         30.38         2.72 o
  -3   4   5        340.55        320.33         6.52 o
  -2   4   5        954.94        955.91        11.06 o
  -1   4   5        819.30        905.80         8.65 o
   0   4   5       4402.71       4553.04        26.11 o
   1   4   5        818.06        893.88         7.37 o
   2   4   5        954.32        959.53         8.58 o
   3   4   5        340.45        318.86         4.78 o
   4   4   5         32.19         27.64         1.88 o
   5   4   5        416.60        396.22         7.49 o
   6   4   5         33.48         34.81         2.87 o
   7   4   5         17.30         17.19         3.19 o
   8   4   5         86.18         87.31         6.13 o
   9   4   5        112.66         96.15         6.77 o
  -9   5   5         92.14         84.75         8.27 o
  -8   5   5         55.66         54.74         6.38 o
  -7   5   5        473.45        488.88        15.65 o
  -6   5   5        135.24        129.59         5.84 o
  -5   5   5        183.31        177.61         6.66 o
  -4   5   5         31.66         25.41         2.60 o
  -3   5   5        359.61        325.65         6.97 o
  -2   5   5        465.99        495.57        12.34 o
  -1   5   5         73.34         75.96         2.10 o
   0   5   5       3544.84       3413.55        21.87 o
   1   5   5         73.76         78.35         2.65 o
   2   5   5        466.91        484.17         6.18 o
   3   5   5        360.41        322.36         5.16 o
   4   5   5         31.42         24.39         1.84 o
   5   5   5        183.56        177.82         5.29 o
   6   5   5        134.47        128.01         4.90 o
   7   5   5        473.43        468.26        11.11 o
   8   5   5         56.09         56.88         4.14 o
   9   5   5         91.69         92.38         6.01 o
  -9   6   5         54.04         54.01         8.15 o
  -8   6   5          2.65          9.69         5.48 o
  -7   6   5         34.88         34.71         4.07 o
  -6   6   5        747.11        742.32        15.91 o
  -5   6   5         64.07         57.44         5.07 o
  -4   6   5       2484.68       2469.80        30.92 o
  -3   6   5         59.91         67.38         3.80 o
  -2   6   5         51.71         63.15         3.53 o
  -1   6   5        680.04        774.81         7.81 o
   0   6   5       2383.42       2424.24        18.04 o
   1   6   5        683.54        776.75        10.04 o
   2   6   5         51.71         60.42         3.06 o
   3   6   5         60.17         62.99         2.65 o
   4   6   5       2484.53       2487.28        19.20 o
   5   6   5         64.61         60.52         2.91 o
   6   6   5        746.84        753.16        11.97 o
   7   6   5         34.86         36.29         3.07 o
   8   6   5          2.74          2.22         2.13 o
   9   6   5         54.64         51.17         4.67 o
  -9   7   5         56.26         66.48         9.25 o
  -8   7   5         19.42         11.62         3.74 o
  -7   7   5         73.21         74.13         5.40 o
  -6   7   5        136.18        138.07         6.89 o
  -5   7   5        584.53        573.16        12.89 o
  -4   7   5        626.84        630.39        12.74 o
  -3   7   5        112.19         92.86         4.74 o
  -2   7   5        266.43        266.70         4.88 o
  -1   7   5        783.25        766.88         9.87 o
   0   7   5        175.74        172.09         2.71 o
   1   7   5        782.40        765.91         9.65 o
   2   7   5        266.40        262.68         6.48 o
   3   7   5        112.27         87.24         4.48 o
   4   7   5        626.98        623.23         8.78 o
   5   7   5        583.32        558.08         9.72 o
   6   7   5        135.83        135.12         5.52 o
   7   7   5         73.11         71.21         4.14 o
   8   7   5         19.67         22.61         3.66 o
   9   7   5         56.31         64.97         5.83 o
  -8   8   5         64.78         70.79         7.91 o
  -7   8   5        102.65        111.06         6.11 o
  -6   8   5        114.08        113.73         5.86 o
  -5   8   5         20.93         18.79         3.28 o
  -4   8   5         63.16         60.79         4.38 o
  -3   8   5        475.35        451.29        10.64 o
  -2   8   5        714.65        733.93        13.44 o
  -1   8   5        949.25        962.22        12.41 o
   0   8   5        439.82        468.27         7.37 o
   1   8   5        949.04        957.92        10.14 o
   2   8   5        713.90        695.35        12.75 o
   3   8   5        475.42        459.36        10.45 o
   4   8   5         63.01         64.87         3.98 o
   5   8   5         20.99         23.38         2.30 o
   6   8   5        113.99        122.85         5.04 o
   7   8   5        102.38        109.02         5.07 o
   8   8   5         64.46         68.40         4.70 o
  -8   9   5          4.06          0.60         3.94 o
  -7   9   5         31.38         28.34         3.88 o
  -6   9   5         92.67         96.92         5.59 o
  -5   9   5        201.87        197.26         8.20 o
  -4   9   5        291.82        262.09         8.95 o
  -3   9   5        504.79        499.11        11.83 o
  -2   9   5        240.98        226.02         7.69 o
  -1   9   5        146.36        134.22         4.51 o
   0   9   5         31.51         32.99         2.05 o
   1   9   5        147.24        141.88         3.91 o
   2   9   5        239.94        217.65         6.22 o
   3   9   5        504.29        484.45        11.23 o
   4   9   5        291.59        270.10         7.96 o
   5   9   5        201.27        198.52         7.25 o
   6   9   5         92.81         99.61         5.05 o
   7   9   5         31.26         35.59         3.95 o
   8   9   5          4.03          0.77         3.31 o
  -8  10   5          1.24         -2.30         4.51 o
  -7  10   5         37.30         39.56         4.54 o
  -6  10   5         69.57         66.52         5.42 o
  -5  10   5         58.80         51.87         4.71 o
  -4  10   5        710.61        685.24        15.13 o
  -3  10   5        352.68        329.26        10.10 o
  -2  10   5         47.57         39.84         3.79 o
  -1  10   5         33.04         34.14         3.53 o
   0  10   5        128.79        145.60         4.83 o
   1  10   5         32.99         31.95         2.27 o
   2  10   5         47.77         37.60         3.00 o
   3  10   5        352.32        333.06         8.82 o
   4  10   5        710.59        668.04        16.38 o
   5  10   5         58.68         53.34         4.12 o
   6  10   5         69.70         85.87         6.84 o
   7  10   5         37.55         47.57         6.43 o
   8  10   5          1.21          0.75         3.21 o
  -7  11   5         92.62         85.85         6.54 o
  -6  11   5         50.70         52.40         5.15 o
  -5  11   5         34.39         34.20         4.73 o
  -4  11   5         88.68         96.53         8.88 o
  -3  11   5        271.90        254.59        10.44 o
  -2  11   5        176.53        155.84         8.04 o
  -1  11   5        709.46        717.26        16.71 o
   0  11   5        739.62        739.32        12.03 o
   1  11   5        708.21        710.75        12.20 o
   2  11   5        176.13        163.18         5.95 o
   3  11   5        271.76        282.07         7.97 o
   4  11   5         88.53         94.79         5.20 o
   5  11   5         34.65         30.25         3.31 o
   6  11   5         50.57         54.41         5.01 o
   7  11   5         93.07         94.33        11.46 o
  -7  12   5         52.49         63.20         6.07 o
  -6  12   5        174.02        191.09         9.38 o
  -5  12   5         28.24         26.08         6.03 o
  -4  12   5         12.78          8.64         3.93 o
  -3  12   5         91.14         89.47         6.00 o
  -2  12   5         48.03         44.57         4.98 o
  -1  12   5         65.38         73.19         5.94 o
   0  12   5        173.25        164.89         7.18 o
   1  12   5         65.68         65.76         4.09 o
   2  12   5         48.20         49.94         3.96 o
   3  12   5         90.92         90.81         4.90 o
   4  12   5         12.61         10.35         2.51 o
   5  12   5         28.05         37.52         5.93 o
   6  12   5        174.26        183.57        10.65 o
   7  12   5         52.44         62.02         7.76 o
  -6  13   5         14.43         15.63         4.02 o
  -5  13   5         21.89         23.44         4.23 o
  -4  13   5         74.62         74.36         5.84 o
  -3  13   5         83.77         75.72         5.78 o
  -2  13   5         24.26         15.23         3.74 o
  -1  13   5        103.66        100.46         6.34 o
   0  13   5         21.99         16.15         2.93 o
   1  13   5        104.15         95.38         4.94 o
   2  13   5         24.40         21.65         2.99 o
   3  13   5         84.30         82.19         5.19 o
   4  13   5         74.44         86.36         5.04 o
   5  13   5         21.72         23.49         5.08 o
   6  13   5         14.62         13.28         3.90 o
  -5  14   5          2.76          3.12         2.79 o
  -4  14   5         37.55         33.15         4.47 o
  -3  14   5        138.59        147.26        11.25 o
  -2  14   5        121.02        115.19         8.27 o
  -1  14   5        103.02        104.59         6.75 o
   0  14   5         13.37         10.56         3.31 o
   1  14   5        103.55        115.41         5.69 o
   2  14   5        121.12        127.04         6.00 o
   3  14   5        139.48        150.93         7.08 o
   4  14   5         37.33         44.68         6.37 o
   5  14   5          2.77          4.24         3.39 o
  -4  15   5         45.47         52.29         4.97 o
  -3  15   5          3.96          7.76         3.28 o
  -2  15   5         11.04         16.45         3.49 o
  -1  15   5        140.27        173.16         9.90 o
   0  15   5          8.51          8.97         2.82 o
   1  15   5        139.48        162.72         6.97 o
   2  15   5         11.20         10.62         2.46 o
   3  15   5          3.97          1.83         2.54 o
   4  15   5         45.90         53.22         6.07 o
  -3  16   5         21.19         18.13         4.57 o
  -2  16   5         37.89         48.09         5.41 o
  -1  16   5         10.30          5.06         3.59 o
   0  16   5        734.40        821.15        19.85 o
   1  16   5         10.20         11.83         3.19 o
   2  16   5         37.99         41.97         4.43 o
   3  16   5         20.92         18.53         4.78 o
   0  17   5         21.69         17.09         4.48 o
   0   0   6       1681.79       1646.52        16.65 o
   1   0   6       1197.87       1264.23         8.01 o
   2   0   6         39.66         53.88         1.68 o
   3   0   6          8.58          8.61         1.34 o
   4   0   6         69.99         58.68         2.60 o
   5   0   6        844.17        851.70         9.00 o
   6   0   6       2487.55       2595.64        33.16 o
   7   0   6        360.32        347.06        11.75 o
   8   0   6          8.42         10.78         3.12 o
   9   0   6         84.10         76.68         6.88 o
  -9   1   6         66.18         69.12         5.99 o
  -8   1   6         23.11         24.49         3.79 o
  -7   1   6         19.49         17.32         3.00 o
  -6   1   6        301.26        276.95         7.85 o
  -5   1   6          8.64          7.04         1.06 o
  -4   1   6        459.37        472.78         7.25 o
  -3   1   6       5767.87       6006.18        30.29 o
  -2   1   6        215.94        227.85         3.51 o
  -1   1   6       1139.45       1167.86         7.68 o
   0   1   6        558.91        599.64         7.34 o
   1   1   6       1139.06       1161.56         9.24 o
   2   1   6        216.45        227.64         4.63 o
   3   1   6       5767.35       6030.79        32.72 o
   4   1   6        460.22        480.58        10.66 o
   5   1   6          8.75          6.59         1.91 o
   6   1   6        301.83        310.69         8.92 o
   7   1   6         19.49         17.09         3.18 o
   8   1   6         23.26         26.97         3.85 o
   9   1   6         66.13         63.58         6.34 o
  -9   2   6         13.57         14.40         3.60 o
  -8   2   6         67.58         53.66         5.60 o
  -7   2   6        128.02        126.82         7.16 o
  -6   2   6         38.51         43.69         2.95 o
  -5   2   6         16.21         15.08         1.67 o
  -4   2   6        978.14        965.91        10.25 o
  -3   2   6       1809.40       1884.43        14.75 o
  -2   2   6        442.79        509.61         5.70 o
  -1   2   6       1845.43       1843.79        10.11 o
   0   2   6       1284.46       1301.15        10.66 o
   1   2   6       1843.11       1855.35        13.78 o
   2   2   6        445.26        523.24         6.03 o
   3   2   6       1806.98       1878.40        15.92 o
   4   2   6        978.93        968.61        10.48 o
   5   2   6         16.29         16.61         2.40 o
   6   2   6         38.91         37.22         3.72 o
   7   2   6        128.18        115.38         6.40 o
   8   2   6         67.84         60.04         5.24 o
   9   2   6         13.72         13.41         3.75 o
  -9   3   6         22.53         21.12         3.92 o
  -8   3   6         30.39         22.49         4.51 o
  -7   3   6        106.44        119.30         6.29 o
  -6   3   6        135.57        131.56         4.64 o
  -5   3   6       1115.58       1095.71        12.82 o
  -4   3   6        721.62        728.34        10.09 o
  -3   3   6        389.98        410.27         6.22 o
  -2   3   6        651.22        693.92         7.65 o
  -1   3   6       1840.45       1859.89        11.47 o
   0   3   6       1077.44       1194.86        13.42 o
   1   3   6       1844.41       1842.80        12.06 o
   2   3   6        651.76        689.99         7.83 o
   3   3   6        390.14        411.31         5.27 o
   4   3   6        720.71        739.59         8.13 o
   5   3   6       1115.27       1142.44        16.42 o
   6   3   6        134.71        138.15         5.15 o
   7   3   6        106.79        108.84         6.28 o
   8   3   6         30.39         30.89         3.99 o
   9   3   6         22.66         21.48         3.53 o
  -9   4   6         40.83         45.42         6.49 o
  -8   4   6        104.70        109.08         8.71 o
  -7   4   6        107.69        107.36         7.60 o
  -6   4   6        401.67        392.18         9.23 o
  -5   4   6        892.07        851.55        13.04 o
  -4   4   6         64.64         63.15         3.62 o
  -3   4   6         58.82         48.82         2.70 o
  -2   4   6        936.34        929.25         9.53 o
  -1   4   6       2389.29       2518.51        13.84 o
   0   4   6         63.57         44.59         2.36 o
   1   4   6       2387.63       2511.06        19.22 o
   2   4   6        935.07        935.55         8.62 o
   3   4   6         58.83         49.65         2.03 o
   4   4   6         64.26         62.05         2.28 o
   5   4   6        892.66        855.44        11.77 o
   6   4   6        402.73        401.23         8.28 o
   7   4   6        107.32         83.84         5.09 o
   8   4   6        103.94        111.18         6.19 o
   9   4   6         40.71         47.96         4.60 o
  -9   5   6         72.50         71.00        14.81 o
  -8   5   6         95.72        104.32        19.60 o
  -7   5   6        136.47        138.27         9.14 o
  -6   5   6        160.89        153.95         6.61 o
  -5   5   6        190.84        195.11         6.94 o
  -4   5   6         13.41         10.71         1.77 o
  -3   5   6        196.93        193.94         5.43 o
  -2   5   6       1056.92       1067.25        11.57 o
  -1   5   6         89.04         93.30         2.33 o
   0   5   6       1827.55       2049.41        16.44 o
   1   5   6         89.60         88.75         2.63 o
   2   5   6       1058.56       1071.10         8.01 o
   3   5   6        196.52        200.73         4.18 o
   4   5   6         13.45          9.36         1.46 o
   5   5   6        191.34        192.85         5.57 o
   6   5   6        160.40        160.81         5.21 o
   7   5   6        136.79        133.78         5.81 o
   8   5   6         96.07         90.47         5.19 o
   9   5   6         72.56         67.39         4.86 o
  -9   6   6         11.12         17.25         5.96 o
  -8   6   6          6.09          4.76         3.70 o
  -7   6   6        192.20        211.04         8.61 o
  -6   6   6          7.69          5.71         2.35 o
  -5   6   6         54.61         52.12         3.66 o
  -4   6   6        273.77        259.66         7.60 o
  -3   6   6         80.49         79.69         2.79 o
  -2   6   6         73.17         71.53         3.05 o
  -1   6   6       1849.10       1944.69        14.07 o
   0   6   6       1739.40       1888.65        16.44 o
   1   6   6       1847.69       1907.68        15.16 o
   2   6   6         73.39         65.87         3.26 o
   3   6   6         80.74         82.69         2.96 o
   4   6   6        272.78        254.17         5.51 o
   5   6   6         54.36         47.02         2.78 o
   6   6   6          7.71          5.63         1.95 o
   7   6   6        191.65        199.89         6.69 o
   8   6   6          6.24          2.53         2.13 o
   9   6   6         11.10         13.66         3.14 o
  -8   7   6          9.36         12.18         3.71 o
  -7   7   6        115.08        119.56         6.10 o
  -6   7   6         65.43         60.89         4.33 o
  -5   7   6          2.44          2.91         2.09 o
  -4   7   6        297.65        263.52         7.03 o
  -3   7   6        177.65        172.27         5.77 o
  -2   7   6        128.68        127.85         3.91 o
  -1   7   6        121.52        125.13         4.15 o
   0   7   6         42.99         49.27         2.70 o
   1   7   6        120.56        126.12         3.18 o
   2   7   6        130.01        133.71         3.91 o
   3   7   6        178.84        165.70         4.82 o
   4   7   6        297.94        286.30         5.97 o
   5   7   6          2.41          0.74         1.41 o
   6   7   6         64.85         58.52         3.55 o
   7   7   6        114.95        115.80         5.27 o
   8   7   6          9.42         12.15         2.51 o
  -8   8   6        183.22        191.46        10.42 o
  -7   8   6          7.71          9.48         2.65 o
  -6   8   6        239.37        227.61         8.24 o
  -5   8   6         76.96         78.88         4.80 o
  -4   8   6         75.32         73.91         4.37 o
  -3   8   6       1095.10       1076.29        17.82 o
  -2   8   6        480.71        450.03         8.35 o
  -1   8   6         50.83         43.23         2.75 o
   0   8   6        469.81        491.87         7.96 o
   1   8   6         50.94         48.11         2.15 o
   2   8   6        481.63        444.80         7.52 o
   3   8   6       1095.32       1060.70        14.68 o
   4   8   6         75.44         74.86         3.88 o
   5   8   6         77.32         82.20         3.57 o
   6   8   6        239.57        238.63         6.97 o
   7   8   6          7.81          7.27         2.06 o
   8   8   6        182.60        197.71         8.55 o
  -8   9   6         20.72         23.58         5.02 o
  -7   9   6         12.33         10.38         2.62 o
  -6   9   6         54.56         63.68         4.76 o
  -5   9   6        188.63        179.34         7.17 o
  -4   9   6         42.37         43.00         3.62 o
  -3   9   6        102.85         93.00         4.93 o
  -2   9   6         97.36        102.59         4.23 o
  -1   9   6        225.43        253.62         5.99 o
   0   9   6         17.83         14.04         1.62 o
   1   9   6        225.31        237.18         5.96 o
   2   9   6         97.33         91.61         4.25 o
   3   9   6        102.84        101.32         4.65 o
   4   9   6         43.06         42.60         3.21 o
   5   9   6        188.90        181.19         7.08 o
   6   9   6         54.60         57.80         4.02 o
   7   9   6         12.48          9.76         2.44 o
   8   9   6         20.62         25.94         4.84 o
  -7  10   6          2.67          7.86         3.12 o
  -6  10   6          6.01          4.20         2.56 o
  -5  10   6         84.13         83.58         5.22 o
  -4  10   6        186.31        169.54         7.00 o
  -3  10   6        381.22        357.48         8.83 o
  -2  10   6        219.15        193.00         7.01 o
  -1  10   6          1.37          1.91         2.28 o
   0  10   6          7.63         14.79         1.77 o
   1  10   6          1.36          4.41         1.64 o
   2  10   6        220.34        200.80         6.37 o
   3  10   6        381.08        346.53         8.56 o
   4  10   6        186.96        190.06         6.89 o
   5  10   6         83.43         81.02         4.98 o
   6  10   6          6.03          2.81         2.39 o
   7  10   6          2.67         -3.03         3.03 o
  -7  11   6         68.57         68.12         5.87 o
  -6  11   6         88.55         79.07         6.04 o
  -5  11   6        272.61        253.64        10.13 o
  -4  11   6         67.47         72.76         4.68 o
  -3  11   6         11.66          6.64         2.22 o
  -2  11   6        296.96        279.44         8.76 o
  -1  11   6        309.22        310.00         9.07 o
   0  11   6        221.04        205.32         7.59 o
   1  11   6        310.22        313.26         8.12 o
   2  11   6        296.53        278.77         7.80 o
   3  11   6         11.68         11.83         2.39 o
   4  11   6         68.00         73.32         4.76 o
   5  11   6        273.24        270.10        10.32 o
   6  11   6         88.42         95.09         6.50 o
   7  11   6         68.83         69.28         8.19 o
  -6  12   6          7.19          9.87         2.99 o
  -5  12   6         66.80         65.77         5.65 o
  -4  12   6        220.94        212.45         8.24 o
  -3  12   6        296.13        280.27         9.22 o
  -2  12   6        165.89        163.46         7.79 o
  -1  12   6        205.23        199.97         8.46 o
   0  12   6        332.12        321.30        11.54 o
   1  12   6        206.58        197.58         6.81 o
   2  12   6        166.58        154.78         6.15 o
   3  12   6        296.89        288.18         8.48 o
   4  12   6        221.28        227.34         9.09 o
   5  12   6         66.56         80.34         5.54 o
   6  12   6          7.26          5.25         3.52 o
  -6  13   6         31.09         31.20         5.21 o
  -5  13   6        104.83        114.08         7.35 o
  -4  13   6        138.10        143.04         7.13 o
  -3  13   6         87.93         85.96         5.61 o
  -2  13   6         89.69         95.07         6.40 o
  -1  13   6          3.68          2.05         2.85 o
   0  13   6          1.97          0.90         2.87 o
   1  13   6          3.66         -1.00         2.21 o
   2  13   6         89.58         90.08         5.03 o
   3  13   6         88.23         96.24         5.19 o
   4  13   6        138.02        147.04         6.55 o
   5  13   6        104.66        110.48         7.36 o
   6  13   6         30.69         38.61         5.61 o
  -5  14   6         21.27         23.35         4.17 o
  -4  14   6        149.25        161.04         8.74 o
  -3  14   6         57.19         54.18         4.82 o
  -2  14   6          4.91          6.29         2.92 o
  -1  14   6        174.19        168.22         9.45 o
   0  14   6          0.62         -0.57         2.75 o
   1  14   6        174.14        188.41         7.21 o
   2  14   6          4.95          3.95         2.28 o
   3  14   6         57.75         51.92         4.40 o
   4  14   6        149.20        168.55         8.62 o
   5  14   6         21.34         22.48         3.61 o
  -4  15   6         85.41        102.19         8.28 o
  -3  15   6         92.59         98.72         7.14 o
  -2  15   6          2.64          3.29         2.97 o
  -1  15   6         19.61         15.56         4.09 o
   0  15   6         69.35         64.96         6.58 o
   1  15   6         19.79         22.04         3.50 o
   2  15   6          2.67          7.77         2.32 o
   3  15   6         92.43        109.31         6.01 o
   4  15   6         85.72        106.09         8.70 o
  -3  16   6         19.77         15.99         4.63 o
  -2  16   6         41.18         44.63         6.24 o
  -1  16   6         35.70         44.47         5.82 o
   0  16   6         28.37         20.12         4.04 o
   1  16   6         35.82         38.94         4.76 o
   2  16   6         41.01         39.46         4.45 o
   3  16   6         19.60         14.13         3.77 o
   1   0   7       5733.70       5942.92        29.75 o
   2   0   7       1751.55       1993.97        17.98 o
   3   0   7         27.39         26.40         1.65 o
   4   0   7        585.43        577.33         8.28 o
   5   0   7          4.10          4.00         1.41 o
   6   0   7        161.08        139.85         5.72 o
   7   0   7         90.70         84.05         5.77 o
   8   0   7         30.39         31.31         4.68 o
   9   0   7          7.77          6.57         3.33 o
  -9   1   7         44.85         53.37         5.99 o
  -8   1   7         55.05         51.57         5.48 o
  -7   1   7          8.34          6.14         2.38 o
  -6   1   7         29.95         37.92         3.33 o
  -5   1   7        149.92        150.95         4.57 o
  -4   1   7        114.96        109.80         3.61 o
  -3   1   7        964.77       1032.30         8.61 o
  -2   1   7        210.15        233.45         3.06 o
  -1   1   7        538.80        561.93         4.98 o
   0   1   7          0.09          0.81         0.66 o
   1   1   7        540.01        573.02        11.90 o
   2   1   7        211.63        236.48         3.68 o
   3   1   7        964.83        996.75        10.87 o
   4   1   7        114.93        111.23         3.43 o
   5   1   7        148.73        154.60         5.62 o
   6   1   7         29.85         37.73         3.61 o
   7   1   7          8.48          3.23         2.75 o
   8   1   7         54.66         57.10         5.14 o
   9   1   7         44.87         44.80         5.62 o
  -9   2   7         19.27         19.53         3.81 o
  -8   2   7        170.48        159.95         9.06 o
  -7   2   7         39.96         37.88         3.91 o
  -6   2   7         79.41         72.70         5.02 o
  -5   2   7          1.17          2.26         1.51 o
  -4   2   7        109.41        109.20         2.96 o
  -3   2   7        156.27        163.90         3.58 o
  -2   2   7       1338.56       1377.55         8.99 o
  -1   2   7          1.42          2.44         0.58 o
   0   2   7        372.38        356.62         5.15 o
   1   2   7          1.49          2.13         0.73 o
   2   2   7       1339.55       1390.96         8.91 o
   3   2   7        156.77        168.69         3.80 o
   4   2   7        109.68        106.32         3.96 o
   5   2   7          1.12         -0.67         1.88 o
   6   2   7         79.70         71.31         5.71 o
   7   2   7         40.55         36.26         3.66 o
   8   2   7        170.62        153.85         7.25 o
   9   2   7         19.30         12.85         4.36 o
  -9   3   7         96.49         96.41         7.92 o
  -8   3   7         72.19         67.08         8.43 o
  -7   3   7        107.98        100.75         7.57 o
  -6   3   7         59.20         59.36         3.62 o
  -5   3   7        393.17        419.09         7.40 o
  -4   3   7        651.40        656.31         8.99 o
  -3   3   7        433.09        449.51         6.27 o
  -2   3   7        574.57        561.15         5.62 o
  -1   3   7        194.92        196.20         2.96 o
   0   3   7         39.35         48.68         2.42 o
   1   3   7        194.59        192.45         3.29 o
   2   3   7        574.55        560.66         8.49 o
   3   3   7        432.78        461.45         4.96 o
   4   3   7        652.76        662.32         9.22 o
   5   3   7        393.22        408.47         8.37 o
   6   3   7         59.52         60.05         4.26 o
   7   3   7        107.79         89.27         5.28 o
   8   3   7         71.85         65.19         4.91 o
   9   3   7         96.60        106.78         6.58 o
  -9   4   7          8.58         11.50         4.34 o
  -8   4   7          4.75         -0.97         4.54 o
  -7   4   7        183.71        178.99         8.63 o
  -6   4   7         77.72         76.84         4.05 o
  -5   4   7        316.98        324.25         8.55 o
  -4   4   7        254.37        235.76         5.81 o
  -3   4   7         41.83         41.12         2.43 o
  -2   4   7        315.47        303.91         5.23 o
  -1   4   7        416.08        499.10         4.87 o
   0   4   7         85.44         80.18         2.76 o
   1   4   7        416.87        499.58         7.52 o
   2   4   7        315.52        299.21         5.63 o
   3   4   7         41.91         43.36         1.99 o
   4   4   7        253.89        243.17         4.65 o
   5   4   7        316.13        322.10         6.70 o
   6   4   7         77.36         78.68         4.43 o
   7   4   7        183.99        170.67         7.08 o
   8   4   7          4.81          2.75         2.49 o
   9   4   7          8.66         11.21         2.65 o
  -9   5   7          6.09         -1.36         4.38 o
  -8   5   7         24.45         29.24         6.14 o
  -7   5   7         47.57         45.16         4.25 o
  -6   5   7         72.88         72.04         4.99 o
  -5   5   7       1240.38       1217.27        20.77 o
  -4   5   7        224.58        216.90         5.82 o
  -3   5   7       1385.66       1374.69        15.91 o
  -2   5   7        534.76        532.25         7.89 o
  -1   5   7       1278.61       1339.70         9.89 o
   0   5   7       1201.75       1178.68        11.09 o
   1   5   7       1279.35       1338.41        14.67 o
   2   5   7        533.93        532.66         6.59 o
   3   5   7       1386.89       1408.75        12.48 o
   4   5   7        225.13        203.74         4.38 o
   5   5   7       1239.04       1205.10        17.52 o
   6   5   7         72.49         57.12         3.24 o
   7   5   7         47.70         42.28         3.52 o
   8   5   7         24.70         19.36         2.88 o
   9   5   7          6.16          9.05         2.80 o
  -9   6   7        155.80        143.39        13.26 o
  -8   6   7        111.72        123.58         9.36 o
  -7   6   7         21.37         26.55         3.28 o
  -6   6   7         67.54         61.35         6.28 o
  -5   6   7        668.08        677.00        13.27 o
  -4   6   7          8.30          4.56         1.80 o
  -3   6   7        105.40        108.62         4.41 o
  -2   6   7        298.30        309.23         5.76 o
  -1   6   7        749.85        815.43         8.21 o
   0   6   7        741.33        825.06        10.04 o
   1   6   7        748.79        800.29         8.71 o
   2   6   7        298.47        323.44         4.42 o
   3   6   7        106.01        103.39         3.37 o
   4   6   7          8.58          7.65         1.56 o
   5   6   7        668.92        673.70         9.93 o
   6   6   7         67.93         64.16         3.48 o
   7   6   7         21.31         23.96         2.75 o
   8   6   7        111.91        125.30         7.08 o
   9   6   7        155.66        173.34         7.61 o
  -8   7   7          7.15          7.27         2.86 o
  -7   7   7         21.56         28.24         3.39 o
  -6   7   7         25.17         24.15         3.02 o
  -5   7   7         90.13         82.86         4.67 o
  -4   7   7        974.59        977.96        14.83 o
  -3   7   7        415.75        415.29         8.94 o
  -2   7   7         18.71         13.83         1.67 o
  -1   7   7        164.18        188.68         4.63 o
   0   7   7        194.91        181.34         4.80 o
   1   7   7        163.34        185.06         3.59 o
   2   7   7         18.69         16.59         1.66 o
   3   7   7        415.88        405.89         7.62 o
   4   7   7        975.80        983.52        13.18 o
   5   7   7         90.02         91.16         4.10 o
   6   7   7         25.18         28.19         2.69 o
   7   7   7         21.94         26.12         2.82 o
   8   7   7          7.30          6.33         2.19 o
  -8   8   7         72.92         80.85         7.69 o
  -7   8   7          7.64          4.89         3.12 o
  -6   8   7         70.74         76.63         4.95 o
  -5   8   7        432.72        416.13        10.42 o
  -4   8   7        264.13        248.69         7.65 o
  -3   8   7        381.39        386.71         9.19 o
  -2   8   7        290.19        290.30         6.24 o
  -1   8   7         10.01         14.23         1.78 o
   0   8   7       1566.17       1673.78        18.20 o
   1   8   7          9.85         14.39         1.24 o
   2   8   7        290.70        290.45         6.04 o
   3   8   7        381.17        374.00         7.70 o
   4   8   7        263.56        250.48         6.97 o
   5   8   7        432.44        426.58         8.80 o
   6   8   7         70.52         64.28         4.27 o
   7   8   7          7.64          4.98         2.36 o
   8   8   7         72.78         80.71         5.23 o
  -8   9   7         22.42         11.05         5.86 o
  -7   9   7          7.99         12.92         2.80 o
  -6   9   7        103.90        103.08         5.83 o
  -5   9   7         29.48         29.50         3.47 o
  -4   9   7        412.64        411.92        10.68 o
  -3   9   7       1271.45       1244.61        21.19 o
  -2   9   7         47.34         47.93         3.07 o
  -1   9   7        100.13         97.18         4.79 o
   0   9   7          6.17          6.41         1.23 o
   1   9   7        100.59         97.54         3.96 o
   2   9   7         47.94         46.32         2.95 o
   3   9   7       1270.22       1248.99        15.75 o
   4   9   7        412.92        406.02         9.13 o
   5   9   7         29.45         24.24         3.13 o
   6   9   7        103.47        109.00         5.41 o
   7   9   7          8.13          8.47         2.38 o
   8   9   7         22.46         10.32         3.11 o
  -7  10   7         14.08         16.92         3.23 o
  -6  10   7        465.67        466.74        12.44 o
  -5  10   7        217.49        212.81         8.12 o
  -4  10   7         47.65         41.24         3.80 o
  -3  10   7        708.56        703.96        14.54 o
  -2  10   7        533.96        521.32        11.54 o
  -1  10   7        193.26        188.69         6.90 o
   0  10   7        181.20        159.46         5.83 o
   1  10   7        193.39        179.40         5.57 o
   2  10   7        535.04        514.65        10.32 o
   3  10   7        709.31        685.09        12.39 o
   4  10   7         47.91         51.03         4.47 o
   5  10   7        217.78        215.05         9.15 o
   6  10   7        465.43        493.72        16.60 o
   7  10   7         14.10          5.08         2.97 o
  -7  11   7         39.71         31.91         5.59 o
  -6  11   7         39.74         42.74         4.35 o
  -5  11   7         28.68         34.03         3.97 o
  -4  11   7         12.94         14.00         2.58 o
  -3  11   7          6.76          6.60         2.79 o
  -2  11   7        242.57        236.21         8.16 o
  -1  11   7        250.41        213.98         7.70 o
   0  11   7         24.96         26.05         2.91 o
   1  11   7        250.31        218.69         6.47 o
   2  11   7        241.80        229.11         7.21 o
   3  11   7          6.90          9.96         2.31 o
   4  11   7         13.09         12.01         2.43 o
   5  11   7         28.55         25.20         3.81 o
   6  11   7         39.67         43.64         4.82 o
   7  11   7         40.16         42.83         7.47 o
  -6  12   7         32.49         29.44         5.52 o
  -5  12   7          3.09          6.30         4.60 o
  -4  12   7        146.12        136.47         6.33 o
  -3  12   7        246.38        236.04         7.91 o
  -2  12   7        150.75        140.76         6.75 o
  -1  12   7        270.50        278.34         9.11 o
   0  12   7         94.30         63.75         4.64 o
   1  12   7        271.62        288.13         8.23 o
   2  12   7        151.55        142.02         5.99 o
   3  12   7        247.10        233.04         7.79 o
   4  12   7        146.49        137.02         6.18 o
   5  12   7          3.14          2.70         2.55 o
   6  12   7         32.64         34.38         4.34 o
  -6  13   7         61.81         64.29         8.94 o
  -5  13   7         52.17         53.83         5.22 o
  -4  13   7         51.88         52.19         5.09 o
  -3  13   7         53.96         55.06         5.19 o
  -2  13   7         13.28         12.37         3.26 o
  -1  13   7         36.18         30.35         4.57 o
   0  13   7        199.14        201.59         8.86 o
   1  13   7         35.99         29.29         3.11 o
   2  13   7         13.13         10.88         2.52 o
   3  13   7         53.88         55.58         4.15 o
   4  13   7         52.25         60.81         4.98 o
   5  13   7         52.26         66.37         4.99 o
   6  13   7         62.37         64.40         8.35 o
  -5  14   7        226.41        236.05        10.84 o
  -4  14   7         44.65         38.38         4.77 o
  -3  14   7        106.45        112.02         7.33 o
  -2  14   7        145.57        143.42         8.03 o
  -1  14   7          9.22          5.50         3.51 o
   0  14   7        247.19        256.84        10.37 o
   1  14   7          8.96         10.08         2.76 o
   2  14   7        144.53        133.04         6.33 o
   3  14   7        106.79        102.24         6.16 o
   4  14   7         44.68         49.67         4.66 o
   5  14   7        225.95        248.31        12.79 o
  -4  15   7        127.40        147.30         8.79 o
  -3  15   7          8.69         13.55         3.50 o
  -2  15   7         36.68         47.74         5.25 o
  -1  15   7         54.84         69.24         6.71 o
   0  15   7          2.54          2.35         2.85 o
   1  15   7         54.55         54.06         5.40 o
   2  15   7         36.96         42.73         4.35 o
   3  15   7          8.70          6.05         2.64 o
   4  15   7        127.79        148.13         9.68 o
  -2  16   7         47.10         53.97         6.87 o
  -1  16   7         56.23         56.10         6.48 o
   0  16   7          3.19         -3.29         3.29 o
   1  16   7         56.48         56.55         5.59 o
   2  16   7         47.30         63.29         5.34 o
   0   0   8        135.79        164.65         3.67 o
   1   0   8        255.42        260.94         4.24 o
   2   0   8        225.43        272.55         3.75 o
   3   0   8        662.91        681.30         7.72 o
   4   0   8        943.24        971.87        11.40 o
   5   0   8          0.74          1.19         1.10 o
   6   0   8          8.72          7.25         2.28 o
   7   0   8         47.98         41.85         4.52 o
   8   0   8         12.56          6.40         2.92 o
   9   0   8         44.39         47.23         5.07 o
  -9   1   8          0.89         -0.94         3.45 o
  -8   1   8          4.74         -2.05         4.72 o
  -7   1   8         14.50         12.39         2.56 o
  -6   1   8        240.16        224.00         7.35 o
  -5   1   8        484.61        502.20         8.09 o
  -4   1   8        730.76        790.43         9.62 o
  -3   1   8        706.69        725.54         7.52 o
  -2   1   8        822.32        830.36         6.56 o
  -1   1   8       2141.80       2248.67        15.06 o
   0   1   8        997.16       1022.24        14.37 o
   1   1   8       2142.49       2261.00        30.86 o
   2   1   8        823.45        851.56         7.92 o
   3   1   8        705.78        710.73         7.20 o
   4   1   8        732.02        783.90         9.82 o
   5   1   8        485.79        499.39        10.25 o
   6   1   8        239.88        215.66         9.08 o
   7   1   8         14.59         12.94         3.11 o
   8   1   8          4.93          7.42         2.68 o
   9   1   8          0.90          0.65         3.22 o
  -9   2   8         71.99         80.27         6.48 o
  -8   2   8        130.04        138.68         8.65 o
  -7   2   8         66.15         53.51         4.48 o
  -6   2   8         47.96         44.71         2.99 o
  -5   2   8        289.10        278.98         6.43 o
  -4   2   8         51.65         44.96         1.63 o
  -3   2   8        193.45        189.19         3.91 o
  -2   2   8        104.63        106.55         2.00 o
  -1   2   8        628.46        606.49         6.32 o
   0   2   8        303.06        320.20         5.11 o
   1   2   8        629.28        607.44         6.57 o
   2   2   8        104.20        107.26         2.37 o
   3   2   8        192.99        183.36         4.37 o
   4   2   8         51.29         43.16         2.54 o
   5   2   8        288.08        286.13         7.75 o
   6   2   8         47.50         46.19         3.64 o
   7   2   8         66.43         59.73         4.59 o
   8   2   8        129.55        140.18         7.07 o
   9   2   8         71.85         79.17         5.86 o
  -9   3   8        110.73        118.07         8.63 o
  -8   3   8          2.36          5.57         4.43 o
  -7   3   8          6.63          7.49         2.37 o
  -6   3   8        124.49        115.97         4.88 o
  -5   3   8        210.61        210.62         5.58 o
  -4   3   8        696.90        722.08         8.65 o
  -3   3   8        748.44        762.53         8.50 o
  -2   3   8        262.06        250.50         3.49 o
  -1   3   8        387.91        381.80         5.20 o
   0   3   8         43.16         39.31         1.99 o
   1   3   8        388.20        376.83         4.86 o
   2   3   8        261.08        249.72         3.77 o
   3   3   8        749.53        764.64         6.55 o
   4   3   8        698.28        712.51         9.44 o
   5   3   8        210.72        191.08         6.45 o
   6   3   8        125.18        109.34         6.46 o
   7   3   8          6.53          9.17         2.51 o
   8   3   8          2.46          5.20         2.44 o
   9   3   8        110.92        109.75         6.78 o
  -9   4   8         81.90         99.86        14.53 o
  -8   4   8         86.54         78.15        11.26 o
  -7   4   8          6.88          7.74         2.67 o
  -6   4   8         40.21         46.93         3.28 o
  -5   4   8         51.08         49.53         3.16 o
  -4   4   8       1217.72       1216.25        13.31 o
  -3   4   8        138.08        150.62         3.72 o
  -2   4   8        328.58        302.32         4.79 o
  -1   4   8        339.86        337.52         4.51 o
   0   4   8        570.03        633.51         6.68 o
   1   4   8        340.63        348.58         4.63 o
   2   4   8        327.78        305.79         5.60 o
   3   4   8        137.63        147.31         3.92 o
   4   4   8       1214.01       1205.13        12.05 o
   5   4   8         51.06         49.87         2.91 o
   6   4   8         40.09         44.72         3.33 o
   7   4   8          6.71          4.75         2.33 o
   8   4   8         87.46         78.90         5.46 o
   9   4   8         82.07         83.30         5.47 o
  -9   5   8         65.45         61.39         8.83 o
  -8   5   8          2.75         -1.98         4.08 o
  -7   5   8         58.97         54.28         4.51 o
  -6   5   8        111.29        116.75         6.32 o
  -5   5   8       1380.46       1388.95        17.97 o
  -4   5   8        428.27        401.37         8.05 o
  -3   5   8        101.67         93.50         3.62 o
  -2   5   8        277.14        284.76         6.45 o
  -1   5   8         40.42         43.38         1.47 o
   0   5   8         38.32         27.71         2.16 o
   1   5   8         40.43         48.48         2.71 o
   2   5   8        276.56        276.71         3.84 o
   3   5   8        101.69         93.59         2.67 o
   4   5   8        429.09        401.84         8.95 o
   5   5   8       1381.89       1384.63        16.04 o
   6   5   8        110.99        112.64         4.47 o
   7   5   8         59.14         53.09         3.97 o
   8   5   8          2.82          1.38         2.27 o
   9   5   8         65.58         62.38         4.82 o
  -8   6   8        137.92        126.18         9.45 o
  -7   6   8         27.95         26.81         3.41 o
  -6   6   8        142.20        140.08         6.08 o
  -5   6   8       1446.04       1410.74        18.99 o
  -4   6   8        618.18        601.39        11.00 o
  -3   6   8        190.85        171.23         5.04 o
  -2   6   8        504.55        483.58         7.33 o
  -1   6   8        700.67        755.11         7.82 o
   0   6   8         12.58          8.62         1.26 o
   1   6   8        699.77        750.63        10.67 o
   2   6   8        505.19        497.37         6.27 o
   3   6   8        190.13        178.28         4.44 o
   4   6   8        616.11        610.60         8.19 o
   5   6   8       1445.02       1421.14        22.04 o
   6   6   8        142.38        140.55         4.96 o
   7   6   8         28.13         27.77         3.06 o
   8   6   8        137.43        141.78         6.62 o
  -8   7   8         18.71         26.23         3.87 o
  -7   7   8          0.04          2.47         2.66 o
  -6   7   8         40.21         31.19         3.37 o
  -5   7   8        140.27        143.79         6.16 o
  -4   7   8        600.43        570.19        11.15 o
  -3   7   8        942.65        933.61        12.63 o
  -2   7   8        133.94        134.80         4.09 o
  -1   7   8        312.45        318.73         6.90 o
   0   7   8        251.94        237.99         5.53 o
   1   7   8        312.18        330.04         7.29 o
   2   7   8        134.30        128.60         3.92 o
   3   7   8        942.39        952.71        10.97 o
   4   7   8        599.26        592.45         8.65 o
   5   7   8        141.16        145.63         5.59 o
   6   7   8         40.14         44.15         3.32 o
   7   7   8          0.04         -0.94         2.20 o
   8   7   8         18.42         18.11         3.38 o
  -8   8   8         51.02         60.00         5.43 o
  -7   8   8          1.78          5.39         2.61 o
  -6   8   8         34.05         38.88         3.81 o
  -5   8   8        176.51        175.04         6.87 o
  -4   8   8        429.16        410.36         9.90 o
  -3   8   8         33.22         26.45         2.32 o
  -2   8   8        117.11         99.09         3.77 o
  -1   8   8        130.46        128.85         5.19 o
   0   8   8        101.38        107.20         3.79 o
   1   8   8        130.51        121.92         4.22 o
   2   8   8        117.44        100.30         3.60 o
   3   8   8         32.88         29.44         2.36 o
   4   8   8        428.80        426.27         9.21 o
   5   8   8        176.23        177.12         7.35 o
   6   8   8         34.01         34.16         3.36 o
   7   8   8          1.76          2.08         2.32 o
   8   8   8         51.22         57.03         5.00 o
  -8   9   8          6.71          9.64         2.86 o
  -7   9   8         55.98         61.92         4.73 o
  -6   9   8          0.35          1.05         2.19 o
  -5   9   8        181.89        167.61         6.99 o
  -4   9   8        238.58        222.83         6.90 o
  -3   9   8         94.35         91.50         4.00 o
  -2   9   8         67.57         57.65         3.06 o
  -1   9   8        148.86        142.78         5.76 o
   0   9   8          2.51          4.40         1.63 o
   1   9   8        148.35        150.59         4.92 o
   2   9   8         67.23         56.30         3.21 o
   3   9   8         94.46         91.27         5.02 o
   4   9   8        239.20        220.91         7.78 o
   5   9   8        180.37        172.05         7.76 o
   6   9   8          0.33          0.19         2.29 o
   7   9   8         55.68         63.13         4.54 o
   8   9   8          6.75         13.65         3.27 o
  -7  10   8         18.09         11.56         3.14 o
  -6  10   8         51.71         54.18         4.58 o
  -5  10   8        207.18        196.38         7.85 o
  -4  10   8        300.54        298.18         8.28 o
  -3  10   8        253.75        248.43         6.66 o
  -2  10   8        279.98        241.99         7.10 o
  -1  10   8         84.54         79.84         4.68 o
   0  10   8          3.24          2.35         1.61 o
   1  10   8         84.07         70.30         3.67 o
   2  10   8        279.51        243.61         6.64 o
   3  10   8        253.90        251.29         8.33 o
   4  10   8        301.01        304.20         9.43 o
   5  10   8        206.41        189.32         8.80 o
   6  10   8         51.50         51.40         5.17 o
   7  10   8         18.04         24.52         4.01 o
  -7  11   8         14.48         15.67         6.84 o
  -6  11   8         10.34          9.62         3.24 o
  -5  11   8        168.00        167.12         8.41 o
  -4  11   8         51.44         50.52         4.33 o
  -3  11   8        183.40        186.27         6.76 o
  -2  11   8         17.88         15.63         2.47 o
  -1  11   8         90.59         78.48         4.85 o
   0  11   8         30.18         27.46         3.28 o
   1  11   8         90.31         79.10         3.80 o
   2  11   8         18.08         15.82         2.48 o
   3  11   8        182.17        173.35         6.61 o
   4  11   8         51.70         52.32         4.39 o
   5  11   8        167.20        171.34         8.65 o
   6  11   8         10.36          9.58         3.00 o
   7  11   8         14.54          7.87         3.35 o
  -6  12   8         28.51         28.11         4.80 o
  -5  12   8         18.28         26.33         3.64 o
  -4  12   8         41.18         39.17         3.90 o
  -3  12   8         24.82         21.60         3.35 o
  -2  12   8          4.24          2.32         2.48 o
  -1  12   8        319.93        318.54        10.72 o
   0  12   8          6.44          7.78         2.47 o
   1  12   8        319.52        312.49         8.63 o
   2  12   8          4.26          2.51         2.15 o
   3  12   8         25.26         21.50         2.88 o
   4  12   8         41.09         40.46         4.62 o
   5  12   8         18.37         20.52         3.25 o
   6  12   8         28.67         25.51         4.12 o
  -5  13   8        172.89        169.87         9.02 o
  -4  13   8         39.20         50.19         5.14 o
  -3  13   8         38.44         35.95         3.93 o
  -2  13   8         10.62         11.60         2.96 o
  -1  13   8          8.37          8.12         3.42 o
   0  13   8          4.70         -0.94         2.46 o
   1  13   8          8.34         11.06         2.53 o
   2  13   8         10.87         11.22         2.41 o
   3  13   8         38.11         37.73         3.55 o
   4  13   8         38.91         42.58         3.81 o
   5  13   8        173.29        171.69        10.08 o
  -5  14   8         35.47         41.79         5.56 o
  -4  14   8         68.65         68.98         6.12 o
  -3  14   8          8.84         15.24         3.64 o
  -2  14   8         88.24         98.36         6.69 o
  -1  14   8        121.09        145.56         8.97 o
   0  14   8          1.78         -0.65         2.68 o
   1  14   8        121.04        105.74         6.85 o
   2  14   8         88.14         93.37         6.04 o
   3  14   8          8.86         13.45         4.06 o
   4  14   8         68.63         63.97         5.35 o
   5  14   8         35.53         36.86         4.51 o
  -3  15   8         74.77         77.73         6.58 o
  -2  15   8         59.42         67.83         7.64 o
  -1  15   8         66.14         86.10         8.09 o
   0  15   8         14.97         14.98         4.54 o
   1  15   8         66.31         71.33         5.99 o
   2  15   8         59.27         58.03         5.03 o
   3  15   8         74.47         91.34         6.40 o
  -2  16   8         39.54         26.39         4.94 o
  -1  16   8         40.94         43.90         5.22 o
   0  16   8          8.04         10.80         3.27 o
   1  16   8         40.60         42.43         5.02 o
   2  16   8         39.54         32.87         4.34 o
   1   0   9        749.03        732.79         7.84 o
   2   0   9         65.45         70.37         2.02 o
   3   0   9         53.95         56.04         2.28 o
   4   0   9        473.07        448.20        11.09 o
   5   0   9         15.87         18.76         1.82 o
   6   0   9          7.86          5.41         2.36 o
   7   0   9         20.15         13.79         2.73 o
   8   0   9        396.21        359.36        12.42 o
   9   0   9         96.02        109.46         7.89 o
  -9   1   9          2.78          6.67         3.49 o
  -8   1   9         85.87         91.12         7.16 o
  -7   1   9         86.62         79.16         5.06 o
  -6   1   9        132.65        118.96         5.21 o
  -5   1   9         33.99         50.90         2.98 o
  -4   1   9       1377.03       1396.18        13.16 o
  -3   1   9        271.75        264.97         5.56 o
  -2   1   9        184.45        177.08         2.79 o
  -1   1   9        429.66        433.02         4.94 o
   0   1   9        807.34        848.33         8.60 o
   1   1   9        427.93        443.00         9.90 o
   2   1   9        184.86        172.57         3.35 o
   3   1   9        271.73        260.69         4.87 o
   4   1   9       1376.95       1377.49        14.09 o
   5   1   9         33.89         44.58         3.49 o
   6   1   9        133.43        125.33         5.72 o
   7   1   9         87.07         85.46         5.55 o
   8   1   9         86.08         91.13         5.89 o
   9   1   9          2.80         -0.47         2.70 o
  -9   2   9         44.19         45.39         5.74 o
  -8   2   9          1.21          1.67         2.96 o
  -7   2   9         87.78         75.94         5.59 o
  -6   2   9         87.94         73.52         5.58 o
  -5   2   9        701.99        700.23         9.84 o
  -4   2   9        120.29        104.07         3.08 o
  -3   2   9       1654.00       1646.80        16.41 o
  -2   2   9          3.79          2.66         0.72 o
  -1   2   9       1016.93       1120.27         9.57 o
   0   2   9        500.81        513.91         6.90 o
   1   2   9       1015.20       1108.11        10.17 o
   2   2   9          3.65          2.55         0.76 o
   3   2   9       1652.23       1639.96        12.36 o
   4   2   9        120.43        108.06         3.74 o
   5   2   9        701.73        680.16        18.45 o
   6   2   9         88.23         71.34         4.48 o
   7   2   9         87.79         73.85         5.01 o
   8   2   9          1.20          3.43         2.39 o
   9   2   9         44.49         45.50         4.62 o
  -9   3   9          5.98         -1.96         3.28 o
  -8   3   9         22.62         21.30         4.88 o
  -7   3   9         58.82         49.84         5.01 o
  -6   3   9        359.35        373.36         8.35 o
  -5   3   9        202.87        204.62         4.99 o
  -4   3   9        536.09        525.13         9.08 o
  -3   3   9        821.00        841.09         8.25 o
  -2   3   9        643.26        681.98         6.12 o
  -1   3   9       1619.04       1697.81        13.82 o
   0   3   9        568.54        559.70         7.55 o
   1   3   9       1618.18       1680.58        15.41 o
   2   3   9        646.05        682.08         6.84 o
   3   3   9        820.84        820.14         7.00 o
   4   3   9        535.92        523.27         8.78 o
   5   3   9        202.76        190.03         6.61 o
   6   3   9        358.56        377.44         9.04 o
   7   3   9         58.82         52.90         4.30 o
   8   3   9         22.29         27.97         3.69 o
   9   3   9          6.07          4.85         2.70 o
  -9   4   9         19.84         20.04         5.80 o
  -8   4   9         20.51         15.03        11.66 o
  -7   4   9         47.78         56.78         4.29 o
  -6   4   9         56.85         46.77         3.11 o
  -5   4   9        313.68        311.60         6.63 o
  -4   4   9        862.77        816.96        10.19 o
  -3   4   9       1077.94       1046.38        11.46 o
  -2   4   9         52.49         57.10         1.94 o
  -1   4   9        377.04        374.29         5.73 o
   0   4   9        147.45        132.25         3.03 o
   1   4   9        376.87        382.52         4.64 o
   2   4   9         52.75         55.00         2.10 o
   3   4   9       1076.94       1053.42        11.91 o
   4   4   9        863.47        803.95        10.31 o
   5   4   9        313.60        295.31         6.70 o
   6   4   9         57.14         46.06         3.29 o
   7   4   9         47.26         48.34         3.90 o
   8   4   9         20.67         18.35         2.78 o
   9   4   9         19.95         13.93         2.86 o
  -8   5   9         93.33         84.61         9.81 o
  -7   5   9         15.78         19.73         2.98 o
  -6   5   9        108.69        106.03         4.82 o
  -5   5   9        266.57        271.34         7.12 o
  -4   5   9        264.02        248.11         6.27 o
  -3   5   9        909.69        908.03        10.95 o
  -2   5   9         99.14         99.42         2.95 o
  -1   5   9        169.58        180.89         3.52 o
   0   5   9         31.99         31.92         2.25 o
   1   5   9        169.27        181.67         5.03 o
   2   5   9         99.55         98.75         3.00 o
   3   5   9        909.34        906.63        10.65 o
   4   5   9        264.54        240.39         5.10 o
   5   5   9        267.08        271.15         6.48 o
   6   5   9        109.11         95.77         4.46 o
   7   5   9         15.88         14.07         2.50 o
   8   5   9         92.92         91.94         5.45 o
  -8   6   9        224.48        240.81        12.45 o
  -7   6   9         43.07         49.11         4.98 o
  -6   6   9        215.85        223.77         7.66 o
  -5   6   9        242.15        228.01         6.76 o
  -4   6   9         41.33         48.90         3.14 o
  -3   6   9        372.79        394.00         7.72 o
  -2   6   9        137.32        135.47         3.84 o
  -1   6   9         88.93         94.29         3.06 o
   0   6   9        253.37        272.49         5.60 o
   1   6   9         89.59         90.71         3.86 o
   2   6   9        137.64        133.43         3.98 o
   3   6   9        371.28        380.46         6.41 o
   4   6   9         41.56         46.25         2.54 o
   5   6   9        241.85        230.29         6.00 o
   6   6   9        216.17        221.24         6.34 o
   7   6   9         43.22         43.59         3.71 o
   8   6   9        224.01        234.37         9.60 o
  -8   7   9          1.31          1.07         2.44 o
  -7   7   9         56.78         58.83         4.69 o
  -6   7   9         24.02         24.51         3.16 o
  -5   7   9         16.37         10.76         2.04 o
  -4   7   9         36.66         31.29         2.69 o
  -3   7   9        613.89        623.75         9.39 o
  -2   7   9        357.76        369.06         6.76 o
  -1   7   9         66.00         77.81         3.08 o
   0   7   9        213.85        217.03         5.34 o
   1   7   9         65.44         78.22         3.76 o
   2   7   9        357.21        370.89         6.76 o
   3   7   9        613.11        615.88        10.14 o
   4   7   9         36.96         30.65         2.51 o
   5   7   9         16.23         12.21         2.29 o
   6   7   9         23.92         21.75         2.65 o
   7   7   9         56.26         51.36         4.22 o
   8   7   9          1.35          0.90         2.39 o
  -8   8   9         15.90         14.90         3.80 o
  -7   8   9         69.77         66.43         5.44 o
  -6   8   9        308.58        314.21         9.66 o
  -5   8   9        309.76        306.07         8.32 o
  -4   8   9          6.46          5.34         1.76 o
  -3   8   9         78.33         67.37         3.29 o
  -2   8   9        943.60        941.42        11.76 o
  -1   8   9         12.94         14.04         2.00 o
   0   8   9        242.77        265.32         5.90 o
   1   8   9         12.81         11.27         1.80 o
   2   8   9        943.77        931.92        13.62 o
   3   8   9         78.37         69.52         3.90 o
   4   8   9          6.58          5.67         1.83 o
   5   8   9        309.69        324.52         8.60 o
   6   8   9        309.44        314.75        10.32 o
   7   8   9         69.68         74.17         4.93 o
   8   8   9         15.85         27.78         3.74 o
  -7   9   9         49.12         61.73         5.40 o
  -6   9   9         60.86         65.02         4.90 o
  -5   9   9         12.35         10.05         2.52 o
  -4   9   9         39.56         41.12         3.00 o
  -3   9   9        196.49        206.32         5.87 o
  -2   9   9        223.14        210.80         5.93 o
  -1   9   9         89.85         70.68         4.26 o
   0   9   9         19.34         12.33         1.75 o
   1   9   9         90.01         72.99         3.59 o
   2   9   9        223.06        211.04         8.17 o
   3   9   9        196.31        195.77         6.54 o
   4   9   9         39.39         37.37         3.48 o
   5   9   9         12.34         15.50         2.94 o
   6   9   9         60.94         57.17         5.38 o
   7   9   9         49.26         52.18         5.33 o
  -7  10   9         15.17         17.02         3.26 o
  -6  10   9         81.52         86.22         5.67 o
  -5  10   9          4.20          5.72         2.48 o
  -4  10   9          0.64          2.70         2.02 o
  -3  10   9        170.52        165.99         6.86 o
  -2  10   9         42.44         38.85         3.55 o
  -1  10   9         44.17         38.65         3.49 o
   0  10   9        218.00        168.64         6.08 o
   1  10   9         43.82         41.59         3.02 o
   2  10   9         42.96         38.59         2.96 o
   3  10   9        170.04        171.13         7.15 o
   4  10   9          0.59          0.53         2.36 o
   5  10   9          4.33          3.66         2.91 o
   6  10   9         81.53         93.52         6.76 o
   7  10   9         15.06         23.63         4.19 o
  -6  11   9         33.03         36.81         5.31 o
  -5  11   9         19.01         23.47         3.68 o
  -4  11   9          9.50          5.68         2.39 o
  -3  11   9        239.06        236.62         8.51 o
  -2  11   9         27.62         26.93         3.39 o
  -1  11   9          9.30          3.49         2.61 o
   0  11   9        193.30        157.04         6.74 o
   1  11   9          9.39          8.43         2.09 o
   2  11   9         27.63         27.41         2.66 o
   3  11   9        239.20        226.63         7.60 o
   4  11   9          9.40          8.83         2.85 o
   5  11   9         18.67         16.57         3.36 o
   6  11   9         33.10         26.93         4.39 o
  -6  12   9         48.18         47.59         5.27 o
  -5  12   9         20.04         23.38         3.94 o
  -4  12   9         43.90         42.72         4.07 o
  -3  12   9         34.13         47.51         4.53 o
  -2  12   9        428.66        395.39        11.19 o
  -1  12   9        103.98         90.08         5.98 o
   0  12   9         17.71          8.86         3.42 o
   1  12   9        104.24         81.27         4.51 o
   2  12   9        428.25        423.16        10.39 o
   3  12   9         34.30         38.00         3.68 o
   4  12   9         44.13         46.39         4.07 o
   5  12   9         19.91         16.93         3.11 o
   6  12   9         47.93         54.97         5.19 o
  -5  13   9         19.33         12.67         3.82 o
  -4  13   9        124.52        137.38         7.35 o
  -3  13   9        106.48        111.84         6.45 o
  -2  13   9        194.13        181.88         7.99 o
  -1  13   9          0.33          0.61         2.78 o
   0  13   9          4.80          7.15         2.89 o
   1  13   9          0.36          1.70         2.44 o
   2  13   9        193.80        190.24        10.06 o
   3  13   9        106.84        116.32         7.34 o
   4  13   9        124.85        129.73         8.29 o
   5  13   9         19.41         15.94         3.08 o
  -4  14   9          7.32          5.39         4.41 o
  -3  14   9        122.13        135.54         9.85 o
  -2  14   9        203.02        203.70         9.61 o
  -1  14   9        137.74        130.64        12.69 o
   0  14   9         29.99         38.21         5.13 o
   1  14   9        138.06        120.66         7.54 o
   2  14   9        202.92        190.20        10.26 o
   3  14   9        122.17        129.23         7.20 o
   4  14   9          7.30          8.85         3.31 o
  -3  15   9          7.17          2.99         3.03 o
  -2  15   9          2.18          5.99         2.94 o
  -1  15   9         19.96         27.55         4.17 o
   0  15   9          2.45          2.53         2.63 o
   1  15   9         19.81         21.18         3.92 o
   2  15   9          2.20          2.04         2.52 o
   3  15   9          7.30         10.22         2.83 o
  -1  16   9         92.91        103.71         7.59 o
   0  16   9         57.44         44.41         5.28 o
   1  16   9         92.31         94.31         7.20 o
   0   0  10       6799.72       7026.34        55.51 o
   1   0  10          2.78          2.28         0.92 o
   2   0  10        602.84        625.23         6.51 o
   3   0  10          3.54          3.53         0.81 o
   4   0  10        109.93         98.47         3.06 o
   5   0  10          0.39          4.09         1.44 o
   6   0  10         13.54         14.30         2.64 o
   7   0  10          3.71          1.00         2.35 o
   8   0  10         76.64         78.53         6.20 o
   9   0  10        124.16        139.51         8.48 o
  -9   1  10         55.11         57.72         7.15 o
  -8   1  10          1.41         -2.54         2.94 o
  -7   1  10         47.56         48.74         4.22 o
  -6   1  10        126.64        131.94         6.03 o
  -5   1  10         64.73         72.19         3.46 o
  -4   1  10        149.82        138.24         3.98 o
  -3   1  10         54.90         54.56         2.37 o
  -2   1  10        320.94        304.92         4.46 o
  -1   1  10         82.65         92.27         2.21 o
   0   1  10        835.08        812.44         9.58 o
   1   1  10         82.40         91.51         2.45 o
   2   1  10        321.71        306.46         4.79 o
   3   1  10         54.86         56.38         1.68 o
   4   1  10        150.68        138.47         4.11 o
   5   1  10         64.66         79.57         4.14 o
   6   1  10        127.26        124.90         5.93 o
   7   1  10         47.52         50.33         4.21 o
   8   1  10          1.37          2.08         2.58 o
   9   1  10         54.91         75.58         5.87 o
  -9   2  10         74.44         84.08        14.17 o
  -8   2  10         12.26          6.59         4.38 o
  -7   2  10        158.74        155.91         7.68 o
  -6   2  10         49.60         47.43         3.53 o
  -5   2  10          2.94          3.65         1.61 o
  -4   2  10          6.84          7.43         1.25 o
  -3   2  10         26.49         25.22         1.87 o
  -2   2  10         46.70         40.77         1.67 o
  -1   2  10        319.00        311.26         3.95 o
   0   2  10          8.20          5.55         1.34 o
   1   2  10        319.29        313.35         5.83 o
   2   2  10         46.35         38.18         1.86 o
   3   2  10         26.18         25.90         1.29 o
   4   2  10          7.04          9.14         1.29 o
   5   2  10          3.03          2.21         2.53 o
   6   2  10         49.25         45.24         3.79 o
   7   2  10        158.67        165.05         6.68 o
   8   2  10         12.35         14.83         2.98 o
   9   2  10         73.97         87.28         6.23 o
  -9   3  10         42.80         50.99         6.98 o
  -8   3  10         63.09         56.21         5.11 o
  -7   3  10          4.37          1.41         1.99 o
  -6   3  10        169.52        171.81         5.39 o
  -5   3  10        655.42        625.45         8.90 o
  -4   3  10        337.68        324.88         5.57 o
  -3   3  10         95.09         99.71         2.74 o
  -2   3  10        202.02        222.95         4.85 o
  -1   3  10        112.17        108.85         2.78 o
   0   3  10       1009.36        990.95        10.84 o
   1   3  10        112.77        108.12         3.00 o
   2   3  10        202.00        221.79         3.85 o
   3   3  10         94.64        101.56         2.94 o
   4   3  10        338.82        324.23         7.08 o
   5   3  10        655.83        611.35        12.18 o
   6   3  10        169.40        167.99         6.19 o
   7   3  10          4.45          1.84         2.34 o
   8   3  10         63.65         59.16         4.89 o
   9   3  10         42.92         42.95         4.59 o
  -8   4  10        122.22        126.71         8.23 o
  -7   4  10         32.65         34.91         3.68 o
  -6   4  10         50.09         49.61         2.98 o
  -5   4  10        385.54        392.27         7.17 o
  -4   4  10        898.23        895.79        16.01 o
  -3   4  10        238.65        245.22         4.70 o
  -2   4  10       1549.47       1544.63        11.49 o
  -1   4  10        614.70        602.12         7.66 o
   0   4  10       1636.89       1556.90        15.70 o
   1   4  10        615.30        607.14         7.14 o
   2   4  10       1549.03       1545.38        11.35 o
   3   4  10        238.47        235.66         5.76 o
   4   4  10        896.71        863.92        10.83 o
   5   4  10        386.48        375.90         8.15 o
   6   4  10         50.33         47.70         3.36 o
   7   4  10         32.78         40.71         3.72 o
   8   4  10        121.96        120.71         6.27 o
  -8   5  10         30.56         39.61         5.34 o
  -7   5  10         72.78         74.48         5.11 o
  -6   5  10        197.29        181.08         5.97 o
  -5   5  10        237.56        245.20         6.41 o
  -4   5  10        641.01        631.04         9.70 o
  -3   5  10       1071.52       1081.42        12.80 o
  -2   5  10        283.57        282.87         4.60 o
  -1   5  10        487.02        498.24         7.75 o
   0   5  10       1103.50       1104.81        12.44 o
   1   5  10        487.21        494.82         8.52 o
   2   5  10        284.34        277.55         4.59 o
   3   5  10       1073.33       1062.97        10.94 o
   4   5  10        641.03        637.72         9.07 o
   5   5  10        238.29        242.73         6.26 o
   6   5  10        197.43        185.35         6.21 o
   7   5  10         72.96         81.53         4.95 o
   8   5  10         31.05         34.91         3.63 o
  -8   6  10         80.49         92.48         7.41 o
  -7   6  10         88.85         90.78         5.61 o
  -6   6  10         11.77         10.00         2.11 o
  -5   6  10        262.16        255.86         6.75 o
  -4   6  10        605.13        618.25        10.49 o
  -3   6  10        472.01        489.04         8.18 o
  -2   6  10        370.28        349.33         6.16 o
  -1   6  10        140.09        157.91         4.88 o
   0   6  10        952.54        933.49        11.56 o
   1   6  10        140.64        152.23         5.21 o
   2   6  10        370.45        363.59         7.95 o
   3   6  10        471.92        488.67         8.44 o
   4   6  10        603.65        605.57        10.17 o
   5   6  10        262.71        259.22         6.48 o
   6   6  10         11.58          9.45         2.19 o
   7   6  10         88.81         88.17         5.69 o
   8   6  10         80.49         81.73         5.84 o
  -8   7  10         12.54         19.49         3.52 o
  -7   7  10         55.27         66.98         5.68 o
  -6   7  10        105.03        107.54         5.84 o
  -5   7  10        130.74        139.11         5.17 o
  -4   7  10         52.64         55.46         3.39 o
  -3   7  10       1334.57       1375.19        14.64 o
  -2   7  10         98.52        105.57         3.75 o
  -1   7  10        273.31        260.01         7.32 o
   0   7  10          2.88          0.96         1.20 o
   1   7  10        273.26        251.21         6.72 o
   2   7  10         98.48         96.39         4.42 o
   3   7  10       1335.35       1346.94        18.54 o
   4   7  10         52.46         52.76         3.28 o
   5   7  10        129.47        128.30         5.45 o
   6   7  10        105.44        105.52         5.06 o
   7   7  10         55.19         65.52         5.32 o
   8   7  10         12.40         17.17         3.27 o
  -8   8  10          6.98         10.77         3.50 o
  -7   8  10         91.24         93.99         7.56 o
  -6   8  10        137.37        129.99         6.49 o
  -5   8  10        107.55         91.11         4.89 o
  -4   8  10         35.03         41.60         3.21 o
  -3   8  10        336.08        342.78         8.03 o
  -2   8  10        416.73        403.39         8.44 o
  -1   8  10         46.09         48.07         3.37 o
   0   8  10        110.11         91.09         4.23 o
   1   8  10         46.30         48.72         2.91 o
   2   8  10        417.06        404.20         9.04 o
   3   8  10        336.06        327.56         8.28 o
   4   8  10         35.26         40.23         3.60 o
   5   8  10        107.54         96.51         5.61 o
   6   8  10        137.56        123.17         7.35 o
   7   8  10         90.47         93.59         6.18 o
   8   8  10          6.91          5.55         3.15 o
  -7   9  10         15.53         20.64         3.70 o
  -6   9  10         83.00         87.29         5.51 o
  -5   9  10        168.52        172.87         6.79 o
  -4   9  10          2.75          7.25         2.08 o
  -3   9  10          3.50          4.98         1.85 o
  -2   9  10        140.64        140.59         5.95 o
  -1   9  10         78.67         77.77         7.06 o
   0   9  10          0.31         -0.04         1.82 o
   1   9  10         78.23         78.61         3.74 o
   2   9  10        140.34        143.47         5.67 o
   3   9  10          3.42          6.96         2.08 o
   4   9  10          2.89          6.06         2.37 o
   5   9  10        168.65        167.81         7.36 o
   6   9  10         83.32         78.68         6.13 o
   7   9  10         15.46         13.59         3.51 o
  -7  10  10         53.84         67.98         5.82 o
  -6  10  10         19.55         21.44         3.17 o
  -5  10  10         38.35         32.63         3.29 o
  -4  10  10        783.60        801.33        17.55 o
  -3  10  10         21.22         15.83         2.73 o
  -2  10  10        183.87        165.75         7.46 o
  -1  10  10         39.40         45.06         4.13 o
   0  10  10          5.51          6.86         2.13 o
   1  10  10         40.08         44.48         3.50 o
   2  10  10        184.13        171.09         5.80 o
   3  10  10         21.26         17.65         2.58 o
   4  10  10        783.44        821.30        19.25 o
   5  10  10         38.37         41.82         4.37 o
   6  10  10         19.78         17.67         3.54 o
   7  10  10         53.40         68.79         6.18 o
  -6  11  10        102.98         96.77         7.00 o
  -5  11  10         45.05         54.88         5.15 o
  -4  11  10        161.71        170.91         8.44 o
  -3  11  10        108.14        107.55         5.87 o
  -2  11  10         29.63         26.36         3.26 o
  -1  11  10         63.42         53.44         4.69 o
   0  11  10         19.78         14.13         2.80 o
   1  11  10         63.20         54.53         3.74 o
   2  11  10         29.80         28.12         3.13 o
   3  11  10        107.78        110.56         5.55 o
   4  11  10        161.06        171.93         9.47 o
   5  11  10         44.95         48.70         4.68 o
   6  11  10        103.26        114.58         7.16 o
  -6  12  10         18.01         15.98         3.61 o
  -5  12  10        111.50        139.53         8.21 o
  -4  12  10        195.42        200.42         9.49 o
  -3  12  10         29.58         37.46         3.92 o
  -2  12  10         64.33         73.49         5.12 o
  -1  12  10        122.53        120.70         7.62 o
   0  12  10          0.25         -1.45         2.23 o
   1  12  10        122.27        137.12         6.14 o
   2  12  10         64.64         56.71         4.76 o
   3  12  10         29.43         38.07         3.98 o
   4  12  10        195.86        194.94         8.02 o
   5  12  10        112.13        137.73         7.94 o
   6  12  10         18.09         24.03         3.99 o
  -5  13  10          2.99          0.39         2.79 o
  -4  13  10        133.85        139.65         8.36 o
  -3  13  10         63.20         75.58         5.46 o
  -2  13  10         85.62         77.39         6.72 o
  -1  13  10         81.37         85.95         5.67 o
   0  13  10          0.66         -0.08         2.51 o
   1  13  10         81.60         81.39         6.09 o
   2  13  10         85.32         74.68         5.03 o
   3  13  10         63.28         70.31         5.42 o
   4  13  10        134.46        128.98         7.85 o
   5  13  10          3.05          2.86         2.92 o
  -4  14  10         56.94         52.69         5.59 o
  -3  14  10         18.77         20.32         4.00 o
  -2  14  10        208.68        233.93        10.45 o
  -1  14  10         31.67         36.33         5.21 o
   0  14  10          3.54          1.95         2.90 o
   1  14  10         31.52         25.31         3.95 o
   2  14  10        209.23        226.99        10.81 o
   3  14  10         18.70         16.80         4.32 o
   4  14  10         56.60         50.66         6.84 o
  -2  15  10         35.63         42.64         8.82 o
  -1  15  10          3.56          8.17         3.60 o
   0  15  10         14.31         20.70         3.91 o
   1  15  10          3.55          5.64         3.13 o
   2  15  10         35.69         40.04         4.61 o
   1   0  11          2.49          2.60         0.95 o
   2   0  11        442.70        456.78         5.91 o
   3   0  11         45.29         41.05         2.02 o
   4   0  11        544.73        578.30         7.64 o
   5   0  11        189.12        180.53         5.19 o
   6   0  11          2.23          2.30         1.89 o
   7   0  11          6.69          1.43         2.25 o
   8   0  11          0.05         -0.09         2.77 o
   9   0  11         76.34         88.55         6.34 o
  -9   1  11         12.59         13.60         3.91 o
  -8   1  11         58.37         60.82         6.13 o
  -7   1  11         57.46         57.49         4.99 o
  -6   1  11         52.39         54.17         3.73 o
  -5   1  11        183.78        152.29         4.98 o
  -4   1  11        143.91        134.77         3.77 o
  -3   1  11         77.79         85.86         2.97 o
  -2   1  11        592.61        605.11         7.65 o
  -1   1  11         80.38         66.62         2.63 o
   0   1  11         50.14         41.17         1.70 o
   1   1  11         80.86         69.88         2.17 o
   2   1  11        593.31        593.40         7.20 o
   3   1  11         77.62         89.87         2.16 o
   4   1  11        143.98        141.59         5.51 o
   5   1  11        183.08        165.07         5.49 o
   6   1  11         52.56         49.70         3.99 o
   7   1  11         57.90         57.58         4.54 o
   8   1  11         57.93         63.73         6.09 o
   9   1  11         12.57         16.89         3.69 o
  -8   2  11         23.21         13.97         4.24 o
  -7   2  11         24.40         23.04         3.26 o
  -6   2  11        140.39        148.22         5.85 o
  -5   2  11        246.95        255.41         6.55 o
  -4   2  11        174.60        174.86         4.32 o
  -3   2  11        146.51        142.83         3.37 o
  -2   2  11         19.46         22.91         1.36 o
  -1   2  11        422.13        397.82         4.69 o
   0   2  11        789.17        780.76        11.10 o
   1   2  11        423.11        408.15         7.06 o
   2   2  11         19.34         20.31         1.63 o
   3   2  11        146.78        136.81         3.42 o
   4   2  11        175.77        170.43         6.20 o
   5   2  11        248.25        261.46         9.69 o
   6   2  11        140.16        150.61         6.56 o
   7   2  11         24.24         19.70         3.02 o
   8   2  11         23.20         22.26         3.46 o
  -8   3  11        255.84        279.86        12.14 o
  -7   3  11        110.37        110.50         5.59 o
  -6   3  11         59.93         58.61         3.41 o
  -5   3  11          0.77          1.42         1.74 o
  -4   3  11        334.83        330.30         6.60 o
  -3   3  11       1896.05       1992.41        17.01 o
  -2   3  11         97.24        109.88         3.53 o
  -1   3  11       1439.21       1440.11        14.70 o
   0   3  11         14.20         14.40         1.50 o
   1   3  11       1438.79       1446.56        13.23 o
   2   3  11         98.11         99.14         2.88 o
   3   3  11       1895.42       1962.71        19.10 o
   4   3  11        335.43        327.89         7.66 o
   5   3  11          0.70          1.88         2.06 o
   6   3  11         60.16         55.97         4.23 o
   7   3  11        110.54        110.56         7.88 o
   8   3  11        256.79        286.06        13.83 o
  -8   4  11        147.57        160.52        12.77 o
  -7   4  11         53.34         47.68         4.16 o
  -6   4  11         24.02         28.67         2.57 o
  -5   4  11         24.62         28.14         2.25 o
  -4   4  11        556.11        557.55         8.90 o
  -3   4  11       1781.79       1812.90        16.28 o
  -2   4  11        457.25        430.35         6.14 o
  -1   4  11         61.54         53.98         2.31 o
   0   4  11        831.93        827.15        10.42 o
   1   4  11         61.23         54.81         2.33 o
   2   4  11        456.60        439.07         7.18 o
   3   4  11       1780.38       1774.11        17.52 o
   4   4  11        557.98        558.66         9.38 o
   5   4  11         24.61         27.47         2.59 o
   6   4  11         23.94         22.06         2.57 o
   7   4  11         53.77         47.38         4.07 o
   8   4  11        147.46        156.02         7.13 o
  -8   5  11         16.08         14.41         4.45 o
  -7   5  11        121.47        117.86         7.01 o
  -6   5  11         51.99         42.79         4.00 o
  -5   5  11         33.60         31.24         2.60 o
  -4   5  11        171.52        154.84         4.83 o
  -3   5  11        205.75        220.33         7.09 o
  -2   5  11       1238.41       1211.39        14.52 o
  -1   5  11        143.96        155.47         4.14 o
   0   5  11         80.17         71.10         3.15 o
   1   5  11        143.94        148.36         4.23 o
   2   5  11       1239.18       1205.82        14.92 o
   3   5  11        205.95        212.33         5.17 o
   4   5  11        171.33        161.51         4.46 o
   5   5  11         33.16         34.32         3.24 o
   6   5  11         52.03         44.03         5.12 o
   7   5  11        121.67        124.20         6.63 o
   8   5  11         16.14         12.00         3.11 o
  -8   6  11          4.25          1.92         2.54 o
  -7   6  11         86.06         89.86         8.60 o
  -6   6  11        141.93        140.71         6.79 o
  -5   6  11         14.48         12.52         2.10 o
  -4   6  11        524.15        510.37        10.79 o
  -3   6  11        780.61        752.36        11.11 o
  -2   6  11        119.86        115.52         4.05 o
  -1   6  11        801.73        799.00        11.15 o
   0   6  11        314.99        294.81         5.88 o
   1   6  11        801.53        777.45        11.79 o
   2   6  11        120.68        112.69         4.69 o
   3   6  11        778.42        734.96        12.07 o
   4   6  11        524.06        532.81         9.41 o
   5   6  11         14.57         13.84         2.44 o
   6   6  11        141.80        133.42         9.40 o
   7   6  11         85.84         92.72         5.84 o
   8   6  11          4.32          8.40         2.85 o
  -8   7  11         11.32          7.41         3.16 o
  -7   7  11         45.20         46.58         4.88 o
  -6   7  11         95.31         92.59         7.12 o
  -5   7  11          8.47          7.34         2.14 o
  -4   7  11        132.84        127.68         5.66 o
  -3   7  11        285.93        275.02         6.93 o
  -2   7  11        464.00        485.47         9.87 o
  -1   7  11       1186.70       1154.97        16.30 o
   0   7  11          3.00          7.37         1.73 o
   1   7  11       1186.43       1130.48        15.06 o
   2   7  11        464.12        474.39         9.71 o
   3   7  11        285.01        263.77         7.40 o
   4   7  11        132.93        129.48         5.70 o
   5   7  11          8.48         10.69         2.31 o
   6   7  11         95.39        102.19         5.42 o
   7   7  11         45.33         46.18         4.55 o
   8   7  11         11.37          6.62         3.12 o
  -7   8  11         79.97         83.89         6.38 o
  -6   8  11        144.45        159.41         8.06 o
  -5   8  11         76.41         74.27         4.54 o
  -4   8  11         83.70         89.22         4.99 o
  -3   8  11         78.01         76.45         3.97 o
  -2   8  11        134.20        124.16         5.34 o
  -1   8  11         20.86         26.53         2.73 o
   0   8  11        121.88        113.09         4.77 o
   1   8  11         20.87         30.47         3.24 o
   2   8  11        134.18        124.20         5.29 o
   3   8  11         77.73         69.78         4.09 o
   4   8  11         84.37         88.18         4.91 o
   5   8  11         76.05         67.19         4.55 o
   6   8  11        144.89        148.05         7.26 o
   7   8  11         79.57         74.71         8.07 o
  -7   9  11         14.04         16.59         3.97 o
  -6   9  11         98.47         91.47         6.44 o
  -5   9  11         41.26         39.35         3.71 o
  -4   9  11        154.00        156.34         6.69 o
  -3   9  11         62.87         70.18         4.91 o
  -2   9  11         46.56         45.21         3.60 o
  -1   9  11         11.37          8.95         2.22 o
   0   9  11        657.25        607.35        11.35 o
   1   9  11         11.54          7.73         2.13 o
   2   9  11         46.69         47.26         3.62 o
   3   9  11         62.33         72.98         4.43 o
   4   9  11        153.97        150.21         6.53 o
   5   9  11         41.51         42.09         3.82 o
   6   9  11         98.97         92.46         9.80 o
   7   9  11         13.77         11.87         3.71 o
  -6  10  11          6.80          4.82         3.03 o
  -5  10  11         54.49         53.38         4.17 o
  -4  10  11          7.11          3.27         3.06 o
  -3  10  11         64.21         68.71         5.39 o
  -2  10  11        152.68        144.71         6.37 o
  -1  10  11         87.17         94.43         5.73 o
   0  10  11        112.24         98.56         4.96 o
   1  10  11         87.88         80.59         4.61 o
   2  10  11        152.64        160.26         6.41 o
   3  10  11         63.67         60.38         4.14 o
   4  10  11          7.32          4.06         2.54 o
   5  10  11         54.36         47.13         4.92 o
   6  10  11          6.76          3.51         2.63 o
  -6  11  11         44.43         54.34         6.53 o
  -5  11  11          3.68          5.42         2.63 o
  -4  11  11         25.29         19.40         3.48 o
  -3  11  11        264.46        283.05        10.69 o
  -2  11  11         51.69         53.96         4.62 o
  -1  11  11        101.06         91.52         5.36 o
   0  11  11        260.30        220.07         7.45 o
   1  11  11        100.37         90.41         5.01 o
   2  11  11         51.79         50.53         3.92 o
   3  11  11        264.59        274.44         8.70 o
   4  11  11         25.51         27.88         3.60 o
   5  11  11          3.74          3.66         2.74 o
   6  11  11         44.56         49.37         5.76 o
  -5  12  11         77.63         77.53         5.83 o
  -4  12  11         38.61         38.39         4.60 o
  -3  12  11         51.73         59.97         5.46 o
  -2  12  11         11.76         11.40         3.01 o
  -1  12  11         10.09          9.98         2.68 o
   0  12  11          0.48         -1.01         2.59 o
   1  12  11         10.28          9.75         2.47 o
   2  12  11         11.92          9.02         2.33 o
   3  12  11         51.70         58.42         4.86 o
   4  12  11         38.95         42.43         4.81 o
   5  12  11         77.33         81.74         7.04 o
  -4  13  11         35.92         36.59         4.78 o
  -3  13  11         78.40         66.61         6.03 o
  -2  13  11          2.02          1.85         3.41 o
  -1  13  11         67.93         71.90         5.72 o
   0  13  11          6.11          1.19         2.62 o
   1  13  11         67.84         76.77         5.46 o
   2  13  11          1.98          4.79         2.48 o
   3  13  11         79.01         81.27         5.97 o
   4  13  11         36.03         38.89         4.39 o
  -3  14  11         54.48         53.20         5.68 o
  -2  14  11        300.56        342.03        14.67 o
  -1  14  11         56.98         53.19         4.82 o
   0  14  11        205.24        202.94        11.60 o
   1  14  11         56.56         59.76         5.52 o
   2  14  11        300.98        338.34        11.67 o
   3  14  11         54.44         62.67         5.51 o
  -2  15  11         73.00         94.68         9.54 o
  -1  15  11         68.88         84.04         9.27 o
   0  15  11          1.40          1.68         3.29 o
   1  15  11         68.96         73.29         6.37 o
   2  15  11         72.48         73.53         6.41 o
   0   0  12        441.68        422.42         9.86 o
   1   0  12        415.63        401.54         6.11 o
   2   0  12          4.37          2.88         0.92 o
   3   0  12         65.12         62.61         2.45 o
   4   0  12        143.61        129.35         3.50 o
   5   0  12         36.73         40.86         3.05 o
   6   0  12        348.54        321.93         9.63 o
   7   0  12         99.19         85.12         5.99 o
   8   0  12         71.74         70.99         6.78 o
  -8   1  12          4.83          6.56         3.55 o
  -7   1  12         38.83         39.90         4.46 o
  -6   1  12          3.57          1.26         2.39 o
  -5   1  12        693.71        622.84        10.32 o
  -4   1  12        157.01        129.11         3.79 o
  -3   1  12        106.18         99.08         3.30 o
  -2   1  12        455.76        457.96         8.29 o
  -1   1  12        106.57        102.33         3.10 o
   0   1  12        228.90        230.46         4.06 o
   1   1  12        107.24         99.56         2.90 o
   2   1  12        455.79        461.90         7.64 o
   3   1  12        106.41         98.35         3.20 o
   4   1  12        157.76        133.88         4.56 o
   5   1  12        694.55        616.57        12.62 o
   6   1  12          3.60          1.89         2.50 o
   7   1  12         38.88         39.23         4.35 o
   8   1  12          4.84          5.00         3.46 o
  -8   2  12         40.54         48.92         5.74 o
  -7   2  12         99.23         89.86         5.72 o
  -6   2  12         85.44         77.20         4.41 o
  -5   2  12        371.98        333.41         7.65 o
  -4   2  12        383.41        374.29         6.47 o
  -3   2  12        213.87        213.42         5.29 o
  -2   2  12       1194.20       1188.12        14.58 o
  -1   2  12          3.07          4.78         1.13 o
   0   2  12         23.03         28.71         2.37 o
   1   2  12          3.22          5.07         1.35 o
   2   2  12       1194.78       1182.90        11.20 o
   3   2  12        213.16        208.13         3.84 o
   4   2  12        383.29        373.92         7.58 o
   5   2  12        371.48        329.70        10.22 o
   6   2  12         85.65         74.41         5.47 o
   7   2  12         99.08         95.96         5.80 o
   8   2  12         40.74         38.71         4.15 o
  -8   3  12          9.43         10.87         4.09 o
  -7   3  12        241.67        262.86        11.26 o
  -6   3  12         59.50         73.23         4.00 o
  -5   3  12        143.40        134.76         4.65 o
  -4   3  12         15.33         12.66         1.87 o
  -3   3  12        215.83        245.86         6.67 o
  -2   3  12        558.06        574.44         8.30 o
  -1   3  12        473.28        471.12         7.67 o
   0   3  12        454.90        457.54         8.83 o
   1   3  12        472.17        483.30        10.55 o
   2   3  12        557.52        567.85         7.72 o
   3   3  12        217.13        234.68         4.87 o
   4   3  12         15.38         14.13         2.10 o
   5   3  12        143.03        138.51         6.32 o
   6   3  12         59.22         60.19         4.47 o
   7   3  12        242.09        256.53         8.45 o
   8   3  12          9.38         11.39         3.23 o
  -8   4  12         29.22         35.34         5.71 o
  -7   4  12        174.94        168.25         8.44 o
  -6   4  12         86.41         78.73         4.60 o
  -5   4  12         31.26         37.85         2.96 o
  -4   4  12         49.38         43.53         3.50 o
  -3   4  12        260.26        251.29         6.24 o
  -2   4  12        821.39        811.84        13.51 o
  -1   4  12        191.70        176.14         4.05 o
   0   4  12        151.96        143.03         4.29 o
   1   4  12        191.11        172.85         5.27 o
   2   4  12        818.73        817.45         8.42 o
   3   4  12        260.23        256.75         6.42 o
   4   4  12         49.51         48.70         3.31 o
   5   4  12         31.06         36.48         3.25 o
   6   4  12         86.74         79.91         4.30 o
   7   4  12        175.38        169.07         8.04 o
   8   4  12         28.97         37.02         4.23 o
  -8   5  12         91.83         98.87         7.67 o
  -7   5  12         37.00         30.35         4.42 o
  -6   5  12          6.80          5.31         2.51 o
  -5   5  12         26.95         30.27         3.08 o
  -4   5  12        625.71        622.50        12.34 o
  -3   5  12        228.45        216.88         6.10 o
  -2   5  12        333.75        341.89         7.09 o
  -1   5  12         63.33         61.63         2.71 o
   0   5  12        122.82        130.13         4.30 o
   1   5  12         63.88         59.85         3.06 o
   2   5  12        334.02        327.26         7.72 o
   3   5  12        228.88        222.46         6.15 o
   4   5  12        625.70        629.80        10.65 o
   5   5  12         26.73         30.41         3.28 o
   6   5  12          6.83          7.94         2.47 o
   7   5  12         37.11         36.30         4.14 o
   8   5  12         92.19         93.54         6.39 o
  -8   6  12          0.89         -1.81         3.08 o
  -7   6  12        342.40        369.42        12.60 o
  -6   6  12        134.20        126.32         7.11 o
  -5   6  12        156.65        159.55         6.77 o
  -4   6  12         62.81         61.22         3.97 o
  -3   6  12        177.90        176.92         7.62 o
  -2   6  12        338.57        348.66         7.54 o
  -1   6  12        145.95        158.18         4.54 o
   0   6  12         58.37         53.11         3.65 o
   1   6  12        146.03        150.24         5.67 o
   2   6  12        339.56        336.22         8.08 o
   3   6  12        177.63        173.54         6.04 o
   4   6  12         63.05         64.48         4.21 o
   5   6  12        157.61        159.76         6.00 o
   6   6  12        134.21        119.32         6.26 o
   7   6  12        342.40        370.18        11.57 o
   8   6  12          0.85          4.43         2.84 o
  -7   7  12         47.64         47.95         4.88 o
  -6   7  12         96.04         99.49         6.60 o
  -5   7  12         24.56         25.30         3.21 o
  -4   7  12         22.22         19.05         2.74 o
  -3   7  12        154.99        155.37         6.15 o
  -2   7  12         22.95         27.86         3.16 o
  -1   7  12        131.38        129.34         4.76 o
   0   7  12        129.76        110.11         4.54 o
   1   7  12        130.62        121.81         5.32 o
   2   7  12         22.80         27.67         3.37 o
   3   7  12        155.04        149.74         5.80 o
   4   7  12         22.24         19.23         2.81 o
   5   7  12         24.85         29.92         3.37 o
   6   7  12         95.76         95.35         5.98 o
   7   7  12         47.77         54.23         5.97 o
  -7   8  12         97.65         80.89         7.26 o
  -6   8  12         81.54         75.89         5.82 o
  -5   8  12        134.34        145.15         6.91 o
  -4   8  12        460.82        456.41        11.09 o
  -3   8  12         74.78         71.86         5.09 o
  -2   8  12        329.72        317.12         9.87 o
  -1   8  12         30.02         25.52         2.50 o
   0   8  12        439.35        437.74         9.30 o
   1   8  12         29.76         25.84         2.92 o
   2   8  12        330.85        323.72         8.55 o
   3   8  12         74.79         80.94         4.52 o
   4   8  12        460.96        471.64        12.12 o
   5   8  12        134.54        134.29         6.26 o
   6   8  12         81.06         70.59         4.92 o
   7   8  12         97.06        103.03         8.35 o
  -7   9  12         81.41         91.50         8.62 o
  -6   9  12         71.35         72.54         6.57 o
  -5   9  12        116.49        115.62         6.37 o
  -4   9  12         52.57         55.58         4.28 o
  -3   9  12        305.24        302.70         9.42 o
  -2   9  12          4.27          2.40         2.35 o
  -1   9  12        241.08        228.15         6.96 o
   0   9  12        106.94         81.76         4.37 o
   1   9  12        240.45        234.04         7.92 o
   2   9  12          4.51          3.77         2.07 o
   3   9  12        304.69        306.32         8.73 o
   4   9  12         52.96         52.95         4.15 o
   5   9  12        115.75        114.43         7.32 o
   6   9  12         71.43         69.50         7.47 o
   7   9  12         81.31         93.18         6.55 o
  -6  10  12         22.70         26.32         4.58 o
  -5  10  12         22.98         29.41         4.31 o
  -4  10  12         18.49         16.24         3.24 o
  -3  10  12         17.92         18.24         3.25 o
  -2  10  12         11.92         13.38         3.23 o
  -1  10  12        172.72        172.82         7.01 o
   0  10  12         10.20         -0.05         2.17 o
   1  10  12        173.11        174.33         7.16 o
   2  10  12         11.73          7.20         2.25 o
   3  10  12         17.82         15.51         2.68 o
   4  10  12         18.40         18.65         2.95 o
   5  10  12         23.07         26.21         3.77 o
   6  10  12         22.52         22.07         3.77 o
  -6  11  12         66.07         49.20         6.86 o
  -5  11  12        123.04        134.80         8.82 o
  -4  11  12          3.42          4.96         2.70 o
  -3  11  12          3.73         10.32         2.81 o
  -2  11  12        275.04        276.30        11.80 o
  -1  11  12        322.59        304.31         9.68 o
   0  11  12         20.60         19.83         2.86 o
   1  11  12        323.41        303.36         8.96 o
   2  11  12        274.71        273.22         8.69 o
   3  11  12          3.76          3.88         2.30 o
   4  11  12          3.51          1.55         2.15 o
   5  11  12        123.39        134.63         7.60 o
   6  11  12         66.24         73.91         6.12 o
  -5  12  12        102.06        109.99        12.58 o
  -4  12  12        194.65        204.58         9.88 o
  -3  12  12         17.40         21.77         3.93 o
  -2  12  12         11.88         13.06         5.28 o
  -1  12  12         10.28          8.79         2.58 o
   0  12  12          2.77          3.13         2.27 o
   1  12  12         10.21          8.05         2.31 o
   2  12  12         11.83         12.33         2.46 o
   3  12  12         17.47         24.61         5.48 o
   4  12  12        194.49        204.45         9.04 o
   5  12  12        101.79        101.41         6.95 o
  -4  13  12        211.23        228.99        10.75 o
  -3  13  12         25.59         37.94         4.67 o
  -2  13  12         24.94         23.49         4.59 o
  -1  13  12         66.56         68.34         5.99 o
   0  13  12          2.73          3.58         3.19 o
   1  13  12         66.28         65.09         5.17 o
   2  13  12         25.20         23.65         3.26 o
   3  13  12         25.52         23.73         3.77 o
   4  13  12        211.51        227.67        10.64 o
  -3  14  12         66.98         69.07         7.21 o
  -2  14  12         34.90         40.92         5.10 o
  -1  14  12        116.13        103.90         7.35 o
   0  14  12          5.59          5.97         2.84 o
   1  14  12        115.82        119.55         7.76 o
   2  14  12         35.12         41.99         5.14 o
   3  14  12         66.50         73.93         5.88 o
   0  15  12         90.20         96.11         8.33 o
   1   0  13        409.39        398.71         7.00 o
   2   0  13         83.80         86.96         3.10 o
   3   0  13         31.91         36.57         2.33 o
   4   0  13         38.82         44.61         2.88 o
   5   0  13        132.94        132.76         5.47 o
   6   0  13         50.61         42.40         3.96 o
   7   0  13          1.02          0.42         2.98 o
   8   0  13         12.27         11.51         3.38 o
  -8   1  13         38.74         50.20         5.92 o
  -7   1  13          8.21          7.94         2.73 o
  -6   1  13        105.86        105.59         5.79 o
  -5   1  13         81.96         80.45         3.89 o
  -4   1  13         29.31         27.25         2.00 o
  -3   1  13        128.24        120.04         3.95 o
  -2   1  13         37.66         41.45         2.20 o
  -1   1  13        341.03        348.44         5.95 o
   0   1  13          2.65          2.38         0.77 o
   1   1  13        342.02        343.57         5.97 o
   2   1  13         38.01         46.64         2.27 o
   3   1  13        128.19        121.46         3.69 o
   4   1  13         28.98         27.95         2.24 o
   5   1  13         82.21         78.27         4.34 o
   6   1  13        106.46         99.23         7.15 o
   7   1  13          8.25          2.22         2.85 o
   8   1  13         38.91         53.16         5.91 o
  -8   2  13         88.10        101.49         7.88 o
  -7   2  13         49.73         63.95         4.96 o
  -6   2  13         91.91         98.68         5.69 o
  -5   2  13        424.66        402.61         8.58 o
  -4   2  13        374.91        378.38         7.28 o
  -3   2  13         97.77         98.15         3.95 o
  -2   2  13         22.78         22.77         1.76 o
  -1   2  13          2.53          1.80         0.96 o
   0   2  13          5.97          3.00         1.22 o
   1   2  13          2.55          3.26         1.32 o
   2   2  13         22.78         23.02         1.74 o
   3   2  13         98.34         87.96         3.38 o
   4   2  13        376.01        376.30         8.56 o
   5   2  13        423.24        415.15         9.66 o
   6   2  13         91.65         84.82         5.91 o
   7   2  13         49.55         56.68         5.37 o
   8   2  13         88.13         93.02         6.81 o
  -8   3  13         14.08         12.77         4.68 o
  -7   3  13        357.71        363.64        11.25 o
  -6   3  13          7.58         10.44         2.38 o
  -5   3  13        240.00        241.99         6.29 o
  -4   3  13        188.84        173.59         5.34 o
  -3   3  13        131.58        115.48         4.13 o
  -2   3  13        224.29        218.38         7.33 o
  -1   3  13        445.82        451.06         7.72 o
   0   3  13        573.64        572.36        10.34 o
   1   3  13        443.53        427.29         7.94 o
   2   3  13        223.41        220.90         4.69 o
   3   3  13        132.46        118.41         4.52 o
   4   3  13        189.09        178.35         5.52 o
   5   3  13        238.11        225.39         7.44 o
   6   3  13          7.56         11.34         2.75 o
   7   3  13        357.81        369.96        18.98 o
   8   3  13         14.40         13.11         3.10 o
  -8   4  13         28.45         31.34         5.69 o
  -7   4  13          5.01          6.39         3.56 o
  -6   4  13        386.30        407.76        12.83 o
  -5   4  13        130.70        117.63         4.96 o
  -4   4  13         36.57         36.00         3.03 o
  -3   4  13          6.99          7.69         2.10 o
  -2   4  13        576.82        586.80        10.08 o
  -1   4  13        886.19        907.75        11.88 o
   0   4  13          7.03          4.98         1.49 o
   1   4  13        884.50        886.22        13.29 o
   2   4  13        577.46        551.46         9.85 o
   3   4  13          6.89          9.19         1.80 o
   4   4  13         36.98         40.24         4.66 o
   5   4  13        130.58        115.95         5.99 o
   6   4  13        386.35        392.34        11.34 o
   7   4  13          5.00          3.93         2.77 o
   8   4  13         28.37         31.94         4.18 o
  -8   5  13         11.06         10.46         5.29 o
  -7   5  13         95.23         97.72         6.51 o
  -6   5  13         62.95         53.03         4.32 o
  -5   5  13        128.97        125.42         5.28 o
  -4   5  13         50.30         51.01         4.33 o
  -3   5  13         75.92         80.09         4.44 o
  -2   5  13        729.22        760.01        13.25 o
  -1   5  13        430.28        422.12         8.22 o
   0   5  13          2.01          1.74         1.32 o
   1   5  13        429.43        428.38         8.07 o
   2   5  13        730.37        776.59        12.41 o
   3   5  13         75.38         76.69         3.89 o
   4   5  13         50.52         48.48         3.49 o
   5   5  13        129.10        117.68         6.38 o
   6   5  13         63.07         62.27         5.39 o
   7   5  13         95.60        102.25         7.22 o
   8   5  13         11.13         12.83         4.29 o
  -7   6  13         37.15         36.77         4.67 o
  -6   6  13         78.81         83.14         5.37 o
  -5   6  13        375.50        391.41        12.44 o
  -4   6  13        123.70        115.69         6.21 o
  -3   6  13        339.71        336.04         9.10 o
  -2   6  13        608.56        585.13        10.74 o
  -1   6  13        582.37        576.17        10.06 o
   0   6  13        687.65        684.53        11.91 o
   1   6  13        583.14        572.65        11.34 o
   2   6  13        608.56        552.09        10.72 o
   3   6  13        339.49        326.89         8.67 o
   4   6  13        123.86        127.68         5.74 o
   5   6  13        376.24        378.49        14.07 o
   6   6  13         78.81         79.42         5.60 o
   7   6  13         37.14         23.22         4.52 o
  -7   7  13         39.72         46.03         5.09 o
  -6   7  13        113.42        117.81         6.54 o
  -5   7  13        177.03        193.02         7.77 o
  -4   7  13         56.04         56.05         4.53 o
  -3   7  13        187.06        186.81         7.46 o
  -2   7  13        716.58        719.71        16.33 o
  -1   7  13        118.45        110.26         5.10 o
   0   7  13        102.27         88.34         4.56 o
   1   7  13        117.73        109.45         5.25 o
   2   7  13        717.92        708.43        12.51 o
   3   7  13        187.18        189.28         6.63 o
   4   7  13         56.07         57.87         4.18 o
   5   7  13        177.39        191.52         7.45 o
   6   7  13        113.34        115.33         6.71 o
   7   7  13         39.31         32.35         7.08 o
  -7   8  13         20.63         20.78         4.30 o
  -6   8  13        113.50        118.26         7.26 o
  -5   8  13         43.34         47.79         4.39 o
  -4   8  13         88.97         77.16         5.47 o
  -3   8  13         66.98         69.50         5.04 o
  -2   8  13        736.37        750.54        17.44 o
  -1   8  13         55.08         49.53         3.91 o
   0   8  13        150.15        144.29         5.47 o
   1   8  13         54.78         60.72         4.15 o
   2   8  13        736.50        737.11        13.25 o
   3   8  13         67.26         69.43         4.34 o
   4   8  13         89.18         89.48         5.23 o
   5   8  13         42.96         39.14         3.68 o
   6   8  13        113.15        117.75         6.38 o
   7   8  13         20.61         13.73         3.50 o
  -6   9  13         27.85         24.33         4.96 o
  -5   9  13         33.91         27.07         3.57 o
  -4   9  13         36.85         39.95         4.20 o
  -3   9  13        202.09        195.61         9.64 o
  -2   9  13          0.10         -2.06         2.56 o
  -1   9  13         67.43         66.47         4.59 o
   0   9  13        222.42        205.00         8.01 o
   1   9  13         67.49         60.88         4.41 o
   2   9  13          0.09          1.24         2.11 o
   3   9  13        201.91        202.60         7.30 o
   4   9  13         36.87         43.31         3.91 o
   5   9  13         33.96         31.04         3.50 o
   6   9  13         27.86         26.49         4.00 o
  -6  10  13         79.97         96.79         8.40 o
  -5  10  13         34.57         27.55         4.13 o
  -4  10  13         73.99         87.36         7.25 o
  -3  10  13         48.26         41.70         4.36 o
  -2  10  13         83.76         80.35         6.74 o
  -1  10  13        119.45        124.99         7.02 o
   0  10  13          0.27          1.00         2.11 o
   1  10  13        118.82        121.41         6.12 o
   2  10  13         83.82         83.27         4.91 o
   3  10  13         47.85         47.12         3.77 o
   4  10  13         74.42         85.17         5.42 o
   5  10  13         34.29         31.48         3.66 o
   6  10  13         79.83         85.19         6.39 o
  -5  11  13        173.73        178.71         9.64 o
  -4  11  13          5.85          7.82         3.88 o
  -3  11  13         39.40         46.55         4.86 o
  -2  11  13         11.84         12.53         3.59 o
  -1  11  13          5.52          3.37         2.91 o
   0  11  13        197.81        198.77         7.34 o
   1  11  13          5.51          4.29         2.26 o
   2  11  13         11.85         10.05         2.39 o
   3  11  13         39.42         45.33         4.81 o
   4  11  13          5.84          2.10         2.58 o
   5  11  13        173.85        184.90         9.03 o
  -4  12  13         97.77        119.97        11.86 o
  -3  12  13         25.24         26.00         3.97 o
  -2  12  13          4.04          6.56         2.84 o
  -1  12  13         53.59         40.67         4.73 o
   0  12  13         17.46         16.98         3.58 o
   1  12  13         54.14         50.67         4.21 o
   2  12  13          4.01          4.57         2.37 o
   3  12  13         25.39         35.43         4.28 o
   4  12  13         97.89        102.43         6.30 o
  -3  13  13         65.34         74.31         7.16 o
  -2  13  13         93.40        124.14         8.05 o
  -1  13  13        227.36        237.46        10.68 o
   0  13  13         44.63         57.75         5.73 o
   1  13  13        226.95        222.79         8.52 o
   2  13  13         93.19        111.91         6.17 o
   3  13  13         65.33         77.50         5.95 o
  -2  14  13         53.33         59.22         5.92 o
  -1  14  13         53.29         60.47         5.93 o
   0  14  13          0.47          1.98         2.92 o
   1  14  13         53.79         59.57         6.24 o
   2  14  13         53.26         57.44         5.36 o
   0   0  14         33.66         25.21         3.04 o
   1   0  14        456.70        429.10         7.02 o
   2   0  14        127.49        130.52         3.92 o
   3   0  14        196.81        166.95         5.29 o
   4   0  14          0.64          1.29         1.36 o
   5   0  14        108.50         84.44         4.49 o
   6   0  14         60.57         63.45         4.77 o
   7   0  14        301.89        318.91        11.72 o
   8   0  14         58.50         82.66         7.60 o
  -8   1  14          0.32         -0.12         3.25 o
  -7   1  14         54.75         61.25         5.96 o
  -6   1  14         48.72         54.54         4.47 o
  -5   1  14        257.74        241.07         7.41 o
  -4   1  14        564.45        522.07         8.80 o
  -3   1  14        186.44        185.27         5.53 o
  -2   1  14        109.45        115.20         3.66 o
  -1   1  14         31.22         31.75         2.23 o
   0   1  14         53.78         44.67         2.54 o
   1   1  14         31.09         34.26         2.14 o
   2   1  14        109.59        114.15         3.56 o
   3   1  14        185.97        178.20         4.86 o
   4   1  14        564.32        500.51         9.83 o
   5   1  14        257.98        246.09         7.54 o
   6   1  14         48.67         50.86         4.93 o
   7   1  14         54.48         67.35         5.59 o
   8   1  14          0.31          3.15         4.20 o
  -8   2  14         52.79         68.16         6.80 o
  -7   2  14        126.45        137.79         7.19 o
  -6   2  14         92.59         95.06         5.61 o
  -5   2  14        113.30        117.59         5.34 o
  -4   2  14         22.16         18.42         1.97 o
  -3   2  14         93.42         79.20         3.71 o
  -2   2  14        554.46        527.86        11.41 o
  -1   2  14         28.76         28.80         2.41 o
   0   2  14        165.50        153.98         4.65 o
   1   2  14         29.14         27.16         2.14 o
   2   2  14        554.16        527.54         7.74 o
   3   2  14         93.60         87.78         3.47 o
   4   2  14         22.26         20.49         2.24 o
   5   2  14        113.55        124.19         5.47 o
   6   2  14         93.23        100.98         5.84 o
   7   2  14        127.09        132.63         7.72 o
   8   2  14         52.61         62.42         5.78 o
  -8   3  14         15.20         32.76         5.84 o
  -7   3  14          6.12          7.61         3.20 o
  -6   3  14         54.80         59.23         5.28 o
  -5   3  14        410.16        385.55         9.59 o
  -4   3  14         68.60         67.15         3.87 o
  -3   3  14        799.86        780.03        12.41 o
  -2   3  14        732.22        726.80        12.90 o
  -1   3  14        298.74        292.25         7.54 o
   0   3  14        177.72        182.15         6.01 o
   1   3  14        298.30        289.46         6.78 o
   2   3  14        730.75        738.28        10.27 o
   3   3  14        798.69        791.19        14.00 o
   4   3  14         68.75         73.42         3.77 o
   5   3  14        410.63        392.68        10.75 o
   6   3  14         54.26         63.37         4.44 o
   7   3  14          6.20         -0.77         2.65 o
   8   3  14         15.17         14.03         5.25 o
  -7   4  14         30.54         32.63         4.90 o
  -6   4  14         12.13          7.54         2.59 o
  -5   4  14         95.70        100.34         4.74 o
  -4   4  14          6.97          7.68         2.07 o
  -3   4  14        463.79        459.88        11.42 o
  -2   4  14       1158.68       1133.65        22.90 o
  -1   4  14        158.66        164.81         5.02 o
   0   4  14        111.01        114.76         4.91 o
   1   4  14        158.68        155.62         4.97 o
   2   4  14       1160.80       1150.89        18.82 o
   3   4  14        462.83        449.23         9.70 o
   4   4  14          6.87          6.90         1.92 o
   5   4  14         95.15        100.56         5.77 o
   6   4  14         12.37          7.82         2.72 o
   7   4  14         30.46         39.36         4.30 o
  -7   5  14         20.93         21.81         6.24 o
  -6   5  14        141.20        152.65         7.80 o
  -5   5  14         56.41         56.64         3.84 o
  -4   5  14        205.60        192.95         7.20 o
  -3   5  14        214.27        226.04         8.29 o
  -2   5  14         25.03         30.88         3.51 o
  -1   5  14        990.82        983.24        16.40 o
   0   5  14        293.25        293.72         7.86 o
   1   5  14        989.36       1016.28        13.48 o
   2   5  14         25.11         27.30         2.81 o
   3   5  14        215.01        201.12         6.70 o
   4   5  14        205.99        193.83         7.62 o
   5   5  14         56.24         62.99         4.91 o
   6   5  14        140.33        144.99         7.19 o
   7   5  14         21.12         24.73         4.10 o
  -7   6  14         29.89         30.93         4.54 o
  -6   6  14         28.11         31.31         3.94 o
  -5   6  14         59.84         63.83         4.70 o
  -4   6  14         62.18         60.75         4.77 o
  -3   6  14         35.18         39.50         3.97 o
  -2   6  14        553.24        535.82        14.68 o
  -1   6  14        301.93        305.83         8.90 o
   0   6  14       1175.54       1189.98        17.58 o
   1   6  14        302.48        278.11         8.03 o
   2   6  14        552.74        542.97        11.33 o
   3   6  14         34.83         35.30         2.96 o
   4   6  14         62.31         56.58         4.12 o
   5   6  14         59.81         60.59         4.87 o
   6   6  14         28.09         31.82         5.44 o
   7   6  14         29.65         31.70         4.55 o
  -7   7  14         59.98         75.03         6.28 o
  -6   7  14         35.62         39.13         4.81 o
  -5   7  14        127.64        130.10         6.63 o
  -4   7  14         77.62         74.57         5.44 o
  -3   7  14         50.34         48.84         5.12 o
  -2   7  14        178.29        166.50         8.77 o
  -1   7  14        127.12        121.14         5.51 o
   0   7  14        686.54        694.59        13.31 o
   1   7  14        126.57        110.35         7.36 o
   2   7  14        178.82        168.58         6.29 o
   3   7  14         49.76         45.72         3.59 o
   4   7  14         77.61         82.79         5.00 o
   5   7  14        127.57        140.38         6.57 o
   6   7  14         35.64         37.19         4.13 o
   7   7  14         59.82         58.40         5.82 o
  -6   8  14          5.47          9.57         3.10 o
  -5   8  14         16.86         15.80         3.09 o
  -4   8  14          3.34          3.46         2.54 o
  -3   8  14         44.71         50.41         6.87 o
  -2   8  14         47.07         52.70         4.62 o
  -1   8  14        194.04        182.88         7.01 o
   0   8  14        130.28        127.07         5.98 o
   1   8  14        194.75        204.35         8.06 o
   2   8  14         47.10         56.45         4.00 o
   3   8  14         44.70         42.63         3.58 o
   4   8  14          3.31          2.09         2.30 o
   5   8  14         16.85         12.79         3.01 o
   6   8  14          5.40          3.26         2.82 o
  -6   9  14         63.22         75.84         6.30 o
  -5   9  14          7.19         11.18         2.91 o
  -4   9  14         51.52         52.02         4.79 o
  -3   9  14         65.44         68.56         7.73 o
  -2   9  14        116.32        120.49         6.78 o
  -1   9  14         11.80          6.17         2.33 o
   0   9  14        169.01        162.63         6.92 o
   1   9  14         11.65          7.59         2.56 o
   2   9  14        116.11        113.49         6.15 o
   3   9  14         65.53         67.73         4.50 o
   4   9  14         51.96         43.68         4.44 o
   5   9  14          7.24          2.99         2.50 o
   6   9  14         63.20         69.04         5.60 o
  -5  10  14         84.95         83.01         6.71 o
  -4  10  14         37.69         41.29         5.15 o
  -3  10  14         79.96         75.06         7.19 o
  -2  10  14          2.28          0.73         2.58 o
  -1  10  14         42.75         58.34         7.72 o
   0  10  14          0.06         -2.28         2.42 o
   1  10  14         42.13         47.38         3.79 o
   2  10  14          2.32          5.38         2.23 o
   3  10  14         80.07         88.77         5.28 o
   4  10  14         37.84         42.74         4.68 o
   5  10  14         84.91         76.55         5.40 o
  -5  11  14         35.75         38.55         4.94 o
  -4  11  14          5.85          9.16         4.27 o
  -3  11  14          2.99          2.31         4.30 o
  -2  11  14         30.69         31.07         4.06 o
  -1  11  14          1.11         -2.51         2.51 o
   0  11  14          7.77          7.21         2.78 o
   1  11  14          1.15          2.13         2.40 o
   2  11  14         30.30         25.41         3.48 o
   3  11  14          3.08          3.22         2.53 o
   4  11  14          5.81          4.98         2.99 o
   5  11  14         35.64         41.62         4.93 o
  -4  12  14         51.15         71.29         7.11 o
  -3  12  14         62.38         78.52         8.48 o
  -2  12  14         12.89         14.41         3.34 o
  -1  12  14         36.41         38.73         4.57 o
   0  12  14         17.95         22.01         3.86 o
   1  12  14         36.36         38.48         4.17 o
   2  12  14         12.81         10.99         3.01 o
   3  12  14         62.07         71.31         5.71 o
   4  12  14         51.11         53.47         4.72 o
  -3  13  14         13.79         13.88         5.26 o
  -2  13  14         42.17         53.36         6.30 o
  -1  13  14        104.64        108.22         7.40 o
   0  13  14         67.91         80.73         6.56 o
   1  13  14        104.43        101.99         6.45 o
   2  13  14         42.31         41.62         4.53 o
   3  13  14         13.68         16.76         4.24 o
  -1  14  14        213.54        226.25        11.08 o
   0  14  14          1.92          1.52         3.04 o
   1  14  14        213.57        218.92        10.69 o
   1   0  15        191.31        175.15         5.06 o
   2   0  15         11.51         10.65         1.58 o
   3   0  15        108.53         93.80         4.04 o
   4   0  15          3.13          1.45         1.54 o
   5   0  15         10.02         11.94         2.77 o
   6   0  15        147.62        141.86         6.83 o
   7   0  15          4.52          8.51         3.05 o
  -7   1  15         24.66         24.18         4.70 o
  -6   1  15         17.78         12.91         2.96 o
  -5   1  15          7.89          6.73         2.70 o
  -4   1  15        456.86        425.44         9.57 o
  -3   1  15         28.39         23.89         2.46 o
  -2   1  15         86.10         88.72         4.21 o
  -1   1  15        135.39        126.66         4.16 o
   0   1  15       1164.84       1250.39        14.33 o
   1   1  15        134.87        123.51         4.08 o
   2   1  15         86.25         84.43         3.57 o
   3   1  15         28.48         22.65         2.18 o
   4   1  15        458.04        431.82         9.35 o
   5   1  15          7.82          6.22         2.16 o
   6   1  15         17.85         26.32         3.91 o
   7   1  15         24.60         24.54         4.23 o
  -7   2  15         17.27         11.32         3.12 o
  -6   2  15         70.34         76.25         5.87 o
  -5   2  15         29.30         21.90         3.07 o
  -4   2  15        109.51        112.87         5.62 o
  -3   2  15        102.06        104.87         5.10 o
  -2   2  15        405.52        353.96         8.97 o
  -1   2  15        103.23        107.79         4.39 o
   0   2  15        215.83        213.25         5.82 o
   1   2  15        102.95        106.07         3.81 o
   2   2  15        405.56        380.66         6.94 o
   3   2  15        101.10         98.82         4.23 o
   4   2  15        109.98        106.92         5.01 o
   5   2  15         29.78         28.88         3.15 o
   6   2  15         70.44         68.39         4.62 o
   7   2  15         17.14         16.88         3.38 o
  -7   3  15        159.87        166.47        11.09 o
  -6   3  15         48.53         63.69         5.69 o
  -5   3  15         93.47         83.91         5.33 o
  -4   3  15         32.76         40.23         3.48 o
  -3   3  15         39.99         35.16         3.34 o
  -2   3  15        127.46        129.01         5.67 o
  -1   3  15        260.81        264.69         8.38 o
   0   3  15       1190.12       1216.27        15.28 o
   1   3  15        261.24        266.74         7.09 o
   2   3  15        127.53        136.37         5.19 o
   3   3  15         40.03         41.08         2.94 o
   4   3  15         32.54         30.72         2.92 o
   5   3  15         93.81         82.40         5.88 o
   6   3  15         49.13         54.33         4.51 o
   7   3  15        160.11        173.18         7.54 o
  -7   4  15          1.74         -1.16         3.55 o
  -6   4  15         19.37         16.25         3.60 o
  -5   4  15         92.56         96.63         5.14 o
  -4   4  15        395.27        406.84        10.43 o
  -3   4  15         75.40         77.54         4.70 o
  -2   4  15        377.85        342.41        10.17 o
  -1   4  15        715.04        692.17        13.86 o
   0   4  15        770.74        794.80        22.08 o
   1   4  15        714.86        699.57        11.12 o
   2   4  15        378.06        375.67        11.62 o
   3   4  15         74.79         82.09         4.50 o
   4   4  15        394.75        377.77        10.54 o
   5   4  15         93.02         92.56         5.64 o
   6   4  15         19.27         15.44         3.12 o
   7   4  15          1.75          1.40         2.71 o
  -7   5  15        355.57        358.76        14.73 o
  -6   5  15         50.29         68.27         6.45 o
  -5   5  15         42.26         42.59         3.44 o
  -4   5  15         62.84         63.38         4.52 o
  -3   5  15         35.51         44.13         4.20 o
  -2   5  15        201.36        190.92         7.81 o
  -1   5  15         11.91          8.30         2.29 o
   0   5  15          0.46         -0.98         1.67 o
   1   5  15         12.20          9.96         2.58 o
   2   5  15        201.41        191.54         7.94 o
   3   5  15         35.54         38.02         3.31 o
   4   5  15         62.77         57.71         4.53 o
   5   5  15         42.04         42.77         4.31 o
   6   5  15         50.23         59.83         5.01 o
   7   5  15        355.64        382.22        17.11 o
  -7   6  15         14.11         13.27         3.95 o
  -6   6  15        418.67        453.33        14.47 o
  -5   6  15          3.01          0.89         2.16 o
  -4   6  15          2.38          0.86         2.53 o
  -3   6  15         32.86         36.70         4.34 o
  -2   6  15        123.82        114.64         6.35 o
  -1   6  15         46.36         43.70         3.55 o
   0   6  15        330.88        329.47         8.92 o
   1   6  15         45.92         40.41         4.12 o
   2   6  15        123.33        115.42         5.65 o
   3   6  15         32.93         35.02         3.04 o
   4   6  15          2.36         -0.82         2.47 o
   5   6  15          3.06          3.76         2.57 o
   6   6  15        419.02        439.71        14.98 o
   7   6  15         14.03         14.67         4.59 o
  -6   7  15          3.90          4.04         2.53 o
  -5   7  15         18.98         20.80         3.17 o
  -4   7  15         34.24         35.00         4.58 o
  -3   7  15          9.52          9.30         3.97 o
  -2   7  15         11.30          6.67         3.05 o
  -1   7  15         52.44         62.93         6.73 o
   0   7  15         15.14         10.69         2.39 o
   1   7  15         52.15         50.64         4.58 o
   2   7  15         11.50          9.93         2.39 o
   3   7  15          9.45          6.74         2.05 o
   4   7  15         34.32         33.01         3.38 o
   5   7  15         19.05         19.79         3.35 o
   6   7  15          3.93          7.73         3.10 o
  -6   8  15         84.41         81.50         5.93 o
  -5   8  15         13.90         10.55         2.81 o
  -4   8  15         34.19         42.46         5.24 o
  -3   8  15        170.24        160.10        10.57 o
  -2   8  15         17.45         16.76         4.69 o
  -1   8  15         75.33         79.29         5.56 o
   0   8  15        279.97        273.26         8.84 o
   1   8  15         74.88         74.20         5.55 o
   2   8  15         17.36         21.64         2.89 o
   3   8  15        169.94        173.10         8.51 o
   4   8  15         33.86         42.52         3.89 o
   5   8  15         13.74         12.06         2.82 o
   6   8  15         84.51         76.70         5.82 o
  -5   9  15         58.21         63.50         5.87 o
  -4   9  15         26.27         32.57         4.93 o
  -3   9  15        204.58        232.63        13.13 o
  -2   9  15         46.32         41.03         5.15 o
  -1   9  15         17.89         19.37         3.36 o
   0   9  15          1.31         -2.39         2.39 o
   1   9  15         18.09         19.99         3.71 o
   2   9  15         45.52         38.38         3.86 o
   3   9  15        204.61        232.48         8.14 o
   4   9  15         26.52         31.08         4.04 o
   5   9  15         58.29         61.60         4.84 o
  -5  10  15          8.39          4.93         3.78 o
  -4  10  15         22.76         19.27         4.19 o
  -3  10  15         14.74         10.52         4.09 o
  -2  10  15         26.48         16.85         3.95 o
  -1  10  15          9.87          9.30         2.85 o
   0  10  15        110.76        113.21         6.20 o
   1  10  15          9.65          7.18         2.43 o
   2  10  15         26.36         24.23         3.99 o
   3  10  15         15.07         11.11         3.25 o
   4  10  15         22.80         22.42         3.24 o
   5  10  15          8.16          4.98         3.43 o
  -4  11  15        105.21         96.94         8.30 o
  -3  11  15         27.81         25.58         5.77 o
  -2  11  15         69.84         84.68         7.45 o
  -1  11  15         74.68         70.89         5.83 o
   0  11  15          1.75          1.16         2.52 o
   1  11  15         74.65         72.70         5.38 o
   2  11  15         69.82         74.61         6.06 o
   3  11  15         27.59         30.23         3.92 o
   4  11  15        105.10         99.27         6.11 o
  -3  12  15        106.15        118.43        15.43 o
  -2  12  15         12.41         11.79         4.08 o
  -1  12  15         47.02         52.77         5.31 o
   0  12  15         17.72         10.08         4.35 o
   1  12  15         47.23         49.86         4.82 o
   2  12  15         12.46         11.80         3.26 o
   3  12  15        106.44        117.01         7.99 o
  -2  13  15         29.45         41.14         6.09 o
  -1  13  15         85.50        106.15         7.83 o
   0  13  15        319.43        357.33        13.42 o
   1  13  15         85.00         90.83         6.34 o
   2  13  15         29.35         18.23         3.66 o
   0   0  16        371.76        323.52        10.15 o
   1   0  16         21.94         27.27         2.38 o
   2   0  16         19.53         19.27         2.27 o
   3   0  16         51.46         46.79         3.70 o
   4   0  16          2.57          1.10         2.25 o
   5   0  16        109.36        121.35         7.75 o
   6   0  16         45.31         40.92         4.56 o
   7   0  16          6.60          5.66         4.22 o
  -7   1  16         13.04         17.89         3.79 o
  -6   1  16          3.10          5.00         2.79 o
  -5   1  16          9.30          5.79         3.32 o
  -4   1  16         46.60         45.50         3.73 o
  -3   1  16        126.34        119.72         5.01 o
  -2   1  16         58.84         55.74         3.52 o
  -1   1  16        173.74        157.29         5.74 o
   0   1  16         56.88         52.97         3.16 o
   1   1  16        173.83        167.23         5.12 o
   2   1  16         58.77         47.51         3.18 o
   3   1  16        126.41        120.09         5.72 o
   4   1  16         46.96         41.42         3.00 o
   5   1  16          9.18          5.57         2.57 o
   6   1  16          3.12          8.16         3.54 o
   7   1  16         13.01          6.27         3.24 o
  -7   2  16        137.27        143.92         8.54 o
  -6   2  16         70.11         67.72         5.79 o
  -5   2  16        102.78        104.94         5.77 o
  -4   2  16         29.59         26.78         3.21 o
  -3   2  16        115.86        114.88         5.75 o
  -2   2  16         64.97         54.93         3.90 o
  -1   2  16        179.06        168.29         5.24 o
   0   2  16          7.26          3.61         1.60 o
   1   2  16        177.82        166.14         4.68 o
   2   2  16         65.39         57.05         3.44 o
   3   2  16        115.05        117.84         5.06 o
   4   2  16         29.58         31.08         2.80 o
   5   2  16        103.08        109.82         5.34 o
   6   2  16         70.53         63.39         5.62 o
   7   2  16        137.35        128.81         7.30 o
  -7   3  16         64.01         70.60         6.19 o
  -6   3  16         57.77         59.89         5.57 o
  -5   3  16        115.98        119.89         6.42 o
  -4   3  16         15.34         18.16         3.15 o
  -3   3  16         83.85         81.13         4.79 o
  -2   3  16         42.56         46.91         3.81 o
  -1   3  16        205.26        203.56         6.25 o
   0   3  16       1083.78       1103.13        18.78 o
   1   3  16        205.65        192.70         5.49 o
   2   3  16         43.08         41.52         3.58 o
   3   3  16         83.16         85.97         5.01 o
   4   3  16         15.42         12.39         3.21 o
   5   3  16        115.41        118.61         6.32 o
   6   3  16         57.72         66.10         5.12 o
   7   3  16         63.97         60.85         5.79 o
  -7   4  16        253.87        250.11        16.39 o
  -6   4  16         98.68        113.96         7.51 o
  -5   4  16        191.59        193.27         8.16 o
  -4   4  16        139.51        125.09         5.55 o
  -3   4  16        152.78        150.81         6.57 o
  -2   4  16        229.68        203.00         7.48 o
  -1   4  16        125.14        120.26         5.39 o
   0   4  16        213.29        230.66         6.74 o
   1   4  16        125.27        118.71         6.36 o
   2   4  16        230.33        211.67         7.85 o
   3   4  16        153.25        140.40         5.90 o
   4   4  16        139.33        147.06         6.81 o
   5   4  16        192.17        199.24         8.27 o
   6   4  16         98.98        112.96         6.77 o
   7   4  16        254.35        258.88        10.24 o
  -7   5  16         96.97        101.53         8.33 o
  -6   5  16         24.38         15.71         3.83 o
  -5   5  16         69.24         67.58         5.14 o
  -4   5  16         47.55         49.85         4.06 o
  -3   5  16        107.16        108.92         6.37 o
  -2   5  16        126.54        130.02         6.78 o
  -1   5  16         97.13         98.38         5.05 o
   0   5  16       1057.28       1065.55        21.91 o
   1   5  16         97.02         91.99         5.76 o
   2   5  16        126.64        123.05         6.68 o
   3   5  16        106.90        113.48         5.70 o
   4   5  16         47.66         54.23         4.61 o
   5   5  16         68.92         69.59         5.16 o
   6   5  16         24.30         19.41         3.61 o
   7   5  16         96.74         95.78         8.17 o
  -6   6  16        132.34        121.33         7.61 o
  -5   6  16          8.12          6.91         2.36 o
  -4   6  16         34.10         35.82         3.98 o
  -3   6  16          1.79         -1.31         2.34 o
  -2   6  16         52.40         48.94         4.52 o
  -1   6  16        345.95        348.25        12.19 o
   0   6  16         46.18         50.29         4.44 o
   1   6  16        345.70        321.77        10.66 o
   2   6  16         52.61         61.33         5.05 o
   3   6  16          1.79          5.48         2.24 o
   4   6  16         34.13         35.27         3.78 o
   5   6  16          8.21          5.32         2.65 o
   6   6  16        132.81        125.55         7.20 o
  -6   7  16         25.91         30.97         3.92 o
  -5   7  16         10.42          4.51         2.51 o
  -4   7  16         54.01         55.77         5.59 o
  -3   7  16        109.45        120.05         8.08 o
  -2   7  16         22.49         23.44         5.43 o
  -1   7  16        219.45        207.08        10.22 o
   0   7  16         24.63         23.70         3.57 o
   1   7  16        219.16        225.34         9.22 o
   2   7  16         22.23         22.39         3.48 o
   3   7  16        109.67        117.27         5.34 o
   4   7  16         54.12         61.14         5.02 o
   5   7  16         10.25         10.91         2.87 o
   6   7  16         26.16         22.67         3.81 o
  -5   8  16         38.90         45.56         4.94 o
  -4   8  16         56.19         51.09         5.65 o
  -3   8  16         77.70         71.32         6.48 o
  -2   8  16         35.93         34.24         5.00 o
  -1   8  16        146.56        146.18         8.84 o
   0   8  16        818.89        838.53        18.59 o
   1   8  16        146.42        148.84         7.78 o
   2   8  16         35.98         36.53         4.34 o
   3   8  16         77.92         72.41         5.20 o
   4   8  16         56.30         53.12         4.35 o
   5   8  16         38.72         36.49         4.27 o
  -5   9  16         16.27         20.69         3.98 o
  -4   9  16         53.96         49.15         5.81 o
  -3   9  16         38.15         50.03         5.85 o
  -2   9  16          3.39          5.72         3.34 o
  -1   9  16        148.72        152.77         9.36 o
   0   9  16          5.17          1.31         2.86 o
   1   9  16        148.17        147.00         7.02 o
   2   9  16          3.32          8.50         3.13 o
   3   9  16         38.49         47.53         5.02 o
   4   9  16         54.07         55.20         4.48 o
   5   9  16         16.41         14.98         3.04 o
  -4  10  16          7.73          4.63         4.31 o
  -3  10  16        113.50        129.01         9.13 o
  -2  10  16         77.38         82.03         7.44 o
  -1  10  16        163.16        180.67        10.36 o
   0  10  16        266.98        272.37        10.92 o
   1  10  16        163.28        163.64         7.67 o
   2  10  16         77.09         84.79         6.45 o
   3  10  16        113.80        123.59         7.85 o
   4  10  16          7.76         10.56         2.73 o
  -4  11  16         22.31         15.05         4.82 o
  -3  11  16         26.39         25.51         5.04 o
  -2  11  16        128.79        142.92         9.77 o
  -1  11  16         72.63         68.18         6.99 o
   0  11  16          0.35          6.83         3.38 o
   1  11  16         72.67         80.85         5.78 o
   2  11  16        129.38        147.08         8.54 o
   3  11  16         26.18         21.05         4.80 o
   4  11  16         22.69         19.57         3.74 o
  -2  12  16         28.55         32.06         5.48 o
  -1  12  16         15.54         14.23         4.30 o
   0  12  16        141.76        157.88         8.91 o
   1  12  16         15.51         13.32         3.10 o
   2  12  16         28.73         28.60         3.95 o
   1   0  17        239.43        226.01         6.16 o
   2   0  17        883.20        846.05        14.78 o
   3   0  17        170.27        161.00         6.62 o
   4   0  17         25.76         25.56         3.48 o
   5   0  17         17.16         13.71         3.70 o
   6   0  17        191.66        216.87        11.06 o
   7   0  17         25.51         27.39         4.97 o
  -7   1  17         50.42         64.45         6.17 o
  -6   1  17         44.52         55.21         5.94 o
  -5   1  17         58.97         54.42         5.68 o
  -4   1  17         95.34         91.92         5.97 o
  -3   1  17        107.73        101.21         6.51 o
  -2   1  17        121.21        120.67         5.18 o
  -1   1  17        111.58        119.18         4.59 o
   0   1  17        598.08        573.41        12.50 o
   1   1  17        111.55        110.49         4.37 o
   2   1  17        121.59        110.70         5.39 o
   3   1  17        107.99        100.16         5.40 o
   4   1  17         95.00         93.07         5.44 o
   5   1  17         58.90         60.72         5.23 o
   6   1  17         44.40         53.30         6.12 o
   7   1  17         50.34         41.71         6.59 o
  -7   2  17        159.18        156.89         8.99 o
  -6   2  17         29.30         23.67         3.92 o
  -5   2  17         41.81         59.61         5.18 o
  -4   2  17         33.45         37.18         3.34 o
  -3   2  17         26.09         29.54         2.94 o
  -2   2  17        256.36        244.73         7.42 o
  -1   2  17        157.33        138.75         5.23 o
   0   2  17        296.60        278.79         7.33 o
   1   2  17        157.42        152.03         5.09 o
   2   2  17        255.88        245.64        12.76 o
   3   2  17         26.18         28.99         3.76 o
   4   2  17         33.28         35.05         3.54 o
   5   2  17         42.15         42.68         5.50 o
   6   2  17         29.02         23.25         4.54 o
   7   2  17        158.52        187.61        12.45 o
  -6   3  17         88.44         91.59         8.49 o
  -5   3  17         16.52         17.36         2.97 o
  -4   3  17         94.91         80.21         5.67 o
  -3   3  17         86.74         81.01         4.93 o
  -2   3  17         47.14         47.61         3.89 o
  -1   3  17         17.39         14.84         2.23 o
   0   3  17        108.00        106.64         4.44 o
   1   3  17         17.76         20.67         3.11 o
   2   3  17         47.45         40.04         3.55 o
   3   3  17         86.79         77.27         4.87 o
   4   3  17         94.46         86.29         5.32 o
   5   3  17         16.40          8.74         2.67 o
   6   3  17         88.89        101.27         6.93 o
  -6   4  17         45.03         40.81         4.93 o
  -5   4  17         56.14         64.85         5.00 o
  -4   4  17        225.99        247.40         9.90 o
  -3   4  17         29.66         23.77         3.10 o
  -2   4  17         87.41         88.01         5.08 o
  -1   4  17         38.65         39.85         3.63 o
   0   4  17          1.37         -0.94         1.63 o
   1   4  17         38.66         40.46         4.22 o
   2   4  17         87.36         81.10         4.65 o
   3   4  17         29.36         22.25         3.09 o
   4   4  17        226.47        247.66         8.95 o
   5   4  17         55.54         61.26         4.95 o
   6   4  17         44.72         42.74         4.40 o
  -6   5  17         31.73         26.29         4.24 o
  -5   5  17         14.81         15.34         3.42 o
  -4   5  17         37.20         31.85         3.72 o
  -3   5  17         42.38         45.64         4.01 o
  -2   5  17         12.89         12.84         2.83 o
  -1   5  17        387.99        389.56        11.52 o
   0   5  17         11.47         11.51         5.54 o
   1   5  17        388.66        371.74        11.46 o
   2   5  17         12.83         16.32         2.86 o
   3   5  17         42.40         41.90         3.69 o
   4   5  17         37.29         28.42         3.56 o
   5   5  17         14.80         19.31         3.29 o
   6   5  17         31.82         36.38         4.25 o
  -6   6  17         31.68         29.40         4.85 o
  -5   6  17         59.16         75.88         7.02 o
  -4   6  17         11.45          7.98         3.57 o
  -3   6  17        230.31        235.40         9.59 o
  -2   6  17         58.39         65.77         5.24 o
  -1   6  17         25.29         27.14         4.49 o
   0   6  17        107.98        115.50         6.64 o
   1   6  17         25.29         26.00         4.46 o
   2   6  17         58.24         52.97         4.90 o
   3   6  17        229.97        235.32         8.72 o
   4   6  17         11.51         11.96         2.91 o
   5   6  17         59.24         68.07         5.49 o
   6   6  17         31.64         33.06         4.17 o
  -5   7  17        175.16        187.85         8.46 o
  -4   7  17         30.37         33.33         4.83 o
  -3   7  17         15.85         11.45         3.51 o
  -2   7  17        102.26        110.74         7.88 o
  -1   7  17        169.03        159.00        10.87 o
   0   7  17        134.35        113.78         6.75 o
   1   7  17        170.05        165.19         8.14 o
   2   7  17        102.52        101.67         6.55 o
   3   7  17         16.03         15.22         2.93 o
   4   7  17         30.38         33.34         4.06 o
   5   7  17        174.88        182.93         8.69 o
  -5   8  17         56.34         61.62         5.27 o
  -4   8  17         20.74         22.11         4.33 o
  -3   8  17          5.10          7.07         3.44 o
  -2   8  17          0.55         -0.18         3.39 o
  -1   8  17        142.39        138.08         8.91 o
   0   8  17        134.11        136.19         9.03 o
   1   8  17        142.65        144.31         8.55 o
   2   8  17          0.56          1.14         2.52 o
   3   8  17          5.34          0.00         3.20 o
   4   8  17         20.98         21.84         3.68 o
   5   8  17         56.36         57.29         5.26 o
  -4   9  17          6.32          6.79         3.51 o
  -3   9  17         64.24         85.50         7.63 o
  -2   9  17        107.05        124.32        12.41 o
  -1   9  17         32.33         36.45         5.15 o
   0   9  17         90.60         87.45         6.26 o
   1   9  17         31.96         33.55         4.57 o
   2   9  17        107.37        125.64         7.56 o
   3   9  17         64.15         66.91         6.74 o
   4   9  17          6.30          6.28         3.19 o
  -4  10  17         86.12         79.97         9.48 o
  -3  10  17        190.27        200.99        11.61 o
  -2  10  17          0.80          6.21         3.44 o
  -1  10  17         28.34         22.61         5.26 o
   0  10  17          6.13          0.39         2.86 o
   1  10  17         28.37         16.93         3.42 o
   2  10  17          0.81          1.33         4.11 o
   3  10  17        190.53        203.58        11.42 o
   4  10  17         85.88         99.28         6.72 o
  -3  11  17         22.48         35.09         5.65 o
  -2  11  17         14.74         16.42         4.48 o
  -1  11  17         78.10         83.41         7.70 o
   0  11  17        147.49        175.77        10.74 o
   1  11  17         77.88         91.37         6.94 o
   2  11  17         14.80         20.99         4.12 o
   3  11  17         22.27         21.70         4.97 o
  -1  12  17         74.74         78.07         7.61 o
   0  12  17        206.95        215.13        12.12 o
   1  12  17         74.90         76.08         6.64 o
   0   0  18        127.20        120.89         6.68 o
   1   0  18          6.44          8.22         2.18 o
   2   0  18         58.61         48.57         3.95 o
   3   0  18         19.27         16.25         3.17 o
   4   0  18         27.49         27.70         3.45 o
   5   0  18        204.61        199.22        11.45 o
   6   0  18          9.19          9.35         3.25 o
  -6   1  18         16.72         25.41         6.07 o
  -5   1  18         25.89         31.05         4.71 o
  -4   1  18         12.11         11.33         3.83 o
  -3   1  18         45.76         38.08         3.62 o
  -2   1  18         50.55         53.71         4.98 o
  -1   1  18        332.61        325.00         8.52 o
   0   1  18        315.74        302.33         7.44 o
   1   1  18        332.80        339.39         8.62 o
   2   1  18         50.64         55.67         5.63 o
   3   1  18         45.83         44.99         3.91 o
   4   1  18         11.90         11.64         2.95 o
   5   1  18         25.91         36.09         5.02 o
   6   1  18         16.76         16.19         4.15 o
  -6   2  18          6.27          2.42         3.92 o
  -5   2  18         92.32        103.60         7.87 o
  -4   2  18        143.93        145.78         6.29 o
  -3   2  18         67.36         59.40         5.83 o
  -2   2  18        247.19        243.10         7.18 o
  -1   2  18        164.13        153.61         5.97 o
   0   2  18        175.98        171.98         5.67 o
   1   2  18        165.34        156.31         6.50 o
   2   2  18        247.05        242.23         9.38 o
   3   2  18         67.50         60.91         5.73 o
   4   2  18        143.68        139.42         8.79 o
   5   2  18         91.84         98.20         9.19 o
   6   2  18          6.34         -1.93         3.67 o
  -6   3  18          8.89         14.47         4.15 o
  -5   3  18         57.71         70.70         5.83 o
  -4   3  18        111.07        107.86         6.69 o
  -3   3  18         39.71         37.42         3.60 o
  -2   3  18        161.72        139.05         6.67 o
  -1   3  18        627.61        668.12        12.91 o
   0   3  18         47.34         46.04         3.04 o
   1   3  18        629.29        641.17        15.05 o
   2   3  18        161.42        144.86         7.49 o
   3   3  18         39.53         36.88         4.23 o
   4   3  18        111.22        103.57         8.85 o
   5   3  18         57.61         65.74         6.67 o
   6   3  18          8.93         21.10         4.50 o
  -6   4  18         18.00         14.66         5.35 o
  -5   4  18         15.11         23.04         3.65 o
  -4   4  18         54.40         54.96         5.11 o
  -3   4  18         45.24         38.35         3.81 o
  -2   4  18        104.32        104.24         5.74 o
  -1   4  18        154.21        144.93         6.53 o
   0   4  18        217.85        224.90         7.93 o
   1   4  18        153.92        142.45         7.35 o
   2   4  18        104.17        108.95         6.66 o
   3   4  18         45.07         35.17         4.86 o
   4   4  18         54.38         55.31         6.02 o
   5   4  18         15.37         21.30         4.01 o
   6   4  18         17.81         31.34         5.06 o
  -6   5  18         24.87         28.76         6.46 o
  -5   5  18         28.74         24.73         3.55 o
  -4   5  18         19.45         14.00         3.28 o
  -3   5  18         51.92         47.24         4.29 o
  -2   5  18          6.92          6.03         2.46 o
  -1   5  18        254.28        277.41        13.58 o
   0   5  18         11.56          7.13         2.76 o
   1   5  18        253.92        258.51         9.95 o
   2   5  18          6.92          6.93         2.28 o
   3   5  18         51.55         48.36         4.34 o
   4   5  18         19.50         14.18         3.15 o
   5   5  18         28.74         27.87         3.80 o
   6   5  18         24.64         40.96         5.02 o
  -5   6  18        111.30        124.84         8.70 o
  -4   6  18         80.04         84.55         5.75 o
  -3   6  18          4.81          2.28         2.54 o
  -2   6  18          4.31          7.19         2.68 o
  -1   6  18         10.45          6.77         3.52 o
   0   6  18         46.90         59.91         7.75 o
   1   6  18         10.33         10.24         3.01 o
   2   6  18          4.19          6.10         2.55 o
   3   6  18          4.91          3.49         3.64 o
   4   6  18         80.32         92.16         6.82 o
   5   6  18        111.57        115.46         6.87 o
  -5   7  18         21.97         27.01         4.41 o
  -4   7  18         34.18         28.68         4.15 o
  -3   7  18         18.91         10.70         4.10 o
  -2   7  18         32.56         43.74         5.44 o
  -1   7  18         15.59         11.46         4.04 o
   0   7  18         25.38         28.80         4.11 o
   1   7  18         15.54         13.23         3.25 o
   2   7  18         32.40         37.72         4.46 o
   3   7  18         18.89         11.43         3.35 o
   4   7  18         33.96         29.80         4.30 o
   5   7  18         22.24         18.00         4.64 o
  -4   8  18         25.10         25.29         4.99 o
  -3   8  18        105.84        126.09         8.77 o
  -2   8  18         92.81         89.97         7.72 o
  -1   8  18         29.26         27.08         4.78 o
   0   8  18        150.93        170.10        10.07 o
   1   8  18         29.13         33.19         4.36 o
   2   8  18         93.03         97.56         6.83 o
   3   8  18        105.17         95.18         6.93 o
   4   8  18         25.30         27.57         3.93 o
  -4   9  18          2.73         -4.23         4.23 o
  -3   9  18        107.42        119.28         8.95 o
  -2   9  18         33.21         38.84         5.52 o
  -1   9  18         36.59         26.17         5.77 o
   0   9  18          1.65         -1.75         3.59 o
   1   9  18         36.39         40.87         4.88 o
   2   9  18         33.36         28.68         4.08 o
   3   9  18        107.57        112.24         7.74 o
   4   9  18          2.92          3.19         2.78 o
  -3  10  18         81.01         82.94         7.73 o
  -2  10  18         72.46         74.18         8.77 o
  -1  10  18         22.62         30.93         5.06 o
   0  10  18         82.04         82.89         7.51 o
   1  10  18         22.93         29.71         4.57 o
   2  10  18         72.77         84.93         6.84 o
   3  10  18         81.24         91.89         7.37 o
  -1  11  18         57.14         56.49         6.83 o
   0  11  18          3.19          1.61         3.96 o
   1  11  18         57.25         53.75         5.93 o
   1   0  19          1.01          1.72         2.08 o
   2   0  19         11.98         17.33         2.72 o
   3   0  19         22.42         19.94         3.37 o
   4   0  19         51.84         49.14         4.72 o
   5   0  19         18.53         18.30         4.17 o
   6   0  19         68.44         82.54         7.83 o
  -6   1  19        242.56        267.16        12.93 o
  -5   1  19         18.68         18.08         6.15 o
  -4   1  19         84.38         96.54         6.02 o
  -3   1  19         39.47         42.79         4.55 o
  -2   1  19         50.22         46.67         4.05 o
  -1   1  19         77.86         85.28         4.71 o
   0   1  19         97.30         83.97         4.15 o
   1   1  19         77.80         80.85         5.03 o
   2   1  19         50.59         43.17         4.48 o
   3   1  19         39.97         37.98         4.36 o
   4   1  19         84.47         93.84         7.55 o
   5   1  19         18.60         21.40         4.22 o
   6   1  19        243.22        255.95        13.10 o
  -6   2  19        152.64        182.05        10.96 o
  -5   2  19        105.01        111.07         8.27 o
  -4   2  19        123.55        110.06         6.94 o
  -3   2  19         28.80         28.71         3.45 o
  -2   2  19        157.23        147.63         6.14 o
  -1   2  19         58.64         54.71         3.93 o
   0   2  19        103.99        108.01         4.73 o
   1   2  19         58.82         57.34         4.82 o
   2   2  19        156.93        143.71         7.57 o
   3   2  19         28.60         35.13         4.26 o
   4   2  19        124.01        114.23         8.31 o
   5   2  19        104.71        114.83         9.74 o
   6   2  19        152.04        167.64        10.60 o
  -5   3  19          3.71         10.26         3.24 o
  -4   3  19         94.01        110.17         6.26 o
  -3   3  19          5.24          4.66         2.33 o
  -2   3  19         33.06         35.75         3.18 o
  -1   3  19        402.81        422.31         9.72 o
   0   3  19         41.09         44.67         3.51 o
   1   3  19        402.08        386.68        13.97 o
   2   3  19         33.07         36.13         4.23 o
   3   3  19          5.21          9.50         2.84 o
   4   3  19         93.59        120.35         8.60 o
   5   3  19          3.74          7.37         3.50 o
  -5   4  19         16.68         21.60         3.87 o
  -4   4  19        153.97        160.18         8.50 o
  -3   4  19        145.29        145.44         7.03 o
  -2   4  19        124.68        125.42         6.51 o
  -1   4  19         36.36         37.22         3.38 o
   0   4  19        259.24        266.66        10.07 o
   1   4  19         36.31         37.36         3.97 o
   2   4  19        123.79        112.95         6.92 o
   3   4  19        144.70        149.69         8.05 o
   4   4  19        154.04        161.55         9.89 o
   5   4  19         16.65         16.33         4.39 o
  -5   5  19          0.16         -2.63         2.63 o
  -4   5  19         32.08         29.97         4.11 o
  -3   5  19         25.96         24.53         4.82 o
  -2   5  19         14.12         15.84         2.94 o
  -1   5  19         87.73         76.92         6.05 o
   0   5  19        137.76        163.74         8.20 o
   1   5  19         87.70         84.19         6.06 o
   2   5  19         13.93         12.76         2.91 o
   3   5  19         25.99         25.39         3.96 o
   4   5  19         31.98         26.95         4.71 o
   5   5  19          0.16          5.73         2.99 o
  -5   6  19         52.62         56.63         7.97 o
  -4   6  19         28.55         28.67         4.43 o
  -3   6  19         81.67         93.16         6.02 o
  -2   6  19         23.75         24.63         3.95 o
  -1   6  19         73.20         71.75         6.62 o
   0   6  19         18.95         30.72         6.47 o
   1   6  19         72.93         81.65         6.03 o
   2   6  19         23.64         19.66         3.50 o
   3   6  19         82.07         82.48         8.19 o
   4   6  19         28.35         32.51         5.07 o
   5   6  19         52.47         65.87         6.21 o
  -4   7  19         19.09         24.68         4.04 o
  -3   7  19         24.54         26.48         4.32 o
  -2   7  19         55.99         54.93         7.31 o
  -1   7  19        136.79        139.09         9.14 o
   0   7  19        211.51        223.82        11.47 o
   1   7  19        136.39        152.73         8.29 o
   2   7  19         56.18         58.05         5.60 o
   3   7  19         24.38         16.84         4.49 o
   4   7  19         19.22         20.42         6.81 o
  -4   8  19         69.82         84.09         6.89 o
  -3   8  19        235.56        251.41        12.68 o
  -2   8  19        171.22        175.17        10.52 o
  -1   8  19        110.73        107.88         8.31 o
   0   8  19        105.64        106.43        10.64 o
   1   8  19        110.54        113.91         7.40 o
   2   8  19        171.35        176.39         9.12 o
   3   8  19        235.26        235.13        10.80 o
   4   8  19         69.96         83.65         6.87 o
  -3   9  19         38.37         42.00         7.10 o
  -2   9  19        126.83        143.36         9.84 o
  -1   9  19         86.09         94.01         8.00 o
   0   9  19         41.94         38.81         6.48 o
   1   9  19         85.87        113.25         7.94 o
   2   9  19        127.63        133.68         8.12 o
   3   9  19         38.19         40.06         5.16 o
  -2  10  19        125.12        138.25         9.83 o
  -1  10  19         94.62        105.59         8.75 o
   0  10  19         52.21         46.57         6.23 o
   1  10  19         94.65        104.37         7.48 o
   2  10  19        125.40        147.16         8.85 o
   0   0  20         74.60         73.93         9.21 o
   1   0  20        307.00        296.60         9.46 o
   2   0  20         39.29         31.83         3.94 o
   3   0  20         56.68         61.27         6.58 o
   4   0  20         57.10         60.16         6.29 o
   5   0  20         61.15         61.10         6.56 o
  -5   1  20         20.62         20.63         4.58 o
  -4   1  20         56.63         59.28         5.01 o
  -3   1  20          1.60          2.33         2.68 o
  -2   1  20        238.48        219.09         8.43 o
  -1   1  20         75.32         78.26         4.62 o
   0   1  20         16.84         15.56         2.71 o
   1   1  20         75.49         71.52         5.48 o
   2   1  20        237.68        220.77        12.31 o
   3   1  20          1.61         -2.06         2.76 o
   4   1  20         56.57         50.29         5.81 o
   5   1  20         20.61         16.96         5.58 o
  -5   2  20         15.26         19.98         4.36 o
  -4   2  20         27.90         28.45         3.90 o
  -3   2  20        138.17        152.99         8.46 o
  -2   2  20          8.45          5.05         2.32 o
  -1   2  20        197.88        198.55         7.23 o
   0   2  20        190.31        212.89        10.87 o
   1   2  20        198.21        181.60         8.44 o
   2   2  20          8.43          8.47         2.64 o
   3   2  20        138.67        147.08         8.10 o
   4   2  20         27.85         29.50         4.91 o
   5   2  20         15.34         15.02         4.21 o
  -5   3  20        127.90        139.33         9.69 o
  -4   3  20         33.78         36.88         4.66 o
  -3   3  20         32.03         43.26         4.20 o
  -2   3  20         53.35         52.93         3.86 o
  -1   3  20         32.13         33.45         3.34 o
   0   3  20         50.61         55.38         4.97 o
   1   3  20         31.89         33.35         4.24 o
   2   3  20         53.18         49.92         6.11 o
   3   3  20         31.96         46.27         4.93 o
   4   3  20         33.75         29.33         5.14 o
   5   3  20        128.07        160.51        10.64 o
  -5   4  20         65.17         67.40         6.14 o
  -4   4  20         41.91         52.22         4.82 o
  -3   4  20         94.35         97.31         7.91 o
  -2   4  20        200.43        219.72         9.23 o
  -1   4  20         30.39         28.05         4.71 o
   0   4  20         39.10         45.69         5.25 o
   1   4  20         30.50         27.86         3.66 o
   2   4  20        200.59        199.85         9.33 o
   3   4  20         94.65         84.51         6.41 o
   4   4  20         41.78         40.47         5.50 o
   5   4  20         64.76         62.09         6.86 o
  -4   5  20         41.02         43.92         4.90 o
  -3   5  20         56.47         67.54         5.75 o
  -2   5  20         11.46         10.63         3.04 o
  -1   5  20        151.61        165.28         8.84 o
   0   5  20         56.37         65.84         5.61 o
   1   5  20        152.75        170.19         8.68 o
   2   5  20         11.44          8.95         3.25 o
   3   5  20         56.53         63.75         5.69 o
   4   5  20         40.82         45.06         5.81 o
  -4   6  20        135.12        139.68         8.51 o
  -3   6  20         44.61         47.59         5.15 o
  -2   6  20          8.43          8.73         3.27 o
  -1   6  20         64.92         73.71         9.26 o
   0   6  20         24.10         22.31         3.78 o
   1   6  20         64.76         69.17         5.75 o
   2   6  20          8.51          3.12         3.22 o
   3   6  20         44.59         43.48         6.00 o
   4   6  20        135.28        133.15         9.51 o
  -3   7  20        112.01        125.52         8.01 o
  -2   7  20          3.65          2.09         2.88 o
  -1   7  20         34.18         33.28         5.00 o
   0   7  20        181.78        194.62        11.14 o
   1   7  20         34.07         33.38         4.65 o
   2   7  20          3.72          1.79         3.09 o
   3   7  20        112.18        110.35         7.72 o
  -3   8  20          0.17         -2.41         3.21 o
  -2   8  20         35.07         24.90         4.89 o
  -1   8  20         23.83         14.40         4.16 o
   0   8  20          4.35          2.01         4.03 o
   1   8  20         23.98         21.03         5.41 o
   2   8  20         34.82         37.46         4.71 o
   3   8  20          0.17         -0.32         3.47 o
  -1   9  20          5.12         11.31         3.79 o
   0   9  20          2.00          6.60         3.86 o
   1   9  20          5.13          2.43         5.04 o
   1   0  21          1.38          1.53         2.70 o
   2   0  21         92.28         97.68         6.84 o
   3   0  21          3.29          1.09         2.80 o
   4   0  21         62.77         36.44         6.57 o
  -4   1  21          2.41          4.89         3.69 o
  -3   1  21        220.45        237.94        10.37 o
  -2   1  21         17.47         17.06         3.53 o
  -1   1  21         71.02         69.01         4.89 o
   0   1  21          2.25          7.14         2.61 o
   1   1  21         70.84         67.26         5.50 o
   2   1  21         17.44         10.28         3.02 o
   3   1  21        220.20        244.86        11.59 o
   4   1  21          2.29         -0.69         3.86 o
  -4   2  21          0.55          2.07         2.63 o
  -3   2  21         91.93         92.17         6.65 o
  -2   2  21         16.35         17.93         4.11 o
  -1   2  21         20.50         22.97         2.84 o
   0   2  21        335.95        339.20        13.40 o
   1   2  21         20.62         25.47         3.87 o
   2   2  21         16.14         16.72         3.41 o
   3   2  21         91.94         85.93         8.02 o
   4   2  21          0.56         -1.54         3.99 o
  -4   3  21         58.70         57.79         5.68 o
  -3   3  21         57.71         66.36         5.80 o
  -2   3  21         38.65         36.71         5.22 o
  -1   3  21        218.02        240.16         8.98 o
   0   3  21          1.03          3.07         3.61 o
   1   3  21        217.43        238.50        10.62 o
   2   3  21         38.77         47.09         6.45 o
   3   3  21         57.60         63.30         5.73 o
   4   3  21         58.62         60.60         6.68 o
  -4   4  21         25.01         20.92         4.05 o
  -3   4  21        125.30        128.72         7.60 o
  -2   4  21         37.53         41.90         3.88 o
  -1   4  21         28.41         27.08         3.61 o
   0   4  21         85.00         78.28         6.96 o
   1   4  21         28.42         34.61         5.33 o
   2   4  21         37.32         37.36         4.60 o
   3   4  21        125.74        138.19         8.25 o
   4   4  21         25.09         23.40         4.79 o
  -3   5  21          8.69          4.20         3.54 o
  -2   5  21          6.30          4.66         2.93 o
  -1   5  21         69.60         77.39         6.18 o
   0   5  21         31.91         39.45         5.69 o
   1   5  21         69.44         69.88         6.91 o
   2   5  21          6.27          3.43         2.78 o
   3   5  21          8.68          5.27         3.40 o
  -3   6  21         54.38         50.83         6.30 o
  -2   6  21          1.79          1.51         2.78 o
  -1   6  21          7.54          0.68         2.86 o
   0   6  21         59.52         66.37         6.74 o
   1   6  21          7.54          3.37         3.42 o
   2   6  21          1.75          1.02         2.57 o
   3   6  21         54.28         55.65         6.57 o
  -2   7  21          3.20          2.80         3.02 o
  -1   7  21        168.13        165.90         9.28 o
   0   7  21         50.76         57.97         6.53 o
   1   7  21        168.02        166.22        10.53 o
   2   7  21          3.18          1.65         2.83 o
  -1   8  21         61.89         73.84         8.39 o
   0   8  21         41.94         40.55         6.90 o
   1   8  21         62.05         68.08         7.19 o
   0   0  22        284.43        272.35        18.85 o
   1   0  22         46.47         49.05         6.99 o
   2   0  22          2.14         -0.95         3.31 o
   3   0  22          4.51          6.22         2.99 o
   4   0  22         63.19         71.42         9.01 o
  -3   1  22         38.92         37.77         4.76 o
  -2   1  22          6.80          7.29         2.89 o
  -1   1  22         50.93         73.64         7.52 o
   0   1  22         33.73         40.75         7.68 o
   1   1  22         50.73         64.51         6.40 o
   2   1  22          6.51          8.58         2.78 o
   3   1  22         38.81         38.80         4.87 o
  -3   2  22         38.69         27.08         4.19 o
  -2   2  22         49.38         48.81         5.12 o
  -1   2  22         23.75         26.84         4.51 o
   0   2  22         16.18         12.92         3.98 o
   1   2  22         23.73         39.80         5.17 o
   2   2  22         49.57         42.47         4.79 o
   3   2  22         38.78         27.61         5.98 o
  -3   3  22         33.65         31.73         4.37 o
  -2   3  22          7.75         11.06         3.80 o
  -1   3  22         36.32         49.24         5.54 o
   0   3  22          6.53          3.21         4.05 o
   1   3  22         36.46         36.00         5.22 o
   2   3  22          7.55          5.53         3.62 o
   3   3  22         33.93         41.95         5.03 o
  -3   4  22         57.14         71.37         5.52 o
  -2   4  22         62.56         69.98         6.73 o
  -1   4  22        215.53        212.31         9.86 o
   0   4  22         32.25         45.25         5.77 o
   1   4  22        215.08        199.69        11.21 o
   2   4  22         62.38         69.14         6.02 o
   3   4  22         57.37         71.18         7.02 o
  -2   5  22         46.62         45.67         4.73 o
  -1   5  22         77.03         74.31         5.79 o
   0   5  22         14.46         12.19         4.16 o
   1   5  22         76.83         87.70         9.19 o
   2   5  22         46.61         45.53         5.20 o
  -1   6  22         92.85        109.10         9.22 o
   0   6  22          7.94          7.11         4.59 o
   1   6  22         93.31        117.26         8.13 o
   1   0  23         33.02         33.95         5.06 o
   2   0  23          3.24          1.92         3.22 o
  -2   1  23          7.21          4.02         2.75 o
  -1   1  23         15.95         19.04         6.20 o
   0   1  23         83.21        112.35         9.71 o
   1   1  23         15.93         22.13         4.54 o
   2   1  23          7.19          5.19         2.88 o
  -2   2  23        121.83        136.35         8.00 o
  -1   2  23         56.95         51.22         6.74 o
   0   2  23          0.99          4.39         3.19 o
   1   2  23         56.57         68.30         6.86 o
   2   2  23        121.66        120.97         7.87 o
  -2   3  23         30.59         29.59         5.57 o
  -1   3  23          7.08          6.51         4.19 o
   0   3  23         42.74         47.51         5.86 o
   1   3  23          6.99          4.71         3.73 o
   2   3  23         30.54         25.70         4.04 o
  -1   4  23         38.17         49.56         6.35 o
   0   4  23        104.80        110.46         8.53 o
   1   4  23         37.95         33.50         5.38 o
                                                
