# Supplementary material for: Control of dynamic sp3-C stereochemistry
Source: Nat Chem. 2023 Mar 13;15(5):615–24. doi: 10.1038/s41557-023-01156-7 (PMC10159849; doi:10.1038/s41557-023-01156-7)
Supplement: Supplementary file 14 — Structure factors for compound (R,R)-2; CCDC reference 2068016. [file 41557_2023_1156_MOESM14_ESM.fcf]

#
# h,k,l, Fc-squared, Fo-squared, sigma(Fo-squared), status flag
#
data_19srv110
_shelx_title ' 19srv110 in P212121 #19'
_shelx_refln_list_code          4
_shelx_F_calc_maximum      128.96
_exptl_crystal_F_000       728.00
_reflns_d_resolution_high  0.7218

loop_
 _space_group_symop_operation_xyz
 'x, y, z'
 '-x+1/2, -y, z+1/2'
 'x+1/2, -y+1/2, -z'
 '-x, y+1/2, -z+1/2'

_cell_length_a     7.3559
_cell_length_b    12.5594
_cell_length_c    17.2298
_cell_angle_alpha  90.000
_cell_angle_beta   90.000
_cell_angle_gamma  90.000

_shelx_F_squared_multiplier     1.000

loop_
 _refln_index_h
 _refln_index_k
 _refln_index_l
 _refln_F_squared_calc
 _refln_F_squared_meas
 _refln_F_squared_sigma
 _refln_observed_status
   2   0   0       6870.07       6344.58        83.42 o
   4   0   0         37.90         31.73         2.08 o
   6   0   0        156.12        148.18         3.55 o
   8   0   0        344.17        349.30         8.55 o
  10   0   0        319.75        303.99        13.54 o
   1   1   0       3212.19       2995.08        25.45 o
   2   1   0        114.94        119.03         1.19 o
   3   1   0       3779.37       3738.30        29.12 o
   4   1   0         13.58         15.27         0.72 o
   5   1   0       1075.66       1079.15         9.99 o
   6   1   0        380.84        397.03         4.46 o
   7   1   0        217.67        203.50         3.44 o
   8   1   0          0.18         -1.03         2.91 o
   9   1   0        460.46        482.66         9.29 o
  10   1   0         13.34         17.41         9.21 o
   0   2   0       4435.58       3906.99        43.44 o
   1   2   0        240.50        209.70         1.78 o
   2   2   0       1089.98       1200.38         9.54 o
   3   2   0       4837.45       4984.67        41.07 o
   4   2   0         32.20         38.10         0.89 o
   5   2   0          0.61          0.17         0.99 o
   6   2   0         11.57         13.07         1.43 o
   7   2   0        580.06        608.93         7.13 o
   8   2   0          4.69          5.01         2.77 o
   9   2   0        355.17        364.40        10.51 o
  10   2   0         12.12         13.51         8.39 o
   1   3   0        888.09        809.33         6.08 o
   2   3   0         16.21         19.66         0.86 o
   3   3   0        432.45        480.02         4.83 o
   4   3   0         37.30         34.77         1.04 o
   5   3   0         24.40         27.40         1.10 o
   6   3   0         42.39         51.60         1.61 o
   7   3   0         66.98         68.37         2.04 o
   8   3   0         87.53         76.97         3.42 o
   9   3   0         13.30         19.57         5.20 o
  10   3   0          5.18          7.54         7.55 o
   0   4   0       5535.94       5082.10        60.50 o
   1   4   0          7.44          6.90         0.45 o
   2   4   0       1220.43       1272.11         9.84 o
   3   4   0        460.57        494.14         4.81 o
   4   4   0        194.61        192.77         2.71 o
   5   4   0        430.62        423.22         5.31 o
   6   4   0        524.80        464.01         6.21 o
   7   4   0         93.94         98.17         2.44 o
   8   4   0         70.04         66.19         4.63 o
   9   4   0        157.26        150.99         6.33 o
   1   5   0       4828.38       4751.66        38.37 o
   2   5   0       2559.44       2714.00        22.97 o
   3   5   0        661.70        737.98         6.44 o
   4   5   0       2181.45       2135.55        19.39 o
   5   5   0          0.03          0.44         2.10 o
   6   5   0          7.34          2.77         1.45 o
   7   5   0         22.27         19.74         3.58 o
   8   5   0         10.25         13.76         5.67 o
   9   5   0          2.32         -3.92         5.70 o
   0   6   0        910.19        912.93        12.23 o
   1   6   0          0.80          1.01         0.70 o
   2   6   0        251.75        270.04         2.90 o
   3   6   0         72.22         71.34         1.84 o
   4   6   0         28.97         30.16         2.07 o
   5   6   0        597.49        636.44         9.83 o
   6   6   0         41.05         36.46         1.58 o
   7   6   0        281.08        313.89         6.66 o
   8   6   0         32.81         41.28         5.77 o
   9   6   0        155.99        155.48         6.26 o
   1   7   0       1245.53       1330.38        10.10 o
   2   7   0         91.42         75.76         1.52 o
   3   7   0          8.27         11.02         0.67 o
   4   7   0          0.07          1.13         1.63 o
   5   7   0        277.92        248.25         4.23 o
   6   7   0       1596.77       1497.33        16.46 o
   7   7   0        370.05        361.72         7.44 o
   8   7   0         37.38         31.68         5.24 o
   9   7   0          3.05          9.04         5.78 o
   0   8   0       2004.56       2050.78        21.80 o
   1   8   0          3.60          7.31         1.02 o
   2   8   0        781.90        822.73         7.28 o
   3   8   0        206.94        189.59         2.60 o
   4   8   0         27.46         34.27         2.47 o
   5   8   0         57.26         52.43         2.45 o
   6   8   0         42.12         42.16         2.76 o
   7   8   0        123.07         97.86         4.80 o
   8   8   0          0.71          2.08         4.92 o
   9   8   0         30.15         41.06         6.25 o
   1   9   0        288.22        291.09         3.45 o
   2   9   0          9.47          9.97         1.37 o
   3   9   0        104.50        101.21         2.08 o
   4   9   0       1221.52       1164.18        13.09 o
   5   9   0        192.12        188.13         4.21 o
   6   9   0        573.01        554.15         9.24 o
   7   9   0         57.04         58.41         5.09 o
   8   9   0         53.84         54.81         5.57 o
   0  10   0         36.56         38.40         2.82 o
   1  10   0        375.91        339.65         4.16 o
   2  10   0       1839.97       1811.15        15.99 o
   3  10   0         25.47         23.88         1.85 o
   4  10   0         31.44         26.75         2.72 o
   5  10   0        105.08         92.97         4.18 o
   6  10   0         21.10         20.19         4.54 o
   7  10   0          0.35          3.17         4.82 o
   8  10   0        436.54        430.44        10.38 o
   1  11   0       1967.83       1917.43        17.67 o
   2  11   0          1.54          0.22         2.10 o
   3  11   0        655.38        632.96         7.53 o
   4  11   0         63.99         62.47         3.47 o
   5  11   0        344.15        354.04         7.37 o
   6  11   0          5.33          7.46         4.41 o
   7  11   0         13.61         17.69         5.32 o
   0  12   0          0.34          7.64         3.20 o
   1  12   0         41.35         41.36         2.43 o
   2  12   0        241.16        245.13         4.31 o
   3  12   0         72.95         78.21         3.87 o
   4  12   0          1.98          8.15         3.79 o
   5  12   0         27.96         34.82         4.80 o
   6  12   0        106.45        109.56         5.42 o
   7  12   0         10.93         17.10         5.84 o
   1  13   0          2.19          4.50         2.89 o
   2  13   0         56.38         59.20         3.29 o
   3  13   0          5.50          7.82         3.84 o
   4  13   0         26.80         28.09         4.89 o
   5  13   0         18.38         18.59         5.24 o
   6  13   0        303.02        296.84         8.66 o
   0  14   0        316.59        309.60         8.78 o
   1  14   0         76.89         70.27         3.62 o
   2  14   0         10.57         11.43         4.01 o
   3  14   0         78.75         71.71         4.91 o
   4  14   0         72.05         63.14         5.63 o
   5  14   0         69.73         89.68         9.61 o
   6  14   0          5.11          3.29         7.21 o
   1  15   0          2.07          4.53         4.08 o
   2  15   0         23.65         13.23         5.48 o
   3  15   0          0.67         -5.54         5.54 o
   4  15   0         23.48         28.23         6.39 o
   5  15   0         51.86         43.27         7.14 o
   0  16   0        211.69        209.55         9.60 o
   1  16   0         79.01         85.14         6.37 o
   2  16   0         25.61         32.90         6.31 o
   3  16   0          9.08         10.54         6.73 o
   4  16   0          9.82          4.09         7.92 o
   1  17   0          0.88          1.64         7.42 o
   2  17   0        145.39        150.76        14.43 o
   1   0   1       1120.19       1121.63         8.56 o
   2   0   1       2707.31       2640.15        20.82 o
   3   0   1         11.62          9.72         0.52 o
   4   0   1        104.77         97.62         1.48 o
   5   0   1         69.45         61.38         1.97 o
   6   0   1        846.48        830.08         7.69 o
   7   0   1        122.47        115.80         2.60 o
   8   0   1        794.71        813.84        10.05 o
   9   0   1          7.24          3.22         4.08 o
  10   0   1        116.08        120.84         7.84 o
 -10   1   1          9.49          3.06        11.82 o
  -9   1   1         86.80         89.96         4.37 o
  -8   1   1        204.43        201.31         4.37 o
  -7   1   1        131.54        131.14         2.81 o
  -6   1   1         31.80         34.10         2.14 o
  -5   1   1       1370.78       1404.26        12.82 o
  -4   1   1       1010.19       1063.88         8.64 o
  -3   1   1        460.94        474.61         3.88 o
  -2   1   1       3192.88       3077.69        23.45 o
  -1   1   1       4269.87       3888.67        31.74 o
   1   1   1       4263.75       3890.46        36.20 o
   2   1   1       3193.44       3071.07        26.88 o
   3   1   1        460.90        463.24         4.01 o
   4   1   1       1011.20       1061.47         8.33 o
   5   1   1       1369.71       1401.23        12.26 o
   6   1   1         31.55         34.82         1.55 o
   7   1   1        131.90        127.53         3.38 o
   8   1   1        205.19        192.43         4.17 o
   9   1   1         86.76         89.12         4.54 o
  10   1   1          9.55         13.12         7.09 o
 -10   2   1         23.58         35.47         8.15 o
  -9   2   1         42.97         44.31         4.76 o
  -8   2   1        428.83        424.49         8.22 o
  -7   2   1        159.46        151.41         3.21 o
  -6   2   1        562.58        546.91         5.95 o
  -5   2   1       1669.86       1623.48        14.94 o
  -4   2   1          1.01         -0.20         0.71 o
  -3   2   1        698.44        732.26         6.00 o
  -2   2   1       4849.01       4599.53        37.60 o
  -1   2   1       9922.69       9012.12       187.37 o
   0   2   1        688.18        704.17         5.25 o
   1   2   1       9917.12       8883.75       152.46 o
   2   2   1       4858.00       4589.53        42.76 o
   3   2   1        698.72        727.69         5.93 o
   4   2   1          0.97          1.57         0.63 o
   5   2   1       1671.87       1664.07        14.51 o
   6   2   1        561.50        551.03         5.42 o
   7   2   1        159.53        149.67         2.95 o
   8   2   1        429.71        445.33         6.68 o
   9   2   1         42.94         42.01         4.62 o
  10   2   1         23.73         18.83         7.46 o
 -10   3   1          2.79         -5.54         7.56 o
  -9   3   1        155.75        156.99         6.37 o
  -8   3   1        258.19        239.21         5.54 o
  -7   3   1        263.27        261.11         4.34 o
  -6   3   1        658.19        641.30         7.12 o
  -5   3   1         74.75         81.93         1.67 o
  -4   3   1        977.96       1096.10         9.38 o
  -3   3   1       2086.88       2131.04        27.21 o
  -2   3   1       2623.62       2652.37        21.77 o
  -1   3   1         69.30         81.69         0.96 o
   0   3   1       1972.33       1921.85        14.68 o
   1   3   1         68.93         79.70         0.91 o
   2   3   1       2622.59       2653.04        22.30 o
   3   3   1       2085.05       2159.97        19.35 o
   4   3   1        977.42       1082.60         9.13 o
   5   3   1         74.17         77.85         1.54 o
   6   3   1        659.24        631.98         6.95 o
   7   3   1        262.21        253.84         3.78 o
   8   3   1        256.86        239.96         5.70 o
   9   3   1        155.14        164.09         6.23 o
  10   3   1          2.77         -7.49         7.49 o
  -9   4   1          6.49          6.55         5.43 o
  -8   4   1        168.08        173.21         4.82 o
  -7   4   1         53.18         51.20         2.15 o
  -6   4   1        309.23        294.50         4.28 o
  -5   4   1        249.87        254.18         3.60 o
  -4   4   1        656.33        711.35         6.61 o
  -3   4   1        269.73        248.97         2.60 o
  -2   4   1         21.41         18.80         0.91 o
  -1   4   1        439.55        429.08         3.47 o
   0   4   1       5481.21       5302.16        46.01 o
   1   4   1        438.94        428.23         3.34 o
   2   4   1         21.17         16.47         0.63 o
   3   4   1        269.97        250.69         3.13 o
   4   4   1        656.89        714.64         6.54 o
   5   4   1        250.13        255.45         3.78 o
   6   4   1        309.15        294.17         5.07 o
   7   4   1         52.86         49.74         3.63 o
   8   4   1        167.70        172.99         6.63 o
   9   4   1          6.41         -5.45         5.45 o
  -9   5   1        117.25        127.58         6.41 o
  -8   5   1         75.23         71.26         6.31 o
  -7   5   1         30.98         37.12         3.28 o
  -6   5   1        315.54        312.60         5.00 o
  -5   5   1         40.41         40.92         2.28 o
  -4   5   1        811.81        860.32         8.21 o
  -3   5   1          8.69          9.14         0.96 o
  -2   5   1        697.38        701.30         6.03 o
  -1   5   1        673.56        731.02         5.61 o
   0   5   1        630.34        650.43         5.01 o
   1   5   1        673.74        728.10         5.59 o
   2   5   1        695.88        700.50         5.59 o
   3   5   1          8.65          9.69         0.93 o
   4   5   1        812.36        846.48         8.47 o
   5   5   1         40.43         44.44         3.03 o
   6   5   1        317.61        305.82         6.40 o
   7   5   1         30.67         37.01         3.77 o
   8   5   1         75.40         70.32         4.92 o
   9   5   1        117.83        124.73         6.22 o
  -9   6   1         64.57         60.58         5.64 o
  -8   6   1        122.81        115.42         5.05 o
  -7   6   1        721.57        703.25         9.44 o
  -6   6   1         19.23         20.63         1.96 o
  -5   6   1         76.60         73.09         2.54 o
  -4   6   1        109.06        112.06         2.35 o
  -3   6   1       1018.53        988.86         8.55 o
  -2   6   1        103.62         93.71         1.50 o
  -1   6   1        127.73        130.67         1.56 o
   0   6   1        269.52        286.39         2.67 o
   1   6   1        127.58        131.83         2.08 o
   2   6   1        102.73         92.03         1.31 o
   3   6   1       1023.32        994.56         7.92 o
   4   6   1        109.32        112.77         3.09 o
   5   6   1         75.73         73.32         1.64 o
   6   6   1         19.22         19.72         2.96 o
   7   6   1        721.98        697.09        11.51 o
   8   6   1        122.53        113.69         5.36 o
   9   6   1         64.36         65.30         5.69 o
  -9   7   1         96.23         98.77         6.31 o
  -8   7   1         70.78         80.95         5.35 o
  -7   7   1        230.86        233.63         6.09 o
  -6   7   1        176.15        180.28         4.21 o
  -5   7   1        169.47        148.38         3.52 o
  -4   7   1        141.68        158.31         3.18 o
  -3   7   1        154.77        149.18         2.82 o
  -2   7   1        962.81        979.65         7.86 o
  -1   7   1       1534.60       1690.91        12.73 o
   0   7   1         73.12         84.02         1.35 o
   1   7   1       1536.68       1700.55        13.21 o
   2   7   1        962.22        976.63         7.56 o
   3   7   1        154.88        155.89         2.16 o
   4   7   1        141.77        157.27         3.07 o
   5   7   1        169.50        160.05         3.26 o
   6   7   1        175.28        173.77         6.42 o
   7   7   1        230.51        231.50         6.18 o
   8   7   1         70.58         67.00         4.92 o
   9   7   1         96.37         93.46         6.38 o
  -9   8   1         31.46         35.30         6.27 o
  -8   8   1        292.50        317.10         8.18 o
  -7   8   1        456.14        441.65        10.80 o
  -6   8   1        169.82        153.03         3.92 o
  -5   8   1         81.81         73.60         2.56 o
  -4   8   1         97.91        104.99         3.85 o
  -3   8   1        751.81        774.89         7.56 o
  -2   8   1        610.92        591.15         5.66 o
  -1   8   1         17.32         15.47         1.10 o
   0   8   1         10.77          7.62         1.03 o
   1   8   1         17.37         16.22         1.06 o
   2   8   1        609.98        587.32         5.22 o
   3   8   1        750.25        766.96         7.77 o
   4   8   1         98.04        105.59         3.04 o
   5   8   1         82.03         79.35         3.07 o
   6   8   1        168.72        151.61         4.87 o
   7   8   1        455.14        440.71        12.59 o
   8   8   1        291.90        316.07         8.22 o
   9   8   1         31.48         22.54         6.18 o
  -8   9   1         13.45         12.56         5.36 o
  -7   9   1        131.52        129.50         5.13 o
  -6   9   1         89.52         85.02         4.14 o
  -5   9   1        101.32         95.87         3.01 o
  -4   9   1         53.91         51.55         2.70 o
  -3   9   1        935.72        948.29         9.59 o
  -2   9   1        268.88        254.57         3.21 o
  -1   9   1        158.34        149.07         2.40 o
   0   9   1       3108.89       3051.41        26.29 o
   1   9   1        158.06        150.09         2.36 o
   2   9   1        269.67        253.92         4.25 o
   3   9   1        936.68        955.77        10.16 o
   4   9   1         53.47         47.76         2.47 o
   5   9   1        101.34         93.67         2.91 o
   6   9   1         89.64         89.80         6.43 o
   7   9   1        131.44        127.43         5.64 o
   8   9   1         13.37         17.39         5.35 o
  -8  10   1         36.49         35.81         5.92 o
  -7  10   1         82.06         80.38         5.14 o
  -6  10   1         13.17         13.12         4.17 o
  -5  10   1         20.08         19.08         2.80 o
  -4  10   1        160.59        141.41         3.84 o
  -3  10   1         46.02         45.01         2.11 o
  -2  10   1        468.81        455.33         5.35 o
  -1  10   1        741.54        749.96         7.45 o
   0  10   1       2408.27       2284.00        19.89 o
   1  10   1        740.76        747.62         7.88 o
   2  10   1        467.66        458.25         4.94 o
   3  10   1         46.39         50.09         1.88 o
   4  10   1        160.96        145.20         3.41 o
   5  10   1         20.07         19.61         3.47 o
   6  10   1         13.19         13.83         3.89 o
   7  10   1         81.87         89.96         5.19 o
   8  10   1         36.36         36.59         9.87 o
  -7  11   1        268.01        284.10         7.24 o
  -6  11   1        336.34        311.67         8.96 o
  -5  11   1         24.78         20.95         3.40 o
  -4  11   1        144.83        141.55         4.27 o
  -3  11   1        308.16        301.50         5.08 o
  -2  11   1         53.33         51.25         2.24 o
  -1  11   1        219.08        220.48         3.59 o
   0  11   1       2500.57       2488.71        23.78 o
   1  11   1        218.96        223.17         3.62 o
   2  11   1         53.00         52.70         2.18 o
   3  11   1        307.93        308.31         4.50 o
   4  11   1        145.30        147.50         4.05 o
   5  11   1         24.72         27.39         3.92 o
   6  11   1        337.64        320.84         9.27 o
   7  11   1        267.26        293.38         8.50 o
  -7  12   1          2.02         18.11         6.48 o
  -6  12   1         55.02         62.43         5.16 o
  -5  12   1         25.61         25.28         5.00 o
  -4  12   1        242.70        229.48         5.96 o
  -3  12   1        185.01        188.49         4.85 o
  -2  12   1        314.07        300.69         4.81 o
  -1  12   1        208.46        212.99         4.48 o
   0  12   1        310.15        277.66         4.87 o
   1  12   1        208.07        200.50         3.87 o
   2  12   1        315.24        303.43         4.78 o
   3  12   1        185.27        183.81         4.26 o
   4  12   1        243.67        230.76         5.70 o
   5  12   1         25.57         24.41         4.36 o
   6  12   1         54.63         57.43         5.75 o
   7  12   1          2.02          7.95         5.97 o
  -6  13   1        201.46        187.85         7.31 o
  -5  13   1         10.23          7.68         4.73 o
  -4  13   1          4.62         12.60         4.49 o
  -3  13   1         55.11         56.71         4.25 o
  -2  13   1        237.93        237.84         5.26 o
  -1  13   1         52.27         58.55         3.04 o
   0  13   1         91.81         87.73         3.25 o
   1  13   1         52.39         54.11         3.17 o
   2  13   1        239.40        233.29         5.40 o
   3  13   1         55.23         53.78         3.67 o
   4  13   1          4.63          4.42         4.32 o
   5  13   1         10.49         12.33         4.82 o
   6  13   1        200.13        187.82         7.32 o
  -6  14   1         71.44         75.29         7.11 o
  -5  14   1         19.07         20.46         6.08 o
  -4  14   1         67.37         74.04         5.68 o
  -3  14   1         35.20         36.72         4.71 o
  -2  14   1         61.73         64.99         3.99 o
  -1  14   1         71.58         77.51         4.07 o
   0  14   1         93.85        105.45         3.80 o
   1  14   1         71.80         74.10         3.72 o
   2  14   1         61.74         62.87         4.40 o
   3  14   1         34.73         26.66         4.58 o
   4  14   1         67.12         62.65         5.12 o
   5  14   1         18.99         22.34         6.92 o
   6  14   1         71.12         79.53         7.20 o
  -5  15   1         13.99         16.57         6.90 o
  -4  15   1         26.32         23.27         6.10 o
  -3  15   1         63.81         85.46         6.11 o
  -2  15   1         61.76         80.64         6.91 o
  -1  15   1        194.22        199.54         7.67 o
   0  15   1         54.22         49.20         4.01 o
   1  15   1        193.38        198.56         5.55 o
   2  15   1         61.80         65.08         4.58 o
   3  15   1         63.83         72.37         6.12 o
   4  15   1         26.21         36.27         6.26 o
   5  15   1         14.10         19.10         8.35 o
  -3  16   1          9.37         11.18         6.53 o
  -2  16   1         51.67         37.13         5.75 o
  -1  16   1         82.01         95.54         5.57 o
   0  16   1          4.93         13.71         5.55 o
   1  16   1         82.19         88.68         6.28 o
   2  16   1         51.53         57.57         6.61 o
   3  16   1          9.37         15.89         6.72 o
  -2  17   1          1.20          3.97         7.30 o
  -1  17   1        109.45        119.77         7.78 o
   0  17   1          5.41          6.78         7.20 o
   1  17   1        109.65        113.32        11.96 o
   2  17   1          1.27          2.30         7.27 o
   0   0   2       1260.45       1205.50        45.21 o
   1   0   2       2462.97       2268.44        17.26 o
   2   0   2          0.71          2.41         0.68 o
   3   0   2        869.80        886.73         6.93 o
   4   0   2        494.74        446.99         3.76 o
   5   0   2        290.98        281.76         3.30 o
   6   0   2        149.17        132.47         2.47 o
   7   0   2         10.26         12.24         1.93 o
   8   0   2          0.02          1.46         3.08 o
   9   0   2        327.35        324.12         7.43 o
  10   0   2        163.62        170.68         8.54 o
 -10   1   2         31.97         21.35         7.25 o
  -9   1   2        315.44        332.15         7.41 o
  -8   1   2         33.60         40.69         3.66 o
  -7   1   2         93.80         93.73         2.60 o
  -6   1   2        325.47        328.20         4.25 o
  -5   1   2        443.46        432.19         4.34 o
  -4   1   2        629.41        636.09         5.19 o
  -3   1   2       1264.25       1281.49        10.28 o
  -2   1   2       6728.70       6444.21        57.16 o
  -1   1   2        195.34        199.79         1.69 o
   0   1   2       4272.29       3889.07        38.14 o
   1   1   2        197.30        202.98         1.66 o
   2   1   2       6727.13       6409.75        52.31 o
   3   1   2       1262.68       1291.16        10.72 o
   4   1   2        631.66        654.99         5.67 o
   5   1   2        443.10        429.55         4.06 o
   6   1   2        326.44        330.47         3.76 o
   7   1   2         93.97         96.08         2.42 o
   8   1   2         33.55         37.96         2.95 o
   9   1   2        314.62        336.50         7.50 o
  10   1   2         32.03         31.42         7.43 o
 -10   2   2         10.79          9.67         7.44 o
  -9   2   2        232.58        229.78         6.09 o
  -8   2   2        109.41        113.46         3.80 o
  -7   2   2        397.69        386.84         5.41 o
  -6   2   2         92.38         78.16         1.92 o
  -5   2   2        105.93        107.87         2.74 o
  -4   2   2        539.52        545.00         5.14 o
  -3   2   2       1416.95       1482.74        11.47 o
  -2   2   2        682.73        696.45         6.46 o
  -1   2   2        313.53        313.59         2.44 o
   1   2   2        313.56        320.70         2.67 o
   2   2   2        682.85        699.18         5.86 o
   3   2   2       1418.55       1491.75        13.44 o
   4   2   2        539.60        550.75         4.68 o
   5   2   2        105.66        110.01         1.78 o
   6   2   2         92.03         79.24         2.18 o
   7   2   2        398.31        380.52         5.45 o
   8   2   2        109.70        113.82         3.94 o
   9   2   2        232.94        238.01         6.82 o
  10   2   2         10.49          7.08         7.49 o
 -10   3   2         59.93         64.52         7.76 o
  -9   3   2         38.43         34.57         5.36 o
  -8   3   2          9.46          4.95         3.82 o
  -7   3   2        283.22        258.75         4.92 o
  -6   3   2         24.71         26.94         1.79 o
  -5   3   2        468.28        465.50         4.87 o
  -4   3   2        135.64        148.11         2.31 o
  -3   3   2       1543.16       1672.07        13.39 o
  -2   3   2        827.71        832.67         6.51 o
  -1   3   2        325.92        324.28         2.73 o
   0   3   2       1090.31       1150.87         9.17 o
   1   3   2        326.51        318.75         2.61 o
   2   3   2        826.73        840.84         7.05 o
   3   3   2       1546.72       1646.00        13.62 o
   4   3   2        135.67        147.98         1.92 o
   5   3   2        467.35        462.68         5.58 o
   6   3   2         24.58         23.27         2.08 o
   7   3   2        283.72        262.83         4.81 o
   8   3   2          9.32          4.24         4.05 o
   9   3   2         38.69         35.05         5.38 o
  10   3   2         60.40         56.51         7.36 o
  -9   4   2         75.83         83.31         5.88 o
  -8   4   2         29.76         30.93         4.52 o
  -7   4   2         89.25         88.36         3.01 o
  -6   4   2        220.94        224.26         3.84 o
  -5   4   2        417.05        400.83         5.20 o
  -4   4   2        226.07        249.02         2.87 o
  -3   4   2        855.67        962.32         8.19 o
  -2   4   2        230.57        246.12         2.30 o
  -1   4   2       1938.53       1921.04        14.73 o
   0   4   2       2200.34       2255.43        16.69 o
   1   4   2       1932.63       1896.71        15.85 o
   2   4   2        230.36        246.44         2.20 o
   3   4   2        853.44        960.57         8.48 o
   4   4   2        225.66        250.30         3.04 o
   5   4   2        417.67        399.39         5.96 o
   6   4   2        220.73        224.10         5.74 o
   7   4   2         89.44         89.93         3.08 o
   8   4   2         30.15         34.26         5.34 o
   9   4   2         75.88         83.58         5.76 o
  -9   5   2         10.29          7.31         5.76 o
  -8   5   2         20.97         23.17         6.00 o
  -7   5   2        132.35        130.98         3.73 o
  -6   5   2         14.95         13.57         2.13 o
  -5   5   2        207.67        221.37         4.72 o
  -4   5   2        537.18        550.69         5.69 o
  -3   5   2         14.71         21.25         0.99 o
  -2   5   2       1319.03       1434.75        11.54 o
  -1   5   2        929.17        952.92         7.23 o
   0   5   2         14.49         17.20         0.59 o
   1   5   2        928.44        948.71         7.44 o
   2   5   2       1319.93       1434.12        11.12 o
   3   5   2         14.70         21.64         0.91 o
   4   5   2        537.97        565.38         6.17 o
   5   5   2        208.30        218.61         5.48 o
   6   5   2         15.06         10.35         3.31 o
   7   5   2        132.84        130.34         4.68 o
   8   5   2         21.31         20.66         5.89 o
   9   5   2         10.21         13.94         5.56 o
  -9   6   2         37.71         32.82         5.61 o
  -8   6   2          1.58          0.24         4.38 o
  -7   6   2        357.80        335.71         6.03 o
  -6   6   2        701.84        682.67         9.07 o
  -5   6   2        533.34        541.31         7.27 o
  -4   6   2        211.56        211.91         3.04 o
  -3   6   2        770.73        789.60         6.96 o
  -2   6   2       1375.97       1480.76        11.95 o
  -1   6   2       1165.03       1176.60         9.21 o
   0   6   2         22.01         20.29         0.96 o
   1   6   2       1161.86       1164.18         8.84 o
   2   6   2       1376.09       1481.49        11.97 o
   3   6   2        771.07        783.49         6.39 o
   4   6   2        210.61        216.30         6.43 o
   5   6   2        530.11        535.35         7.70 o
   6   6   2        701.13        682.02        12.06 o
   7   6   2        356.82        346.58         7.78 o
   8   6   2          1.58          1.66         4.59 o
   9   6   2         37.44         47.40         6.33 o
  -9   7   2        259.92        272.43        12.13 o
  -8   7   2         73.08         74.41         4.96 o
  -7   7   2         47.87         43.97         2.96 o
  -6   7   2        153.62        154.68         3.82 o
  -5   7   2         93.79         90.21         3.70 o
  -4   7   2       1016.40       1013.13        10.15 o
  -3   7   2        553.10        539.63         5.78 o
  -2   7   2        785.45        818.79         7.20 o
  -1   7   2         38.03         44.29         1.15 o
   0   7   2         54.12         52.59         1.12 o
   1   7   2         37.72         43.69         1.00 o
   2   7   2        785.38        812.10         6.61 o
   3   7   2        552.34        541.23         5.22 o
   4   7   2       1016.03       1002.26        13.05 o
   5   7   2         93.34         85.53         2.97 o
   6   7   2        153.69        153.49         4.69 o
   7   7   2         47.66         49.87         4.02 o
   8   7   2         73.82         68.54         4.87 o
   9   7   2        260.06        269.97         7.66 o
  -9   8   2         38.14         44.24         6.39 o
  -8   8   2        152.68        153.62         7.10 o
  -7   8   2          8.50          3.91         4.35 o
  -6   8   2        639.82        612.38         9.41 o
  -5   8   2          8.77          7.21         1.44 o
  -4   8   2        119.62        109.60         2.47 o
  -3   8   2        433.82        423.02         4.58 o
  -2   8   2        532.16        528.05         5.36 o
  -1   8   2        174.82        161.38         2.21 o
   0   8   2        382.49        387.89         3.71 o
   1   8   2        175.31        165.31         2.13 o
   2   8   2        529.60        523.96         5.16 o
   3   8   2        434.44        422.32         4.98 o
   4   8   2        120.04        107.41         4.12 o
   5   8   2          9.05          7.70         1.45 o
   6   8   2        641.25        605.21        10.45 o
   7   8   2          8.53          6.96         5.14 o
   8   8   2        153.01        152.17         6.79 o
   9   8   2         38.25         34.52         6.41 o
  -8   9   2         21.66         13.83         5.47 o
  -7   9   2        106.56         93.54         4.86 o
  -6   9   2        547.61        511.91        11.75 o
  -5   9   2        116.10        103.73         2.96 o
  -4   9   2        383.87        384.93         5.54 o
  -3   9   2         49.42         47.03         2.62 o
  -2   9   2        536.81        536.81         5.62 o
  -1   9   2        569.46        540.97         5.32 o
   0   9   2        549.13        562.53         5.48 o
   1   9   2        570.14        542.42         5.14 o
   2   9   2        536.01        538.51         5.62 o
   3   9   2         49.18         48.16         1.49 o
   4   9   2        383.25        394.32         6.07 o
   5   9   2        115.73        111.40         3.92 o
   6   9   2        548.09        521.86         8.73 o
   7   9   2        107.23        108.93         5.01 o
   8   9   2         21.71         19.27         5.89 o
  -8  10   2        137.19        135.96         6.59 o
  -7  10   2          2.18          2.68         4.70 o
  -6  10   2        246.72        233.53         6.22 o
  -5  10   2         26.20         25.70         2.75 o
  -4  10   2         18.99         13.01         2.53 o
  -3  10   2        179.72        173.20         3.76 o
  -2  10   2         94.41         95.42         2.32 o
  -1  10   2        760.37        751.73         7.48 o
   0  10   2          4.37          4.13         1.53 o
   1  10   2        760.91        750.58         7.49 o
   2  10   2         94.23         95.33         2.96 o
   3  10   2        179.56        180.78         2.94 o
   4  10   2         19.19         13.77         2.83 o
   5  10   2         26.51         21.92         3.62 o
   6  10   2        246.61        244.74         7.76 o
   7  10   2          2.23          4.69         4.81 o
   8  10   2        137.03        131.09         6.69 o
  -7  11   2         26.44         30.85         5.50 o
  -6  11   2        310.65        294.59        15.81 o
  -5  11   2        105.94         97.25         6.45 o
  -4  11   2        163.20        150.27         3.89 o
  -3  11   2        184.06        176.94         3.62 o
  -2  11   2        282.92        287.18         4.32 o
  -1  11   2       1803.08       1785.59        16.52 o
   0  11   2        341.97        326.96         4.48 o
   1  11   2       1801.44       1780.44        16.50 o
   2  11   2        282.22        274.82         4.36 o
   3  11   2        183.68        182.81         4.10 o
   4  11   2        162.74        142.86         4.28 o
   5  11   2        105.21         91.76         4.48 o
   6  11   2        310.32        307.52         8.24 o
   7  11   2         26.61         25.78         5.57 o
  -7  12   2        100.97         97.05         6.80 o
  -6  12   2         23.72         21.71         4.97 o
  -5  12   2         29.37         29.79         4.47 o
  -4  12   2        139.03        138.86         4.35 o
  -3  12   2         38.33         36.78         3.05 o
  -2  12   2         43.03         40.47         2.39 o
  -1  12   2        654.81        626.31         7.18 o
   0  12   2        246.89        247.88         4.21 o
   1  12   2        654.54        623.67         7.99 o
   2  12   2         42.88         45.89         2.51 o
   3  12   2         38.63         37.69         3.73 o
   4  12   2        138.79        142.47         4.87 o
   5  12   2         28.79         24.36         4.42 o
   6  12   2         23.63         27.03         5.60 o
   7  12   2        101.42        112.94         7.23 o
  -6  13   2         30.23         33.63         6.93 o
  -5  13   2        245.55        228.03         6.92 o
  -4  13   2        302.26        291.76         7.59 o
  -3  13   2        185.21        177.58         4.64 o
  -2  13   2         59.63         55.67         3.25 o
  -1  13   2        288.99        277.21         5.40 o
   0  13   2         49.36         53.08         3.18 o
   1  13   2        289.17        279.47         6.07 o
   2  13   2         59.68         62.72         3.66 o
   3  13   2        184.46        182.79         4.67 o
   4  13   2        302.27        308.06         7.75 o
   5  13   2        246.18        222.68         6.31 o
   6  13   2         30.32         30.10         6.46 o
  -5  14   2         17.75          3.37         6.04 o
  -4  14   2          0.26         -1.85         4.74 o
  -3  14   2        107.97        104.13         5.67 o
  -2  14   2        146.72        146.68         6.81 o
  -1  14   2        170.42        165.77         4.30 o
   0  14   2         53.91         58.53         4.39 o
   1  14   2        169.90        168.33         6.07 o
   2  14   2        146.28        151.20         4.90 o
   3  14   2        107.82        111.20         5.13 o
   4  14   2          0.28          8.17         4.93 o
   5  14   2         17.98         17.96         6.25 o
  -5  15   2          6.87         11.11         6.84 o
  -4  15   2         20.28         25.37         6.23 o
  -3  15   2         25.53         22.67         4.78 o
  -2  15   2        202.32        201.24         7.49 o
  -1  15   2         46.84         55.74         5.00 o
   0  15   2        169.48        191.05         5.33 o
   1  15   2         47.00         53.79         4.67 o
   2  15   2        201.62        201.73         5.53 o
   3  15   2         25.27         19.63         5.34 o
   4  15   2         20.25         14.98         6.30 o
   5  15   2          6.88         -6.89        10.46 o
  -3  16   2          3.01         12.17         6.70 o
  -2  16   2         86.96         87.00         6.03 o
  -1  16   2        379.52        389.08        10.74 o
   0  16   2         34.82         47.11         5.92 o
   1  16   2        379.25        395.27         9.17 o
   2  16   2         86.86         93.55         6.87 o
   3  16   2          3.04          7.86         6.68 o
  -2  17   2         49.34         55.04         8.50 o
  -1  17   2         48.23         54.92         7.17 o
   0  17   2        210.45        210.85         8.41 o
   1  17   2         47.94         65.21        10.65 o
   2  17   2         49.18         53.53         9.67 o
   2   0   3      16631.90      15475.40       321.70 o
   3   0   3        218.58        203.55         1.90 o
   4   0   3        279.46        262.37         2.48 o
   5   0   3       2133.36       2128.64        17.72 o
   6   0   3          1.96          4.90         1.51 o
   7   0   3        112.03        114.25         2.52 o
   8   0   3         30.93         29.11         3.01 o
   9   0   3         98.35         98.85         5.01 o
  10   0   3         15.55         29.06         7.17 o
 -10   1   3         31.46         44.67         7.65 o
  -9   1   3          0.37         -2.12         4.41 o
  -8   1   3         84.65         95.39         3.70 o
  -7   1   3        248.53        249.36         4.18 o
  -6   1   3       1090.90       1060.00        10.06 o
  -5   1   3        642.78        635.20         6.00 o
  -4   1   3         16.92         17.64         0.89 o
  -3   1   3        837.70        895.09         7.27 o
  -2   1   3       1023.10       1115.33         8.91 o
  -1   1   3        318.36        318.53         2.63 o
   0   1   3       3193.85       3016.16        23.75 o
   1   1   3        320.40        325.37         2.79 o
   2   1   3       1021.82       1101.32         8.23 o
   3   1   3        838.04        889.67         7.22 o
   4   1   3         16.40         18.36         0.85 o
   5   1   3        641.85        626.22         5.86 o
   6   1   3       1089.68       1048.78         9.12 o
   7   1   3        247.87        253.23         4.09 o
   8   1   3         85.21         93.47         3.23 o
   9   1   3          0.35         -0.81         4.18 o
  10   1   3         31.43         35.32         8.95 o
 -10   2   3          8.32         -1.62         6.60 o
  -9   2   3        172.06        182.54         5.31 o
  -8   2   3        356.31        370.65         7.36 o
  -7   2   3        273.98        250.96         4.42 o
  -6   2   3        226.34        201.82         3.37 o
  -5   2   3        116.03        125.56         2.24 o
  -4   2   3        809.12        851.72         7.36 o
  -3   2   3       1578.82       1580.74        16.25 o
  -2   2   3       6672.81       6466.15        54.95 o
  -1   2   3        820.41        802.46         6.22 o
   0   2   3        213.60        210.63         2.21 o
   1   2   3        820.25        799.85         6.20 o
   2   2   3       6668.67       6463.61        52.76 o
   3   2   3       1578.50       1587.42        14.57 o
   4   2   3        808.63        838.46         7.52 o
   5   2   3        115.31        133.36         2.35 o
   6   2   3        226.17        203.38         3.74 o
   7   2   3        273.44        259.56         4.41 o
   8   2   3        356.71        359.58         7.20 o
   9   2   3        171.97        174.74         9.15 o
  10   2   3          8.44          8.73         8.48 o
  -9   3   3        155.33        152.91         6.25 o
  -8   3   3        134.27        134.91         4.01 o
  -7   3   3        211.01        205.78         4.04 o
  -6   3   3        434.75        438.26         5.91 o
  -5   3   3         99.88        104.96         2.18 o
  -4   3   3        878.72        903.54         7.54 o
  -3   3   3        117.37        149.35         1.79 o
  -2   3   3         32.86         30.13         1.17 o
  -1   3   3       2121.10       2077.26        16.43 o
   0   3   3         43.91         44.68         1.02 o
   1   3   3       2122.41       2085.32        16.51 o
   2   3   3         32.83         28.95         0.75 o
   3   3   3        117.35        149.65         1.87 o
   4   3   3        878.83        911.79         7.79 o
   5   3   3         99.49        106.24         2.47 o
   6   3   3        434.51        434.32         7.00 o
   7   3   3        211.18        205.49         4.07 o
   8   3   3        133.81        130.59         3.81 o
   9   3   3        156.09        167.46         6.40 o
  -9   4   3         40.49         40.64         5.78 o
  -8   4   3        186.12        170.10         5.06 o
  -7   4   3        715.30        709.29         8.75 o
  -6   4   3        229.47        218.98         3.92 o
  -5   4   3         22.88         20.71         2.11 o
  -4   4   3        116.16        121.01         1.82 o
  -3   4   3        386.45        417.84         3.77 o
  -2   4   3        782.59        838.99         6.88 o
  -1   4   3       3447.10       3601.66        26.34 o
   0   4   3        921.86        927.18         6.99 o
   1   4   3       3445.05       3580.88        31.59 o
   2   4   3        781.80        836.89         7.09 o
   3   4   3        386.24        417.35         3.81 o
   4   4   3        115.76        123.57         2.17 o
   5   4   3         23.07         22.02         1.76 o
   6   4   3        229.42        224.59         4.01 o
   7   4   3        715.19        690.38         9.96 o
   8   4   3        186.18        168.38         6.48 o
   9   4   3         40.19         54.75         5.69 o
  -9   5   3         69.62         73.25         5.62 o
  -8   5   3         42.97         41.17         5.18 o
  -7   5   3         85.02         86.58         4.64 o
  -6   5   3         57.43         60.11         2.86 o
  -5   5   3         64.21         65.35         2.33 o
  -4   5   3        426.87        391.30         5.83 o
  -3   5   3        445.71        478.45         4.30 o
  -2   5   3        670.46        702.58         5.65 o
  -1   5   3       2323.20       2400.17        21.55 o
   0   5   3        196.81        207.74         1.99 o
   1   5   3       2326.99       2415.61        19.91 o
   2   5   3        669.33        700.50         6.09 o
   3   5   3        445.92        471.25         3.86 o
   4   5   3        427.07        390.95         4.97 o
   5   5   3         64.45         61.91         2.97 o
   6   5   3         58.37         56.69         2.61 o
   7   5   3         85.20         91.78         4.48 o
   8   5   3         43.31         42.52         4.68 o
   9   5   3         69.75         65.85         5.93 o
  -9   6   3         64.77         60.80         5.79 o
  -8   6   3         72.36         69.72         6.14 o
  -7   6   3         39.27         46.72         3.47 o
  -6   6   3          8.68          7.70         3.12 o
  -5   6   3        522.59        519.61         6.70 o
  -4   6   3        123.02        126.85         3.92 o
  -3   6   3        221.55        241.00         2.81 o
  -2   6   3        178.73        184.41         2.05 o
  -1   6   3       1128.78       1249.81         9.78 o
   0   6   3       3815.33       4082.29        31.18 o
   1   6   3       1130.29       1258.43        10.19 o
   2   6   3        179.23        185.98         2.12 o
   3   6   3        222.19        239.13         2.46 o
   4   6   3        123.39        133.37         2.37 o
   5   6   3        521.56        524.52         7.70 o
   6   6   3          8.72          9.51         3.60 o
   7   6   3         39.55         43.05         4.82 o
   8   6   3         71.93         74.17         5.02 o
   9   6   3         65.41         68.36         6.74 o
  -9   7   3        120.81        120.80         9.43 o
  -8   7   3        102.15        105.66         5.20 o
  -7   7   3        288.74        261.59         5.76 o
  -6   7   3        408.15        402.35         6.69 o
  -5   7   3        126.60        116.18         3.02 o
  -4   7   3         93.62         85.88         2.11 o
  -3   7   3         39.85         47.31         1.39 o
  -2   7   3        761.66        786.64         6.94 o
  -1   7   3        208.27        191.84         2.20 o
   0   7   3        327.47        328.99         3.08 o
   1   7   3        207.07        186.81         2.16 o
   2   7   3        761.05        790.57         6.69 o
   3   7   3         39.66         47.64         2.14 o
   4   7   3         94.26         86.44         3.30 o
   5   7   3        127.14        111.64         3.86 o
   6   7   3        410.85        405.07        11.13 o
   7   7   3        290.27        272.66         7.25 o
   8   7   3        101.74        104.13         5.30 o
   9   7   3        120.85        120.73         6.46 o
  -8   8   3         21.82         24.27         4.99 o
  -7   8   3         86.41         81.79         4.86 o
  -6   8   3        148.88        137.73         4.35 o
  -5   8   3         17.72         16.54         2.63 o
  -4   8   3        418.70        404.80         5.23 o
  -3   8   3        242.84        257.00         3.21 o
  -2   8   3        288.21        270.19         3.32 o
  -1   8   3         42.85         42.84         1.24 o
   0   8   3        468.94        518.04         4.41 o
   1   8   3         42.87         45.97         1.37 o
   2   8   3        287.58        272.86         3.30 o
   3   8   3        244.27        265.99         3.41 o
   4   8   3        417.74        407.85         4.94 o
   5   8   3         17.60         15.89         3.49 o
   6   8   3        149.55        151.88         7.63 o
   7   8   3         86.55         82.32         5.60 o
   8   8   3         21.70         17.63         5.39 o
  -8   9   3        150.56        149.96         6.19 o
  -7   9   3         56.13         48.97         5.32 o
  -6   9   3        247.75        244.69         6.78 o
  -5   9   3          7.72          2.28         2.71 o
  -4   9   3        134.47        117.47         2.92 o
  -3   9   3        138.05        128.20         2.34 o
  -2   9   3         90.30         98.26         2.13 o
  -1   9   3        433.42        438.61         4.72 o
   0   9   3          3.41          5.39         1.34 o
   1   9   3        433.11        436.17         4.57 o
   2   9   3         89.84        102.61         2.13 o
   3   9   3        138.36        126.85         2.45 o
   4   9   3        134.44        121.78         2.38 o
   5   9   3          7.74          4.92         2.94 o
   6   9   3        247.96        262.12         6.44 o
   7   9   3         56.18         51.26         7.43 o
   8   9   3        150.36        150.98         6.27 o
  -8  10   3         34.11         42.46         6.17 o
  -7  10   3         24.44         24.18         5.85 o
  -6  10   3        148.83        145.76         4.98 o
  -5  10   3        306.89        287.15         5.31 o
  -4  10   3        129.62        114.59         3.11 o
  -3  10   3        411.06        403.02         5.03 o
  -2  10   3        295.30        287.75         4.05 o
  -1  10   3         40.10         45.05         1.61 o
   0  10   3          3.07          4.93         1.67 o
   1  10   3         40.23         45.33         1.78 o
   2  10   3        296.12        289.62         4.33 o
   3  10   3        410.35        404.75         5.28 o
   4  10   3        130.61        117.76         2.88 o
   5  10   3        306.88        296.79         6.78 o
   6  10   3        149.14        140.52         5.40 o
   7  10   3         24.31         30.87         5.55 o
   8  10   3         34.63         36.57         6.72 o
  -7  11   3         11.35         11.77         5.45 o
  -6  11   3         16.29         16.58         5.19 o
  -5  11   3         51.04         52.08         4.36 o
  -4  11   3          7.15          9.46         2.73 o
  -3  11   3         40.95         40.23         2.44 o
  -2  11   3        480.87        460.90         5.98 o
  -1  11   3        411.19        403.32         4.85 o
   0  11   3        263.98        279.11         4.53 o
   1  11   3        409.69        394.38         5.36 o
   2  11   3        481.15        456.00         5.90 o
   3  11   3         40.83         35.28         2.39 o
   4  11   3          7.08          7.76         2.35 o
   5  11   3         50.81         51.77         4.48 o
   6  11   3         16.26         18.14         4.43 o
   7  11   3         11.54          5.48         5.89 o
  -7  12   3        121.21        124.39         7.06 o
  -6  12   3          4.44          8.95         5.39 o
  -5  12   3         58.92         68.68         4.49 o
  -4  12   3        662.89        639.25         8.58 o
  -3  12   3        100.61         99.25         3.05 o
  -2  12   3        362.03        353.85         5.29 o
  -1  12   3        489.14        475.65         7.28 o
   0  12   3        199.20        205.66         4.32 o
   1  12   3        488.65        486.81         6.67 o
   2  12   3        362.49        355.66         5.99 o
   3  12   3        100.31         94.29         3.17 o
   4  12   3        663.14        664.47        10.62 o
   5  12   3         58.56         68.96         4.76 o
   6  12   3          4.48          3.83         5.45 o
   7  12   3        120.94        139.18         7.42 o
  -6  13   3         31.44         35.02         7.05 o
  -5  13   3        170.21        156.10         6.53 o
  -4  13   3        164.59        161.81         4.95 o
  -3  13   3         20.43         20.38         3.80 o
  -2  13   3        297.34        299.98         7.06 o
  -1  13   3         67.16         60.60         3.99 o
   0  13   3         14.84         13.03         3.29 o
   1  13   3         67.12         58.86         3.67 o
   2  13   3        297.72        289.96         7.59 o
   3  13   3         20.49         18.71         3.60 o
   4  13   3        163.76        164.00         5.62 o
   5  13   3        169.62        167.40         5.97 o
   6  13   3         31.18         34.65         6.50 o
  -5  14   3        310.42        315.68        12.49 o
  -4  14   3         33.72         38.04         4.64 o
  -3  14   3        147.32        144.44         5.02 o
  -2  14   3         70.02         67.52         4.23 o
  -1  14   3        131.92        142.52         5.60 o
   0  14   3        178.09        198.81         5.19 o
   1  14   3        131.90        133.76         5.62 o
   2  14   3         69.47         69.00         4.22 o
   3  14   3        147.22        145.20         5.00 o
   4  14   3         33.55         32.80         5.16 o
   5  14   3        311.26        330.26        10.11 o
  -5  15   3         41.20         46.57         6.97 o
  -4  15   3         31.26         28.40         6.33 o
  -3  15   3         53.94         68.39         5.59 o
  -2  15   3         59.05         66.82         5.20 o
  -1  15   3         55.85         57.02         4.92 o
   0  15   3         35.86         45.38         4.66 o
   1  15   3         56.11         59.54         4.79 o
   2  15   3         59.37         61.49         4.70 o
   3  15   3         54.03         62.33         5.52 o
   4  15   3         31.23         23.39         5.97 o
   5  15   3         41.26         46.21         7.98 o
  -3  16   3        113.80        136.02         6.86 o
  -2  16   3         32.01         32.01         5.84 o
  -1  16   3         55.54         58.27         5.75 o
   0  16   3         12.76         18.07         5.42 o
   1  16   3         55.64         72.10         5.35 o
   2  16   3         32.07         29.98         6.56 o
   3  16   3        113.63        119.96         7.56 o
  -1  17   3        289.93        295.51         9.14 o
   0  17   3        115.98        113.62         8.06 o
   1  17   3        288.85        293.44         8.23 o
   0   0   4        333.69        331.25         4.16 o
   1   0   4       1379.50       1331.88        11.44 o
   2   0   4         54.79         72.61         0.97 o
   3   0   4       1885.19       2032.37        16.99 o
   4   0   4        107.07        116.39         1.78 o
   5   0   4       1183.59       1182.27        10.47 o
   6   0   4        165.31        170.15         3.04 o
   7   0   4         97.03         82.52         2.78 o
   8   0   4         52.24         63.27         3.36 o
   9   0   4        156.82        172.72         5.55 o
  10   0   4          0.96          3.05         9.00 o
 -10   1   4        106.89        115.42         8.00 o
  -9   1   4         12.72         10.90         4.54 o
  -8   1   4         12.25         14.94         3.36 o
  -7   1   4        107.47         99.43         3.63 o
  -6   1   4        104.97        105.11         2.62 o
  -5   1   4        168.07        171.77         2.75 o
  -4   1   4        378.78        399.80         3.77 o
  -3   1   4       3022.11       3098.48        25.45 o
  -2   1   4        837.47        851.91         6.88 o
  -1   1   4        282.20        269.69         2.38 o
   0   1   4        467.35        468.16         3.82 o
   1   1   4        281.56        270.25         2.38 o
   2   1   4        837.29        844.14         7.08 o
   3   1   4       3025.17       3113.18        29.81 o
   4   1   4        379.28        401.79         3.51 o
   5   1   4        168.39        174.50         2.46 o
   6   1   4        105.16        107.81         2.14 o
   7   1   4        106.98        101.53         2.75 o
   8   1   4         12.14         12.59         3.39 o
   9   1   4         12.77         10.62         4.51 o
  10   1   4        106.25        105.22        11.60 o
  -9   2   4         35.71         36.13         4.74 o
  -8   2   4         10.80         14.80         3.42 o
  -7   2   4        253.10        238.16         6.26 o
  -6   2   4       1442.24       1440.76        14.86 o
  -5   2   4         50.08         45.96         1.59 o
  -4   2   4        580.23        552.17         4.86 o
  -3   2   4        377.36        409.86         4.07 o
  -2   2   4       1087.34       1029.95         8.01 o
  -1   2   4        921.40        935.57         7.80 o
   0   2   4        124.24        126.47         1.26 o
   1   2   4        921.64        935.62         7.79 o
   2   2   4       1086.02       1033.15         8.31 o
   3   2   4        378.03        412.19         3.71 o
   4   2   4        581.26        556.35         5.21 o
   5   2   4         49.85         45.68         1.58 o
   6   2   4       1443.02       1451.15        15.79 o
   7   2   4        252.52        243.21         4.58 o
   8   2   4         10.91         10.01         3.38 o
   9   2   4         35.73         39.61         5.41 o
  -9   3   4        183.18        181.22         6.60 o
  -8   3   4         38.88         45.41         4.22 o
  -7   3   4        496.58        501.71         6.86 o
  -6   3   4         17.61         19.82         2.00 o
  -5   3   4        510.06        508.70         5.66 o
  -4   3   4         20.14         20.07         1.20 o
  -3   3   4         81.85         85.92         1.40 o
  -2   3   4       2012.93       2076.35        15.42 o
  -1   3   4        574.74        634.11         5.19 o
   0   3   4       1084.97       1036.19         8.31 o
   1   3   4        575.47        634.16         5.02 o
   2   3   4       2012.85       2064.92        17.74 o
   3   3   4         82.18         86.55         1.45 o
   4   3   4         19.95         18.20         1.05 o
   5   3   4        510.12        507.63         6.49 o
   6   3   4         17.76         20.89         1.68 o
   7   3   4        495.47        496.77         6.52 o
   8   3   4         38.56         35.41         3.49 o
   9   3   4        183.18        157.36         6.43 o
  -9   4   4         80.26         78.42         7.54 o
  -8   4   4         98.45         98.05         4.61 o
  -7   4   4        102.35         96.73         3.12 o
  -6   4   4          2.48          4.54         2.38 o
  -5   4   4        375.90        392.95         5.26 o
  -4   4   4        127.92        127.33         2.07 o
  -3   4   4        936.21        966.63         8.20 o
  -2   4   4       2072.83       2241.87        17.82 o
  -1   4   4        991.85       1055.09         8.85 o
   0   4   4        877.53        994.10         7.74 o
   1   4   4        993.53       1053.41         8.23 o
   2   4   4       2072.25       2245.87        19.30 o
   3   4   4        936.04        974.24         8.64 o
   4   4   4        127.51        132.27         1.91 o
   5   4   4        375.67        389.70         4.99 o
   6   4   4          2.56          5.09         1.25 o
   7   4   4        102.08         95.85         3.20 o
   8   4   4         97.81         96.35         6.13 o
   9   4   4         80.29         85.80         5.94 o
  -9   5   4         27.38         19.69         5.37 o
  -8   5   4         60.68         61.58         3.93 o
  -7   5   4         63.51         69.10         3.31 o
  -6   5   4        291.52        284.56         5.38 o
  -5   5   4         84.42         85.37         2.41 o
  -4   5   4        578.33        574.82         6.41 o
  -3   5   4         15.57         18.11         0.93 o
  -2   5   4        266.15        256.95         2.35 o
  -1   5   4       3498.83       3727.83        33.24 o
   0   5   4       2530.26       2714.56        20.78 o
   1   5   4       3501.70       3678.39        28.12 o
   2   5   4        266.97        260.53         2.57 o
   3   5   4         15.61         19.96         1.01 o
   4   5   4        581.00        577.67         6.85 o
   5   5   4         84.69         89.10         2.53 o
   6   5   4        291.75        300.36         5.88 o
   7   5   4         63.66         65.75         3.07 o
   8   5   4         60.48         69.93         5.08 o
   9   5   4         27.36         24.00         5.99 o
  -9   6   4        161.08        155.16         7.66 o
  -8   6   4         12.54         18.62         5.29 o
  -7   6   4        139.23        131.57         3.93 o
  -6   6   4        503.93        472.35         7.20 o
  -5   6   4        234.14        210.96         4.00 o
  -4   6   4        116.43        112.62         2.38 o
  -3   6   4         85.90         90.92         1.53 o
  -2   6   4        292.17        328.39         2.90 o
  -1   6   4        735.25        827.32         6.88 o
   0   6   4       3069.33       3393.79        28.16 o
   1   6   4        739.44        828.76         7.17 o
   2   6   4        291.35        326.94         3.09 o
   3   6   4         86.20         92.66         1.63 o
   4   6   4        116.48        111.78         2.48 o
   5   6   4        235.17        216.47         3.58 o
   6   6   4        504.59        474.28         9.47 o
   7   6   4        139.06        135.29         5.50 o
   8   6   4         12.60         10.99         5.36 o
   9   6   4        160.41        160.21         7.01 o
  -9   7   4        104.55        114.04         7.20 o
  -8   7   4         28.33         27.27         4.83 o
  -7   7   4        244.23        254.62         6.33 o
  -6   7   4         64.85         63.03         3.35 o
  -5   7   4        239.51        229.50         4.29 o
  -4   7   4         67.15         70.28         1.78 o
  -3   7   4        855.46        865.13         7.59 o
  -2   7   4       1073.42       1121.49         8.92 o
  -1   7   4        439.72        412.03         3.73 o
   0   7   4       2781.32       3072.02        22.85 o
   1   7   4        439.58        408.47         3.86 o
   2   7   4       1073.22       1111.88         9.20 o
   3   7   4        856.11        869.25         8.25 o
   4   7   4         67.50         67.96         2.15 o
   5   7   4        238.50        232.77         4.18 o
   6   7   4         64.56         61.73         3.41 o
   7   7   4        244.92        235.53         6.42 o
   8   7   4         28.44         26.17         4.97 o
   9   7   4        104.96        110.11         6.56 o
  -8   8   4         46.31         63.19         5.33 o
  -7   8   4         44.54         41.66         4.34 o
  -6   8   4        274.63        253.80         6.04 o
  -5   8   4         22.73         20.74         2.57 o
  -4   8   4        237.08        228.68         3.54 o
  -3   8   4        150.02        145.05         2.21 o
  -2   8   4        319.59        325.86         3.54 o
  -1   8   4        299.89        313.32         4.03 o
   0   8   4         62.76         55.94         1.76 o
   1   8   4        299.37        311.99         3.66 o
   2   8   4        320.68        334.24         3.78 o
   3   8   4        150.43        144.92         2.60 o
   4   8   4        237.16        231.99         4.31 o
   5   8   4         22.53         24.23         2.97 o
   6   8   4        274.75        261.68         6.04 o
   7   8   4         44.36         47.79         5.36 o
   8   8   4         45.96         49.92         5.31 o
  -8   9   4          8.23          9.62         5.50 o
  -7   9   4         95.44        111.22         5.83 o
  -6   9   4          2.35         -3.65         3.65 o
  -5   9   4        165.05        168.84         3.78 o
  -4   9   4        251.16        241.68         4.04 o
  -3   9   4        393.26        395.40         5.13 o
  -2   9   4        812.17        785.15         8.10 o
  -1   9   4        739.63        751.53         7.75 o
   0   9   4        570.74        599.78         5.63 o
   1   9   4        740.81        751.71         7.52 o
   2   9   4        810.91        782.96         8.10 o
   3   9   4        392.54        399.66         4.72 o
   4   9   4        252.16        249.03         4.24 o
   5   9   4        165.14        164.52         4.46 o
   6   9   4          2.34          2.77         3.74 o
   7   9   4         95.34         97.37         5.64 o
   8   9   4          8.33          0.78         5.41 o
  -8  10   4          9.31         18.92         7.45 o
  -7  10   4         98.02        110.71         5.64 o
  -6  10   4         25.47         25.29         4.13 o
  -5  10   4        165.30        165.13         5.01 o
  -4  10   4        100.93         98.73         2.65 o
  -3  10   4        922.61        869.58         8.51 o
  -2  10   4          1.98          3.23         2.15 o
  -1  10   4        169.83        178.20         3.12 o
   0  10   4        864.70        873.41         8.51 o
   1  10   4        170.19        172.97         3.96 o
   2  10   4          1.94          1.39         1.90 o
   3  10   4        922.22        879.20         9.64 o
   4  10   4        100.65         99.84         2.88 o
   5  10   4        165.70        173.09         6.91 o
   6  10   4         25.22         28.06         4.47 o
   7  10   4         97.79        102.95         6.01 o
   8  10   4          9.29         14.46         6.11 o
  -7  11   4         52.68         55.89         6.15 o
  -6  11   4         54.36         53.71         5.49 o
  -5  11   4        149.78        148.19         4.57 o
  -4  11   4        166.41        155.16         4.05 o
  -3  11   4        132.17        131.10         2.73 o
  -2  11   4        121.76        109.06         2.83 o
  -1  11   4        342.52        355.91         6.43 o
   0  11   4          4.49          9.44         1.52 o
   1  11   4        342.41        354.72         5.95 o
   2  11   4        122.00        110.26         2.94 o
   3  11   4        132.39        128.69         2.93 o
   4  11   4        166.72        152.10         4.00 o
   5  11   4        149.84        139.50         8.43 o
   6  11   4         54.35         59.82         4.77 o
   7  11   4         52.59         50.71         6.33 o
  -7  12   4         89.79         92.70         7.99 o
  -6  12   4        270.37        260.78         7.74 o
  -5  12   4         13.28          8.60         4.41 o
  -4  12   4          8.98          8.80         3.17 o
  -3  12   4        350.83        315.29         6.25 o
  -2  12   4        313.22        303.36         5.25 o
  -1  12   4         98.57         92.46         3.48 o
   0  12   4        549.75        568.97         6.81 o
   1  12   4         98.94         95.32         3.49 o
   2  12   4        312.22        297.54         5.62 o
   3  12   4        350.82        323.52         5.76 o
   4  12   4          9.10          8.21         3.47 o
   5  12   4         13.25         17.54         4.47 o
   6  12   4        269.92        258.81         7.63 o
   7  12   4         89.56         88.66         9.91 o
  -6  13   4         67.90         64.25         6.49 o
  -5  13   4         11.74          7.51         5.34 o
  -4  13   4         28.08         19.00         4.07 o
  -3  13   4         45.81         52.49         4.22 o
  -2  13   4        134.52        134.08         4.12 o
  -1  13   4        197.82        190.83         4.45 o
   0  13   4         78.62         78.24         3.83 o
   1  13   4        197.24        208.94         7.28 o
   2  13   4        135.63        138.74         4.05 o
   3  13   4         46.09         54.80         5.55 o
   4  13   4         28.45         29.83         4.73 o
   5  13   4         11.79          8.16         5.11 o
   6  13   4         67.48         66.32         6.68 o
  -5  14   4         29.10         25.34         6.16 o
  -4  14   4        138.25        137.29         5.71 o
  -3  14   4         19.64         17.38         4.21 o
  -2  14   4         18.06         13.91         4.10 o
  -1  14   4        227.32        237.76         8.37 o
   0  14   4         15.99         26.05         4.25 o
   1  14   4        227.17        252.47         6.37 o
   2  14   4         17.99         18.05         3.77 o
   3  14   4         19.35         21.93         4.43 o
   4  14   4        138.02        133.24         5.87 o
   5  14   4         29.02         35.20         5.85 o
  -4  15   4          3.40          6.18         6.39 o
  -3  15   4         20.10         21.82         5.43 o
  -2  15   4         38.45         40.82         5.13 o
  -1  15   4         99.34        101.16         6.03 o
   0  15   4        187.30        202.45         7.32 o
   1  15   4         99.44         94.64         5.23 o
   2  15   4         38.46         32.90         4.28 o
   3  15   4         20.24         19.15         5.38 o
   4  15   4          3.35          0.47         5.81 o
  -3  16   4        140.75        142.55         7.97 o
  -2  16   4         12.01          4.82         5.80 o
  -1  16   4         29.80         29.21         5.70 o
   0  16   4         92.31        110.96         6.74 o
   1  16   4         29.79         25.41         5.25 o
   2  16   4         11.93         13.68         6.69 o
   3  16   4        141.27        145.45         7.92 o
  -1  17   4         77.32         92.01         6.92 o
   0  17   4          0.04          4.38        11.20 o
   1  17   4         77.61         88.09         7.62 o
   1   0   5       1560.27       1597.96        11.88 o
   2   0   5       5428.66       5258.56        40.02 o
   3   0   5         30.25         37.88         1.44 o
   4   0   5        953.42        962.89         7.96 o
   5   0   5         17.56         22.95         1.28 o
   6   0   5         48.68         52.32         1.87 o
   7   0   5        124.42        120.01         3.08 o
   8   0   5         13.46         10.50         3.50 o
   9   0   5         62.86         53.00         4.84 o
  -9   1   5        267.69        281.98         7.39 o
  -8   1   5         24.89         23.73         3.41 o
  -7   1   5        234.45        249.79         5.19 o
  -6   1   5         73.90         69.94         2.21 o
  -5   1   5        989.59        971.29         9.61 o
  -4   1   5        169.62        159.77         2.13 o
  -3   1   5       5945.17       6058.76        60.64 o
  -2   1   5       4944.78       4940.15        38.93 o
  -1   1   5       1889.82       1847.50        16.36 o
   0   1   5       2730.49       2656.96        20.99 o
   1   1   5       1891.19       1869.01        14.83 o
   2   1   5       4944.51       4935.02        39.00 o
   3   1   5       5947.73       6074.31        51.97 o
   4   1   5        168.79        164.20         2.48 o
   5   1   5        988.17        973.71         8.81 o
   6   1   5         73.85         75.50         2.01 o
   7   1   5        233.99        250.38         5.22 o
   8   1   5         25.17         33.81         3.75 o
   9   1   5        268.19        276.85         8.89 o
  -9   2   5        119.93        125.37         5.44 o
  -8   2   5         23.48         23.71         3.66 o
  -7   2   5         70.72         67.62         2.91 o
  -6   2   5        767.32        735.49         8.24 o
  -5   2   5        775.70        770.03         7.96 o
  -4   2   5        101.07        109.02         1.85 o
  -3   2   5       1036.29       1097.70         9.26 o
  -2   2   5       1551.46       1633.30        12.19 o
  -1   2   5        548.42        554.66         4.75 o
   0   2   5        325.92        315.69         2.81 o
   1   2   5        550.31        549.87         4.54 o
   2   2   5       1552.31       1642.07        13.62 o
   3   2   5       1038.30       1118.92         8.78 o
   4   2   5        101.21        107.22         1.70 o
   5   2   5        776.29        781.02         7.90 o
   6   2   5        768.08        732.30         9.15 o
   7   2   5         70.89         65.05         2.62 o
   8   2   5         23.36         27.59         3.83 o
   9   2   5        119.74        112.67         6.64 o
  -9   3   5         47.18         51.38         5.32 o
  -8   3   5         35.30         36.72         4.37 o
  -7   3   5        241.81        224.86         4.88 o
  -6   3   5        491.57        465.34         5.93 o
  -5   3   5         58.99         56.04         1.96 o
  -4   3   5        272.55        272.29         3.30 o
  -3   3   5       1805.78       1872.81        15.01 o
  -2   3   5       1453.50       1536.14        12.75 o
  -1   3   5         75.53         75.94         1.16 o
   0   3   5        144.36        139.85         1.55 o
   1   3   5         75.72         78.30         1.46 o
   2   3   5       1452.24       1532.53        12.75 o
   3   3   5       1804.22       1877.83        15.62 o
   4   3   5        271.75        274.52         3.06 o
   5   3   5         59.40         60.66         1.72 o
   6   3   5        491.87        461.74         5.91 o
   7   3   5        241.16        232.22         4.83 o
   8   3   5         35.20         31.44         3.84 o
   9   3   5         47.31         57.23         5.60 o
  -9   4   5        135.96        131.48         8.59 o
  -8   4   5         97.99         97.19         4.80 o
  -7   4   5         19.40         19.19         2.99 o
  -6   4   5         39.67         42.07         2.78 o
  -5   4   5        453.04        423.26         5.09 o
  -4   4   5         32.41         29.94         1.54 o
  -3   4   5        355.96        338.47         3.27 o
  -2   4   5        991.96       1006.49         8.48 o
  -1   4   5        828.15        947.31         7.99 o
   0   4   5       4485.63       4589.58        46.29 o
   1   4   5        829.42        949.00         8.36 o
   2   4   5        992.56       1013.42         8.60 o
   3   4   5        356.05        338.03         3.50 o
   4   4   5         32.37         31.82         1.14 o
   5   4   5        451.06        433.28         5.06 o
   6   4   5         40.29         39.13         1.73 o
   7   4   5         19.57         24.41         2.06 o
   8   4   5         98.07        104.83         5.25 o
   9   4   5        137.02        138.67         6.51 o
  -9   5   5        113.06        103.27         5.93 o
  -8   5   5         64.58         65.38         4.60 o
  -7   5   5        540.83        528.44         7.99 o
  -6   5   5        149.29        140.16         3.43 o
  -5   5   5        201.50        186.73         3.39 o
  -4   5   5         31.11         24.87         1.63 o
  -3   5   5        385.19        354.45         3.08 o
  -2   5   5        477.07        505.14         4.11 o
  -1   5   5         75.49         81.18         1.48 o
   0   5   5       3680.13       3599.07        44.46 o
   1   5   5         75.06         79.13         1.80 o
   2   5   5        476.10        506.51         4.62 o
   3   5   5        384.34        349.12         3.55 o
   4   5   5         31.35         27.73         1.14 o
   5   5   5        201.22        191.43         4.06 o
   6   5   5        150.16        147.86         4.03 o
   7   5   5        540.84        541.64         9.31 o
   8   5   5         64.06         64.07         5.55 o
   9   5   5        113.62        116.33         8.08 o
  -9   6   5         71.25         84.71         6.11 o
  -8   6   5          3.18         -1.24         4.32 o
  -7   6   5         39.65         39.45         3.83 o
  -6   6   5        843.45        824.97        10.77 o
  -5   6   5         68.60         63.90         2.40 o
  -4   6   5       2678.91       2626.52        26.30 o
  -3   6   5         66.28         72.01         1.48 o
  -2   6   5         53.33         64.99         1.16 o
  -1   6   5        702.95        828.50         6.94 o
   0   6   5       2481.57       2580.51        21.36 o
   1   6   5        699.34        821.13         6.66 o
   2   6   5         53.31         63.74         1.38 o
   3   6   5         66.00         71.67         1.59 o
   4   6   5       2679.07       2606.25        23.51 o
   5   6   5         68.01         63.24         2.25 o
   6   6   5        843.76        831.66        12.47 o
   7   6   5         39.67         40.82         4.81 o
   8   6   5          3.07         -5.26         5.26 o
   9   6   5         70.50         58.22         6.51 o
  -9   7   5         73.18         84.38         7.09 o
  -8   7   5         22.79         21.05         4.84 o
  -7   7   5         88.57         85.54         4.43 o
  -6   7   5        160.07        150.71         4.06 o
  -5   7   5        648.35        604.36         7.36 o
  -4   7   5        676.97        666.53         7.54 o
  -3   7   5        121.92        100.66         1.98 o
  -2   7   5        283.87        292.33         3.49 o
  -1   7   5        825.67        809.70         6.64 o
   0   7   5        190.40        189.60         2.59 o
   1   7   5        826.52        815.59         7.19 o
   2   7   5        283.89        291.65         3.20 o
   3   7   5        121.84         97.73         2.17 o
   4   7   5        676.83        688.38         8.12 o
   5   7   5        649.66        622.59         8.23 o
   6   7   5        160.49        154.14         4.33 o
   7   7   5         88.69         99.88         6.55 o
   8   7   5         22.49         15.90         4.73 o
   9   7   5         73.12         80.95         6.57 o
  -8   8   5         79.13         92.51         5.59 o
  -7   8   5        120.85        114.16         4.81 o
  -6   8   5        126.90        132.25         4.63 o
  -5   8   5         23.49         18.77         2.61 o
  -4   8   5         67.98         67.18         2.08 o
  -3   8   5        518.07        489.57         5.10 o
  -2   8   5        762.83        771.90         7.88 o
  -1   8   5        997.06       1023.18         9.25 o
   0   8   5        465.84        489.72         5.21 o
   1   8   5        997.24        993.34         9.07 o
   2   8   5        763.64        772.70         7.60 o
   3   8   5        517.99        482.89         5.20 o
   4   8   5         68.16         66.41         2.24 o
   5   8   5         23.43         22.57         1.74 o
   6   8   5        127.00        135.05         4.45 o
   7   8   5        121.16        121.31         5.55 o
   8   8   5         79.53         77.11         6.11 o
  -8   9   5          4.72          9.55         5.73 o
  -7   9   5         38.00         37.68         4.92 o
  -6   9   5        110.24        117.90         4.74 o
  -5   9   5        223.17        217.81         4.64 o
  -4   9   5        320.62        301.91         4.49 o
  -3   9   5        548.90        519.67         5.46 o
  -2   9   5        255.18        245.50         3.80 o
  -1   9   5        159.95        150.88         2.68 o
   0   9   5         33.76         37.77         2.03 o
   1   9   5        158.99        144.71         2.79 o
   2   9   5        256.31        239.93         3.89 o
   3   9   5        549.44        520.00         6.21 o
   4   9   5        320.87        299.76         4.78 o
   5   9   5        223.86        226.27         5.39 o
   6   9   5        110.09        109.03         4.59 o
   7   9   5         38.15         32.94         5.15 o
   8   9   5          4.75         10.46         6.26 o
  -8  10   5          1.74         -4.11         6.81 o
  -7  10   5         48.98         55.92         5.31 o
  -6  10   5         83.19         84.89         4.64 o
  -5  10   5         68.50         59.49         4.02 o
  -4  10   5        796.90        761.81         8.63 o
  -3  10   5        385.89        359.93         5.09 o
  -2  10   5         53.40         46.97         2.14 o
  -1  10   5         38.95         38.96         1.82 o
   0  10   5        135.81        159.42         4.13 o
   1  10   5         39.01         38.78         2.48 o
   2  10   5         53.19         48.98         2.27 o
   3  10   5        386.31        371.54         6.01 o
   4  10   5        796.89        779.83         9.47 o
   5  10   5         68.65         65.13         5.34 o
   6  10   5         83.03         80.98         5.58 o
   7  10   5         48.68         49.33         5.90 o
   8  10   5          1.77          0.31         6.81 o
  -7  11   5        115.33        112.53         6.74 o
  -6  11   5         61.12         68.65         5.41 o
  -5  11   5         41.86         32.81         3.78 o
  -4  11   5        102.70        100.94         3.08 o
  -3  11   5        309.45        304.55         5.01 o
  -2  11   5        194.33        183.42         3.63 o
  -1  11   5        786.22        780.65         8.71 o
   0  11   5        828.52        807.42        11.28 o
   1  11   5        787.62        767.82        10.03 o
   2  11   5        194.77        180.79         3.77 o
   3  11   5        309.61        314.07         4.83 o
   4  11   5        102.89        109.91         3.62 o
   5  11   5         41.56         42.50         4.56 o
   6  11   5         61.28         72.09         5.03 o
   7  11   5        114.79        114.06         6.89 o
  -7  12   5         65.87         71.05         6.97 o
  -6  12   5        214.79        231.77         7.25 o
  -5  12   5         34.91         39.16         4.55 o
  -4  12   5         16.16          9.64         4.12 o
  -3  12   5        105.63        105.53         3.87 o
  -2  12   5         53.06         58.31         3.69 o
  -1  12   5         74.33         78.93         2.56 o
   0  12   5        202.07        207.38         5.49 o
   1  12   5         73.99         76.18         3.49 o
   2  12   5         52.86         54.38         3.21 o
   3  12   5        105.89        108.61         4.00 o
   4  12   5         16.37          7.89         3.78 o
   5  12   5         35.15         46.51         5.34 o
   6  12   5        214.48        228.52         8.77 o
   7  12   5         65.93         68.06         8.44 o
  -6  13   5         19.14         17.58         6.40 o
  -5  13   5         23.91         30.55         5.18 o
  -4  13   5         86.96         97.54         4.63 o
  -3  13   5         98.23         91.78         4.22 o
  -2  13   5         28.78         25.33         4.02 o
  -1  13   5        121.12        118.78         5.99 o
   0  13   5         25.41         16.23         3.67 o
   1  13   5        120.55        112.49         4.17 o
   2  13   5         28.61         23.63         3.41 o
   3  13   5         97.60         89.72         4.06 o
   4  13   5         87.17         96.43         5.45 o
   5  13   5         24.12         20.37         5.23 o
   6  13   5         18.89         13.40         6.63 o
  -5  14   5          3.05          3.31         5.75 o
  -4  14   5         46.80         43.86         5.68 o
  -3  14   5        165.71        178.34         5.16 o
  -2  14   5        146.00        152.18         5.32 o
  -1  14   5        125.58        131.90         5.05 o
   0  14   5         15.65         15.82         4.34 o
   1  14   5        124.93        126.83         5.45 o
   2  14   5        145.87        150.12         4.68 o
   3  14   5        164.64        167.82         5.38 o
   4  14   5         47.06         45.77         5.49 o
   5  14   5          3.04          1.13         5.90 o
  -4  15   5         57.68         71.59         6.88 o
  -3  15   5          5.04          1.19         5.39 o
  -2  15   5         12.19         21.21         5.24 o
  -1  15   5        167.43        193.47         6.85 o
   0  15   5         10.99         18.31         5.66 o
   1  15   5        168.39        193.86        10.99 o
   2  15   5         12.00          8.76         4.35 o
   3  15   5          5.02         11.21         6.46 o
   4  15   5         57.13         75.92         6.38 o
  -3  16   5         26.87         24.87         6.88 o
  -2  16   5         46.96         60.19         6.12 o
  -1  16   5         11.86          1.28         6.25 o
   0  16   5        910.57        995.33        16.90 o
   1  16   5         11.98          7.84         5.60 o
   2  16   5         46.85         52.65         6.15 o
   3  16   5         27.22         24.21         6.51 o
   0  17   5         28.87         26.99         6.79 o
   0   0   6       1705.14       1714.35        20.88 o
   1   0   6       1209.37       1307.58         9.78 o
   2   0   6         42.02         59.78         1.22 o
   3   0   6         11.21         15.30         0.93 o
   4   0   6         79.15         65.63         1.44 o
   5   0   6        900.08        898.45         8.57 o
   6   0   6       2717.31       2772.12        29.37 o
   7   0   6        413.57        396.26         6.43 o
   8   0   6         10.27         15.27         4.62 o
   9   0   6        109.37        105.23         5.27 o
  -9   1   6         80.47         77.96         5.08 o
  -8   1   6         26.50         24.96         4.48 o
  -7   1   6         21.75         21.19         3.37 o
  -6   1   6        322.38        305.53         4.82 o
  -5   1   6         10.03          8.71         1.27 o
  -4   1   6        479.47        510.68         4.62 o
  -3   1   6       5932.07       6185.29        52.67 o
  -2   1   6        228.93        235.56         2.10 o
  -1   1   6       1162.47       1217.63         9.77 o
   0   1   6        578.07        619.59         5.10 o
   1   1   6       1162.87       1213.23         9.72 o
   2   1   6        228.41        235.60         2.25 o
   3   1   6       5932.57       6206.75        48.90 o
   4   1   6        478.57        497.16         4.46 o
   5   1   6          9.91         10.39         1.34 o
   6   1   6        321.75        307.07         4.23 o
   7   1   6         21.76         21.80         2.66 o
   8   1   6         26.33         26.86         4.74 o
   9   1   6         80.53         85.02         5.75 o
  -9   2   6         17.27          6.85         4.75 o
  -8   2   6         81.00         80.85         4.64 o
  -7   2   6        143.01        124.40         3.39 o
  -6   2   6         42.95         45.35         2.33 o
  -5   2   6         17.06         15.85         1.94 o
  -4   2   6       1015.88       1016.64         8.74 o
  -3   2   6       1866.57       1960.17        15.15 o
  -2   2   6        454.94        533.29         4.38 o
  -1   2   6       1863.30       1879.19        14.95 o
   0   2   6       1331.70       1366.48        10.93 o
   1   2   6       1865.67       1908.78        14.64 o
   2   2   6        452.41        544.39         4.58 o
   3   2   6       1869.10       1980.67        15.29 o
   4   2   6       1015.02       1022.52         8.51 o
   5   2   6         16.97         18.70         1.61 o
   6   2   6         42.51         49.09         2.19 o
   7   2   6        142.85        126.88         3.69 o
   8   2   6         80.68         79.29         4.68 o
   9   2   6         17.08         20.16         6.06 o
  -9   3   6         29.19         23.92         5.86 o
  -8   3   6         36.45         37.40         3.75 o
  -7   3   6        123.84        129.99         3.52 o
  -6   3   6        147.79        155.60         3.73 o
  -5   3   6       1201.10       1176.15        11.70 o
  -4   3   6        756.30        773.67         6.90 o
  -3   3   6        399.42        425.64         3.98 o
  -2   3   6        665.42        752.34         6.23 o
  -1   3   6       1882.75       1962.00        15.62 o
   0   3   6       1135.74       1228.51         9.87 o
   1   3   6       1878.70       1950.43        15.52 o
   2   3   6        664.87        748.15         6.43 o
   3   3   6        399.25        428.52         4.04 o
   4   3   6        757.29        772.07         7.08 o
   5   3   6       1201.43       1168.09        12.09 o
   6   3   6        148.75        152.35         3.30 o
   7   3   6        123.45        129.63         3.52 o
   8   3   6         36.45         38.52         4.95 o
   9   3   6         29.01         33.28         6.28 o
  -9   4   6         50.84         53.30         5.69 o
  -8   4   6        125.81        128.99         4.76 o
  -7   4   6        126.47        106.74         3.96 o
  -6   4   6        440.28        442.07         6.59 o
  -5   4   6        961.67        901.26         9.25 o
  -4   4   6         67.76         67.28         1.87 o
  -3   4   6         64.08         56.56         1.28 o
  -2   4   6        959.40        984.37         7.80 o
  -1   4   6       2446.29       2647.59        21.80 o
   0   4   6         66.21         48.21         1.16 o
   1   4   6       2447.99       2614.25        26.59 o
   2   4   6        960.71        981.45         8.36 o
   3   4   6         64.09         55.02         2.01 o
   4   4   6         68.17         64.10         1.58 o
   5   4   6        961.04        934.47        10.54 o
   6   4   6        439.10        433.49         6.09 o
   7   4   6        126.90        113.68         3.54 o
   8   4   6        126.72        135.18         5.53 o
   9   4   6         50.99         59.78         7.45 o
  -9   5   6         91.50        107.43         6.33 o
  -8   5   6        123.20        124.04         5.05 o
  -7   5   6        159.69        159.54         4.21 o
  -6   5   6        177.48        174.43         4.43 o
  -5   5   6        212.13        207.01         3.96 o
  -4   5   6         13.30          8.23         1.51 o
  -3   5   6        208.02        207.18         2.77 o
  -2   5   6       1093.28       1132.48         8.94 o
  -1   5   6         97.89        102.63         1.66 o
   0   5   6       1845.34       2141.71        17.75 o
   1   5   6         97.30         98.81         1.69 o
   2   5   6       1091.57       1121.36         9.58 o
   3   5   6        208.46        210.24         2.70 o
   4   5   6         13.27          9.92         1.32 o
   5   5   6        211.59        204.08         3.24 o
   6   5   6        178.04        180.95         3.67 o
   7   5   6        159.32        152.41         4.86 o
   8   5   6        122.74        134.16         7.11 o
   9   5   6         91.43         96.46         6.60 o
  -9   6   6         14.79         17.19         6.36 o
  -8   6   6          7.83          8.59         5.15 o
  -7   6   6        225.50        233.56         5.74 o
  -6   6   6          8.69         12.33         3.07 o
  -5   6   6         59.17         55.75         2.47 o
  -4   6   6        295.24        282.37         4.08 o
  -3   6   6         86.06         88.19         1.65 o
  -2   6   6         77.89         72.68         1.32 o
  -1   6   6       1918.11       2015.36        16.17 o
   0   6   6       1784.52       2066.32        17.21 o
   1   6   6       1919.59       2025.97        16.90 o
   2   6   6         77.66         72.60         1.51 o
   3   6   6         85.78         88.20         1.79 o
   4   6   6        296.33        279.42         3.63 o
   5   6   6         59.43         56.84         2.37 o
   6   6   6          8.67         12.91         2.47 o
   7   6   6        226.17        233.94         7.29 o
   8   6   6          7.65          9.15         5.55 o
   9   6   6         14.80         17.10         6.40 o
  -8   7   6         11.34         11.35         5.01 o
  -7   7   6        133.47        137.26         5.46 o
  -6   7   6         75.46         68.64         3.45 o
  -5   7   6          2.70          1.39         2.40 o
  -4   7   6        329.49        311.72         4.68 o
  -3   7   6        187.73        188.10         2.83 o
  -2   7   6        134.65        142.78         2.46 o
  -1   7   6        129.02        136.41         2.21 o
   0   7   6         44.77         53.04         1.78 o
   1   7   6        130.05        137.94         2.25 o
   2   7   6        133.26        140.16         2.54 o
   3   7   6        186.47        184.13         3.03 o
   4   7   6        329.18        312.91         3.89 o
   5   7   6          2.73          4.14         1.95 o
   6   7   6         76.13         70.50         2.81 o
   7   7   6        133.63        135.57         5.47 o
   8   7   6         11.25         13.48         5.23 o
  -8   8   6        225.50        229.53         7.96 o
  -7   8   6          8.93         15.01         4.36 o
  -6   8   6        275.13        272.56         6.00 o
  -5   8   6         84.55         86.72         3.02 o
  -4   8   6         81.49         84.02         1.96 o
  -3   8   6       1189.76       1167.76        10.92 o
  -2   8   6        515.67        494.50         5.71 o
  -1   8   6         56.65         51.92         1.69 o
   0   8   6        498.70        511.28         5.98 o
   1   8   6         56.53         51.04         1.75 o
   2   8   6        514.69        489.09         5.29 o
   3   8   6       1189.53       1162.24        11.57 o
   4   8   6         81.37         84.74         2.15 o
   5   8   6         84.14         89.22         2.74 o
   6   8   6        274.92        274.15         6.69 o
   7   8   6          8.82         14.71         5.23 o
   8   8   6        226.29        222.58         7.37 o
  -8   9   6         23.97         34.57         5.85 o
  -7   9   6         15.02         17.88         4.74 o
  -6   9   6         65.70         72.31         4.08 o
  -5   9   6        217.45        202.35         6.15 o
  -4   9   6         49.71         47.47         2.05 o
  -3   9   6        118.69        111.39         2.65 o
  -2   9   6        109.92        115.32         2.61 o
  -1   9   6        236.66        251.16         3.87 o
   0   9   6         20.05         16.47         2.08 o
   1   9   6        236.79        248.41         3.88 o
   2   9   6        109.95        109.28         2.43 o
   3   9   6        118.70        109.95         2.64 o
   4   9   6         48.93         44.81         2.23 o
   5   9   6        217.13        209.30         5.37 o
   6   9   6         65.64         69.91         5.30 o
   7   9   6         14.85          7.36         5.29 o
   8   9   6         24.09         16.37         6.31 o
  -7  10   6          3.93          4.17         5.44 o
  -6  10   6          7.27          0.89         3.86 o
  -5  10   6         96.64         94.95         3.64 o
  -4  10   6        211.88        202.01         3.51 o
  -3  10   6        429.00        385.80         5.43 o
  -2  10   6        240.46        221.83         5.06 o
  -1  10   6          1.42          1.23         1.81 o
   0  10   6         10.06         22.20         2.71 o
   1  10   6          1.44          1.71         2.48 o
   2  10   6        239.16        219.50         4.02 o
   3  10   6        429.16        391.25         5.55 o
   4  10   6        211.13        211.95         4.01 o
   5  10   6         97.47         96.36         5.17 o
   6  10   6          7.24          6.06         4.77 o
   7  10   6          3.92          2.53         5.81 o
  -7  11   6         88.17         80.16         6.52 o
  -6  11   6        109.66        113.27         5.92 o
  -5  11   6        317.91        300.31         7.29 o
  -4  11   6         77.93         82.48         3.54 o
  -3  11   6         13.46         11.02         3.04 o
  -2  11   6        331.54        309.42         5.50 o
  -1  11   6        349.46        355.55         5.27 o
   0  11   6        244.92        237.42         7.46 o
   1  11   6        348.36        364.28         7.37 o
   2  11   6        332.01        309.26         7.08 o
   3  11   6         13.44         12.73         2.75 o
   4  11   6         77.30         81.30         3.75 o
   5  11   6        317.20        324.52         8.27 o
   6  11   6        109.80        105.50         5.40 o
   7  11   6         87.83         88.51         6.82 o
  -6  12   6          9.44         10.04         5.53 o
  -5  12   6         80.78         85.41         5.35 o
  -4  12   6        263.21        263.40         6.95 o
  -3  12   6        343.95        325.67         6.58 o
  -2  12   6        192.74        182.04         6.21 o
  -1  12   6        235.91        238.78         4.22 o
   0  12   6        371.94        347.16         7.05 o
   1  12   6        234.35        237.77         5.44 o
   2  12   6        191.93        179.32         4.13 o
   3  12   6        343.06        318.02         6.02 o
   4  12   6        262.81        250.99         6.47 o
   5  12   6         81.10         73.46         4.97 o
   6  12   6          9.36         12.47         5.43 o
  -6  13   6         39.02         34.70         8.70 o
  -5  13   6        124.17        131.47         6.02 o
  -4  13   6        162.11        162.47         5.61 o
  -3  13   6        101.72        104.63         4.81 o
  -2  13   6        104.84        116.02         5.94 o
  -1  13   6          4.02          1.07         3.94 o
   0  13   6          2.44          9.05         3.90 o
   1  13   6          4.04         -3.37         3.86 o
   2  13   6        104.96        114.62         4.06 o
   3  13   6        101.36        109.76         4.06 o
   4  13   6        162.21        164.36         8.24 o
   5  13   6        124.37        140.73         6.14 o
   6  13   6         39.55         44.85         6.88 o
  -5  14   6         26.66         28.85         6.46 o
  -4  14   6        183.87        176.18         7.01 o
  -3  14   6         73.08         67.65         5.01 o
  -2  14   6          5.82          6.51         4.58 o
  -1  14   6        209.38        213.23         6.31 o
   0  14   6          0.24          2.99         4.80 o
   1  14   6        209.44        214.81         5.84 o
   2  14   6          5.76          7.04         4.31 o
   3  14   6         72.38         65.43         4.81 o
   4  14   6        183.93        201.12         6.87 o
   5  14   6         26.56         29.74         6.04 o
  -4  15   6        102.97        110.78         7.18 o
  -3  15   6        113.70        126.09         6.40 o
  -2  15   6          2.37          9.77         5.48 o
  -1  15   6         25.05         15.82         5.17 o
   0  15   6         83.96         89.87         5.61 o
   1  15   6         24.83         27.53         6.17 o
   2  15   6          2.33          1.18         4.54 o
   3  15   6        113.91        104.48         6.48 o
   4  15   6        102.59        119.57         7.18 o
  -3  16   6         25.78         25.39         6.92 o
  -2  16   6         51.03         53.17         6.77 o
  -1  16   6         44.44         70.67         9.53 o
   0  16   6         37.33         44.75         5.94 o
   1  16   6         44.29         51.23         5.59 o
   2  16   6         51.24         52.40         7.16 o
   3  16   6         26.01         31.71         6.57 o
   1   0   7       5858.50       5990.65        45.65 o
   2   0   7       1785.90       2065.28        18.58 o
   3   0   7         30.49         28.45         1.03 o
   4   0   7        614.74        614.28         5.39 o
   5   0   7          4.01          6.54         1.52 o
   6   0   7        175.64        156.04         4.02 o
   7   0   7        104.28         92.44         3.17 o
   8   0   7         38.22         39.89         4.13 o
   9   0   7          8.66         10.85         5.07 o
  -9   1   7         53.41         54.97         5.09 o
  -8   1   7         64.68         77.41         5.01 o
  -7   1   7         10.51          2.63         3.00 o
  -6   1   7         35.38         41.10         2.49 o
  -5   1   7        152.72        157.10         3.12 o
  -4   1   7        122.08        120.74         1.95 o
  -3   1   7       1014.67       1076.42         8.55 o
  -2   1   7        211.32        246.34         2.25 o
  -1   1   7        549.41        575.02         4.66 o
   0   1   7          0.60          2.62         0.60 o
   1   1   7        548.19        577.97         4.65 o
   2   1   7        209.82        252.24         2.62 o
   3   1   7       1014.62       1074.29         9.02 o
   4   1   7        122.11        118.91         1.91 o
   5   1   7        153.98        160.67         2.95 o
   6   1   7         35.50         42.06         1.95 o
   7   1   7         10.34         12.50         3.13 o
   8   1   7         65.12         66.89         4.26 o
   9   1   7         53.39         57.49         5.80 o
  -9   2   7         23.01         22.79         5.11 o
  -8   2   7        198.23        193.41         4.97 o
  -7   2   7         45.78         42.76         3.12 o
  -6   2   7         89.48         80.68         2.72 o
  -5   2   7          1.33          0.78         1.97 o
  -4   2   7        116.26        118.48         1.93 o
  -3   2   7        163.03        175.07         2.15 o
  -2   2   7       1378.33       1463.79        10.69 o
  -1   2   7          1.60          1.59         0.63 o
   0   2   7        378.83        367.64         3.10 o
   1   2   7          1.53          1.99         0.64 o
   2   2   7       1377.28       1461.59        12.20 o
   3   2   7        162.49        174.14         2.04 o
   4   2   7        115.97        117.40         1.93 o
   5   2   7          1.40         -1.09         1.78 o
   6   2   7         89.16         79.70         2.70 o
   7   2   7         45.10         44.11         3.29 o
   8   2   7        198.07        179.43         5.37 o
   9   2   7         22.96         18.64         6.31 o
  -9   3   7        119.34        128.31         6.49 o
  -8   3   7         85.80         75.18         4.06 o
  -7   3   7        120.80        109.29         3.66 o
  -6   3   7         62.77         62.51         2.92 o
  -5   3   7        425.41        435.50         5.20 o
  -4   3   7        689.63        696.47         6.60 o
  -3   3   7        442.57        477.85         4.00 o
  -2   3   7        584.72        595.91         5.29 o
  -1   3   7        199.16        202.06         2.07 o
   0   3   7         36.83         46.91         1.08 o
   1   3   7        199.51        204.70         2.69 o
   2   3   7        584.76        590.21         5.73 o
   3   3   7        442.90        468.70         4.67 o
   4   3   7        688.19        697.64         7.11 o
   5   3   7        425.36        446.92         5.73 o
   6   3   7         62.43         63.96         2.84 o
   7   3   7        121.01        111.15         3.96 o
   8   3   7         86.22         72.88         4.19 o
   9   3   7        119.21        131.71         7.31 o
  -9   4   7         10.98         12.53         5.91 o
  -8   4   7          5.66          2.18         3.97 o
  -7   4   7        209.06        196.58         4.80 o
  -6   4   7         86.75         93.31         4.10 o
  -5   4   7        341.19        353.14         4.92 o
  -4   4   7        271.07        256.40         4.34 o
  -3   4   7         43.35         45.05         1.14 o
  -2   4   7        327.51        322.04         3.13 o
  -1   4   7        419.85        508.89         4.41 o
   0   4   7         89.77         88.92         1.50 o
   1   4   7        419.01        518.95         4.32 o
   2   4   7        327.47        320.55         3.13 o
   3   4   7         43.28         43.70         1.45 o
   4   4   7        271.59        261.89         3.38 o
   5   4   7        342.12        361.60         4.86 o
   6   4   7         87.17         90.76         4.07 o
   7   4   7        208.72        201.57         5.33 o
   8   4   7          5.61          7.21         5.18 o
   9   4   7         10.87         18.74         6.51 o
  -9   5   7          7.54         11.26         5.71 o
  -8   5   7         30.47         30.90         4.29 o
  -7   5   7         55.92         54.32         3.95 o
  -6   5   7         79.97         74.08         3.02 o
  -5   5   7       1345.04       1314.51        13.74 o
  -4   5   7        240.68        228.34         3.40 o
  -3   5   7       1477.85       1478.82        13.53 o
  -2   5   7        553.67        566.54         4.79 o
  -1   5   7       1331.69       1406.24        11.39 o
   0   5   7       1258.44       1257.78        10.23 o
   1   5   7       1330.93       1408.30        11.88 o
   2   5   7        554.53        564.01         5.19 o
   3   5   7       1476.53       1477.89        13.61 o
   4   5   7        240.09        221.84         3.53 o
   5   5   7       1346.50       1301.44        14.26 o
   6   5   7         80.41         71.43         2.41 o
   7   5   7         55.77         56.08         3.91 o
   8   5   7         30.18         23.82         6.16 o
   9   5   7          7.46          0.45         9.03 o
  -9   6   7        194.76        204.47         8.28 o
  -8   6   7        135.68        141.46         6.47 o
  -7   6   7         26.73         33.25         4.09 o
  -6   6   7         75.74         75.54         3.35 o
  -5   6   7        739.11        730.65         8.84 o
  -4   6   7          9.27          6.38         1.81 o
  -3   6   7        112.93        115.67         2.14 o
  -2   6   7        310.85        339.49         3.71 o
  -1   6   7        777.46        844.69         7.42 o
   0   6   7        762.52        886.00         7.76 o
   1   6   7        778.58        845.88         7.74 o
   2   6   7        310.66        334.07         3.67 o
   3   6   7        112.27        116.09         2.27 o
   4   6   7          8.97          4.23         1.52 o
   5   6   7        738.22        723.11         8.56 o
   6   6   7         75.29         71.98         4.03 o
   7   6   7         26.80         32.70         3.89 o
   8   6   7        135.46        127.00         7.13 o
   9   6   7        194.93        195.47        13.08 o
  -8   7   7          8.93         12.19         4.52 o
  -7   7   7         25.20         28.91         4.64 o
  -6   7   7         28.14         30.86         3.31 o
  -5   7   7         98.06         96.48         3.03 o
  -4   7   7       1076.76       1039.16        11.68 o
  -3   7   7        452.43        443.55         5.31 o
  -2   7   7         21.37         17.25         1.43 o
  -1   7   7        169.93        201.58         3.57 o
   0   7   7        212.03        214.39         5.47 o
   1   7   7        170.80        200.46         3.01 o
   2   7   7         21.38         18.25         1.74 o
   3   7   7        452.29        444.47         5.17 o
   4   7   7       1075.44       1046.09        10.59 o
   5   7   7         98.16         90.81         3.18 o
   6   7   7         28.13         26.54         2.60 o
   7   7   7         24.76         29.68         5.34 o
   8   7   7          8.76         12.97         5.48 o
  -8   8   7         90.14        103.67         6.30 o
  -7   8   7         11.07          4.26         4.49 o
  -6   8   7         82.89         80.67         3.90 o
  -5   8   7        488.95        474.85         6.73 o
  -4   8   7        295.78        286.17         3.78 o
  -3   8   7        405.54        403.16         4.84 o
  -2   8   7        318.68        312.01         4.52 o
  -1   8   7          9.85         15.28         1.59 o
   0   8   7       1647.32       1790.78        18.24 o
   1   8   7         10.04         16.78         2.15 o
   2   8   7        318.12        308.57         4.22 o
   3   8   7        405.75        401.48         5.20 o
   4   8   7        296.43        285.36         4.39 o
   5   8   7        489.28        468.90         6.56 o
   6   8   7         83.14         84.68         3.22 o
   7   8   7         11.07         11.93         5.02 o
   8   8   7         90.31        105.68         6.52 o
  -8   9   7         29.32         33.71         6.47 o
  -7   9   7          9.20          6.64         5.16 o
  -6   9   7        121.17        123.69         4.75 o
  -5   9   7         32.16         34.32         2.99 o
  -4   9   7        458.27        457.82         5.38 o
  -3   9   7       1407.01       1353.16        14.11 o
  -2   9   7         54.89         59.37         2.13 o
  -1   9   7        108.12        109.40         2.38 o
   0   9   7          5.59          5.96         2.30 o
   1   9   7        107.62        108.68         2.84 o
   2   9   7         54.21         54.37         2.29 o
   3   9   7       1408.40       1347.83        14.14 o
   4   9   7        457.96        459.37         5.93 o
   5   9   7         32.19         31.07         2.76 o
   6   9   7        121.68        121.00         4.88 o
   7   9   7          9.04          3.18         5.22 o
   8   9   7         29.27         20.65         6.86 o
  -7  10   7         16.76         19.88         5.84 o
  -6  10   7        552.94        587.21        10.20 o
  -5  10   7        252.43        262.24         6.24 o
  -4  10   7         52.66         53.29         3.65 o
  -3  10   7        788.09        752.69         8.65 o
  -2  10   7        597.99        581.02         6.92 o
  -1  10   7        215.50        205.70         3.45 o
   0  10   7        197.79        179.54         4.62 o
   1  10   7        215.35        199.94         4.47 o
   2  10   7        596.80        576.43         7.10 o
   3  10   7        787.26        754.80         9.39 o
   4  10   7         52.37         56.20         2.62 o
   5  10   7        252.07        253.49         5.62 o
   6  10   7        553.22        579.79        14.29 o
   7  10   7         16.72         18.30         5.99 o
  -7  11   7         50.61         53.42         6.41 o
  -6  11   7         48.39         59.08         5.04 o
  -5  11   7         33.23         37.83         4.81 o
  -4  11   7         14.83         13.05         3.17 o
  -3  11   7          8.00         12.83         3.10 o
  -2  11   7        274.06        263.60         5.14 o
  -1  11   7        283.85        249.76         5.74 o
   0  11   7         27.37         28.40         3.21 o
   1  11   7        283.98        243.40         5.28 o
   2  11   7        274.94        260.13         5.15 o
   3  11   7          7.84         11.82         2.88 o
   4  11   7         14.66         11.55         2.63 o
   5  11   7         33.37         37.57         4.48 o
   6  11   7         48.47         48.90         5.28 o
   7  11   7         50.05         47.03         6.84 o
  -6  12   7         37.94         43.26         5.61 o
  -5  12   7          4.13          7.09         4.60 o
  -4  12   7        176.46        167.52         5.55 o
  -3  12   7        282.50        290.91         6.32 o
  -2  12   7        176.08        172.63         4.25 o
  -1  12   7        317.25        306.79         6.69 o
   0  12   7        107.01         77.63         3.82 o
   1  12   7        315.94        309.53         6.36 o
   2  12   7        175.16        169.07         4.06 o
   3  12   7        281.67        278.99         5.82 o
   4  12   7        176.00        166.84         4.89 o
   5  12   7          4.07          3.41         5.21 o
   6  12   7         37.76         46.47         5.88 o
  -6  13   7         81.85         87.87         6.48 o
  -5  13   7         64.02         79.94         5.76 o
  -4  13   7         59.41         63.53         6.65 o
  -3  13   7         66.06         64.32         4.13 o
  -2  13   7         15.18         12.46         4.48 o
  -1  13   7         40.88         42.01         4.28 o
   0  13   7        236.12        262.56         6.52 o
   1  13   7         41.10         37.23         3.81 o
   2  13   7         15.36          9.74         4.13 o
   3  13   7         66.15         64.40         4.05 o
   4  13   7         58.98         70.71         5.68 o
   5  13   7         63.91         76.11         5.82 o
   6  13   7         81.13         80.19        12.87 o
  -5  14   7        285.79        289.32         8.70 o
  -4  14   7         56.71         63.64         6.48 o
  -3  14   7        127.90        112.42         5.84 o
  -2  14   7        172.15        157.53         6.60 o
  -1  14   7         11.40         20.61         4.59 o
   0  14   7        296.21        309.58        12.35 o
   1  14   7         11.73          5.88         4.17 o
   2  14   7        173.42        163.25         5.24 o
   3  14   7        127.49        120.29         5.30 o
   4  14   7         56.67         61.37         5.90 o
   5  14   7        286.39        296.29         8.23 o
  -4  15   7        156.27        178.94         8.46 o
  -3  15   7         10.85         16.04         6.23 o
  -2  15   7         47.51         32.32        12.29 o
  -1  15   7         68.06         97.00         6.13 o
   0  15   7          3.95          3.22         5.13 o
   1  15   7         68.41         81.74         5.40 o
   2  15   7         47.14         58.92         5.18 o
   3  15   7         10.83         20.61         6.40 o
   4  15   7        155.78        178.79         8.03 o
  -2  16   7         57.23         64.96         6.34 o
  -1  16   7         72.43         81.62        10.44 o
   0  16   7          4.39          2.81         6.68 o
   1  16   7         72.11         68.82         5.77 o
   2  16   7         56.97         58.58         6.96 o
   0   0   8        129.12        160.23         2.56 o
   1   0   8        255.16        273.83         2.48 o
   2   0   8        230.17        292.82         2.72 o
   3   0   8        699.00        733.10         6.24 o
   4   0   8       1011.41       1017.00         9.17 o
   5   0   8          0.92          1.49         1.53 o
   6   0   8         10.64         12.53         2.02 o
   7   0   8         53.69         46.87         2.94 o
   8   0   8         16.10         12.98         4.00 o
   9   0   8         53.74         58.03         5.67 o
  -9   1   8          1.32          0.06         4.80 o
  -8   1   8          5.13         -2.62         5.75 o
  -7   1   8         17.54         18.95         3.27 o
  -6   1   8        260.06        255.80         5.21 o
  -5   1   8        525.41        525.17         5.85 o
  -4   1   8        766.48        830.34         7.34 o
  -3   1   8        724.61        759.48         6.02 o
  -2   1   8        858.79        889.79         7.35 o
  -1   1   8       2189.74       2342.07        18.64 o
   0   1   8       1009.92       1050.10         8.55 o
   1   1   8       2189.00       2302.10        25.63 o
   2   1   8        857.62        881.91         7.29 o
   3   1   8        725.57        763.40         6.26 o
   4   1   8        765.16        848.71         7.76 o
   5   1   8        524.16        530.14         6.12 o
   6   1   8        260.36        254.87         4.26 o
   7   1   8         17.43         14.82         3.82 o
   8   1   8          4.91          8.93         4.06 o
   9   1   8          1.31          4.88         5.65 o
  -9   2   8         92.10        101.83         6.41 o
  -8   2   8        158.36        166.50         5.07 o
  -7   2   8         79.92         68.74         3.36 o
  -6   2   8         50.99         50.94         2.72 o
  -5   2   8        312.37        311.32         4.47 o
  -4   2   8         54.21         49.84         1.62 o
  -3   2   8        201.05        198.92         2.32 o
  -2   2   8        106.44        114.22         1.53 o
  -1   2   8        650.47        639.76         5.65 o
   0   2   8        313.60        337.36         3.39 o
   1   2   8        649.62        646.27         5.65 o
   2   2   8        106.86        115.49         1.82 o
   3   2   8        201.53        202.34         2.31 o
   4   2   8         54.59         48.54         1.43 o
   5   2   8        313.48        310.37         4.77 o
   6   2   8         51.50         54.39         2.72 o
   7   2   8         79.58         72.89         3.94 o
   8   2   8        158.96        170.62         5.05 o
   9   2   8         92.28         86.58         7.05 o
  -9   3   8        137.61        144.26         6.00 o
  -8   3   8          2.85          7.66         3.97 o
  -7   3   8          7.39          9.00         3.22 o
  -6   3   8        143.53        134.57         3.18 o
  -5   3   8        229.85        224.14         4.12 o
  -4   3   8        758.05        761.52         7.02 o
  -3   3   8        787.26        800.73         6.80 o
  -2   3   8        282.91        264.70         2.67 o
  -1   3   8        402.46        397.42         3.49 o
   0   3   8         43.50         37.14         0.90 o
   1   3   8        402.18        398.66         3.35 o
   2   3   8        283.94        261.28         2.83 o
   3   3   8        786.13        791.42         7.90 o
   4   3   8        756.57        754.64         8.15 o
   5   3   8        229.73        228.98         5.15 o
   6   3   8        142.74        137.15         3.63 o
   7   3   8          7.51         13.43         3.39 o
   8   3   8          2.74          3.88         5.50 o
   9   3   8        137.37        134.73         9.35 o
  -9   4   8        106.49        127.38        11.36 o
  -8   4   8        103.62        105.19         5.14 o
  -7   4   8          8.24         10.04         3.35 o
  -6   4   8         46.30         55.54         3.14 o
  -5   4   8         55.43         55.99         2.38 o
  -4   4   8       1305.81       1282.52        13.27 o
  -3   4   8        147.33        160.57         2.48 o
  -2   4   8        343.70        321.15         3.09 o
  -1   4   8        349.41        367.67         3.34 o
   0   4   8        577.44        669.24         6.15 o
   1   4   8        348.62        362.04         3.47 o
   2   4   8        344.55        319.66         3.18 o
   3   4   8        147.82        164.57         2.63 o
   4   4   8       1309.79       1289.42        12.61 o
   5   4   8         55.46         50.70         2.15 o
   6   4   8         46.44         46.09         2.64 o
   7   4   8          8.44          4.74         3.16 o
   8   4   8        102.51        109.02         5.95 o
   9   4   8        106.27        127.95        12.76 o
  -9   5   8         83.31         89.42         6.76 o
  -8   5   8          3.11          0.61         4.17 o
  -7   5   8         68.83         73.80         4.27 o
  -6   5   8        125.33        129.32         3.49 o
  -5   5   8       1520.94       1465.18        15.26 o
  -4   5   8        462.94        433.36         5.35 o
  -3   5   8        111.65        105.06         1.86 o
  -2   5   8        302.16        310.29         3.27 o
  -1   5   8         44.52         46.30         1.11 o
   0   5   8         38.20         30.19         0.99 o
   1   5   8         44.51         45.96         1.08 o
   2   5   8        302.76        308.42         3.46 o
   3   5   8        111.63        103.57         2.52 o
   4   5   8        462.08        434.12         6.01 o
   5   5   8       1519.31       1499.65        17.44 o
   6   5   8        125.66        127.49         3.43 o
   7   5   8         68.64         68.93         4.51 o
   8   5   8          3.02         -5.84        11.46 o
   9   5   8         83.14         87.15         7.68 o
  -8   6   8        165.72        162.45         5.34 o
  -7   6   8         31.99         32.74         4.16 o
  -6   6   8        165.30        167.50         5.06 o
  -5   6   8       1584.07       1523.18        16.81 o
  -4   6   8        677.91        660.54         7.91 o
  -3   6   8        204.52        200.00         2.68 o
  -2   6   8        539.75        531.90         5.25 o
  -1   6   8        725.35        785.66         7.99 o
   0   6   8         13.21         10.10         0.98 o
   1   6   8        726.29        795.12         7.67 o
   2   6   8        539.08        522.68         5.41 o
   3   6   8        205.28        194.96         3.24 o
   4   6   8        680.19        659.56         7.90 o
   5   6   8       1585.15       1525.14        15.74 o
   6   6   8        165.07        161.31         3.10 o
   7   6   8         31.79         34.17         4.47 o
   8   6   8        166.30        152.67         8.38 o
  -8   7   8         21.46         29.58         4.86 o
  -7   7   8          0.08          3.49         4.78 o
  -6   7   8         45.45         43.60         3.43 o
  -5   7   8        161.25        156.25         3.67 o
  -4   7   8        659.13        626.00         7.62 o
  -3   7   8       1025.20       1021.60         9.22 o
  -2   7   8        142.69        141.00         2.54 o
  -1   7   8        339.15        351.39         4.31 o
   0   7   8        271.71        244.30         3.49 o
   1   7   8        339.43        348.85         4.54 o
   2   7   8        142.31        139.50         2.72 o
   3   7   8       1025.50       1004.16        10.67 o
   4   7   8        660.44        623.94         6.91 o
   5   7   8        160.23        155.02         2.94 o
   6   7   8         45.52         45.78         3.14 o
   7   7   8          0.08         -0.42         7.64 o
   8   7   8         21.81         19.57         6.44 o
  -8   8   8         65.35         62.01         6.18 o
  -7   8   8          2.29          1.23         4.57 o
  -6   8   8         39.54         48.55         4.07 o
  -5   8   8        207.69        212.03         5.09 o
  -4   8   8        480.86        487.08         5.52 o
  -3   8   8         34.29         31.75         2.39 o
  -2   8   8        126.01        104.80         2.38 o
  -1   8   8        140.68        135.36         2.83 o
   0   8   8        107.16        119.26         2.82 o
   1   8   8        140.62        136.83         2.88 o
   2   8   8        125.65        104.51         2.42 o
   3   8   8         34.65         30.10         2.47 o
   4   8   8        481.27        480.76         6.54 o
   5   8   8        208.01        207.65         4.86 o
   6   8   8         39.58         48.13         4.16 o
   7   8   8          2.31          6.51         5.22 o
   8   8   8         65.09         80.24         8.42 o
  -8   9   8          8.50         11.84         6.56 o
  -7   9   8         65.43         63.49         6.26 o
  -6   9   8          0.50          1.85         4.08 o
  -5   9   8        213.57        203.95         4.85 o
  -4   9   8        280.82        270.77         4.68 o
  -3   9   8        107.42        103.10         2.59 o
  -2   9   8         69.80         59.12         2.19 o
  -1   9   8        161.26        168.77         2.96 o
   0   9   8          2.54          1.36         2.34 o
   1   9   8        161.81        162.74         3.57 o
   2   9   8         70.16         60.76         2.51 o
   3   9   8        107.30        102.73         2.94 o
   4   9   8        280.11        258.75         4.63 o
   5   9   8        215.37        199.74         4.77 o
   6   9   8          0.52          3.95         4.28 o
   7   9   8         65.79         65.38         5.27 o
   8   9   8          8.45         11.27        13.60 o
  -7  10   8         22.06         30.40         5.94 o
  -6  10   8         58.95         56.43         5.11 o
  -5  10   8        246.62        245.31         6.28 o
  -4  10   8        340.23        326.01         6.06 o
  -3  10   8        285.12        279.97         6.00 o
  -2  10   8        303.36        262.21         4.41 o
  -1  10   8         93.79         80.73         3.36 o
   0  10   8          5.08          4.94         2.81 o
   1  10   8         94.31         74.93         3.08 o
   2  10   8        303.86        272.04         5.32 o
   3  10   8        284.95        266.41         5.14 o
   4  10   8        339.68        334.14         5.73 o
   5  10   8        247.55        238.84         5.85 o
   6  10   8         59.20         59.60         5.09 o
   7  10   8         22.13         26.69         5.65 o
  -7  11   8         19.04         24.26         6.67 o
  -6  11   8         12.82         12.25         4.98 o
  -5  11   8        203.94        200.03         5.79 o
  -4  11   8         62.37         59.60         3.73 o
  -3  11   8        208.75        202.29         4.73 o
  -2  11   8         19.98         18.81         2.63 o
  -1  11   8         99.34         87.05         3.67 o
   0  11   8         34.54         35.56         3.38 o
   1  11   8         99.64         87.45         3.40 o
   2  11   8         19.76         18.45         3.08 o
   3  11   8        210.17        204.92         4.73 o
   4  11   8         62.07         55.35         3.26 o
   5  11   8        204.90        203.42         5.88 o
   6  11   8         12.79         22.70         5.14 o
   7  11   8         18.96         25.67         7.09 o
  -6  12   8         33.88         31.76         5.85 o
  -5  12   8         22.31         25.93         4.78 o
  -4  12   8         49.20         54.07         4.50 o
  -3  12   8         30.78         21.67         3.56 o
  -2  12   8          5.05          1.96         2.86 o
  -1  12   8        367.53        355.83         7.35 o
   0  12   8          5.94          4.83         3.87 o
   1  12   8        368.02        358.20         6.80 o
   2  12   8          5.03          5.31         3.44 o
   3  12   8         30.25         25.63         3.82 o
   4  12   8         49.31         54.55         4.25 o
   5  12   8         22.21         20.64         5.58 o
   6  12   8         33.69         46.69         5.91 o
  -5  13   8        213.14        200.81         8.40 o
  -4  13   8         50.76         61.51         5.25 o
  -3  13   8         44.00         48.09         4.70 o
  -2  13   8         13.66          9.05         4.41 o
  -1  13   8          8.51          9.50         4.40 o
   0  13   8          5.83          1.66         4.21 o
   1  13   8          8.55          8.41         4.16 o
   2  13   8         13.35         13.76         3.90 o
   3  13   8         44.39         43.71         4.19 o
   4  13   8         51.13         59.22         5.80 o
   5  13   8        212.63        212.73         7.12 o
  -4  14   8         84.57         69.82         7.73 o
  -3  14   8         12.61         12.23         5.41 o
  -2  14   8        104.75        123.17         8.31 o
  -1  14   8        146.00        160.51         5.72 o
   0  14   8          1.91          4.28         4.80 o
   1  14   8        146.06        151.76         5.41 o
   2  14   8        104.87        101.48         5.07 o
   3  14   8         12.56          9.75         5.27 o
   4  14   8         84.60         79.57         8.05 o
  -3  15   8         96.70         86.24         6.88 o
  -2  15   8         67.02         62.19         6.61 o
  -1  15   8         80.71         85.35         6.05 o
   0  15   8         16.83         19.23         5.41 o
   1  15   8         80.51         86.54         5.79 o
   2  15   8         67.20         75.32         5.29 o
   3  15   8         97.07         96.24         7.79 o
  -2  16   8         50.57         47.42         6.63 o
  -1  16   8         53.19         41.89         6.66 o
   0  16   8          8.18         19.45         5.77 o
   1  16   8         53.62         46.11         8.94 o
   2  16   8         50.57         56.09         7.21 o
   1   0   9        777.12        768.69         5.99 o
   2   0   9         65.08         73.44         1.27 o
   3   0   9         60.74         92.06         4.33 o
   4   0   9        505.02        488.81         5.19 o
   5   0   9         17.10         16.11         1.79 o
   6   0   9          9.43         19.78         2.47 o
   7   0   9         23.09         15.54         3.11 o
   8   0   9        482.20        465.99         8.99 o
   9   0   9        117.90        123.40         6.01 o
  -9   1   9          3.90          4.26         5.43 o
  -8   1   9        104.21        114.24         4.47 o
  -7   1   9         97.21         97.27         3.69 o
  -6   1   9        146.38        137.69         4.48 o
  -5   1   9         37.91         50.12         2.12 o
  -4   1   9       1466.51       1447.41        12.33 o
  -3   1   9        287.62        290.18         3.15 o
  -2   1   9        193.73        191.72         2.19 o
  -1   1   9        445.25        460.82         4.10 o
   0   1   9        838.29        908.45         7.81 o
   1   1   9        447.05        464.09         4.30 o
   2   1   9        193.29        186.41         2.08 o
   3   1   9        287.64        277.13         3.07 o
   4   1   9       1466.61       1487.96        14.35 o
   5   1   9         38.02         45.03         2.01 o
   6   1   9        145.50        130.35         3.01 o
   7   1   9         96.71         91.36         4.22 o
   8   1   9        103.94        116.52         4.82 o
   9   1   9          3.87         13.25         5.91 o
  -9   2   9         54.52         70.76         5.29 o
  -8   2   9          1.62          0.68         3.64 o
  -7   2   9         99.38         83.05         3.63 o
  -6   2   9         98.22         71.50         3.30 o
  -5   2   9        761.45        759.46         8.40 o
  -4   2   9        130.39        115.30         2.14 o
  -3   2   9       1724.70       1763.89        14.79 o
  -2   2   9          4.09          1.60         0.92 o
  -1   2   9       1036.84       1173.61         9.98 o
   0   2   9        510.13        542.95         5.29 o
   1   2   9       1038.64       1174.40         9.60 o
   2   2   9          4.24          3.04         0.87 o
   3   2   9       1726.57       1746.87        14.13 o
   4   2   9        130.22        116.83         2.15 o
   5   2   9        761.75        750.69         8.86 o
   6   2   9         97.91         75.93         3.01 o
   7   2   9         99.34         88.16         4.14 o
   8   2   9          1.63         -1.86         4.50 o
   9   2   9         54.16         64.60         7.25 o
  -9   3   9          7.85         -0.49         5.65 o
  -8   3   9         24.49         26.35         4.00 o
  -7   3   9         66.61         66.54         3.48 o
  -6   3   9        405.06        427.42         6.28 o
  -5   3   9        216.20        211.32         4.14 o
  -4   3   9        585.34        563.60         6.17 o
  -3   3   9        858.56        876.42         7.67 o
  -2   3   9        649.60        721.85         6.00 o
  -1   3   9       1666.59       1815.03        15.19 o
   0   3   9        605.35        599.30         5.15 o
   1   3   9       1667.48       1797.68        14.46 o
   2   3   9        646.74        716.04         6.14 o
   3   3   9        858.72        879.71         8.37 o
   4   3   9        585.52        568.14         6.18 o
   5   3   9        216.33        214.96         3.89 o
   6   3   9        405.96        421.39         7.30 o
   7   3   9         66.58         65.31         3.93 o
   8   3   9         24.89         23.13         5.11 o
   9   3   9          7.73         10.06         6.98 o
  -9   4   9         24.49         24.62         5.94 o
  -8   4   9         24.85         30.74         4.42 o
  -7   4   9         59.43         56.66         4.05 o
  -6   4   9         63.92         52.64         3.10 o
  -5   4   9        345.00        331.60         5.04 o
  -4   4   9        917.25        861.29         8.71 o
  -3   4   9       1162.88       1128.09         9.70 o
  -2   4   9         54.64         64.51         1.83 o
  -1   4   9        384.33        402.95         3.80 o
   0   4   9        153.89        140.42         1.88 o
   1   4   9        384.52        402.16         3.50 o
   2   4   9         54.36         63.51         2.22 o
   3   4   9       1163.91       1130.39        10.67 o
   4   4   9        916.46        867.32         9.31 o
   5   4   9        345.09        341.33         5.11 o
   6   4   9         63.60         49.72         2.93 o
   7   4   9         60.06         63.11         3.90 o
   8   4   9         24.66         27.08         6.01 o
   9   4   9         24.35         26.69         7.32 o
  -8   5   9        115.96        111.34         5.01 o
  -7   5   9         18.98         18.44         5.01 o
  -6   5   9        125.81        119.77         3.58 o
  -5   5   9        288.35        293.18         6.14 o
  -4   5   9        290.25        270.77         3.71 o
  -3   5   9        979.44        970.73         9.19 o
  -2   5   9        107.35        109.56         2.06 o
  -1   5   9        174.56        193.14         2.45 o
   0   5   9         36.61         40.21         1.29 o
   1   5   9        174.90        193.98         2.41 o
   2   5   9        106.93        113.12         1.90 o
   3   5   9        979.85        956.86         9.59 o
   4   5   9        289.69        278.49         4.75 o
   5   5   9        287.79        290.11         6.43 o
   6   5   9        125.34        119.87         3.81 o
   7   5   9         18.86         24.53         5.77 o
   8   5   9        116.46        113.79         7.67 o
  -8   6   9        279.33        293.43         7.42 o
  -7   6   9         51.53         55.53         4.42 o
  -6   6   9        254.43        272.59         9.53 o
  -5   6   9        264.51        257.46         5.53 o
  -4   6   9         43.16         46.85         1.57 o
  -3   6   9        398.19        408.86         4.69 o
  -2   6   9        151.58        151.19         2.17 o
  -1   6   9         96.76         98.58         1.98 o
   0   6   9        261.37        287.96         3.26 o
   1   6   9         96.05         92.78         2.06 o
   2   6   9        151.26        147.01         2.76 o
   3   6   9        399.83        408.79         5.14 o
   4   6   9         42.91         47.63         2.65 o
   5   6   9        264.86        261.01         4.60 o
   6   6   9        254.05        261.34         5.43 o
   7   6   9         51.35         56.06         4.90 o
   8   6   9        279.92        290.05        10.60 o
  -8   7   9          1.55          2.16         5.62 o
  -7   7   9         68.05         75.34         6.35 o
  -6   7   9         26.41         21.86         3.49 o
  -5   7   9         20.14         20.58         2.62 o
  -4   7   9         41.19         41.55         2.06 o
  -3   7   9        662.61        662.17         6.33 o
  -2   7   9        388.80        383.95         5.39 o
  -1   7   9         72.47         80.95         1.84 o
   0   7   9        234.12        236.47         3.63 o
   1   7   9         73.09         92.27         2.38 o
   2   7   9        389.41        386.79         4.76 o
   3   7   9        663.46        649.11         7.07 o
   4   7   9         40.87         38.85         2.34 o
   5   7   9         20.31         13.10         2.14 o
   6   7   9         26.51         24.23         3.47 o
   7   7   9         68.67         68.74         7.23 o
   8   7   9          1.51          9.24         6.56 o
  -8   8   9         20.79         41.01         6.71 o
  -7   8   9         84.57         90.70         5.49 o
  -6   8   9        358.80        351.65         8.21 o
  -5   8   9        357.30        342.62         6.55 o
  -4   8   9          7.27          6.97         1.81 o
  -3   8   9         81.24         71.39         2.23 o
  -2   8   9       1023.71       1009.65        10.18 o
  -1   8   9         14.06         13.35         1.73 o
   0   8   9        268.82        285.67         4.57 o
   1   8   9         14.20         11.30         2.08 o
   2   8   9       1023.54       1006.26        10.80 o
   3   8   9         81.19         71.47         2.56 o
   4   8   9          7.14          6.55         2.26 o
   5   8   9        357.38        358.00         6.09 o
   6   8   9        357.81        346.86         8.13 o
   7   8   9         84.70         84.68         6.34 o
   8   8   9         20.88         28.49         7.50 o
  -7   9   9         59.28         63.72         5.98 o
  -6   9   9         70.52         66.76         4.22 o
  -5   9   9         14.75         14.39         3.39 o
  -4   9   9         45.54         44.10         2.72 o
  -3   9   9        224.80        230.28         5.02 o
  -2   9   9        243.63        226.03         4.43 o
  -1   9   9         96.09         77.92         2.57 o
   0   9   9         21.05         12.85         2.32 o
   1   9   9         95.91         69.78         2.69 o
   2   9   9        243.72        230.35         4.47 o
   3   9   9        224.99        237.75         5.00 o
   4   9   9         45.73         45.93         2.79 o
   5   9   9         14.76          9.65         3.58 o
   6   9   9         70.45         67.68         5.74 o
   7   9   9         59.09         64.10         5.93 o
  -7  10   9         19.02         22.81         6.39 o
  -6  10   9         98.27        108.75         5.39 o
  -5  10   9          5.85          9.70         4.19 o
  -4  10   9          0.68          7.87         3.07 o
  -3  10   9        187.31        181.92         4.59 o
  -2  10   9         47.29         47.25         2.48 o
  -1  10   9         49.28         42.24         3.15 o
   0  10   9        241.49        186.43         4.55 o
   1  10   9         49.67         47.01         2.96 o
   2  10   9         46.72         43.22         3.31 o
   3  10   9        187.85        183.28         4.41 o
   4  10   9          0.74          4.39         2.85 o
   5  10   9          5.68          3.32         3.80 o
   6  10   9         98.25        115.51         5.97 o
   7  10   9         19.17         25.37         6.16 o
  -6  11   9         40.06         35.61         5.40 o
  -5  11   9         21.73         23.09         4.44 o
  -4  11   9         12.09         14.89         4.10 o
  -3  11   9        273.32        266.08         5.99 o
  -2  11   9         33.75         32.72         2.83 o
  -1  11   9         12.02          8.07         3.34 o
   0  11   9        219.04        183.51         4.39 o
   1  11   9         11.88          6.71         3.12 o
   2  11   9         33.74         28.75         3.32 o
   3  11   9        273.17        272.66         5.99 o
   4  11   9         12.20         17.35         3.54 o
   5  11   9         22.13         25.61         5.14 o
   6  11   9         39.98         33.57         6.06 o
  -6  12   9         58.82         64.47         6.14 o
  -5  12   9         22.91         20.65         5.82 o
  -4  12   9         52.56         49.78         4.63 o
  -3  12   9         40.55         46.69         4.69 o
  -2  12   9        494.18        467.82         8.62 o
  -1  12   9        120.59        101.45         4.42 o
   0  12   9         19.60         10.20         3.46 o
   1  12   9        120.30        106.63         4.05 o
   2  12   9        494.66        479.26         7.99 o
   3  12   9         40.34         53.71         4.00 o
   4  12   9         52.28         43.33         4.72 o
   5  12   9         23.07         26.47         5.66 o
   6  12   9         59.13         67.21         6.93 o
  -5  13   9         28.33         24.53         6.56 o
  -4  13   9        151.25        140.10         8.15 o
  -3  13   9        127.16        134.22         5.70 o
  -2  13   9        235.13        216.99         6.55 o
  -1  13   9          0.34          3.41         4.69 o
   0  13   9          4.58          3.89         4.29 o
   1  13   9          0.31         -1.21         4.23 o
   2  13   9        235.52        231.39         5.65 o
   3  13   9        126.73        133.41         4.90 o
   4  13   9        150.85        153.07        14.28 o
   5  13   9         28.23         28.90         6.42 o
  -4  14   9          8.72          9.72         7.62 o
  -3  14   9        146.51        148.24         8.23 o
  -2  14   9        249.81        233.52         6.58 o
  -1  14   9        170.69        169.37         8.34 o
   0  14   9         37.07         42.78         4.74 o
   1  14   9        170.31        161.85         5.41 o
   2  14   9        249.95        243.07         6.07 o
   3  14   9        146.45        157.32         7.08 o
   4  14   9          8.74         12.21         6.48 o
  -3  15   9         10.31         16.60         8.27 o
  -2  15   9          2.35          4.46         5.79 o
  -1  15   9         23.49         21.23         5.65 o
   0  15   9          2.54         -2.26         5.66 o
   1  15   9         23.68         34.62         6.17 o
   2  15   9          2.31          2.90         5.67 o
   3  15   9         10.14         20.33         6.66 o
  -1  16   9        117.75        112.04         6.90 o
   0  16   9         75.84         71.34         6.14 o
   1  16   9        118.52        109.40         6.58 o
   0   0  10       7017.72       7290.81        94.51 o
   1   0  10          2.48          4.05         0.80 o
   2   0  10        622.71        652.00         5.84 o
   3   0  10          4.07          2.89         1.17 o
   4   0  10        117.10        108.19         2.38 o
   5   0  10          0.22          3.56         2.07 o
   6   0  10         15.82         20.83         2.49 o
   7   0  10          4.55          5.06         3.16 o
   8   0  10         95.22         87.92         5.06 o
   9   0  10        153.26        149.71        10.85 o
  -9   1  10         69.24         88.53         6.09 o
  -8   1  10          1.49         14.39         4.71 o
  -7   1  10         53.36         64.05         4.29 o
  -6   1  10        144.59        152.50         3.61 o
  -5   1  10         74.90         86.34         2.55 o
  -4   1  10        165.45        151.38         2.99 o
  -3   1  10         60.14         60.91         1.52 o
  -2   1  10        340.44        330.29         3.30 o
  -1   1  10         86.64         99.45         1.83 o
   0   1  10        836.94        854.26         7.19 o
   1   1  10         86.89         97.54         2.05 o
   2   1  10        339.62        324.95         3.20 o
   3   1  10         60.18         60.23         1.58 o
   4   1  10        164.51        153.06         2.79 o
   5   1  10         75.00         86.75         2.32 o
   6   1  10        143.88        150.03         4.98 o
   7   1  10         53.42         61.31         4.15 o
   8   1  10          1.54         12.75         4.74 o
   9   1  10         69.49         83.87         7.92 o
  -9   2  10         92.67         99.57         6.38 o
  -8   2  10         15.02         21.74         4.37 o
  -7   2  10        185.77        203.73         4.31 o
  -6   2  10         58.06         54.94         2.86 o
  -5   2  10          3.41          4.08         1.85 o
  -4   2  10          7.59          7.34         1.73 o
  -3   2  10         25.40         25.74         1.58 o
  -2   2  10         48.69         43.12         1.67 o
  -1   2  10        334.90        341.08         3.72 o
   0   2  10          8.86          5.16         1.03 o
   1   2  10        334.58        335.26         3.31 o
   2   2  10         49.06         43.11         1.27 o
   3   2  10         25.71         29.73         2.40 o
   4   2  10          7.37         10.45         1.51 o
   5   2  10          3.30          5.10         1.82 o
   6   2  10         58.47         53.44         3.07 o
   7   2  10        185.87        195.15         6.06 o
   8   2  10         14.93         23.78         4.75 o
   9   2  10         93.26        111.17         7.60 o
  -9   3  10         54.99         62.58         6.14 o
  -8   3  10         77.70         83.13         4.46 o
  -7   3  10          4.75          7.85         3.33 o
  -6   3  10        191.39        196.19         4.30 o
  -5   3  10        719.18        682.73         8.41 o
  -4   3  10        363.05        341.14         4.44 o
  -3   3  10        101.29        104.58         1.95 o
  -2   3  10        210.51        239.89         2.98 o
  -1   3  10        121.78        120.75         2.05 o
   0   3  10       1062.04       1044.05         9.40 o
   1   3  10        121.14        122.05         2.11 o
   2   3  10        210.53        238.57         2.99 o
   3   3  10        101.77        106.62         2.29 o
   4   3  10        361.82        339.68         4.37 o
   5   3  10        718.74        668.76         8.24 o
   6   3  10        191.52        192.06         5.45 o
   7   3  10          4.65          3.35         4.04 o
   8   3  10         77.02         85.06         6.72 o
   9   3  10         54.84         61.65         8.47 o
  -8   4  10        153.89        162.15         5.47 o
  -7   4  10         37.00         43.57         4.20 o
  -6   4  10         59.51         62.47         4.30 o
  -5   4  10        427.48        429.63         7.15 o
  -4   4  10        980.65        943.73         9.55 o
  -3   4  10        249.99        265.01         3.16 o
  -2   4  10       1631.96       1620.36        13.65 o
  -1   4  10        641.56        640.77         6.01 o
   0   4  10       1722.84       1623.22        13.61 o
   1   4  10        640.94        632.14         5.91 o
   2   4  10       1632.43       1615.84        14.74 o
   3   4  10        250.18        255.45         3.50 o
   4   4  10        982.29        938.75        11.39 o
   5   4  10        426.43        414.05         5.95 o
   6   4  10         59.25         60.79         3.41 o
   7   4  10         36.85         40.01         4.24 o
   8   4  10        154.20        175.90         7.88 o
  -8   5  10         39.93         47.88         4.83 o
  -7   5  10         86.06         82.88         5.10 o
  -6   5  10        227.55        209.49         4.84 o
  -5   5  10        260.93        258.97         4.64 o
  -4   5  10        687.54        677.48         7.66 o
  -3   5  10       1158.25       1148.57        10.81 o
  -2   5  10        306.09        304.13         3.48 o
  -1   5  10        516.99        524.62         5.43 o
   0   5  10       1159.95       1150.40         9.82 o
   1   5  10        516.80        529.02         5.06 o
   2   5  10        305.27        297.15         3.48 o
   3   5  10       1156.29       1125.04        11.16 o
   4   5  10        687.50        680.20         8.78 o
   5   5  10        260.13        256.47         4.73 o
   6   5  10        227.39        211.82         6.47 o
   7   5  10         85.85         94.83         5.21 o
   8   5  10         39.31         57.39         7.28 o
  -8   6  10        102.84        105.30         5.38 o
  -7   6  10        106.03        111.08         4.69 o
  -6   6  10         13.27         13.87         3.24 o
  -5   6  10        294.35        286.11         5.21 o
  -4   6  10        669.77        656.45         7.42 o
  -3   6  10        519.91        519.50         5.43 o
  -2   6  10        396.71        384.39         4.86 o
  -1   6  10        149.99        168.17         2.55 o
   0   6  10       1019.93        996.96         9.86 o
   1   6  10        149.39        165.03         2.35 o
   2   6  10        396.52        376.44         4.56 o
   3   6  10        520.02        514.61         6.16 o
   4   6  10        671.42        653.40         8.03 o
   5   6  10        293.73        278.81         4.95 o
   6   6  10         13.49         14.93         2.80 o
   7   6  10        106.08        109.24         5.46 o
   8   6  10        102.83        110.33         9.94 o
  -8   7  10         14.41         18.31         6.48 o
  -7   7  10         63.86         80.04         4.96 o
  -6   7  10        128.35        130.38         4.98 o
  -5   7  10        147.18        151.30         3.96 o
  -4   7  10         59.71         55.10         2.01 o
  -3   7  10       1462.87       1455.22        13.49 o
  -2   7  10        111.04        115.26         2.59 o
  -1   7  10        294.02        279.17         3.86 o
   0   7  10          2.18         -0.91         0.91 o
   1   7  10        294.07        289.13         5.02 o
   2   7  10        111.08        115.73         2.56 o
   3   7  10       1462.00       1432.38        14.86 o
   4   7  10         59.91         56.73         2.65 o
   5   7  10        148.65        150.09         3.72 o
   6   7  10        127.87        130.45         4.99 o
   7   7  10         63.95         74.80         7.41 o
   8   7  10         14.57         20.66         6.94 o
  -7   8  10        109.88        114.38         5.24 o
  -6   8  10        170.34        165.04         5.14 o
  -5   8  10        119.15        104.07         5.06 o
  -4   8  10         40.94         48.86         2.00 o
  -3   8  10        372.01        356.16         4.80 o
  -2   8  10        451.79        429.29         5.24 o
  -1   8  10         51.51         51.35         2.11 o
   0   8  10        123.55        100.72         2.87 o
   1   8  10         51.29         51.23         2.22 o
   2   8  10        451.43        428.61         5.64 o
   3   8  10        372.04        357.20         5.55 o
   4   8  10         40.66         43.03         2.81 o
   5   8  10        119.15        111.81         4.33 o
   6   8  10        170.14        166.04         5.20 o
   7   8  10        110.83        110.25         7.92 o
  -7   9  10         19.19         13.80         5.39 o
  -6   9  10         97.01        110.72         5.15 o
  -5   9  10        200.90        191.56         6.54 o
  -4   9  10          3.15          2.87         2.63 o
  -3   9  10          3.47          5.87         2.33 o
  -2   9  10        158.06        155.55         3.25 o
  -1   9  10         88.64         88.55         2.17 o
   0   9  10          0.68         -1.39         2.50 o
   1   9  10         89.13         84.53         2.84 o
   2   9  10        158.40        158.51         3.68 o
   3   9  10          3.54          3.72         2.67 o
   4   9  10          3.01          1.00         2.90 o
   5   9  10        200.70        197.76         5.38 o
   6   9  10         96.62        104.22         5.50 o
   7   9  10         19.27         23.92         5.97 o
  -7  10  10         65.88         67.58        12.22 o
  -6  10  10         23.28         34.51         5.00 o
  -5  10  10         44.30         44.03         4.89 o
  -4  10  10        908.42        895.68        12.71 o
  -3  10  10         26.10         24.78         3.32 o
  -2  10  10        205.15        188.53         4.39 o
  -1  10  10         44.18         50.26         3.13 o
   0  10  10          5.53          8.50         2.67 o
   1  10  10         43.43         47.09         2.91 o
   2  10  10        204.85        184.30         4.47 o
   3  10  10         26.05         20.63         3.22 o
   4  10  10        908.62        929.23        12.10 o
   5  10  10         44.29         45.51         4.29 o
   6  10  10         23.00         21.26         5.61 o
   7  10  10         66.43         78.55         6.99 o
  -6  11  10        132.55        144.81         6.15 o
  -5  11  10         53.18         56.38         4.97 o
  -4  11  10        194.40        194.29         6.55 o
  -3  11  10        125.61        122.02         4.17 o
  -2  11  10         33.68         31.28         2.94 o
  -1  11  10         75.13         67.56         3.58 o
   0  11  10         22.24         17.86         3.27 o
   1  11  10         75.38         60.41         3.50 o
   2  11  10         33.48         35.29         3.44 o
   3  11  10        126.02        114.56         4.11 o
   4  11  10        195.17        203.06         5.15 o
   5  11  10         53.30         63.33         5.72 o
   6  11  10        132.21        131.57         7.84 o
  -6  12  10         22.58         33.51         7.45 o
  -5  12  10        143.06        163.31         6.15 o
  -4  12  10        236.43        232.82         6.22 o
  -3  12  10         37.51         34.16         4.62 o
  -2  12  10         76.02         81.23         4.47 o
  -1  12  10        143.32        148.18         5.51 o
   0  12  10          0.08         -2.16         3.70 o
   1  12  10        143.63        151.54         4.59 o
   2  12  10         75.64         87.50         4.30 o
   3  12  10         37.69         42.31         4.06 o
   4  12  10        235.91        218.53         6.53 o
   5  12  10        142.26        156.85         6.90 o
   6  12  10         22.48         25.18         7.33 o
  -5  13  10          3.42         -3.76         6.33 o
  -4  13  10        168.71        157.40         6.88 o
  -3  13  10         77.87         93.31         5.30 o
  -2  13  10        100.69         89.61         5.41 o
  -1  13  10         98.93        109.56         4.87 o
   0  13  10          0.88         -4.08         4.08 o
   1  13  10         98.65         99.21         6.27 o
   2  13  10        101.04         97.59         5.15 o
   3  13  10         77.77         86.07         5.22 o
   4  13  10        167.94        150.18         7.51 o
   5  13  10          3.36          7.29         6.54 o
  -4  14  10         69.29         62.60         7.30 o
  -3  14  10         21.63         13.44         6.24 o
  -2  14  10        255.21        281.16         7.11 o
  -1  14  10         37.03         39.39         5.58 o
   0  14  10          3.73          2.17         5.44 o
   1  14  10         37.20         29.90         5.28 o
   2  14  10        254.52        264.38         9.37 o
   3  14  10         21.70         12.61         5.87 o
   4  14  10         69.71         69.50         6.99 o
  -2  15  10         43.07         58.36         7.58 o
  -1  15  10          3.91          5.61         5.43 o
   0  15  10         17.50         12.90         5.85 o
   1  15  10          3.92          5.32         6.82 o
   2  15  10         43.00         45.91         6.12 o
   1   0  11          2.36          2.64         0.63 o
   2   0  11        473.88        479.46         4.57 o
   3   0  11         44.11         42.05         1.42 o
   4   0  11        592.66        604.79         6.54 o
   5   0  11        205.64        193.84         4.32 o
   6   0  11          2.58          2.34         2.82 o
   7   0  11          8.86          5.41         3.39 o
   8   0  11          0.09          0.79         4.61 o
   9   0  11         90.46        108.36         6.94 o
  -9   1  11         16.61          7.99         6.14 o
  -8   1  11         70.05         73.82         5.16 o
  -7   1  11         67.21         69.40         4.08 o
  -6   1  11         60.66         53.00         3.22 o
  -5   1  11        202.26        169.77         3.36 o
  -4   1  11        153.38        146.66         2.97 o
  -3   1  11         83.75         96.27         2.07 o
  -2   1  11        626.42        633.23         5.81 o
  -1   1  11         83.87         75.48         1.79 o
   0   1  11         56.01         50.83         1.29 o
   1   1  11         83.36         77.03         1.56 o
   2   1  11        625.62        632.24         5.75 o
   3   1  11         83.93         94.92         1.99 o
   4   1  11        153.30        147.15         2.92 o
   5   1  11        203.02        175.81         3.39 o
   6   1  11         60.47         61.23         3.03 o
   7   1  11         66.68         60.60         4.79 o
   8   1  11         70.57         69.60         5.45 o
   9   1  11         16.63         20.43         6.44 o
  -8   2  11         27.88         23.81         6.73 o
  -7   2  11         29.79         33.85         3.29 o
  -6   2  11        160.63        172.03         3.94 o
  -5   2  11        277.87        279.05         4.41 o
  -4   2  11        184.17        186.83         3.38 o
  -3   2  11        155.84        149.20         2.82 o
  -2   2  11         20.13         22.97         1.29 o
  -1   2  11        434.48        416.69         4.84 o
   0   2  11        803.25        811.16         7.53 o
   1   2  11        433.47        413.87         4.52 o
   2   2  11         20.26         20.55         1.48 o
   3   2  11        155.56        150.82         2.67 o
   4   2  11        182.92        185.13         2.98 o
   5   2  11        276.42        272.53         4.57 o
   6   2  11        160.87        172.17         4.89 o
   7   2  11         29.99         29.73         4.09 o
   8   2  11         27.90         30.58         5.50 o
  -8   3  11        310.31        337.18         7.87 o
  -7   3  11        128.49        133.05         5.59 o
  -6   3  11         71.63         68.83         3.27 o
  -5   3  11          0.89         -0.09         1.68 o
  -4   3  11        365.80        349.82         4.37 o
  -3   3  11       2019.23       2066.01        18.85 o
  -2   3  11        108.49        111.74         2.25 o
  -1   3  11       1519.07       1514.11        13.96 o
   0   3  11         14.43         13.37         1.42 o
   1   3  11       1519.53       1509.39        14.48 o
   2   3  11        107.55        111.13         2.50 o
   3   3  11       2019.90       2092.36        21.05 o
   4   3  11        365.15        344.22         4.57 o
   5   3  11          0.98          2.27         2.42 o
   6   3  11         71.36         62.73         3.74 o
   7   3  11        128.28        133.36         6.63 o
   8   3  11        309.14        333.53        10.08 o
  -8   4  11        184.09        185.04         5.53 o
  -7   4  11         65.24         56.65         4.81 o
  -6   4  11         27.84         28.37         3.11 o
  -5   4  11         29.53         32.02         2.86 o
  -4   4  11        610.76        609.71         7.12 o
  -3   4  11       1899.57       1902.94        16.69 o
  -2   4  11        493.68        466.05         5.05 o
  -1   4  11         65.89         58.25         1.85 o
   0   4  11        879.90        880.63         8.76 o
   1   4  11         66.22         58.61         1.84 o
   2   4  11        494.40        467.17         4.86 o
   3   4  11       1901.07       1905.14        18.29 o
   4   4  11        608.71        593.36         7.87 o
   5   4  11         29.56         28.85         2.60 o
   6   4  11         27.94         29.67         3.54 o
   7   4  11         64.72         62.15         7.29 o
   8   4  11        184.24        196.96         7.58 o
  -8   5  11         21.03         19.76         5.00 o
  -7   5  11        144.05        144.53         5.17 o
  -6   5  11         61.20         49.87         3.61 o
  -5   5  11         37.57         37.67         2.87 o
  -4   5  11        187.95        182.91         3.12 o
  -3   5  11        224.32        230.84         3.33 o
  -2   5  11       1332.86       1280.27        11.46 o
  -1   5  11        149.04        161.49         2.90 o
   0   5  11         89.68         81.70         1.59 o
   1   5  11        149.07        160.66         2.45 o
   2   5  11       1332.01       1293.88        12.00 o
   3   5  11        224.06        232.08         3.65 o
   4   5  11        188.16        172.73         4.05 o
   5   5  11         38.06         39.02         2.81 o
   6   5  11         61.15         48.29         3.40 o
   7   5  11        143.81        138.12         7.81 o
   8   5  11         20.96         22.96         7.55 o
  -8   6  11          5.95         -5.25         5.25 o
  -7   6  11        106.45        104.89         4.98 o
  -6   6  11        167.77        164.45         4.84 o
  -5   6  11         18.86         21.93         2.93 o
  -4   6  11        575.56        570.99         6.36 o
  -3   6  11        850.39        798.52         7.92 o
  -2   6  11        131.50        124.64         2.53 o
  -1   6  11        860.46        839.56         8.51 o
   0   6  11        336.46        316.37         3.67 o
   1   6  11        860.65        843.43         8.14 o
   2   6  11        130.61        126.79         2.56 o
   3   6  11        852.78        807.46         8.88 o
   4   6  11        575.65        558.41         7.23 o
   5   6  11         18.76         21.26         2.94 o
   6   6  11        167.93        165.28         4.27 o
   7   6  11        106.73        123.15         5.82 o
   8   6  11          5.87         -2.25         7.82 o
  -8   7  11         14.36         20.52         8.05 o
  -7   7  11         53.31         63.43         4.84 o
  -6   7  11        114.38        111.77         4.26 o
  -5   7  11          9.15          7.55         3.05 o
  -4   7  11        148.44        154.81         2.91 o
  -3   7  11        319.38        293.73         4.01 o
  -2   7  11        506.43        525.18         6.80 o
  -1   7  11       1300.13       1217.15        13.46 o
   0   7  11          3.38          9.02         1.48 o
   1   7  11       1300.43       1232.50        12.81 o
   2   7  11        506.29        523.20         6.31 o
   3   7  11        320.40        295.60         4.61 o
   4   7  11        148.34        146.08         3.59 o
   5   7  11          9.14          8.79         2.99 o
   6   7  11        114.30        114.29         5.87 o
   7   7  11         53.14         63.58         6.36 o
   8   7  11         14.29          9.25        12.29 o
  -7   8  11         93.98         92.61         6.07 o
  -6   8  11        177.23        199.96         5.84 o
  -5   8  11         86.47         81.03         3.71 o
  -4   8  11         96.32        104.67         2.58 o
  -3   8  11         87.49         82.13         2.63 o
  -2   8  11        146.25        140.92         3.08 o
  -1   8  11         23.97         29.23         1.73 o
   0   8  11        136.89        123.07         3.60 o
   1   8  11         23.97         27.58         2.15 o
   2   8  11        146.28        134.46         2.97 o
   3   8  11         87.81         82.18         3.00 o
   4   8  11         95.56        102.27         3.34 o
   5   8  11         86.89         84.33         4.18 o
   6   8  11        176.70        186.16         5.35 o
   7   8  11         94.46         97.87         8.13 o
  -7   9  11         17.91         21.98         5.65 o
  -6   9  11        121.66        115.32         5.74 o
  -5   9  11         51.86         49.08         4.25 o
  -4   9  11        176.93        173.35         4.36 o
  -3   9  11         70.39         78.23         3.36 o
  -2   9  11         52.92         52.65         2.89 o
  -1   9  11         12.68         11.25         1.47 o
   0   9  11        706.49        660.46         8.82 o
   1   9  11         12.49          8.02         2.41 o
   2   9  11         52.77         51.68         2.95 o
   3   9  11         70.99         79.44         3.26 o
   4   9  11        176.96        174.49         4.42 o
   5   9  11         51.57         55.52         4.66 o
   6   9  11        121.04        120.81         6.05 o
   7   9  11         18.26         20.05         8.21 o
  -6  10  11          8.23          3.72         5.23 o
  -5  10  11         66.26         64.95         4.70 o
  -4  10  11          7.69          3.87         5.56 o
  -3  10  11         73.75         69.23         3.50 o
  -2  10  11        172.87        164.98         4.47 o
  -1  10  11        100.31         99.04         5.16 o
   0  10  11        126.67        124.14         3.77 o
   1  10  11         99.49         91.00         3.87 o
   2  10  11        172.90        162.62         4.16 o
   3  10  11         74.36         74.05         3.72 o
   4  10  11          7.46         18.98         5.51 o
   5  10  11         66.42         70.90         4.63 o
   6  10  11          8.28          7.59         5.88 o
  -6  11  11         53.03         53.58         5.84 o
  -5  11  11          5.35         -0.43         4.81 o
  -4  11  11         32.45         29.68         4.53 o
  -3  11  11        310.79        318.40        10.19 o
  -2  11  11         58.76         53.98         3.96 o
  -1  11  11        114.73        104.36         3.92 o
   0  11  11        294.80        269.67         6.06 o
   1  11  11        115.53        107.59         4.04 o
   2  11  11         58.66         54.62         3.70 o
   3  11  11        310.64        318.95         6.83 o
   4  11  11         32.19         36.13         4.47 o
   5  11  11          5.27          8.72         7.53 o
   6  11  11         52.88         53.85         9.03 o
  -5  12  11         89.60         90.06         6.48 o
  -4  12  11         46.73         45.48         5.47 o
  -3  12  11         63.01         71.18         4.77 o
  -2  12  11         15.18         11.75         4.79 o
  -1  12  11         11.43         14.23         3.95 o
   0  12  11          0.36         -3.35         3.73 o
   1  12  11         11.20          9.68         4.27 o
   2  12  11         14.97         11.35         3.98 o
   3  12  11         63.05         71.64         4.42 o
   4  12  11         46.33         51.99         5.38 o
   5  12  11         89.95         95.08         8.56 o
  -4  13  11         43.94         45.71         9.94 o
  -3  13  11         91.85         93.59         6.05 o
  -2  13  11          2.26          6.77         4.72 o
  -1  13  11         82.20         87.02         5.03 o
   0  13  11          9.25          4.30         4.25 o
   1  13  11         82.29         91.94         4.81 o
   2  13  11          2.33         11.84         4.70 o
   3  13  11         91.12         85.51         5.66 o
   4  13  11         43.80         42.54         6.60 o
  -3  14  11         66.37         78.37         6.70 o
  -2  14  11        368.51        402.70         9.14 o
  -1  14  11         67.06         70.90         5.16 o
   0  14  11        249.34        244.07         6.47 o
   1  14  11         67.56         77.32         6.31 o
   2  14  11        368.01        419.67         9.24 o
   3  14  11         66.39         69.20         6.89 o
  -2  15  11         93.28         96.28         6.84 o
  -1  15  11         90.40        104.20         6.19 o
   0  15  11          1.70          2.23         5.58 o
   1  15  11         90.29        108.19         6.17 o
   2  15  11         93.95         97.76         7.31 o
   0   0  12        457.33        448.06         6.20 o
   1   0  12        424.23        411.90         4.83 o
   2   0  12          3.04          1.53         0.98 o
   3   0  12         72.81         73.06         2.33 o
   4   0  12        161.95        139.77         2.92 o
   5   0  12         40.31         38.09         2.47 o
   6   0  12        386.14        383.77         6.64 o
   7   0  12        118.90         99.05         4.93 o
   8   0  12         88.64         90.56         5.94 o
  -8   1  12          5.89          8.20         5.25 o
  -7   1  12         42.80         42.66         3.85 o
  -6   1  12          3.78          3.71         2.96 o
  -5   1  12        756.15        673.44         7.89 o
  -4   1  12        168.53        146.95         4.24 o
  -3   1  12        115.57        104.87         2.25 o
  -2   1  12        481.63        496.32         5.18 o
  -1   1  12        116.09        107.12         1.92 o
   0   1  12        249.73        249.21         3.40 o
   1   1  12        115.38        108.52         2.30 o
   2   1  12        481.61        480.30         5.65 o
   3   1  12        115.30        104.85         2.06 o
   4   1  12        167.71        139.55         2.83 o
   5   1  12        755.21        679.99         7.89 o
   6   1  12          3.75         -2.85         2.85 o
   7   1  12         42.74         43.30         4.86 o
   8   1  12          5.88          3.96         7.10 o
  -8   2  12         48.00         61.61         5.27 o
  -7   2  12        114.94        111.54         4.45 o
  -6   2  12         99.79         97.26         3.84 o
  -5   2  12        412.02        374.14         5.69 o
  -4   2  12        416.19        390.69         5.68 o
  -3   2  12        230.17        219.21         3.54 o
  -2   2  12       1267.31       1250.63        11.68 o
  -1   2  12          4.01          5.49         1.49 o
   0   2  12         26.20         31.71         1.51 o
   1   2  12          3.85          3.59         0.96 o
   2   2  12       1266.69       1254.05        12.96 o
   3   2  12        230.94        224.35         3.44 o
   4   2  12        416.33        399.18         4.92 o
   5   2  12        412.58        369.30         5.51 o
   6   2  12         99.55         94.12         4.17 o
   7   2  12        115.11        115.75         5.03 o
   8   2  12         47.75         58.68         6.66 o
  -8   3  12          9.59          8.83         5.56 o
  -7   3  12        280.40        308.48         6.65 o
  -6   3  12         67.41         78.74         3.50 o
  -5   3  12        152.96        145.53         3.19 o
  -4   3  12         17.79         18.43         2.21 o
  -3   3  12        232.37        248.27         3.91 o
  -2   3  12        591.24        593.64         6.81 o
  -1   3  12        499.38        505.84         5.97 o
   0   3  12        464.87        494.96         6.12 o
   1   3  12        500.54        504.06         9.50 o
   2   3  12        591.83        604.99         7.19 o
   3   3  12        230.95        245.48         3.99 o
   4   3  12         17.73         15.90         2.08 o
   5   3  12        153.36        141.57         4.23 o
   6   3  12         67.74         86.60         4.11 o
   7   3  12        279.91        281.31        10.44 o
   8   3  12          9.65         16.10         5.81 o
  -8   4  12         37.91         46.59         5.15 o
  -7   4  12        206.38        187.31         5.03 o
  -6   4  12         97.51         89.07         3.70 o
  -5   4  12         37.73         37.79         1.71 o
  -4   4  12         58.11         57.36         2.04 o
  -3   4  12        286.59        277.00         3.85 o
  -2   4  12        879.47        850.34         9.30 o
  -1   4  12        203.76        187.36         3.44 o
   0   4  12        158.19        158.02         3.06 o
   1   4  12        204.39        187.31         2.68 o
   2   4  12        882.33        850.48         8.64 o
   3   4  12        286.60        279.63         4.45 o
   4   4  12         57.96         54.76         2.65 o
   5   4  12         37.95         42.25         2.93 o
   6   4  12         97.12         88.27         4.18 o
   7   4  12        205.86        193.08         5.71 o
   8   4  12         38.23         48.00         7.61 o
  -8   5  12        114.15        125.83         5.66 o
  -7   5  12         46.02         44.72         5.11 o
  -6   5  12          7.48          7.81         3.40 o
  -5   5  12         30.56         33.82         3.00 o
  -4   5  12        688.84        706.39         7.69 o
  -3   5  12        246.47        235.50         3.72 o
  -2   5  12        364.69        367.61         4.51 o
  -1   5  12         67.97         63.40         2.44 o
   0   5  12        127.25        137.53         2.11 o
   1   5  12         67.37         62.87         1.63 o
   2   5  12        364.39        359.55         4.09 o
   3   5  12        246.01        238.25         3.63 o
   4   5  12        688.85        703.17         8.59 o
   5   5  12         30.80         37.52         3.08 o
   6   5  12          7.45          6.13         3.59 o
   7   5  12         45.88         42.69         5.19 o
   8   5  12        113.70        127.01         9.46 o
  -8   6  12          1.59          9.18         5.72 o
  -7   6  12        416.38        433.16         8.84 o
  -6   6  12        150.18        149.51         4.61 o
  -5   6  12        178.43        176.90         4.61 o
  -4   6  12         72.03         72.10         2.28 o
  -3   6  12        201.70        195.41         3.56 o
  -2   6  12        362.95        373.62         5.26 o
  -1   6  12        157.26        162.77         3.08 o
   0   6  12         63.81         66.21         1.92 o
   1   6  12        157.17        161.03         2.68 o
   2   6  12        361.88        364.38         5.07 o
   3   6  12        202.01        204.68         3.86 o
   4   6  12         71.76         72.21         3.04 o
   5   6  12        177.33        186.38         4.58 o
   6   6  12        150.17        137.96         5.02 o
   7   6  12        416.38        415.72         9.70 o
   8   6  12          1.65         -0.62         8.15 o
  -7   7  12         57.31         67.70         5.20 o
  -6   7  12        110.95        124.36         4.62 o
  -5   7  12         29.19         32.22         5.29 o
  -4   7  12         26.53         23.64         2.07 o
  -3   7  12        175.55        168.44         3.07 o
  -2   7  12         23.93         30.03         2.55 o
  -1   7  12        140.30        131.98         2.89 o
   0   7  12        144.82        134.07         2.65 o
   1   7  12        141.12        141.21         3.93 o
   2   7  12         24.09         25.79         2.08 o
   3   7  12        175.51        174.73         3.70 o
   4   7  12         26.51         22.30         2.90 o
   5   7  12         28.83         29.46         3.21 o
   6   7  12        111.28        108.69         4.69 o
   7   7  12         57.17         57.87         6.63 o
  -7   8  12        118.71        119.59         6.09 o
  -6   8  12        101.69        109.32         8.74 o
  -5   8  12        158.47        157.89         4.42 o
  -4   8  12        519.34        517.82         7.02 o
  -3   8  12         81.80         81.51         2.87 o
  -2   8  12        362.96        349.43         5.41 o
  -1   8  12         32.90         29.94         1.93 o
   0   8  12        492.37        461.33         6.74 o
   1   8  12         33.19         28.67         2.40 o
   2   8  12        361.69        357.11         5.25 o
   3   8  12         81.79         83.62         3.10 o
   4   8  12        519.19        513.80         7.89 o
   5   8  12        158.23        165.72         5.26 o
   6   8  12        102.29         96.84         4.83 o
   7   8  12        119.46        118.91         7.46 o
  -7   9  12         99.45        115.23         7.76 o
  -6   9  12         87.66         88.38         5.45 o
  -5   9  12        137.53        137.57         5.08 o
  -4   9  12         58.47         60.12         4.08 o
  -3   9  12        350.65        341.62         5.89 o
  -2   9  12          4.96          4.25         2.47 o
  -1   9  12        275.34        251.95         3.97 o
   0   9  12        118.05        109.77         4.61 o
   1   9  12        276.07        262.95         4.74 o
   2   9  12          4.70          5.67         2.85 o
   3   9  12        351.28        347.62         6.37 o
   4   9  12         58.02         61.55         3.64 o
   5   9  12        138.42        137.40         5.05 o
   6   9  12         87.55         87.60         6.07 o
   7   9  12         99.59         96.01         7.34 o
  -6  10  12         29.87         23.98         5.72 o
  -5  10  12         29.82         39.13         4.83 o
  -4  10  12         19.74         22.11         4.31 o
  -3  10  12         19.97         17.14         3.42 o
  -2  10  12         13.93         17.37         2.75 o
  -1  10  12        194.92        191.55         5.12 o
   0  10  12         12.95          5.96         3.18 o
   1  10  12        194.47        192.05         5.17 o
   2  10  12         14.15         14.13         3.30 o
   3  10  12         20.08         17.32         3.59 o
   4  10  12         19.84         20.00         4.27 o
   5  10  12         29.71         26.57         4.70 o
   6  10  12         30.11         40.41         7.19 o
  -6  11  12         83.34         79.14         7.70 o
  -5  11  12        154.63        155.72         6.01 o
  -4  11  12          3.40          9.68         4.51 o
  -3  11  12          5.34          2.35         4.04 o
  -2  11  12        324.72        320.79         7.40 o
  -1  11  12        372.78        368.88         7.06 o
   0  11  12         24.07         21.72         3.68 o
   1  11  12        371.83        358.41         7.07 o
   2  11  12        325.11        324.29         6.88 o
   3  11  12          5.31         11.20         4.79 o
   4  11  12          3.30          9.80         5.36 o
   5  11  12        154.18        160.13         9.18 o
   6  11  12         83.13         90.19         7.20 o
  -5  12  12        129.60        126.08         8.57 o
  -4  12  12        237.82        242.40         7.43 o
  -3  12  12         20.54         34.80         4.95 o
  -2  12  12         12.84         16.61         4.21 o
  -1  12  12         12.65          9.15         4.54 o
   0  12  12          2.73          4.83         3.98 o
   1  12  12         12.73          4.47         4.49 o
   2  12  12         12.89         17.72         4.97 o
   3  12  12         20.46         29.55         4.49 o
   4  12  12        238.02        239.96         6.76 o
   5  12  12        129.96        128.80         7.30 o
  -4  13  12        267.98        280.31        10.07 o
  -3  13  12         32.89         39.22         6.01 o
  -2  13  12         28.86         19.87         4.62 o
  -1  13  12         84.48         83.39         4.86 o
   0  13  12          3.18          5.72         4.46 o
   1  13  12         84.84         84.51         6.74 o
   2  13  12         28.56         29.45         5.36 o
   3  13  12         32.99         42.26         5.51 o
   4  13  12        267.62        252.31         8.65 o
  -3  14  12         85.33         81.85         7.77 o
  -2  14  12         44.08         64.54         6.06 o
  -1  14  12        147.44        146.74         5.88 o
   0  14  12          6.73          9.64         6.43 o
   1  14  12        147.83        137.57         5.75 o
   2  14  12         43.81         57.62         5.63 o
   3  14  12         85.95        112.66         8.55 o
   0  15  12        116.02        116.70         6.37 o
   1   0  13        440.54        414.95         5.52 o
   2   0  13         90.63        101.79         1.90 o
   3   0  13         32.01         35.34         1.69 o
   4   0  13         45.26         52.94         2.52 o
   5   0  13        156.14        162.29         3.44 o
   6   0  13         57.95         60.64         3.29 o
   7   0  13          1.61          1.54         4.29 o
   8   0  13         12.93         14.47         5.82 o
  -8   1  13         46.94         52.11         5.40 o
  -7   1  13         10.85         13.72         4.09 o
  -6   1  13        122.84        116.09         4.01 o
  -5   1  13         93.92         85.76         3.12 o
  -4   1  13         30.56         30.10         2.28 o
  -3   1  13        136.52        123.84         2.52 o
  -2   1  13         40.09         42.16         1.66 o
  -1   1  13        368.25        371.76         4.10 o
   0   1  13          2.42          3.99         1.41 o
   1   1  13        367.20        374.93         4.67 o
   2   1  13         39.73         45.20         1.93 o
   3   1  13        136.58        130.78         2.66 o
   4   1  13         30.91         28.58         2.16 o
   5   1  13         93.64         82.82         2.78 o
   6   1  13        122.14        117.87         3.92 o
   7   1  13         10.81         20.45         4.64 o
   8   1  13         46.74         51.18         6.16 o
  -8   2  13        107.22        117.83         5.62 o
  -7   2  13         61.66         72.50         4.90 o
  -6   2  13        104.26        112.69         4.08 o
  -5   2  13        482.83        463.36         7.27 o
  -4   2  13        409.16        411.86         5.61 o
  -3   2  13        107.98        107.17         3.01 o
  -2   2  13         21.57         24.82         1.75 o
  -1   2  13          3.06          3.21         1.73 o
   0   2  13          6.84          5.50         1.56 o
   1   2  13          3.04          4.00         1.22 o
   2   2  13         21.57         23.84         1.86 o
   3   2  13        107.35        110.79         2.42 o
   4   2  13        407.96        411.37         5.10 o
   5   2  13        484.44        457.20         7.50 o
   6   2  13        104.57        112.13         4.59 o
   7   2  13         61.87         58.05         5.74 o
   8   2  13        107.19        117.72         7.65 o
  -8   3  13         18.65         22.54         6.04 o
  -7   3  13        431.18        434.38         7.97 o
  -6   3  13          8.93         19.30         3.71 o
  -5   3  13        268.00        274.55         5.84 o
  -4   3  13        207.97        194.81         4.04 o
  -3   3  13        143.34        136.97         3.86 o
  -2   3  13        243.64        234.28         3.78 o
  -1   3  13        472.53        470.18         6.08 o
   0   3  13        614.32        625.57         7.46 o
   1   3  13        474.98        472.63         5.15 o
   2   3  13        244.60        245.19         3.75 o
   3   3  13        142.38        134.02         2.37 o
   4   3  13        207.70        196.58         4.03 o
   5   3  13        270.12        260.96         5.45 o
   6   3  13          8.95         15.11         3.93 o
   7   3  13        431.06        427.73         9.43 o
   8   3  13         18.24         11.85         6.17 o
  -8   4  13         32.45         31.10         6.08 o
  -7   4  13          6.32          6.09         4.16 o
  -6   4  13        447.51        465.45         8.28 o
  -5   4  13        153.41        137.39         3.36 o
  -4   4  13         40.94         42.43         2.46 o
  -3   4  13          8.13         11.98         2.41 o
  -2   4  13        616.38        602.31         7.18 o
  -1   4  13        942.75        908.28        10.42 o
   0   4  13          8.43          9.11         2.07 o
   1   4  13        944.59        915.07         8.78 o
   2   4  13        615.70        602.46         6.54 o
   3   4  13          8.25         11.53         1.69 o
   4   4  13         40.50         38.83         2.53 o
   5   4  13        153.55        138.76         4.43 o
   6   4  13        447.45        441.33        13.84 o
   7   4  13          6.33          3.39         4.65 o
   8   4  13         32.55         26.18         8.19 o
  -8   5  13         13.31         20.10         7.83 o
  -7   5  13        119.88        119.73         4.95 o
  -6   5  13         70.64         62.49         4.13 o
  -5   5  13        146.06        141.39         4.03 o
  -4   5  13         58.94         58.57         2.24 o
  -3   5  13         80.48         85.33         2.68 o
  -2   5  13        788.39        799.67         8.96 o
  -1   5  13        465.65        449.27         5.72 o
   0   5  13          1.80          5.89         1.89 o
   1   5  13        466.56        446.06         4.88 o
   2   5  13        787.15        802.44         8.34 o
   3   5  13         81.07         84.71         2.51 o
   4   5  13         58.69         59.76         2.75 o
   5   5  13        145.92        136.90         4.16 o
   6   5  13         70.49         63.53         4.92 o
   7   5  13        119.42        136.77         9.97 o
   8   5  13         13.23          3.44         8.05 o
  -7   6  13         46.32         51.95         4.82 o
  -6   6  13         96.77         96.18         4.14 o
  -5   6  13        441.72        457.09         7.36 o
  -4   6  13        139.21        139.79         3.47 o
  -3   6  13        376.68        379.25         5.40 o
  -2   6  13        669.35        627.21         6.91 o
  -1   6  13        633.42        598.35         7.46 o
   0   6  13        757.78        729.50         7.53 o
   1   6  13        632.58        608.85         6.57 o
   2   6  13        669.35        628.70         6.89 o
   3   6  13        376.92        364.99         5.15 o
   4   6  13        139.04        136.00         3.74 o
   5   6  13        440.87        442.80         7.36 o
   6   6  13         96.78        101.96         4.51 o
   7   6  13         46.34         44.51         5.36 o
  -7   7  13         47.55         44.42         6.04 o
  -6   7  13        133.55        137.89         4.63 o
  -5   7  13        209.71        223.28         5.11 o
  -4   7  13         62.95         63.87         2.71 o
  -3   7  13        207.90        214.80         3.70 o
  -2   7  13        791.15        771.05         8.60 o
  -1   7  13        129.81        125.90         2.38 o
   0   7  13        106.12         95.19         2.59 o
   1   7  13        130.62        125.90         2.45 o
   2   7  13        789.69        764.77         9.22 o
   3   7  13        207.75        205.75         4.07 o
   4   7  13         62.93         66.45         3.35 o
   5   7  13        209.27        224.86         6.18 o
   6   7  13        133.63        133.20         5.07 o
   7   7  13         48.05         46.53         6.87 o
  -7   8  13         26.36         36.86         6.44 o
  -6   8  13        137.17        140.75         5.76 o
  -5   8  13         52.44         49.52         4.69 o
  -4   8  13        101.95        104.21         4.48 o
  -3   8  13         75.66         71.82         3.14 o
  -2   8  13        825.89        804.18         9.74 o
  -1   8  13         60.91         63.93         2.36 o
   0   8  13        167.11        167.29         3.58 o
   1   8  13         61.24         61.98         2.89 o
   2   8  13        825.75        801.42         9.13 o
   3   8  13         75.35         77.07         3.46 o
   4   8  13        101.72         94.48         4.84 o
   5   8  13         52.89         47.10         4.15 o
   6   8  13        137.61        135.38         5.33 o
   7   8  13         26.38         30.20         7.23 o
  -6   9  13         33.30         29.49         5.87 o
  -5   9  13         43.00         46.53         4.38 o
  -4   9  13         44.53         51.50         3.85 o
  -3   9  13        226.07        222.44         6.08 o
  -2   9  13          0.10          2.04         2.96 o
  -1   9  13         78.02         72.45         2.69 o
   0   9  13        245.91        228.91         5.26 o
   1   9  13         77.95         80.72         3.70 o
   2   9  13          0.12          1.29         3.14 o
   3   9  13        226.25        226.60         5.30 o
   4   9  13         44.51         42.81         3.99 o
   5   9  13         42.92         42.33         4.74 o
   6   9  13         33.29         34.79         6.27 o
  -6  10  13        100.97        108.34         7.38 o
  -5  10  13         39.38         37.66         5.50 o
  -4  10  13         90.64         98.93         4.53 o
  -3  10  13         57.64         57.89         3.64 o
  -2  10  13        102.67         99.90         3.55 o
  -1  10  13        142.37        140.95         4.10 o
   0  10  13          0.07          1.01         3.20 o
   1  10  13        143.11        142.22         5.15 o
   2  10  13        102.60         93.74         3.98 o
   3  10  13         58.13         56.12         4.01 o
   4  10  13         90.12        100.23         4.37 o
   5  10  13         39.70         36.98         5.14 o
   6  10  13        101.14        107.96         7.12 o
  -5  11  13        216.17        230.78        10.02 o
  -4  11  13          6.86          5.91        10.69 o
  -3  11  13         48.97         57.04         4.47 o
  -2  11  13         14.74         12.48         4.06 o
  -1  11  13          7.04          4.03         4.10 o
   0  11  13        228.65        219.89         5.78 o
   1  11  13          7.05          5.72         3.76 o
   2  11  13         14.73         10.89         4.34 o
   3  11  13         48.95         59.06         4.37 o
   4  11  13          6.87          8.02         4.97 o
   5  11  13        216.01        236.77         9.59 o
  -4  12  13        122.31        137.52         7.38 o
  -3  12  13         33.40         37.06         6.26 o
  -2  12  13          5.37          3.70         4.27 o
  -1  12  13         63.45         63.18         6.07 o
   0  12  13         21.40         20.99         4.63 o
   1  12  13         62.80         63.36         4.52 o
   2  12  13          5.41          8.84         4.46 o
   3  12  13         33.21         41.88         4.79 o
   4  12  13        122.16        134.04         6.19 o
  -3  13  13         80.86         78.27         7.16 o
  -2  13  13        112.77        130.73         6.85 o
  -1  13  13        276.09        285.95         8.12 o
   0  13  13         51.93         66.76         5.38 o
   1  13  13        276.61        289.36         8.39 o
   2  13  13        113.02        133.89         9.00 o
   3  13  13         80.87         90.37         6.02 o
  -2  14  13         64.22         51.61         7.27 o
  -1  14  13         63.55         71.97         6.45 o
   0  14  13          0.12          0.72         5.93 o
   1  14  13         62.95         70.30         6.52 o
   2  14  13         64.30         64.98         6.18 o
   0   0  14         38.12         31.63         3.40 o
   1   0  14        481.04        446.27         6.30 o
   2   0  14        138.56        135.00         2.95 o
   3   0  14        218.94        184.31         3.33 o
   4   0  14          0.18         -1.21         2.21 o
   5   0  14        121.57         89.48         3.46 o
   6   0  14         70.80         77.80         3.62 o
   7   0  14        348.14        376.44         9.95 o
   8   0  14         67.36         81.29         5.91 o
  -8   1  14          0.79          2.46         6.43 o
  -7   1  14         62.05         71.38         4.95 o
  -6   1  14         57.27         59.69         3.89 o
  -5   1  14        292.58        265.68         5.59 o
  -4   1  14        630.26        559.34         6.93 o
  -3   1  14        205.01        201.46         3.53 o
  -2   1  14        118.88        124.49         2.62 o
  -1   1  14         32.15         36.02         1.77 o
   0   1  14         57.47         51.98         1.70 o
   1   1  14         32.28         35.04         1.81 o
   2   1  14        118.75        115.54         3.65 o
   3   1  14        205.50        200.85         3.19 o
   4   1  14        630.40        564.78         7.13 o
   5   1  14        292.33        274.99         5.19 o
   6   1  14         57.33         53.49         3.93 o
   7   1  14         62.38         61.49         5.23 o
   8   1  14          0.81          5.20         7.73 o
  -8   2  14         65.77         73.91         5.91 o
  -7   2  14        154.16        161.73         5.43 o
  -6   2  14        107.83        113.75         4.32 o
  -5   2  14        125.95        140.47         4.04 o
  -4   2  14         24.40         25.80         2.51 o
  -3   2  14        100.10         91.71         2.43 o
  -2   2  14        589.19        563.35         6.63 o
  -1   2  14         31.25         32.86         1.92 o
   0   2  14        175.39        170.44         3.11 o
   1   2  14         30.85         30.15         2.43 o
   2   2  14        589.50        562.42         6.96 o
   3   2  14         99.89         95.21         2.82 o
   4   2  14         24.27         23.10         2.01 o
   5   2  14        125.69        132.35         3.75 o
   6   2  14        107.08        111.65         7.06 o
   7   2  14        153.38        155.62         8.91 o
   8   2  14         65.97         63.32        11.73 o
  -8   3  14         19.11         17.40         6.11 o
  -7   3  14          7.62          7.16         4.68 o
  -6   3  14         61.52         60.86         5.17 o
  -5   3  14        472.98        445.77        11.90 o
  -4   3  14         78.63         77.38         3.10 o
  -3   3  14        875.62        850.40        10.10 o
  -2   3  14        791.13        754.36         8.60 o
  -1   3  14        316.57        308.54         4.87 o
   0   3  14        191.54        194.89         3.67 o
   1   3  14        317.03        315.11         5.66 o
   2   3  14        792.72        766.86         8.91 o
   3   3  14        876.90        856.48        10.01 o
   4   3  14         78.45         82.32         2.45 o
   5   3  14        472.45        454.05         7.28 o
   6   3  14         62.14         58.72         4.59 o
   7   3  14          7.52          7.40         5.07 o
   8   3  14         19.14         21.87         6.90 o
  -7   4  14         37.73         50.10         5.17 o
  -6   4  14         15.94         10.53         4.85 o
  -5   4  14        108.22        111.26         3.77 o
  -4   4  14          7.21          9.61         2.81 o
  -3   4  14        514.87        499.19         6.64 o
  -2   4  14       1261.36       1242.36        13.97 o
  -1   4  14        174.67        172.05         3.69 o
   0   4  14        122.64        128.56         3.15 o
   1   4  14        174.66        167.99         3.45 o
   2   4  14       1259.06       1254.69        13.08 o
   3   4  14        515.95        491.89         6.29 o
   4   4  14          7.33         10.46         2.49 o
   5   4  14        108.86        110.44         4.01 o
   6   4  14         15.62         19.46         4.22 o
   7   4  14         37.82         45.59         5.15 o
  -7   5  14         25.55         32.20         5.29 o
  -6   5  14        167.43        176.03         4.77 o
  -5   5  14         64.96         68.51         4.09 o
  -4   5  14        231.41        230.69         6.06 o
  -3   5  14        239.95        238.76         4.64 o
  -2   5  14         28.74         29.82         2.56 o
  -1   5  14       1078.60       1027.61        11.10 o
   0   5  14        322.53        320.83         4.77 o
   1   5  14       1080.19       1048.56        10.02 o
   2   5  14         28.64         31.19         1.88 o
   3   5  14        239.12        242.01         4.71 o
   4   5  14        230.97        227.05         5.20 o
   5   5  14         65.16         71.60         3.92 o
   6   5  14        168.44        175.73         5.56 o
   7   5  14         25.31         33.85         5.86 o
  -7   6  14         36.45         50.21         5.84 o
  -6   6  14         34.24         39.76         4.53 o
  -5   6  14         72.56         70.29         3.82 o
  -4   6  14         75.86         70.53         2.97 o
  -3   6  14         40.34         37.94         2.89 o
  -2   6  14        604.36        578.92         7.51 o
  -1   6  14        332.37        320.82         5.16 o
   0   6  14       1286.41       1249.40        13.97 o
   1   6  14        331.75        316.23         4.57 o
   2   6  14        604.90        585.09         6.64 o
   3   6  14         40.75         40.42         2.23 o
   4   6  14         75.71         80.90         4.02 o
   5   6  14         72.59         74.75         4.16 o
   6   6  14         34.26         38.41         4.04 o
   7   6  14         36.74         46.92         5.92 o
  -7   7  14         72.45         79.93         6.83 o
  -6   7  14         45.08         39.89         5.38 o
  -5   7  14        148.79        152.91         4.30 o
  -4   7  14         88.97         88.30         3.17 o
  -3   7  14         57.75         56.00         2.13 o
  -2   7  14        202.00        189.37         3.95 o
  -1   7  14        143.21        129.28         3.59 o
   0   7  14        763.09        734.05         7.70 o
   1   7  14        143.83        126.31         2.59 o
   2   7  14        201.41        187.37         3.92 o
   3   7  14         58.42         56.22         3.28 o
   4   7  14         89.00         84.68         3.66 o
   5   7  14        148.87        158.91         4.55 o
   6   7  14         45.05         46.05         5.05 o
   7   7  14         72.65         80.13         7.56 o
  -6   8  14          7.03          8.51         5.66 o
  -5   8  14         20.59         13.18         4.94 o
  -4   8  14          3.63          5.98         3.69 o
  -3   8  14         54.33         55.95         2.81 o
  -2   8  14         56.82         62.50         3.27 o
  -1   8  14        218.87        220.07         4.13 o
   0   8  14        145.48        142.20         3.06 o
   1   8  14        218.08        228.38         4.97 o
   2   8  14         56.78         73.16         3.56 o
   3   8  14         54.33         57.55         4.09 o
   4   8  14          3.66          1.15         3.80 o
   5   8  14         20.60         17.63         4.01 o
   6   8  14          7.11          7.00         5.03 o
  -6   9  14         78.04         82.98         6.70 o
  -5   9  14          9.90          2.21         5.80 o
  -4   9  14         61.64         55.45         5.06 o
  -3   9  14         75.06         79.81         4.15 o
  -2   9  14        132.02        121.90         3.85 o
  -1   9  14         10.92          4.81         2.42 o
   0   9  14        196.58        195.45         4.62 o
   1   9  14         11.08         10.26         3.17 o
   2   9  14        132.27        128.69         4.06 o
   3   9  14         74.95         82.86         4.12 o
   4   9  14         61.12         57.91         7.23 o
   5   9  14          9.85          4.87         4.82 o
   6   9  14         78.06         91.72         7.61 o
  -5  10  14        101.90        105.41         6.25 o
  -4  10  14         46.35         57.66         6.75 o
  -3  10  14         92.95         99.97         8.04 o
  -2  10  14          2.96          3.49         4.62 o
  -1  10  14         46.56         54.19         4.14 o
   0  10  14          0.02          1.13         3.37 o
   1  10  14         47.26         56.46         3.80 o
   2  10  14          2.91         -1.18         3.90 o
   3  10  14         92.81         95.79         4.71 o
   4  10  14         46.15         47.38         5.06 o
   5  10  14        101.94         91.55         5.73 o
  -5  11  14         42.86         49.49         7.26 o
  -4  11  14          6.84          6.23         6.44 o
  -3  11  14          4.17          4.84         7.75 o
  -2  11  14         36.19         30.68         4.79 o
  -1  11  14          1.19         -0.62         5.00 o
   0  11  14          8.27          9.96         4.12 o
   1  11  14          1.14         -2.10         3.90 o
   2  11  14         36.66         41.30         5.04 o
   3  11  14          4.06          2.14         4.30 o
   4  11  14          6.89          6.37         5.52 o
   5  11  14         43.01         48.15         6.87 o
  -4  12  14         60.20         73.35         8.74 o
  -3  12  14         74.44         86.76         6.87 o
  -2  12  14         16.18         15.17         5.19 o
  -1  12  14         42.98         39.62         5.38 o
   0  12  14         18.93         26.20         5.14 o
   1  12  14         43.03         50.38         5.16 o
   2  12  14         16.28         10.59         4.79 o
   3  12  14         74.81         78.67         5.28 o
   4  12  14         60.24         70.45         6.13 o
  -3  13  14         16.70         19.73         7.22 o
  -2  13  14         49.47         59.36         7.30 o
  -1  13  14        129.37        138.84         6.36 o
   0  13  14         83.87         88.69         6.80 o
   1  13  14        129.62        127.19         6.40 o
   2  13  14         49.29         56.57         5.95 o
   3  13  14         16.84         16.32         7.89 o
   0  14  14          2.17          9.66         6.28 o
   1   0  15        202.08        185.86         3.32 o
   2   0  15         12.99         15.26         2.27 o
   3   0  15        119.08        102.01         2.44 o
   4   0  15          4.54          3.84         2.34 o
   5   0  15         12.52         12.09         3.28 o
   6   0  15        168.07        172.04         4.73 o
   7   0  15          5.12          5.73         5.42 o
  -7   1  15         29.09         34.33         5.80 o
  -6   1  15         19.21         26.76         4.42 o
  -5   1  15          8.63         10.63         3.34 o
  -4   1  15        507.78        476.38         6.82 o
  -3   1  15         30.50         26.84         1.97 o
  -2   1  15         92.01         97.92         2.22 o
  -1   1  15        145.81        134.39         2.62 o
   0   1  15       1258.60       1290.25        15.30 o
   1   1  15        146.36        127.39         3.06 o
   2   1  15         91.85         99.42         2.94 o
   3   1  15         30.40         23.44         2.45 o
   4   1  15        506.46        459.56         6.30 o
   5   1  15          8.72          8.46         2.96 o
   6   1  15         19.13         26.09         3.82 o
   7   1  15         29.17         24.89         4.94 o
  -7   2  15         21.64         22.14         5.19 o
  -6   2  15         79.52         89.22         4.79 o
  -5   2  15         35.33         32.63         3.86 o
  -4   2  15        126.31        127.16         3.39 o
  -3   2  15        111.66        110.27         3.38 o
  -2   2  15        438.05        404.78         5.58 o
  -1   2  15        114.01        116.86         4.01 o
   0   2  15        236.65        223.11         4.13 o
   1   2  15        114.32        111.26         3.27 o
   2   2  15        438.00        408.51         5.68 o
   3   2  15        112.71        117.97         3.06 o
   4   2  15        125.77        126.57         3.35 o
   5   2  15         34.77         30.11         3.19 o
   6   2  15         79.42         89.63         4.45 o
   7   2  15         21.80         24.18         5.83 o
  -7   3  15        189.36        209.01         6.74 o
  -6   3  15         59.87         83.13         5.87 o
  -5   3  15        107.69         95.83         4.47 o
  -4   3  15         33.26         33.22         3.67 o
  -3   3  15         42.18         42.66         2.95 o
  -2   3  15        137.70        143.85         3.31 o
  -1   3  15        281.07        281.14         4.83 o
   0   3  15       1288.35       1252.48        13.95 o
   1   3  15        280.59        288.18         5.51 o
   2   3  15        137.63        149.09         3.24 o
   3   3  15         42.14         45.74         2.65 o
   4   3  15         33.50         35.07         2.22 o
   5   3  15        107.29         94.87         4.02 o
   6   3  15         59.19         77.23         6.05 o
   7   3  15        189.06        192.38         6.47 o
  -7   4  15          1.78          0.20         5.36 o
  -6   4  15         23.44         19.79         5.03 o
  -5   4  15        107.52        101.82         4.05 o
  -4   4  15        440.48        434.25         7.28 o
  -3   4  15         85.17         80.78         3.27 o
  -2   4  15        410.61        396.41         6.17 o
  -1   4  15        765.87        733.92         9.00 o
   0   4  15        845.73        829.37         9.81 o
   1   4  15        766.07        729.09         8.37 o
   2   4  15        410.37        399.08         5.21 o
   3   4  15         85.89         85.05         2.71 o
   4   4  15        441.09        432.31         6.25 o
   5   4  15        106.97        104.61         4.58 o
   6   4  15         23.55         25.59         4.74 o
   7   4  15          1.77          6.99         5.97 o
  -7   5  15        436.55        449.90         9.79 o
  -6   5  15         59.43         76.41         5.35 o
  -5   5  15         47.74         48.82         4.41 o
  -4   5  15         71.30         67.03         3.51 o
  -3   5  15         43.10         47.80         3.11 o
  -2   5  15        221.73        213.72         4.33 o
  -1   5  15         13.64         13.78         2.46 o
   0   5  15          0.00          1.60         2.37 o
   1   5  15         13.32         11.09         2.38 o
   2   5  15        221.66        214.25         4.13 o
   3   5  15         43.07         48.77         2.85 o
   4   5  15         71.38         70.61         3.48 o
   5   5  15         48.00         49.35         3.83 o
   6   5  15         59.50         69.75         5.67 o
   7   5  15        436.46        461.27        14.88 o
  -7   6  15         18.83         26.40         6.53 o
  -6   6  15        496.89        520.27        10.52 o
  -5   6  15          4.13         -3.98         3.98 o
  -4   6  15          2.81         -2.02         3.56 o
  -3   6  15         37.16         39.64         3.35 o
  -2   6  15        134.85        132.11         4.89 o
  -1   6  15         52.26         53.75         2.80 o
   0   6  15        363.26        361.62         6.13 o
   1   6  15         52.75         49.71         2.65 o
   2   6  15        135.38        137.47         3.36 o
   3   6  15         37.08         36.31         3.14 o
   4   6  15          2.84          4.82         3.34 o
   5   6  15          4.05          7.91         3.67 o
   6   6  15        496.50        529.61         9.16 o
   7   6  15         18.93         21.45         6.68 o
  -6   7  15          5.41         16.34         6.52 o
  -5   7  15         22.48         24.72         4.91 o
  -4   7  15         41.56         45.72         3.31 o
  -3   7  15         10.53          5.19         3.28 o
  -2   7  15         14.85         12.08         3.08 o
  -1   7  15         60.55         59.68         2.79 o
   0   7  15         17.56         19.81         2.48 o
   1   7  15         60.88         59.64         2.28 o
   2   7  15         14.61         13.92         2.84 o
   3   7  15         10.61          9.22         3.68 o
   4   7  15         41.46         35.65         3.81 o
   5   7  15         22.40         14.77         3.94 o
   6   7  15          5.38          6.05         4.92 o
  -6   8  15         99.95         92.80        10.25 o
  -5   8  15         16.65         16.40         5.31 o
  -4   8  15         42.34         49.42         4.81 o
  -3   8  15        199.33        199.47         8.16 o
  -2   8  15         20.98         19.96         3.39 o
  -1   8  15         85.52         94.41         3.52 o
   0   8  15        311.58        299.26         5.05 o
   1   8  15         86.01         83.36         3.27 o
   2   8  15         21.11         21.31         3.24 o
   3   8  15        199.68        203.83         7.15 o
   4   8  15         42.75         50.99         4.17 o
   5   8  15         16.85         22.20         4.35 o
   6   8  15         99.84        101.96         5.91 o
  -5   9  15         70.38         83.67         6.09 o
  -4   9  15         33.13         36.14         5.04 o
  -3   9  15        244.01        258.92         6.08 o
  -2   9  15         52.78         46.23         4.51 o
  -1   9  15         20.81         25.52         4.05 o
   0   9  15          2.57          2.52         3.84 o
   1   9  15         20.57         19.88         3.53 o
   2   9  15         53.69         51.87         3.89 o
   3   9  15        243.98        259.24         6.15 o
   4   9  15         32.83         34.09         4.33 o
   5   9  15         70.28         75.83         5.57 o
  -5  10  15          8.83          4.32         6.96 o
  -4  10  15         29.72         33.15         6.05 o
  -3  10  15         17.33          6.62         4.91 o
  -2  10  15         32.98         33.50         4.56 o
  -1  10  15         11.33          6.89         4.77 o
   0  10  15        128.75        131.55         5.40 o
   1  10  15         11.60         11.47         4.28 o
   2  10  15         33.11         33.34         4.37 o
   3  10  15         16.95         15.37         4.30 o
   4  10  15         29.67         29.24         4.64 o
   5  10  15          9.10         -1.45         8.67 o
  -4  11  15        137.45        136.37         7.49 o
  -3  11  15         33.96         33.73         6.94 o
  -2  11  15         82.56         92.36         5.84 o
  -1  11  15         91.97         87.71         5.27 o
   0  11  15          1.65          2.78         4.75 o
   1  11  15         91.99         96.82         7.83 o
   2  11  15         82.57         81.80         5.71 o
   3  11  15         34.23         34.91         5.22 o
   4  11  15        137.60        137.12         7.08 o
  -3  12  15        135.69        140.29         7.57 o
  -2  12  15         13.05         10.38         5.71 o
  -1  12  15         58.17         60.29         5.51 o
   0  12  15         19.99         14.77         5.80 o
   1  12  15         57.91         69.12         5.61 o
   2  12  15         13.00         16.36         5.45 o
   3  12  15        135.32        138.46         7.96 o
  -2  13  15         34.68         31.73         7.32 o
  -1  13  15        104.93        126.00         6.72 o
   0  13  15        401.23        423.96        11.44 o
   1  13  15        105.55        112.93         6.42 o
   2  13  15         34.78         28.26         6.30 o
   0   0  16        398.79        375.42         9.39 o
   1   0  16         23.51         31.16         1.86 o
   2   0  16         21.88         19.57         2.22 o
   3   0  16         60.65         53.70         3.04 o
   4   0  16          1.49          4.21         2.73 o
   5   0  16        129.25        127.64         4.10 o
   6   0  16         55.75         50.14         3.95 o
   7   0  16          5.99         -4.30         6.06 o
  -7   1  16         17.02         16.45         5.46 o
  -6   1  16          4.16          3.27         4.39 o
  -5   1  16         10.71          8.65         3.52 o
  -4   1  16         54.80         43.78         3.20 o
  -3   1  16        142.30        127.19         4.48 o
  -2   1  16         64.63         58.62         3.34 o
  -1   1  16        190.27        182.16         4.89 o
   0   1  16         65.12         63.89         2.27 o
   1   1  16        190.16        171.56         3.75 o
   2   1  16         64.70         57.21         2.79 o
   3   1  16        142.21        129.94         3.35 o
   4   1  16         54.38         46.69         2.86 o
   5   1  16         10.84          6.67         3.37 o
   6   1  16          4.14          0.34         4.46 o
   7   1  16         17.06         24.06         5.84 o
  -7   2  16        168.04        171.17         6.81 o
  -6   2  16         86.65         79.37         4.77 o
  -5   2  16        119.04        123.24         5.31 o
  -4   2  16         34.86         39.54         3.31 o
  -3   2  16        132.77        131.15         3.37 o
  -2   2  16         72.03         63.21         2.57 o
  -1   2  16        191.66        178.97         3.79 o
   0   2  16          7.09          3.71         1.94 o
   1   2  16        193.02        183.74         4.10 o
   2   2  16         71.59         63.90         2.46 o
   3   2  16        133.70        138.73         3.70 o
   4   2  16         34.90         36.19         3.03 o
   5   2  16        118.69        119.87         4.47 o
   6   2  16         86.13         78.07         5.68 o
   7   2  16        167.94        161.48         6.55 o
  -7   3  16         80.53         82.75         7.84 o
  -6   3  16         71.12         77.63         5.36 o
  -5   3  16        134.30        130.98         5.13 o
  -4   3  16         18.65         16.42         3.79 o
  -3   3  16         95.99        101.55         3.54 o
  -2   3  16         49.97         48.08         2.65 o
  -1   3  16        224.69        214.05         4.62 o
   0   3  16       1199.07       1193.97        14.38 o
   1   3  16        224.27        212.03         5.13 o
   2   3  16         49.38         54.92         2.64 o
   3   3  16         96.77         95.66         3.46 o
   4   3  16         18.58         16.54         3.15 o
   5   3  16        134.96        131.98         4.65 o
   6   3  16         71.17         82.30         5.08 o
   7   3  16         80.59         73.43         7.83 o
  -7   4  16        311.94        308.29         7.74 o
  -6   4  16        117.78        138.37         6.00 o
  -5   4  16        224.84        231.98         7.91 o
  -4   4  16        157.74        153.31         4.31 o
  -3   4  16        169.46        155.60         4.57 o
  -2   4  16        247.70        238.50         4.91 o
  -1   4  16        140.21        133.95         3.51 o
   0   4  16        227.52        242.84         4.88 o
   1   4  16        140.08        133.88         3.58 o
   2   4  16        246.99        243.85         6.40 o
   3   4  16        168.95        162.64         3.84 o
   4   4  16        157.95        155.65         3.94 o
   5   4  16        224.17        222.95         7.53 o
   6   4  16        117.42        124.56         6.22 o
   7   4  16        311.36        347.25        13.33 o
  -6   5  16         28.65         35.74         5.05 o
  -5   5  16         85.14         95.29         5.05 o
  -4   5  16         56.06         57.38         4.02 o
  -3   5  16        120.87        123.77         5.12 o
  -2   5  16        140.62        135.97         4.96 o
  -1   5  16        104.58        102.87         3.31 o
   0   5  16       1158.44       1148.54        12.46 o
   1   5  16        104.70        105.12         3.13 o
   2   5  16        140.49        135.91         3.34 o
   3   5  16        121.17        128.72         3.65 o
   4   5  16         55.93         50.16         3.82 o
   5   5  16         85.54         86.42         4.27 o
   6   5  16         28.75         37.62         6.47 o
  -6   6  16        162.57        167.91         6.66 o
  -5   6  16         10.53          6.64         4.42 o
  -4   6  16         40.54         39.61         3.85 o
  -3   6  16          2.18          3.44         4.10 o
  -2   6  16         59.32         58.66         3.52 o
  -1   6  16        387.05        365.88         6.49 o
   0   6  16         55.25         52.32         3.18 o
   1   6  16        387.34        367.38         7.10 o
   2   6  16         59.09         63.09         3.05 o
   3   6  16          2.17         -0.66         2.89 o
   4   6  16         40.50         43.20         3.73 o
   5   6  16         10.41         15.31         4.04 o
   6   6  16        161.98        155.82         5.82 o
  -6   7  16         28.89         34.27         6.59 o
  -5   7  16         13.49          6.81         7.55 o
  -4   7  16         64.69         66.26         4.98 o
  -3   7  16        126.74        133.91         6.90 o
  -2   7  16         26.65         30.49         3.57 o
  -1   7  16        256.21        263.61         5.90 o
   0   7  16         28.25         21.96         3.01 o
   1   7  16        256.54        254.47         5.36 o
   2   7  16         26.96         28.08         3.02 o
   3   7  16        126.50        127.36         4.22 o
   4   7  16         64.56         71.81         5.23 o
   5   7  16         13.70          7.71         4.37 o
   6   7  16         28.59         28.20         5.44 o
  -5   8  16         47.40         48.96         5.69 o
  -4   8  16         66.09         57.67         5.21 o
  -3   8  16         92.18         95.44         4.48 o
  -2   8  16         41.82         41.47         3.90 o
  -1   8  16        168.71        164.74         4.84 o
   0   8  16        942.26        958.98        13.60 o
   1   8  16        168.87        178.03         5.08 o
   2   8  16         41.77         40.43         4.46 o
   3   8  16         91.92         83.79         4.18 o
   4   8  16         65.96         60.74         4.28 o
   5   8  16         47.61         57.58         7.16 o
  -5   9  16         18.51         21.01         6.20 o
  -4   9  16         67.60         78.17         6.50 o
  -3   9  16         42.39         47.30         4.82 o
  -2   9  16          2.93          1.84         4.28 o
  -1   9  16        168.03        166.32         5.87 o
   0   9  16          6.23          5.64         4.41 o
   1   9  16        168.65        162.28         5.26 o
   2   9  16          3.01         -4.23         4.62 o
   3   9  16         41.99         51.46         4.65 o
   4   9  16         67.47         73.84         5.13 o
   5   9  16         18.35         14.71         5.99 o
  -4  10  16          8.65         12.75         6.62 o
  -3  10  16        143.61        155.91         6.81 o
  -2  10  16         90.52         93.84         5.26 o
  -1  10  16        195.21        204.35         5.95 o
   0  10  16        318.70        317.15        10.15 o
   1  10  16        195.08        207.42         5.98 o
   2  10  16         90.87         97.91         6.46 o
   3  10  16        143.23        157.79         6.43 o
   4  10  16          8.62          1.14         6.68 o
  -3  11  16         32.39         40.76         6.73 o
  -2  11  16        156.60        188.07         6.45 o
  -1  11  16         90.04         97.69         6.18 o
   0  11  16          0.67          8.01         5.36 o
   1  11  16         90.01         88.96         5.60 o
   2  11  16        155.89        172.98         7.15 o
   3  11  16         32.65         21.71         5.49 o
  -2  12  16         35.22         40.67         6.62 o
  -1  12  16         18.87         17.91         5.87 o
   0  12  16        166.53        163.48         6.74 o
   1  12  16         18.91         17.32         5.68 o
   2  12  16         35.01         56.45         6.78 o
   1   0  17        262.03        234.08         5.78 o
   2   0  17        966.80        886.28        11.32 o
   3   0  17        198.86        186.28         4.93 o
   4   0  17         31.01         30.00         4.49 o
   5   0  17         20.00         15.95         4.29 o
   6   0  17        222.65        245.26         7.40 o
   7   0  17         34.37         49.99         6.36 o
  -7   1  17         61.57         62.27         5.97 o
  -6   1  17         54.94         66.52         5.19 o
  -5   1  17         68.60         71.26         4.29 o
  -4   1  17        109.61        104.78         3.68 o
  -3   1  17        117.51        106.80         3.24 o
  -2   1  17        139.54        130.60         5.18 o
  -1   1  17        121.88        123.78         4.45 o
   0   1  17        647.53        604.94         9.34 o
   1   1  17        121.91        124.90         3.33 o
   2   1  17        139.10        133.89         3.71 o
   3   1  17        117.23         98.93         3.58 o
   4   1  17        110.00        108.27         4.20 o
   5   1  17         68.69         68.73         4.42 o
   6   1  17         55.09         65.97         5.03 o
   7   1  17         61.68         63.81         6.41 o
  -7   2  17        192.72        205.66         8.95 o
  -6   2  17         33.37         22.26         5.08 o
  -5   2  17         49.52         53.56         5.03 o
  -4   2  17         38.35         40.82         4.40 o
  -3   2  17         28.51         26.90         3.18 o
  -2   2  17        279.05        276.80         5.78 o
  -1   2  17        170.88        162.67         3.27 o
   0   2  17        318.63        299.03         6.94 o
   1   2  17        170.78        156.38         4.09 o
   2   2  17        279.58        282.47         4.85 o
   3   2  17         28.41         32.51         3.17 o
   4   2  17         38.54         41.55         3.53 o
   5   2  17         49.10         48.18         4.81 o
   6   2  17         33.70         25.77         5.21 o
   7   2  17        193.53        211.57         7.64 o
  -6   3  17        108.49        120.21         6.35 o
  -5   3  17         19.82          6.84         5.69 o
  -4   3  17        109.34        100.45         5.32 o
  -3   3  17         92.23         83.40         3.79 o
  -2   3  17         51.88         48.55         3.16 o
  -1   3  17         19.36         15.07         2.82 o
   0   3  17        113.09        108.32         3.35 o
   1   3  17         18.94         23.97         4.73 o
   2   3  17         51.52         46.05         2.15 o
   3   3  17         92.18         83.78         3.56 o
   4   3  17        109.86         96.31         4.34 o
   5   3  17         19.97         13.95         4.27 o
   6   3  17        107.94        123.16         8.28 o
  -6   4  17         54.12         57.47         8.47 o
  -5   4  17         63.41         83.90         5.20 o
  -4   4  17        265.49        276.58         8.32 o
  -3   4  17         33.41         23.83         3.99 o
  -2   4  17        100.24         95.77         4.06 o
  -1   4  17         45.32         48.40         3.50 o
   0   4  17          1.01          4.03         3.02 o
   1   4  17         45.30         47.05         3.13 o
   2   4  17        100.28         95.53         3.60 o
   3   4  17         33.75         26.16         3.35 o
   4   4  17        264.92        267.15         6.03 o
   5   4  17         64.10         79.72         4.66 o
   6   4  17         54.49         47.26         5.96 o
  -6   5  17         36.96         34.51         5.78 o
  -5   5  17         18.62         23.92         5.13 o
  -4   5  17         45.03         43.49         4.04 o
  -3   5  17         49.08         48.21         3.72 o
  -2   5  17         13.97         18.67         3.40 o
  -1   5  17        440.38        435.41         7.92 o
   0   5  17         11.01         15.55         3.11 o
   1   5  17        439.62        441.11         7.14 o
   2   5  17         14.04         12.58         3.24 o
   3   5  17         49.05         47.20         3.66 o
   4   5  17         44.92         40.91         3.64 o
   5   5  17         18.64         16.63         4.36 o
   6   5  17         36.88         40.38         5.13 o
  -6   6  17         41.35         30.26         6.18 o
  -5   6  17         71.54         90.03         5.81 o
  -4   6  17         11.72         16.96         4.19 o
  -3   6  17        270.22        265.02         5.93 o
  -2   6  17         68.31         79.58         4.59 o
  -1   6  17         27.66         27.36         3.46 o
   0   6  17        125.23        135.63         4.06 o
   1   6  17         27.66         26.62         3.29 o
   2   6  17         68.48         75.95         3.67 o
   3   6  17        270.62        274.90         7.42 o
   4   6  17         11.65          8.31         3.96 o
   5   6  17         71.42         87.15         5.03 o
   6   6  17         41.40         38.02         5.64 o
  -5   7  17        211.82        228.45         6.97 o
  -4   7  17         37.90         37.06         5.18 o
  -3   7  17         17.35         13.32         4.01 o
  -2   7  17        117.68        124.80         4.38 o
  -1   7  17        192.58        187.71         4.93 o
   0   7  17        162.96        152.74         4.86 o
   1   7  17        191.41        185.78         5.45 o
   2   7  17        117.36        113.72         5.72 o
   3   7  17         17.14         14.92         4.21 o
   4   7  17         37.88         43.45         4.65 o
   5   7  17        212.17        225.29         7.20 o
  -5   8  17         73.07         74.66         6.24 o
  -4   8  17         26.89         26.95         5.32 o
  -3   8  17          6.44          4.84         4.23 o
  -2   8  17          0.62          2.15         3.92 o
  -1   8  17        163.79        160.86         6.44 o
   0   8  17        159.00        160.18         5.05 o
   1   8  17        163.51        162.26         6.81 o
   2   8  17          0.60         -0.56         5.30 o
   3   8  17          6.16          2.72         4.87 o
   4   8  17         26.58         31.73         6.11 o
   5   8  17         73.05         76.46         6.37 o
  -4   9  17          8.05          8.11         6.24 o
  -3   9  17         77.72         77.77         5.68 o
  -2   9  17        127.92        141.05         5.56 o
  -1   9  17         36.51         43.63         4.51 o
   0   9  17        107.98        108.01         5.20 o
   1   9  17         36.94         38.94         4.51 o
   2   9  17        127.55        152.92         7.54 o
   3   9  17         77.83         88.34         5.70 o
   4   9  17          8.07          5.97         5.66 o
  -4  10  17        104.27        122.52         7.70 o
  -3  10  17        226.38        236.06         8.96 o
  -2  10  17          0.60         -5.17         5.17 o
  -1  10  17         34.57         30.64         5.10 o
   0  10  17          7.25          1.81         4.90 o
   1  10  17         34.53         21.11         5.45 o
   2  10  17          0.59          2.22         5.12 o
   3  10  17        226.05        236.74         6.89 o
   4  10  17        104.57        121.19         7.16 o
  -3  11  17         26.62         26.38         7.15 o
  -2  11  17         16.29         31.39         5.79 o
  -1  11  17         91.38         96.42         5.98 o
   0  11  17        177.58        187.38         7.73 o
   1  11  17         91.65         90.37         5.85 o
   2  11  17         16.22         13.96         6.45 o
   3  11  17         26.87         40.29         6.35 o
  -1  12  17         93.33        104.02         8.36 o
   0  12  17        259.72        258.86         7.74 o
   1  12  17         93.13        100.42         6.52 o
   0   0  18        144.02        132.20         6.00 o
   1   0  18          7.22         10.59         3.52 o
   2   0  18         64.12         66.06         3.13 o
   3   0  18         20.98         17.30         3.80 o
   4   0  18         34.58         37.00         4.11 o
   5   0  18        240.19        232.73         6.20 o
   6   0  18         11.70          0.94         5.17 o
  -6   1  18         20.67         22.40         5.67 o
  -5   1  18         30.95         33.51         4.85 o
  -4   1  18         15.50         10.87         4.14 o
  -3   1  18         52.19         37.05         4.68 o
  -2   1  18         57.57         66.53         4.78 o
  -1   1  18        370.11        368.28         8.09 o
   0   1  18        345.90        328.93         6.83 o
   1   1  18        369.88        371.13         6.24 o
   2   1  18         57.47         59.58         3.53 o
   3   1  18         52.10         55.94         3.52 o
   4   1  18         15.77         17.29         3.96 o
   5   1  18         30.92         38.36         4.62 o
   6   1  18         20.61         23.92         5.57 o
  -6   2  18          7.54         12.24         6.33 o
  -5   2  18        109.07        116.88         7.35 o
  -4   2  18        164.10        163.71         6.02 o
  -3   2  18         77.92         77.49         4.62 o
  -2   2  18        276.98        266.89         5.48 o
  -1   2  18        184.73        179.56         5.37 o
   0   2  18        193.38        182.38         4.27 o
   1   2  18        183.37        175.28         4.44 o
   2   2  18        277.14        267.11         6.12 o
   3   2  18         77.75         69.48         3.96 o
   4   2  18        164.38        156.31         8.17 o
   5   2  18        109.64        114.27         5.01 o
   6   2  18          7.46          7.77         6.00 o
  -6   3  18         12.34         18.51         6.53 o
  -5   3  18         69.31         78.64         6.01 o
  -4   3  18        128.88        125.82         5.25 o
  -3   3  18         43.93         42.10         5.13 o
  -2   3  18        180.80        176.18         5.69 o
  -1   3  18        697.75        717.42        10.61 o
   0   3  18         51.81         51.33         3.15 o
   1   3  18        695.87        700.81        10.39 o
   2   3  18        181.15        168.82         4.83 o
   3   3  18         44.11         40.78         3.61 o
   4   3  18        128.69        119.46         4.43 o
   5   3  18         69.44         76.00         4.86 o
   6   3  18         12.27         20.38         6.75 o
  -6   4  18         22.32         19.72         7.90 o
  -5   4  18         19.00         38.91         6.14 o
  -4   4  18         61.95         58.02         4.26 o
  -3   4  18         52.82         47.77         4.44 o
  -2   4  18        116.87        115.69         5.44 o
  -1   4  18        174.84        170.54         4.98 o
   0   4  18        246.02        242.84         6.04 o
   1   4  18        175.17        175.90         4.94 o
   2   4  18        117.03        119.45         3.99 o
   3   4  18         53.02         48.84         4.66 o
   4   4  18         61.97         60.44         4.20 o
   5   4  18         18.69         25.41         5.32 o
   6   4  18         22.56         12.86         5.86 o
  -6   5  18         32.08         39.26         8.19 o
  -5   5  18         37.04         37.07         9.07 o
  -4   5  18         22.70         15.37         5.56 o
  -3   5  18         57.43         57.28         4.71 o
  -2   5  18          7.77          6.14         3.60 o
  -1   5  18        302.10        301.88         6.81 o
   0   5  18         15.10         12.41         3.35 o
   1   5  18        302.51        308.60         6.36 o
   2   5  18          7.77          0.73         3.61 o
   3   5  18         57.85         57.76         4.89 o
   4   5  18         22.65         16.23         4.33 o
   5   5  18         37.04         33.59         5.99 o
   6   5  18         32.37         45.51         7.44 o
  -5   6  18        132.99        140.84         6.61 o
  -4   6  18        100.49        107.83         6.63 o
  -3   6  18          5.48          6.04         3.87 o
  -2   6  18          5.16          8.40         3.73 o
  -1   6  18         11.18         10.32         5.28 o
   0   6  18         54.83         63.82         4.10 o
   1   6  18         11.32         12.70         4.32 o
   2   6  18          5.30         12.08         3.87 o
   3   6  18          5.36          2.50         4.29 o
   4   6  18        100.14         89.92         5.67 o
   5   6  18        132.67        146.83         6.11 o
  -5   7  18         25.21         17.29         6.26 o
  -4   7  18         41.95         38.82         5.68 o
  -3   7  18         22.16         27.26         4.33 o
  -2   7  18         39.24         45.91         4.20 o
  -1   7  18         16.82         11.82         3.87 o
   0   7  18         26.94         24.33         4.78 o
   1   7  18         16.89         13.44         4.14 o
   2   7  18         39.43         41.42         4.44 o
   3   7  18         22.18         24.85         4.60 o
   4   7  18         42.21         61.63         5.94 o
   5   7  18         24.89         25.92         5.40 o
  -4   8  18         30.66         43.06         7.17 o
  -3   8  18        125.53        126.79         6.39 o
  -2   8  18        107.44        112.75         5.28 o
  -1   8  18         34.68         36.38         4.57 o
   0   8  18        170.83        177.32         5.53 o
   1   8  18         34.83         39.84         5.76 o
   2   8  18        107.19        108.30         5.11 o
   3   8  18        126.33        129.94         5.48 o
   4   8  18         30.41         28.66         5.28 o
  -4   9  18          4.10         14.30         7.79 o
  -3   9  18        135.58        144.21         7.07 o
  -2   9  18         41.16         36.26         5.22 o
  -1   9  18         41.91         34.28         5.00 o
   0   9  18          1.40         -0.96         4.91 o
   1   9  18         42.13         38.19         5.04 o
   2   9  18         40.98         38.16         5.84 o
   3   9  18        135.40        140.95         6.06 o
   4   9  18          3.85          9.14         5.77 o
  -3  10  18        102.37        108.75         7.25 o
  -2  10  18         92.84        100.34         7.75 o
  -1  10  18         27.60         38.61         6.34 o
   0  10  18        104.35        104.98         6.05 o
   1  10  18         27.23         22.72        13.87 o
   2  10  18         92.44        115.16        12.12 o
   3  10  18        102.08         97.96         7.04 o
  -1  11  18         73.44         91.09        10.23 o
   0  11  18          4.58          1.11         7.48 o
   1  11  18         73.30         53.30         6.03 o
   1   0  19          0.66          1.50         3.81 o
   2   0  19         13.35         11.31         4.94 o
   3   0  19         28.87         15.36         4.28 o
   4   0  19         60.53         46.25         4.60 o
   5   0  19         23.23         27.64         5.49 o
   6   0  19         77.19         72.81         6.05 o
  -6   1  19        298.23        301.34         9.22 o
  -5   1  19         21.96         14.42         5.13 o
  -4   1  19        100.81        106.27         6.19 o
  -3   1  19         46.89         47.45         4.86 o
  -2   1  19         62.05         59.27         5.48 o
  -1   1  19         87.93         94.14         4.93 o
   0   1  19        106.08         93.88         4.45 o
   1   1  19         88.00         98.38         4.59 o
   2   1  19         61.62         61.88         3.58 o
   3   1  19         46.30         47.36         4.09 o
   4   1  19        100.72        109.21         4.97 o
   5   1  19         22.05         26.48         4.62 o
   6   1  19        297.44        294.55         8.74 o
  -6   2  19        189.51        211.79         9.14 o
  -5   2  19        129.65        144.61         6.75 o
  -4   2  19        148.54        139.26         6.87 o
  -3   2  19         33.62         31.42         5.16 o
  -2   2  19        174.59        171.46         5.77 o
  -1   2  19         68.12         71.02         5.75 o
   0   2  19        117.32        122.09         5.22 o
   1   2  19         67.90         62.35         3.66 o
   2   2  19        174.90        173.14         5.16 o
   3   2  19         33.87         29.74         4.25 o
   4   2  19        147.99        134.59         6.42 o
   5   2  19        130.00        150.63         5.65 o
   6   2  19        190.25        195.90         7.52 o
  -5   3  19          3.89          7.48         6.12 o
  -4   3  19        113.25        128.35         7.35 o
  -3   3  19          6.04         14.71         4.91 o
  -2   3  19         39.12         45.01         4.94 o
  -1   3  19        461.77        444.92         9.09 o
   0   3  19         44.57         47.19         3.52 o
   1   3  19        462.61        462.68        10.13 o
   2   3  19         39.11         37.12         4.18 o
   3   3  19          6.07          7.02         3.77 o
   4   3  19        113.76        130.22         4.82 o
   5   3  19          3.85          8.54         4.96 o
  -5   4  19         19.34         30.24         7.02 o
  -4   4  19        183.03        192.50         6.93 o
  -3   4  19        165.75        173.83         6.32 o
  -2   4  19        142.09        139.45         4.98 o
  -1   4  19         40.02         38.66         4.72 o
   0   4  19        299.67        323.89         7.79 o
   1   4  19         40.08         36.54         3.69 o
   2   4  19        143.12        134.29         4.71 o
   3   4  19        166.41        168.68         4.93 o
   4   4  19        182.93        189.22         5.36 o
   5   4  19         19.37         19.31         8.19 o
  -5   5  19          0.22          4.16         7.20 o
  -4   5  19         38.00         34.24         6.29 o
  -3   5  19         28.38         33.74         4.54 o
  -2   5  19         15.65         21.09         3.95 o
  -1   5  19         99.19         89.31         4.17 o
   0   5  19        159.56        182.07         5.20 o
   1   5  19         99.24         96.55         4.95 o
   2   5  19         15.87         17.44         3.77 o
   3   5  19         28.34         26.92         4.08 o
   4   5  19         38.11         38.58         4.82 o
   5   5  19          0.21         -5.81         5.81 o
  -5   6  19         65.22         70.54         7.35 o
  -4   6  19         33.09         41.34         6.21 o
  -3   6  19        100.23        104.26         6.36 o
  -2   6  19         27.00         28.99         4.19 o
  -1   6  19         85.12         91.90         5.14 o
   0   6  19         22.90         23.73         3.95 o
   1   6  19         85.43         84.05         4.38 o
   2   6  19         27.12         20.03         4.74 o
   3   6  19         99.76        113.23         6.74 o
   4   6  19         33.33         29.33         5.29 o
   5   6  19         65.40         68.33         5.99 o
  -4   7  19         23.94         30.28         6.08 o
  -3   7  19         29.37         31.37         4.80 o
  -2   7  19         67.13         63.12         4.67 o
  -1   7  19        165.67        166.18         5.47 o
   0   7  19        244.47        259.24         6.70 o
   1   7  19        166.14        170.51         5.86 o
   2   7  19         66.92         70.99         6.11 o
   3   7  19         29.56         21.93         5.53 o
   4   7  19         23.78         29.98         5.93 o
  -4   8  19         81.91         93.48         7.38 o
  -3   8  19        287.27        287.78         8.42 o
  -2   8  19        205.25        208.50         6.38 o
  -1   8  19        125.87        124.36         5.57 o
   0   8  19        129.32        128.82         7.21 o
   1   8  19        126.10        119.99         5.76 o
   2   8  19        205.10        200.23         6.23 o
   3   8  19        287.62        282.81         7.29 o
   4   8  19         81.75         95.01         6.68 o
  -3   9  19         48.24         65.54         8.54 o
  -2   9  19        154.63        158.37         6.41 o
  -1   9  19        103.61        119.17         5.96 o
   0   9  19         48.41         48.46         5.44 o
   1   9  19        103.87        112.11         5.88 o
   2   9  19        153.66        162.31         6.28 o
   3   9  19         48.47         51.23         5.99 o
  -1  10  19        114.92        128.93         8.10 o
   0  10  19         64.13         69.36         6.64 o
   1  10  19        114.90        120.94         6.89 o
   0   0  20         88.03         80.10         7.51 o
   1   0  20        340.84        322.73         7.58 o
   2   0  20         44.77         46.92         4.91 o
   3   0  20         68.42         80.15         8.24 o
   4   0  20         67.14         66.08         7.08 o
   5   0  20         78.37         83.17         6.43 o
  -5   1  20         25.21         23.60         6.25 o
  -4   1  20         70.63         73.01         8.38 o
  -3   1  20          2.03         -5.17         5.17 o
  -2   1  20        273.26        264.89         9.15 o
  -1   1  20         81.48         77.05         4.79 o
   0   1  20         17.76         19.73         4.21 o
   1   1  20         81.30         84.41         4.99 o
   2   1  20        274.18        259.00         7.17 o
   3   1  20          2.02         -0.72         5.00 o
   4   1  20         70.68         78.26         5.68 o
   5   1  20         25.22         34.37         9.19 o
  -5   2  20         17.98         16.92         8.10 o
  -4   2  20         29.42         24.68         5.82 o
  -3   2  20        164.75        170.50         7.09 o
  -2   2  20          9.33         -4.98         4.98 o
  -1   2  20        231.16        229.80         8.14 o
   0   2  20        211.66        226.00         6.41 o
   1   2  20        230.79        229.64         6.85 o
   2   2  20          9.35          9.64         5.27 o
   3   2  20        164.15        167.07         5.50 o
   4   2  20         29.48         26.40         4.80 o
   5   2  20         17.89         20.51         5.52 o
  -5   3  20        154.68        164.17         7.58 o
  -4   3  20         43.03         58.20         6.40 o
  -3   3  20         36.13         47.50         5.53 o
  -2   3  20         59.92         59.09         6.01 o
  -1   3  20         34.35         40.31         4.86 o
   0   3  20         57.75         52.20         5.21 o
   1   3  20         34.63         37.36         5.43 o
   2   3  20         60.11         54.66         4.33 o
   3   3  20         36.22         44.09         4.21 o
   4   3  20         43.07         40.64         4.59 o
   5   3  20        154.48        174.14         6.44 o
  -5   4  20         78.25         91.48         7.29 o
  -4   4  20         53.00         56.85         6.84 o
  -3   4  20        112.02        122.40         5.88 o
  -2   4  20        232.09        240.47         8.62 o
  -1   4  20         36.56         29.94         5.17 o
   0   4  20         47.31         44.21         4.51 o
   1   4  20         36.43         40.70         6.57 o
   2   4  20        231.89        233.92         5.78 o
   3   4  20        111.66        107.74         4.75 o
   4   4  20         53.16         53.54         4.97 o
   5   4  20         78.75         80.48         6.41 o
  -4   5  20         51.23         62.57         6.74 o
  -3   5  20         66.29         70.48         5.44 o
  -2   5  20         13.46         16.25         4.83 o
  -1   5  20        175.94        186.04         5.81 o
   0   5  20         68.94         81.49         6.35 o
   1   5  20        174.62        181.43         5.03 o
   2   5  20         13.48          7.66         4.94 o
   3   5  20         66.21         67.96         6.98 o
   4   5  20         51.48         56.51         6.19 o
  -4   6  20        161.22        166.44        11.20 o
  -3   6  20         53.07         62.71         9.40 o
  -2   6  20         11.05         11.03         4.94 o
  -1   6  20         78.05         85.90         4.82 o
   0   6  20         28.81         32.14         4.69 o
   1   6  20         78.23         83.03         4.90 o
   2   6  20         10.95          8.76         4.73 o
   3   6  20         53.10         52.46         5.29 o
   4   6  20        161.04        166.50         7.59 o
  -3   7  20        138.06        155.43        13.42 o
  -2   7  20          5.20          2.31         5.74 o
  -1   7  20         39.50         35.79         5.00 o
   0   7  20        219.70        224.33        10.01 o
   1   7  20         39.63         32.27         5.30 o
   2   7  20          5.12         -0.70         5.19 o
   3   7  20        137.86        144.63         6.19 o
  -3   8  20          0.34         -3.94         7.61 o
  -2   8  20         44.70         44.88         9.04 o
  -1   8  20         31.26         31.00         5.57 o
   0   8  20          6.23         12.41         5.31 o
   1   8  20         31.08         37.28         7.11 o
   2   8  20         45.00         49.29         5.56 o
   3   8  20          0.35         -1.97         6.40 o
  -1   9  20          5.52         13.02         5.85 o
   0   9  20          2.32          6.07         5.58 o
   1   9  20          5.50         -1.42         5.81 o
   1   0  21          0.88         -2.09         4.50 o
   2   0  21        117.45        125.00         6.53 o
   3   0  21          3.73          9.06         5.68 o
   4   0  21         75.44         66.85         6.38 o
  -4   1  21          2.60         -0.17         6.03 o
  -3   1  21        266.43        274.98         7.90 o
  -2   1  21         22.74         25.30         5.34 o
  -1   1  21         82.07         74.54         7.68 o
   0   1  21          3.21          4.44         4.85 o
   1   1  21         82.28         70.76         5.05 o
   2   1  21         22.77         22.43         4.83 o
   3   1  21        266.74        289.58         8.28 o
   4   1  21          2.74          4.91         7.17 o
  -4   2  21          0.77         -0.17         6.75 o
  -3   2  21        103.87         87.42         7.35 o
  -2   2  21         20.29         18.83         5.91 o
  -1   2  21         22.61         18.36         5.31 o
   0   2  21        400.22        392.18        10.56 o
   1   2  21         22.47         26.74         5.29 o
   2   2  21         20.53         13.59         7.52 o
   3   2  21        103.85         99.86         6.65 o
   4   2  21          0.76          3.70         5.97 o
  -4   3  21         70.41         82.36         6.89 o
  -3   3  21         69.93         78.85         6.65 o
  -2   3  21         44.87         37.54         5.66 o
  -1   3  21        257.67        272.03         7.83 o
   0   3  21          0.67          4.55         5.15 o
   1   3  21        258.37        264.91         7.31 o
   2   3  21         44.73         49.67         5.01 o
   3   3  21         70.06         71.68         5.39 o
   4   3  21         70.52         69.51         9.24 o
  -4   4  21         29.69         32.49         7.01 o
  -3   4  21        150.22        153.67         6.73 o
  -2   4  21         43.23         47.40         5.71 o
  -1   4  21         35.38         30.91         4.88 o
   0   4  21         95.75         96.17         5.41 o
   1   4  21         35.36         34.86         4.90 o
   2   4  21         43.46         40.86         5.07 o
   3   4  21        149.71        156.98         6.80 o
   4   4  21         29.59         31.63         6.41 o
  -3   5  21         11.06          7.55         5.53 o
  -2   5  21          8.74          8.68         6.11 o
  -1   5  21         84.13        100.61         5.50 o
   0   5  21         39.88         63.25         7.49 o
   1   5  21         84.32         90.85         5.97 o
   2   5  21          8.78          5.59         6.07 o
   3   5  21         11.06         12.30         7.02 o
  -3   6  21         64.68         66.86         7.18 o
  -2   6  21          2.09          2.35         5.83 o
  -1   6  21         11.02          4.36         6.77 o
   0   6  21         70.56         83.45         6.14 o
   1   6  21         11.01          8.47         5.97 o
   2   6  21          2.15          3.08         5.86 o
   3   6  21         64.81         67.32         6.54 o
  -2   7  21          3.48          4.07         6.12 o
  -1   7  21        203.64        203.40         7.41 o
   0   7  21         64.96         81.77         9.52 o
   1   7  21        203.76        206.74         7.47 o
   2   7  21          3.50          3.30         6.29 o
  -1   8  21         80.72         82.73         7.76 o
   0   8  21         48.85         46.79         6.67 o
   1   8  21         80.50         95.87         9.99 o
   0   0  22        326.70        313.02        14.89 o
   1   0  22         55.28         52.36         5.93 o
   2   0  22          3.82         -4.26         6.50 o
   3   0  22          6.65         -0.12         6.55 o
  -3   1  22         45.95         46.93         9.59 o
  -2   1  22          7.27         14.46         5.77 o
  -1   1  22         63.50         70.79         6.19 o
   0   1  22         43.61         54.41         8.11 o
   1   1  22         63.75         69.74         5.98 o
   2   1  22          7.60          3.65         7.90 o
   3   1  22         46.07         49.30         8.17 o
  -3   2  22         44.91         48.33         6.62 o
  -2   2  22         61.91         54.03         6.59 o
  -1   2  22         24.14         17.59         5.69 o
   0   2  22         21.40         32.71         5.74 o
   1   2  22         24.16         21.73         5.68 o
   2   2  22         61.68         62.65         7.54 o
   3   2  22         44.81         50.18         7.13 o
  -3   3  22         40.49         55.79         6.70 o
  -2   3  22          9.16         -1.53         5.97 o
  -1   3  22         41.72         42.26         5.94 o
   0   3  22          8.83         -0.67         7.20 o
   1   3  22         41.56         50.41         6.71 o
   2   3  22          9.40         13.79         5.43 o
   3   3  22         40.15         49.14         6.36 o
  -3   4  22         66.78         82.20         6.14 o
  -2   4  22         76.24         74.97         6.21 o
  -1   4  22        258.40        253.37         9.66 o
   0   4  22         38.56         49.24         5.43 o
   1   4  22        258.95        255.03         7.67 o
   2   4  22         76.46         67.04         6.30 o
   3   4  22         66.51         78.16         6.75 o
  -2   5  22         55.86         44.11         6.71 o
  -1   5  22         90.52         98.89         6.61 o
   0   5  22         17.19         36.97         6.09 o
   1   5  22         90.76         95.01         6.74 o
   2   5  22         55.87         46.05         6.53 o
  -1   6  22        115.27        127.19         6.95 o
   0   6  22          8.79          0.53         6.25 o
   1   6  22        114.71        121.33         7.06 o
   1   0  23         36.78         39.69         8.02 o
   2   0  23          3.50         -3.97         6.40 o
  -2   1  23          8.21          3.93         6.47 o
  -1   1  23         19.04         20.50         6.27 o
   0   1  23        103.43        117.33         6.92 o
   1   1  23         19.07         21.20         6.25 o
   2   1  23          8.23          2.61         7.01 o
  -2   2  23        150.67        150.31         9.43 o
  -1   2  23         67.81         83.68         6.72 o
   0   2  23          1.66          0.15         6.33 o
   1   2  23         68.26         80.65        11.41 o
   2   2  23        150.90        152.11         7.39 o
  -2   3  23         38.60         37.57         6.96 o
  -1   3  23          8.08         17.09         6.52 o
   0   3  23         50.46         49.20         6.58 o
   1   3  23          8.18          8.73         7.84 o
   2   3  23         38.66         38.81         9.49 o
  -1   4  23         46.99         43.40         5.89 o
   0   4  23        129.05        132.36         7.85 o
   1   4  23         47.26         41.21         6.84 o
                                                
