# Supplementary material for: Control of dynamic sp3-C stereochemistry
Source: Nat Chem. 2023 Mar 13;15(5):615–24. doi: 10.1038/s41557-023-01156-7 (PMC10159849; doi:10.1038/s41557-023-01156-7)
Supplement: Supplementary file 15 — Structure factors for compound 4; CCDC reference 2068013. [file 41557_2023_1156_MOESM15_ESM.fcf]

#
# h,k,l, Fc-squared, Fo-squared, sigma(Fo-squared), status flag
#
data_19srv086
_shelx_title ' 19srv086 in Pbcn #60'
_shelx_refln_list_code          4
_shelx_F_calc_maximum      512.94
_exptl_crystal_F_000      1376.00
_reflns_d_resolution_high  0.7333

loop_
 _space_group_symop_operation_xyz
 'x, y, z'
 '-x+1/2, -y+1/2, z+1/2'
 'x+1/2, -y+1/2, -z'
 '-x, y, -z+1/2'
 '-x, -y, -z'
 'x-1/2, y-1/2, -z-1/2'
 '-x-1/2, y-1/2, z'
 'x, -y, z-1/2'

_cell_length_a    20.4767
_cell_length_b     9.3487
_cell_length_c    15.5799
_cell_angle_alpha  90.000
_cell_angle_beta   90.000
_cell_angle_gamma  90.000

_shelx_F_squared_multiplier     1.000

loop_
 _refln_index_h
 _refln_index_k
 _refln_index_l
 _refln_F_squared_calc
 _refln_F_squared_meas
 _refln_F_squared_sigma
 _refln_observed_status
   4   0   0     263109.69     280238.78       627.84 o
   6   0   0       2389.07       2360.99        54.69 o
   8   0   0        451.78        797.46        32.15 o
  10   0   0         16.28         -1.60         9.96 o
  12   0   0       1508.39       1511.55        63.21 o
  14   0   0        699.87        494.32        40.09 o
  16   0   0       9873.75       9714.60       187.96 o
  18   0   0        170.07        232.33        32.41 o
  20   0   0       9311.63       9344.63       378.63 o
  22   0   0       1138.61       1309.23        84.01 o
  24   0   0       3269.29       3577.35       330.18 o
  26   0   0        928.98        893.35       104.77 o
   1   1   0        831.20        860.21        21.12 o
   3   1   0      12444.11      14076.52       104.09 o
   5   1   0        448.57        461.43         9.30 o
   7   1   0       1618.18       1914.92        25.73 o
   9   1   0       5538.44       6413.15        49.14 o
  11   1   0       2208.71       2246.03        33.06 o
  13   1   0        566.86        576.52        16.47 o
  15   1   0         22.94         23.43         6.38 o
  17   1   0        238.43        314.36        26.23 o
  19   1   0        488.53        510.68        34.06 o
  21   1   0          9.31         28.81        27.30 o
  23   1   0       1169.34       1146.77        65.99 o
  25   1   0        499.63        467.28        52.68 o
  27   1   0          0.80          0.17        21.14 o
   0   2   0      40513.82      44764.40       243.98 o
   2   2   0       2987.34       2919.38        77.22 o
   4   2   0         40.35         32.62         6.57 o
   6   2   0       7665.82       7272.48        51.40 o
   8   2   0       1817.43       2608.70        32.24 o
  10   2   0       4451.43       4427.82        45.13 o
  12   2   0        829.24        701.61        23.10 o
  14   2   0         97.33         85.46         6.88 o
  16   2   0        310.83        274.51        23.12 o
  18   2   0        296.30        267.59        24.12 o
  20   2   0         27.28         14.42        13.15 o
  22   2   0        111.72         97.12        22.02 o
  24   2   0        102.65         50.54        21.99 o
  26   2   0       1099.68       1143.97        72.85 o
   1   3   0        981.16        794.53        28.31 o
   3   3   0       5961.03       6435.04       100.98 o
   5   3   0      47218.43      47482.86       236.62 o
   7   3   0       1230.18       1358.53        34.95 o
   9   3   0      23598.50      23647.65       119.73 o
  11   3   0       2221.10       2003.16        32.94 o
  13   3   0       2366.76       2507.51        42.81 o
  15   3   0       5561.03       5805.61       122.95 o
  17   3   0        441.61        400.99        32.17 o
  19   3   0         13.16         26.37        14.66 o
  21   3   0        808.00        766.55        53.66 o
  23   3   0       1505.10       1601.14        80.76 o
  25   3   0        674.86        744.25        59.45 o
  27   3   0        329.66        369.17        49.99 o
   0   4   0      18294.58      22197.27       258.00 o
   2   4   0        316.63        260.99        24.60 o
   4   4   0       1950.65       2975.04        68.14 o
   6   4   0        235.83        343.98        17.91 o
   8   4   0       1287.00       1043.31        27.41 o
  10   4   0       1566.31       1543.24        39.94 o
  12   4   0        856.36        835.19        28.84 o
  14   4   0       9704.52      10119.27       119.68 o
  16   4   0         28.82         35.89        20.40 o
  18   4   0       3640.02       3373.35       147.71 o
  20   4   0        243.18        220.83        31.37 o
  22   4   0          1.50          4.99        17.69 o
  24   4   0         51.59         34.53        20.44 o
  26   4   0          7.01        -16.16        34.73 o
   1   5   0       3474.21       3900.79        81.91 o
   3   5   0        841.36       1152.31        55.59 o
   5   5   0       1161.11       1198.06        49.07 o
   7   5   0        143.29        198.17        21.31 o
   9   5   0      10959.07      10636.23       176.73 o
  11   5   0       2569.01       2515.60        59.24 o
  13   5   0       8101.15       8726.12       143.40 o
  15   5   0       3550.22       3368.03       112.56 o
  17   5   0        117.01         93.15        20.97 o
  19   5   0       1334.05       1428.88        73.40 o
  21   5   0        347.11        283.89        36.09 o
  23   5   0         82.68         92.26        29.38 o
  25   5   0        793.20        754.94        70.55 o
   0   6   0       3197.38       2619.04       106.00 o
   2   6   0        362.74        382.62        35.72 o
   4   6   0       6930.53       6883.92       128.67 o
   6   6   0       5865.90       6058.11       154.94 o
   8   6   0       8338.91       8988.39       150.69 o
  10   6   0       1990.66       1925.05        69.59 o
  12   6   0       1506.70       1709.54        65.47 o
  14   6   0       2719.87       2779.53       131.92 o
  16   6   0        241.19        207.24        35.25 o
  18   6   0       2027.34       1844.23       108.86 o
  20   6   0       1233.37       1111.88        76.32 o
  22   6   0        148.68        183.51        34.76 o
  24   6   0        809.58        694.34        81.41 o
   1   7   0       2352.24       2370.75        92.84 o
   3   7   0        219.08        235.17        27.82 o
   5   7   0          0.45         18.18        13.33 o
   7   7   0       1400.96       1450.54        66.03 o
   9   7   0        167.07        105.80        17.60 o
  11   7   0        775.82        866.72        51.20 o
  13   7   0         57.57         93.79        21.42 o
  15   7   0         57.68         40.23        29.40 o
  17   7   0          1.34         41.28        22.50 o
  19   7   0        297.93        373.32        52.85 o
  21   7   0         39.33         78.48        30.93 o
  23   7   0         54.32         65.04        27.43 o
   0   8   0       6858.33       6808.39       297.79 o
   2   8   0        851.69        832.27        53.09 o
   4   8   0       2826.84       2716.84        96.20 o
   6   8   0        458.31        438.49        40.92 o
   8   8   0         20.64         35.35        15.00 o
  10   8   0       1548.63       1562.87        74.21 o
  12   8   0         89.45         89.39        24.74 o
  14   8   0       3194.77       2840.28       169.25 o
  16   8   0        765.28        777.28        73.91 o
  18   8   0       2067.69       2110.14       124.73 o
  20   8   0       1699.49       1946.54        92.53 o
   1   9   0       1324.39       1399.14        75.86 o
   3   9   0          4.40          8.99        16.53 o
   5   9   0        232.18        243.80        32.41 o
   7   9   0        335.66        393.68        41.30 o
   9   9   0        442.69        368.33        40.91 o
  11   9   0        131.54        138.66        24.95 o
  13   9   0        306.12        235.85        55.42 o
  15   9   0        125.71        148.13        48.07 o
  17   9   0          2.13         18.37        18.77 o
  19   9   0        392.42        408.35        48.94 o
   0  10   0        253.16        157.32        44.46 o
   2  10   0         19.08         23.61        19.81 o
   4  10   0          5.35         16.64        17.05 o
   6  10   0        170.76        250.45        32.57 o
   8  10   0        267.82        233.07        34.47 o
  10  10   0         49.13         79.12        19.80 o
  12  10   0         52.24         12.52        22.23 o
  14  10   0         10.17         16.17        19.18 o
  16  10   0          1.24          1.17        19.54 o
   1  11   0        791.30        914.63        71.97 o
   3  11   0          0.43          1.40        28.37 o
   5  11   0       5772.72       6227.95       210.47 o
   7  11   0        911.54        795.87        76.92 o
   9  11   0       6226.94       7285.35       246.19 o
  11  11   0       2694.04       2674.34       122.64 o
  13  11   0       2136.94       2428.33       142.99 o
   0  12   0        760.57        869.25       147.39 o
   2  12   0          6.45         -5.79        25.23 o
   4  12   0        552.41        588.26        70.97 o
   6  12   0          7.96         -7.98        31.39 o
   8  12   0         82.04         77.58        27.44 o
   2   1   1       2089.35       2297.73        22.30 o
   3   1   1      23309.47      26471.33       155.70 o
   4   1   1         88.77        109.73         4.45 o
   5   1   1       3491.26       3839.36        28.37 o
   6   1   1         58.82         62.48         3.78 o
   7   1   1       4509.47       4530.67        33.75 o
   8   1   1       1724.51       1815.66        23.69 o
   9   1   1       2648.72       2732.29        31.32 o
  10   1   1       1876.31       1748.22        27.31 o
  11   1   1        418.53        484.81        14.95 o
  12   1   1          0.39         -4.29         4.29 o
  13   1   1       5512.92       5527.17        57.55 o
  14   1   1        316.78        295.81        14.29 o
  15   1   1        166.41        184.83        11.69 o
  16   1   1       1143.22       1090.59        28.68 o
  17   1   1       6787.64       6714.75        80.86 o
  18   1   1        418.48        412.29        21.53 o
  19   1   1        334.27        334.64        19.61 o
  20   1   1        375.11        361.79        21.20 o
  21   1   1       3100.10       3175.61        67.67 o
  22   1   1        420.32        412.94        27.67 o
  23   1   1        307.92        338.13        25.58 o
  24   1   1         97.58         78.84        14.84 o
  25   1   1        299.80        284.21        30.07 o
  26   1   1          0.40        -14.44        14.44 o
  27   1   1        296.75        394.27        34.51 o
   0   2   1       7148.62       7600.78        75.42 o
   1   2   1        230.98        224.52         8.49 o
   2   2   1        735.09        799.79        14.83 o
   3   2   1       1223.07       1293.61        23.23 o
   4   2   1         29.24         37.35         4.21 o
   5   2   1       8942.61       9797.62        64.38 o
   6   2   1       1233.67       1273.93        18.37 o
   7   2   1        278.73        267.57         7.38 o
   8   2   1       3070.70       3118.45        25.92 o
   9   2   1        478.66        567.83        12.66 o
  10   2   1         65.39         71.03         5.77 o
  11   2   1          0.80          3.56         3.53 o
  12   2   1       2922.81       2829.24        33.79 o
  13   2   1       2990.69       2977.12        38.64 o
  14   2   1        471.38        384.65        14.61 o
  15   2   1        302.04        287.09        13.78 o
  16   2   1        931.36        998.17        29.09 o
  17   2   1       2236.48       2271.04        46.54 o
  18   2   1        168.76        175.39        15.91 o
  19   2   1        477.27        472.40        27.47 o
  20   2   1         27.72         17.14        10.29 o
  21   2   1         26.11         24.33        11.03 o
  22   2   1         86.94        103.40        15.46 o
  23   2   1        133.72        168.07        20.10 o
  24   2   1         33.05         16.93        12.12 o
  25   2   1        271.03        279.61        25.13 o
  26   2   1         63.31         55.76        15.03 o
  27   2   1         14.02          7.19        17.36 o
   1   3   1       1572.31       1675.59        30.15 o
   2   3   1       1185.98       1314.04        26.39 o
   3   3   1        191.88        258.82        10.41 o
   4   3   1       7454.68       8287.30       114.47 o
   5   3   1       1430.15       1436.56        30.01 o
   6   3   1        315.73        243.23        11.93 o
   7   3   1        533.69        627.32        16.59 o
   8   3   1       2890.49       2989.52        34.51 o
   9   3   1       1421.86       1390.01        22.41 o
  10   3   1        557.83        565.29        12.95 o
  11   3   1         93.19         95.29         5.49 o
  12   3   1         17.36         21.17         3.45 o
  13   3   1        910.81        867.52        17.13 o
  14   3   1        830.53        765.95        18.58 o
  15   3   1        912.82        946.33        22.73 o
  16   3   1          3.40          9.51         6.52 o
  17   3   1        570.27        480.13        25.54 o
  18   3   1        379.32        376.96        23.45 o
  19   3   1         33.15         48.53        10.08 o
  20   3   1        177.34        174.22        18.59 o
  21   3   1         57.57         50.27        12.20 o
  22   3   1          9.71         18.45        11.26 o
  23   3   1        425.32        395.99        28.72 o
  24   3   1        141.05         85.72        19.38 o
  25   3   1         13.81         -7.16        13.49 o
  26   3   1         63.19         58.42        14.72 o
  27   3   1         63.54        111.43        21.57 o
   0   4   1      20970.38      22109.56       230.47 o
   1   4   1       2625.68       2918.42        45.92 o
   2   4   1       3036.67       3300.84        48.68 o
   3   4   1        265.21        250.61        14.17 o
   4   4   1      16972.28      17912.22       128.94 o
   5   4   1        153.00        137.87        10.44 o
   6   4   1       3847.66       3861.75        53.20 o
   7   4   1       2705.20       2696.60        46.71 o
   8   4   1      20757.24      20767.02       107.78 o
   9   4   1       1211.00       1339.87        27.04 o
  10   4   1        789.41        703.24        18.49 o
  11   4   1       3644.66       3518.59        41.37 o
  12   4   1      15292.82      15792.46       102.66 o
  13   4   1        609.72        567.78        16.33 o
  14   4   1         51.32         44.81         7.97 o
  15   4   1        162.95        159.12        13.45 o
  16   4   1       3711.58       3641.54        69.90 o
  17   4   1         39.15         36.13        10.64 o
  18   4   1         34.65         53.52        12.91 o
  19   4   1        409.59        424.19        24.39 o
  20   4   1        262.20        257.23        22.15 o
  21   4   1        180.04        159.06        19.40 o
  22   4   1        781.15        749.04        41.52 o
  23   4   1         79.10         73.50        14.27 o
  24   4   1         46.04         56.12        16.66 o
  25   4   1         58.96         57.59        16.97 o
  26   4   1       1259.54       1365.56        73.69 o
   1   5   1        371.19        275.03        16.52 o
   2   5   1         57.35         56.74         8.87 o
   3   5   1         24.61         14.18         6.44 o
   4   5   1         85.40         49.75         9.66 o
   5   5   1       1285.69       1130.52        36.94 o
   6   5   1       1070.87       1069.41        33.24 o
   7   5   1        729.40        837.41        29.55 o
   8   5   1       1809.17       1862.85        43.88 o
   9   5   1        611.08        550.46        20.59 o
  10   5   1       1164.97       1134.82        28.54 o
  11   5   1        959.55        978.67        25.07 o
  12   5   1        428.42        459.38        16.93 o
  13   5   1         18.06         13.99         5.77 o
  14   5   1        337.86        386.73        20.25 o
  15   5   1         92.49         87.55        13.14 o
  16   5   1         28.53          6.94        12.98 o
  17   5   1          1.17         19.02        10.95 o
  18   5   1          0.19         -4.39        11.76 o
  19   5   1         76.39         86.80        13.00 o
  20   5   1          7.68          2.98        12.07 o
  21   5   1          1.56          8.46        15.50 o
  22   5   1         95.47        106.01        19.74 o
  23   5   1        943.22        960.51        56.20 o
  24   5   1        238.42        195.56        34.50 o
  25   5   1          0.01         -2.37        19.02 o
   0   6   1        949.94        812.12        43.27 o
   1   6   1       4629.32       4462.08        75.64 o
   2   6   1        262.77        275.42        18.34 o
   3   6   1        696.29        604.53        29.42 o
   4   6   1          7.83          7.96         8.08 o
   5   6   1       1828.66       1921.19        52.51 o
   6   6   1          4.89         13.96         7.67 o
   7   6   1        239.02        274.52        19.45 o
   8   6   1        695.94        617.36        28.40 o
   9   6   1        146.17        127.83        14.66 o
  10   6   1          2.68          4.77         6.46 o
  11   6   1         90.43         92.33        11.18 o
  12   6   1        275.10        301.61        17.53 o
  13   6   1         27.77         40.54         8.30 o
  14   6   1        990.65       1051.91        45.81 o
  15   6   1       1308.39       1386.91        61.92 o
  16   6   1          0.02         23.55        17.40 o
  17   6   1        202.92        192.66        26.21 o
  18   6   1       1089.16       1144.07        51.50 o
  19   6   1        936.60       1032.67        49.74 o
  20   6   1          1.28         15.73        11.45 o
  21   6   1          7.35          2.04        15.84 o
  22   6   1        183.11        200.62        24.75 o
  23   6   1        186.27        147.68        25.26 o
  24   6   1         41.54         44.13        25.15 o
   1   7   1       6859.11       7012.51        99.88 o
   2   7   1       3373.11       3202.45        73.42 o
   3   7   1      10283.38      10378.64       130.65 o
   4   7   1       3734.01       3821.96        79.88 o
   5   7   1       3671.79       3859.03        75.57 o
   6   7   1       1150.15       1124.72        41.26 o
   7   7   1       2248.93       2189.85        60.43 o
   8   7   1        728.56        719.80        33.10 o
   9   7   1       1750.22       1807.81        52.26 o
  10   7   1         15.30          8.27         9.40 o
  11   7   1        222.64        206.24        20.48 o
  12   7   1        198.28        227.69        19.15 o
  13   7   1       1833.50       1889.71        59.07 o
  14   7   1        126.16         62.73        18.96 o
  15   7   1        212.91        183.93        24.01 o
  16   7   1        393.28        394.75        32.34 o
  17   7   1       3224.89       3175.11        93.07 o
  18   7   1         16.96          3.09        14.27 o
  19   7   1         26.46         15.82        13.88 o
  20   7   1        129.58        130.18        19.04 o
  21   7   1       1947.64       1906.22        73.87 o
  22   7   1         21.77        -12.63        17.13 o
  23   7   1         11.51        -18.28        20.87 o
   0   8   1        241.17        231.91        28.64 o
   1   8   1        359.87        389.08        28.40 o
   2   8   1        732.33        695.93        37.32 o
   3   8   1        865.39        836.53        38.49 o
   4   8   1         64.48         62.78        11.20 o
   5   8   1          1.04          6.64         9.54 o
   6   8   1       1345.45       1336.17        46.02 o
   7   8   1         58.20         36.73        10.75 o
   8   8   1         20.76         13.47         9.59 o
   9   8   1         29.18         46.89        12.39 o
  10   8   1        664.15        684.16        52.56 o
  11   8   1          1.98          0.44         8.65 o
  12   8   1         16.89          3.44         9.41 o
  13   8   1         19.99         15.24        14.70 o
  14   8   1        826.01        779.59        56.21 o
  15   8   1          6.97         24.23        15.24 o
  16   8   1         24.23         15.66        13.90 o
  17   8   1         54.51         65.95        16.54 o
  18   8   1        680.50        647.37        45.59 o
  19   8   1         55.45         80.10        15.89 o
  20   8   1          4.37         12.11        14.59 o
  21   8   1         64.21         70.03        21.60 o
   1   9   1        559.66        522.11        32.71 o
   2   9   1        189.97        198.33        20.98 o
   3   9   1        326.90        318.06        25.71 o
   4   9   1        253.77        278.09        24.08 o
   5   9   1         59.43         40.92        12.14 o
   6   9   1        720.07        686.25        37.24 o
   7   9   1        126.61        106.37        15.97 o
   8   9   1        505.68        458.96        30.03 o
   9   9   1        425.13        476.56        32.00 o
  10   9   1       2065.94       2186.22        67.91 o
  11   9   1          0.37        -14.40        14.40 o
  12   9   1         37.01         41.12        15.03 o
  13   9   1         11.92         15.53        15.83 o
  14   9   1        935.85        936.42        63.67 o
  15   9   1         94.38        107.83        21.22 o
  16   9   1          5.48         22.86        16.34 o
  17   9   1         27.65          8.00        15.79 o
  18   9   1         18.11         26.56        25.36 o
  19   9   1         10.80         15.60        16.94 o
   0  10   1       2585.22       2666.26       145.48 o
   1  10   1        432.50        432.63        32.87 o
   2  10   1        312.45        277.09        26.16 o
   3  10   1        108.20         76.76        17.92 o
   4  10   1       2910.56       2806.50        85.77 o
   5  10   1        744.09        761.84        45.53 o
   6  10   1        549.67        487.72        36.86 o
   7  10   1        449.79        464.75        35.88 o
   8  10   1       4398.98       4601.19       104.00 o
   9  10   1         14.93          2.26        13.16 o
  10  10   1         44.68         49.00        13.66 o
  11  10   1        160.24        152.98        28.29 o
  12  10   1       2876.96       2944.61       101.66 o
  13  10   1         31.14         16.17        21.41 o
  14  10   1          9.14        -17.34        17.34 o
  15  10   1         12.85         -4.58        20.34 o
  16  10   1        247.61        234.42        28.22 o
  17  10   1         18.48          8.16        16.06 o
   1  11   1        120.38         59.48        20.03 o
   2  11   1         50.08         17.34        13.78 o
   3  11   1        500.30        518.21        44.12 o
   4  11   1          0.03         -7.05        15.23 o
   5  11   1        111.15        135.30        24.80 o
   6  11   1        196.05        263.28        32.92 o
   7  11   1        138.61        109.69        19.57 o
   8  11   1         94.92        125.09        19.89 o
   9  11   1        188.78        154.91        23.88 o
  10  11   1        357.22        403.49        35.84 o
  11  11   1          4.12          4.64        21.20 o
  12  11   1        292.74        251.35        37.58 o
  13  11   1        207.56        217.78        35.24 o
  14  11   1          1.06         16.61        20.10 o
   0  12   1         26.93        114.95        37.04 o
   1  12   1        280.59        426.82        43.15 o
   2  12   1         93.10         82.19        21.65 o
   3  12   1         15.22         22.64        16.91 o
   4  12   1        118.86        183.30        29.27 o
   5  12   1        186.72        246.11        35.79 o
   6  12   1        746.32        774.76        56.15 o
   7  12   1        156.83        146.03        41.51 o
   8  12   1        119.59         67.49        17.38 o
   9  12   1          3.33         14.30        14.62 o
   0   0   2      19079.73      21143.33       204.23 o
   1   0   2       7977.78       8493.71        62.71 o
   2   0   2        180.95        166.22         6.32 o
   3   0   2       7335.86       8193.03        87.95 o
   4   0   2      12131.87      13765.77       136.41 o
   5   0   2      10531.94      11168.89        84.55 o
   6   0   2       1208.62       1228.55        18.26 o
   7   0   2       8127.88       9034.99        93.78 o
   8   0   2      17140.16      17953.34       206.27 o
   9   0   2       1789.27       2173.09        37.76 o
  10   0   2       2968.58       2711.02        41.63 o
  11   0   2       3355.69       4178.05        54.00 o
  12   0   2      13275.31      13626.22       101.30 o
  13   0   2       6655.67       6032.67        93.55 o
  14   0   2       1526.52       1285.44        35.11 o
  15   0   2       4628.96       4495.96        87.80 o
  16   0   2       4293.66       4042.27        86.24 o
  17   0   2       5504.44       5781.81       106.72 o
  18   0   2        267.07        284.54        26.09 o
  19   0   2       7417.55       7784.45       132.50 o
  20   0   2        483.16        539.63        37.07 o
  21   0   2        283.18        312.82        29.53 o
  22   0   2        367.17        348.62        35.72 o
  23   0   2        227.04        281.37        33.60 o
  24   0   2        141.19        140.55        30.78 o
  25   0   2        222.40        198.55        36.77 o
  26   0   2        643.01        682.18        64.18 o
  27   0   2        777.52        790.14        70.86 o
   1   1   2       3190.81       3669.40        88.34 o
   2   1   2      45472.12      52068.62       668.74 o
   3   1   2       2784.04       2965.23        28.55 o
   4   1   2         73.55         72.54         4.10 o
   5   1   2       1421.93       1395.87        20.32 o
   6   1   2      29689.62      32440.83       122.63 o
   7   1   2        324.12        308.00         9.63 o
   8   1   2          2.37          7.89         3.29 o
   9   1   2       1406.04       1352.79        20.48 o
  10   1   2       9751.57      11045.05        65.19 o
  11   1   2         71.25         68.32         6.32 o
  12   1   2       2517.43       2320.93        32.77 o
  13   1   2       1310.65       1172.98        23.74 o
  14   1   2         35.91         30.76         5.43 o
  15   1   2        251.81        244.48        12.04 o
  16   1   2       7758.17       7606.81        69.02 o
  17   1   2       1233.34       1143.17        31.08 o
  18   1   2         25.02         37.02         8.00 o
  19   1   2         10.87         -3.46         7.61 o
  20   1   2       3775.68       3670.06        71.08 o
  21   1   2        541.73        529.40        28.64 o
  22   1   2         33.31         30.47        10.46 o
  23   1   2        204.28        216.45        21.28 o
  24   1   2          5.63         19.58        16.41 o
  25   1   2         43.05         39.53        15.44 o
  26   1   2         45.56         44.06        24.45 o
  27   1   2         25.35         43.06        14.77 o
   0   2   2       2355.88       2839.68        73.18 o
   1   2   2          6.89          2.01         2.92 o
   2   2   2         71.50         84.51         5.75 o
   3   2   2       2404.99       2591.33        33.46 o
   4   2   2       5574.51       6184.14        68.04 o
   5   2   2        483.48        608.15        14.26 o
   6   2   2        230.07        239.79         9.29 o
   7   2   2       4209.70       3854.86        33.48 o
   8   2   2       1615.93       1747.08        20.94 o
   9   2   2       5199.01       5642.41        48.27 o
  10   2   2        126.01        111.56         7.71 o
  11   2   2       5272.30       4553.00        44.78 o
  12   2   2        231.89        215.92         9.89 o
  13   2   2        385.35        372.46        13.98 o
  14   2   2        396.91        368.45        14.56 o
  15   2   2       2847.68       2902.54        41.00 o
  16   2   2        492.48        500.79        17.50 o
  17   2   2        278.55        339.07        16.49 o
  18   2   2         50.25         63.19        10.22 o
  19   2   2         79.80         86.40        12.09 o
  20   2   2        750.88        713.76        34.82 o
  21   2   2         46.43         40.00        11.23 o
  22   2   2         27.44         41.96        11.08 o
  23   2   2          4.95          5.62        10.41 o
  24   2   2        331.68        325.20        27.27 o
  25   2   2        434.57        531.33        34.63 o
  26   2   2         46.04         29.35        17.24 o
  27   2   2         25.17         61.85        28.94 o
   1   3   2      18285.93      19557.47       186.49 o
   2   3   2       1319.06       1455.84        32.66 o
   3   3   2      23290.61      24699.07       185.75 o
   4   3   2       6674.91       7288.07        57.06 o
   5   3   2       9763.42      10365.31        84.96 o
   6   3   2       8835.83       9652.48        90.17 o
   7   3   2       5555.25       5571.52        70.31 o
   8   3   2       3960.18       3744.14        49.81 o
   9   3   2       4283.38       4179.41        45.67 o
  10   3   2       7996.95       8235.12        54.10 o
  11   3   2        507.29        434.11        13.80 o
  12   3   2       1529.61       1549.80        25.34 o
  13   3   2       2795.01       2719.91        41.69 o
  14   3   2       1783.10       1609.78        30.04 o
  15   3   2        356.38        365.84        14.96 o
  16   3   2       4121.47       3899.10        58.12 o
  17   3   2       2474.26       2476.06        47.75 o
  18   3   2        138.87        122.53        12.61 o
  19   3   2         78.50         76.69        12.39 o
  20   3   2         71.87         48.39        11.27 o
  21   3   2       1661.74       1642.49        54.96 o
  22   3   2       1717.74       1744.24        58.31 o
  23   3   2          3.89          1.98        13.56 o
  24   3   2        357.25        345.24        29.47 o
  25   3   2        590.73        622.35        40.03 o
  26   3   2        126.31        142.98        20.15 o
  27   3   2          6.93        -16.83        16.83 o
   0   4   2          1.75         16.33         8.48 o
   1   4   2       4396.07       4665.65        71.41 o
   2   4   2        372.52        428.01        19.40 o
   3   4   2        186.45        205.21        12.70 o
   4   4   2        665.28        831.83        22.98 o
   5   4   2        305.31        333.96        17.59 o
   6   4   2        129.35        123.71        11.75 o
   7   4   2        228.54        330.65        20.70 o
   8   4   2        734.60        860.70        28.17 o
   9   4   2          3.09         -2.47         6.00 o
  10   4   2          4.16          7.63         5.76 o
  11   4   2       3991.60       3898.02        52.56 o
  12   4   2        127.56        167.95        11.21 o
  13   4   2        297.85        324.28        14.49 o
  14   4   2         94.91         84.14         8.81 o
  15   4   2       1740.65       1822.82        38.28 o
  16   4   2        311.80        279.84        18.56 o
  17   4   2         42.98         48.44        10.05 o
  18   4   2        174.27        158.70        15.54 o
  19   4   2        114.40         80.99        13.59 o
  20   4   2        291.32        295.63        24.06 o
  21   4   2        100.48         75.28        14.19 o
  22   4   2        164.20        136.80        20.24 o
  23   4   2          2.11          3.00        15.13 o
  24   4   2        164.98        185.87        25.11 o
  25   4   2          0.34         -2.97        16.02 o
  26   4   2        115.10         87.28        18.40 o
   1   5   2       2231.36       2469.70        48.84 o
   2   5   2      25779.96      28446.48       302.12 o
   3   5   2        590.75        495.87        21.91 o
   4   5   2       1540.56       1442.07        35.88 o
   5   5   2        130.12        139.32        13.00 o
   6   5   2        180.55        168.28        14.93 o
   7   5   2          4.23         18.57         7.05 o
   8   5   2        123.65        134.28         9.16 o
   9   5   2        197.36        226.58        16.10 o
  10   5   2       2946.09       3174.78        64.12 o
  11   5   2         75.10         74.97         9.97 o
  12   5   2          4.43         10.00         6.75 o
  13   5   2       1004.30        949.60        27.18 o
  14   5   2         61.56         75.50         9.87 o
  15   5   2        297.89        273.48        17.95 o
  16   5   2         14.10          1.63         9.25 o
  17   5   2       1043.65       1001.43        42.30 o
  18   5   2        703.24        674.44        35.68 o
  19   5   2        315.92        278.56        23.99 o
  20   5   2        625.64        699.71        45.19 o
  21   5   2        561.18        478.17        36.42 o
  22   5   2        332.85        348.30        31.61 o
  23   5   2         47.08         51.78        14.79 o
  24   5   2        275.96        346.26        36.46 o
  25   5   2        226.67        225.18        28.62 o
   0   6   2       1317.06       1392.64        57.69 o
   1   6   2       4301.03       4747.32        74.60 o
   2   6   2        670.72        669.33        28.26 o
   3   6   2         42.79         55.81        10.01 o
   4   6   2       1280.56       1251.05        37.34 o
   5   6   2         25.94         26.11         9.38 o
   6   6   2        697.32        671.89        29.99 o
   7   6   2       2859.31       2918.40        62.00 o
   8   6   2        836.80        903.54        32.48 o
   9   6   2       2103.94       2207.46        50.73 o
  10   6   2          1.60         -7.84         7.84 o
  11   6   2        126.77        151.83        14.83 o
  12   6   2        256.64        277.14        18.59 o
  13   6   2       1116.66       1180.71        34.80 o
  14   6   2         12.86          5.62         7.62 o
  15   6   2          9.58         31.23        13.60 o
  16   6   2        116.20        137.87        18.91 o
  17   6   2          0.33         -0.20        11.51 o
  18   6   2          5.61          2.68        10.78 o
  19   6   2          0.28        -13.89        14.13 o
  20   6   2        379.27        375.26        34.92 o
  21   6   2        347.76        382.58        32.74 o
  22   6   2          0.20          6.06        17.87 o
  23   6   2        271.76        314.14        37.06 o
  24   6   2        143.49        122.46        22.59 o
   1   7   2         90.19        122.53        14.65 o
   2   7   2       1664.30       1495.55        45.78 o
   3   7   2          0.14          7.11         8.87 o
   4   7   2        147.99        164.86        18.83 o
   5   7   2        409.71        347.71        25.36 o
   6   7   2       1695.36       1656.20        50.46 o
   7   7   2        718.50        689.14        31.08 o
   8   7   2       1550.19       1374.72        43.51 o
   9   7   2        555.80        496.47        26.40 o
  10   7   2        603.84        629.08        32.47 o
  11   7   2        261.76        284.56        21.99 o
  12   7   2         71.24         30.34         9.75 o
  13   7   2        265.79        223.72        20.33 o
  14   7   2          6.72         -9.53        23.52 o
  15   7   2         36.05         32.06        13.46 o
  16   7   2        486.28        528.39        38.50 o
  17   7   2        363.37        347.43        29.04 o
  18   7   2         17.97         28.53        13.70 o
  19   7   2         10.08         20.46        12.36 o
  20   7   2          0.10          6.71        13.40 o
  21   7   2         88.57         79.10        16.99 o
  22   7   2         61.44         65.80        18.66 o
  23   7   2         98.00        131.46        22.87 o
   0   8   2       3002.77       2901.28        97.58 o
   1   8   2        591.42        614.99        33.81 o
   2   8   2          2.78          4.94         9.94 o
   3   8   2        951.27        953.42        47.64 o
   4   8   2       2735.69       2844.67        81.38 o
   5   8   2       3742.62       3726.27        93.63 o
   6   8   2         77.58         48.64        15.41 o
   7   8   2        768.02        898.75        40.20 o
   8   8   2       2881.50       2811.78        71.63 o
   9   8   2        160.47        140.12        17.25 o
  10   8   2        391.12        382.40        27.87 o
  11   8   2          6.35          7.03        10.83 o
  12   8   2       3274.10       3467.35        77.74 o
  13   8   2       2086.43       2217.14        75.38 o
  14   8   2        110.50         80.09        19.34 o
  15   8   2        773.76        816.85        52.00 o
  16   8   2       1325.99       1296.03        61.10 o
  17   8   2       1305.25       1306.54        62.86 o
  18   8   2        100.45         94.25        17.92 o
  19   8   2        746.15        944.88        51.13 o
  20   8   2         38.33         29.78        15.31 o
  21   8   2         39.09         -5.07        22.05 o
   1   9   2         12.13          5.70        12.93 o
   2   9   2       1756.49       1766.95        74.96 o
   3   9   2         35.55         29.49        14.75 o
   4   9   2         46.48         32.59        13.59 o
   5   9   2        203.25        211.25        24.88 o
   6   9   2        398.00        400.79        31.26 o
   7   9   2        304.98        246.98        29.32 o
   8   9   2         14.83         27.77        11.52 o
   9   9   2        246.47        224.36        24.43 o
  10   9   2         68.92         50.45        13.01 o
  11   9   2        432.49        418.91        30.64 o
  12   9   2         23.85          5.49        13.36 o
  13   9   2        122.36        121.21        24.56 o
  14   9   2          0.22          0.28        18.91 o
  15   9   2        286.89        297.10        32.25 o
  16   9   2        402.23        523.23        44.45 o
  17   9   2        167.14        141.73        30.06 o
  18   9   2          3.24          4.72        14.99 o
  19   9   2        261.95        312.43        33.80 o
   0  10   2         88.04         48.41        23.05 o
   1  10   2         48.93         21.83        14.23 o
   2  10   2         27.74         29.47        14.19 o
   3  10   2        415.42        335.72        33.17 o
   4  10   2         38.25         26.65        14.07 o
   5  10   2         50.63         34.53        13.40 o
   6  10   2         81.59         62.58        16.31 o
   7  10   2       2396.50       2403.29        80.44 o
   8  10   2          3.93          7.17        13.47 o
   9  10   2         14.58         24.67        21.01 o
  10  10   2          0.41         -3.60        14.28 o
  11  10   2       2349.03       2230.61        74.34 o
  12  10   2         18.66          5.93        24.19 o
  13  10   2         66.71         75.06        22.99 o
  14  10   2         35.70         57.56        23.86 o
  15  10   2        542.07        600.20        54.00 o
  16  10   2          0.51        -14.45        25.32 o
  17  10   2         42.86         86.47        22.02 o
   1  11   2        635.07        490.42        42.68 o
   2  11   2        482.15        517.45        44.76 o
   3  11   2        760.90        726.94        56.96 o
   4  11   2       1062.13       1003.37        59.67 o
   5  11   2        746.42        742.99        47.61 o
   6  11   2         60.34         80.72        17.20 o
   7  11   2        788.67        897.19        52.48 o
   8  11   2       1304.74       1211.60        61.49 o
   9  11   2        811.34        784.02        49.41 o
  10  11   2       1278.81       1442.26        66.89 o
  11  11   2        110.53        176.45        29.46 o
  12  11   2        188.15        144.93        32.40 o
  13  11   2        969.94       1077.75        83.31 o
   0  12   2        295.33        276.33        50.01 o
   1  12   2       1164.06       1185.15        70.08 o
   2  12   2        160.80        207.04        30.42 o
   3  12   2        580.14        542.89        47.93 o
   4  12   2        362.88        476.90        41.71 o
   5  12   2         55.84         32.07        17.53 o
   6  12   2        445.78        427.99        38.78 o
   7  12   2         28.64         36.16        17.12 o
   8  12   2        217.62        262.85        29.29 o
   9  12   2        265.93        247.07        28.84 o
   1   1   3        128.82        148.50         7.15 o
   2   1   3       2678.67       3014.09        48.49 o
   3   1   3          3.28         36.59         3.88 o
   4   1   3       7831.39       8416.89        85.87 o
   5   1   3      12091.32      12109.92       133.75 o
   6   1   3        129.38        151.33         6.21 o
   7   1   3       4615.34       5334.31        38.65 o
   8   1   3       2807.02       2910.89        32.16 o
   9   1   3      13653.16      13545.09        71.96 o
  10   1   3        172.42        131.99         8.90 o
  11   1   3       5523.95       5489.81        49.89 o
  12   1   3          0.98          4.50         4.52 o
  13   1   3       2941.05       3006.63        43.09 o
  14   1   3        347.57        309.34        13.81 o
  15   1   3       1659.48       1564.98        31.56 o
  16   1   3        501.96        455.69        20.12 o
  17   1   3         46.23         68.66         9.64 o
  18   1   3         24.81         43.19        10.44 o
  19   1   3        180.27        188.01        15.79 o
  20   1   3         22.03         25.59        10.46 o
  21   1   3          0.82          8.41         9.51 o
  22   1   3          1.63          3.38        12.68 o
  23   1   3         10.22         24.29        12.95 o
  24   1   3        359.36        359.39        29.34 o
  25   1   3        249.80        239.63        23.87 o
  26   1   3         28.36         27.65        15.70 o
  27   1   3         64.56         49.29        20.49 o
   0   2   3       9942.57      10406.14        88.65 o
   1   2   3      17193.81      19154.69       110.53 o
   2   2   3       6810.54       6854.51        51.39 o
   3   2   3      14363.38      16061.32       129.94 o
   4   2   3       2688.94       2651.17        33.41 o
   5   2   3       3768.43       4091.20        45.88 o
   6   2   3       6875.96       7002.31        78.40 o
   7   2   3        982.88       1170.33        18.56 o
   8   2   3          0.83          2.15         2.93 o
   9   2   3        126.93        158.64         6.78 o
  10   2   3         81.17        108.26         7.50 o
  11   2   3        246.10        280.87        12.20 o
  12   2   3        194.94        215.17        11.16 o
  13   2   3        512.52        494.62        16.89 o
  14   2   3       1727.70       1607.70        34.17 o
  15   2   3        145.49        153.63        11.01 o
  16   2   3         48.55         56.45         7.56 o
  17   2   3        540.53        491.41        20.97 o
  18   2   3        725.24        637.47        26.24 o
  19   2   3          7.42         31.94        10.20 o
  20   2   3        223.03        221.81        19.59 o
  21   2   3         36.17         19.98        10.91 o
  22   2   3         39.52         22.99        17.14 o
  23   2   3        617.81        623.42        35.18 o
  24   2   3        724.89        818.91        41.45 o
  25   2   3         48.51         85.41        16.24 o
  26   2   3          3.85          8.76        15.39 o
  27   2   3        385.04        440.54        36.66 o
   1   3   3        193.79        240.29        11.31 o
   2   3   3       1810.83       1707.97        34.07 o
   3   3   3       1141.67       1214.27        27.02 o
   4   3   3        656.85        701.73        17.45 o
   5   3   3       1635.38       1774.66        35.49 o
   6   3   3       3945.04       3978.56        55.79 o
   7   3   3       1362.36       1674.72        34.61 o
   8   3   3        942.31        831.33        23.74 o
   9   3   3        407.91        371.09        14.11 o
  10   3   3       3028.58       2881.51        31.78 o
  11   3   3        144.02         93.03         6.79 o
  12   3   3       1491.85       1339.34        27.18 o
  13   3   3          6.02          8.11         4.77 o
  14   3   3        884.81        872.33        24.02 o
  15   3   3       1238.46       1308.95        31.15 o
  16   3   3       1178.05       1063.61        28.96 o
  17   3   3         90.73         67.62         9.72 o
  18   3   3         55.05         40.52        10.48 o
  19   3   3         11.35         25.95         9.79 o
  20   3   3        381.28        385.58        25.43 o
  21   3   3          2.82         -3.39        10.48 o
  22   3   3         19.01         11.01        11.77 o
  23   3   3        274.62        249.90        24.71 o
  24   3   3          2.27        -16.42        16.42 o
  25   3   3          9.81          1.75        17.84 o
  26   3   3          1.45          9.39        14.16 o
   0   4   3      16598.10      17823.02       192.48 o
   1   4   3       1574.92       1561.56        40.56 o
   2   4   3        697.20        722.83        25.25 o
   3   4   3       3339.71       3425.50        53.96 o
   4   4   3       8186.55       8592.94       136.08 o
   5   4   3       1742.42       1845.10        37.58 o
   6   4   3        700.31        570.31        23.52 o
   7   4   3       7063.26       6928.67        82.55 o
   8   4   3        692.37        682.58        26.63 o
   9   4   3        269.39        313.01        17.34 o
  10   4   3        166.62        195.98        13.28 o
  11   4   3       2701.07       2612.45        43.72 o
  12   4   3        109.90        104.26         8.62 o
  13   4   3        594.37        540.71        18.40 o
  14   4   3       1790.84       1816.92        38.55 o
  15   4   3          1.39         -6.07         6.07 o
  16   4   3       1497.11       1440.97        40.02 o
  17   4   3         73.15         66.10        11.80 o
  18   4   3       1591.97       1615.41        48.23 o
  19   4   3        295.74        235.02        21.53 o
  20   4   3       1897.64       1879.75        63.42 o
  21   4   3        330.93        353.58        28.92 o
  22   4   3        380.18        337.28        28.46 o
  23   4   3         70.09         44.04        16.08 o
  24   4   3        711.48        730.90        49.33 o
  25   4   3        181.72        251.84        33.79 o
  26   4   3          7.26         17.13        22.01 o
   1   5   3         15.38         11.69         7.45 o
   2   5   3       1437.20       1180.18        38.89 o
   3   5   3        440.85        417.23        21.48 o
   4   5   3          0.72         10.59         6.09 o
   5   5   3       1918.48       1867.83        43.03 o
   6   5   3       2924.14       2595.72        43.38 o
   7   5   3        282.80        273.70        19.57 o
   8   5   3       2799.55       2723.66        61.30 o
   9   5   3       1338.01       1228.20        42.23 o
  10   5   3       1346.25       1240.38        34.47 o
  11   5   3       1015.63       1065.71        32.42 o
  12   5   3       3475.89       3559.88        57.07 o
  13   5   3         30.76         35.21         7.19 o
  14   5   3        282.74        321.71        17.35 o
  15   5   3        632.17        690.42        25.72 o
  16   5   3       1585.90       1608.89        47.98 o
  17   5   3         51.47         38.26        10.60 o
  18   5   3        220.85        251.56        22.42 o
  19   5   3        270.31        265.46        27.22 o
  20   5   3        642.73        669.27        44.49 o
  21   5   3         34.37         10.71        17.19 o
  22   5   3        103.75         91.27        18.02 o
  23   5   3         23.03          7.74        14.94 o
  24   5   3        126.93        181.42        26.13 o
  25   5   3          2.16         23.03        20.44 o
   0   6   3       4870.30       4782.26       122.10 o
   1   6   3        690.31        565.08        30.18 o
   2   6   3          1.02          3.55         7.61 o
   3   6   3       2731.13       2406.62        73.80 o
   4   6   3       2360.17       2247.38        53.37 o
   5   6   3        579.51        452.96        23.89 o
   6   6   3        215.76        211.84        20.87 o
   7   6   3       3816.75       3396.29        78.91 o
   8   6   3          5.13         23.08        10.67 o
   9   6   3       1137.79        952.96        36.83 o
  10   6   3        294.93        290.88        21.19 o
  11   6   3       5759.94       6022.92       111.93 o
  12   6   3        107.44        114.48        13.13 o
  13   6   3        135.56        117.99        12.96 o
  14   6   3        356.65        358.96        20.67 o
  15   6   3       4923.61       5322.07        82.11 o
  16   6   3        554.44        571.95        33.02 o
  17   6   3        363.21        370.31        27.70 o
  18   6   3        852.38        855.08        41.72 o
  19   6   3       2166.29       2223.40        68.03 o
  20   6   3       1867.03       2050.90        73.20 o
  21   6   3         66.99         73.79        18.34 o
  22   6   3          5.73          4.04        14.72 o
  23   6   3        786.94        706.73        47.05 o
  24   6   3        523.34        630.81        49.26 o
   1   7   3        887.93        706.02        36.18 o
   2   7   3       5060.33       4911.23        94.55 o
   3   7   3         12.58         38.87        11.67 o
   4   7   3       1535.85       1418.58        59.31 o
   5   7   3       2887.06       2988.73        78.28 o
   6   7   3       1486.61       1397.04        54.44 o
   7   7   3          4.72          2.76         9.78 o
   8   7   3         74.09         57.69        14.26 o
   9   7   3       3164.88       3176.75        76.03 o
  10   7   3         38.12         52.35        14.68 o
  11   7   3       1248.21       1280.07        46.51 o
  12   7   3        489.30        512.57        29.77 o
  13   7   3       1328.20       1385.74        47.77 o
  14   7   3         77.88         59.93        11.98 o
  15   7   3       1614.22       1654.23        59.51 o
  16   7   3        806.01        788.22        42.83 o
  17   7   3         88.79         88.27        16.84 o
  18   7   3        279.94        246.87        25.50 o
  19   7   3         11.40         29.25        15.54 o
  20   7   3        398.13        451.03        38.18 o
  21   7   3         31.69         22.78        15.77 o
  22   7   3        133.37        103.53        32.37 o
  23   7   3        268.71        313.89        37.12 o
   0   8   3          5.96         27.87        18.69 o
   1   8   3        126.95        132.03        18.11 o
   2   8   3         52.29         41.53        13.95 o
   3   8   3        872.20        896.32        43.58 o
   4   8   3         30.37         15.28        15.04 o
   5   8   3         58.89         88.92        21.43 o
   6   8   3         37.55         41.64        12.17 o
   7   8   3       1256.22       1237.67        55.49 o
   8   8   3        164.09        132.01        17.88 o
   9   8   3        852.73        869.27        42.79 o
  10   8   3         32.75         15.59        12.05 o
  11   8   3       1731.19       1700.99        84.07 o
  12   8   3         78.65         79.67        17.31 o
  13   8   3         68.70         60.97        14.09 o
  14   8   3         12.02         10.16        13.96 o
  15   8   3        660.98        616.39        45.39 o
  16   8   3         10.26          2.95        14.96 o
  17   8   3        486.17        578.74        45.62 o
  18   8   3          0.19        -16.31        21.64 o
  19   8   3         61.55         51.28        19.86 o
  20   8   3         85.54         29.60        22.30 o
  21   8   3        343.69        380.38        50.60 o
   1   9   3         11.90         19.81        11.89 o
   2   9   3       2009.28       2105.93        71.46 o
   3   9   3        102.82         53.49        16.44 o
   4   9   3         10.57          6.12        13.30 o
   5   9   3       1071.41       1075.73        54.41 o
   6   9   3       2295.43       2374.43        74.52 o
   7   9   3          4.14         15.20        12.02 o
   8   9   3        315.64        334.50        29.05 o
   9   9   3       2025.63       2112.99        76.21 o
  10   9   3       1326.13       1400.15        58.73 o
  11   9   3        482.30        380.41        31.71 o
  12   9   3         71.04         57.74        17.51 o
  13   9   3        592.99        610.94        46.15 o
  14   9   3       1329.41       1418.00        72.43 o
  15   9   3        950.16        995.75        65.48 o
  16   9   3          8.92        -22.65        22.65 o
  17   9   3          0.02         12.52        16.83 o
  18   9   3        725.80        741.65        60.61 o
  19   9   3         62.56        131.43        26.73 o
   0  10   3       2059.38       2207.68       110.59 o
   1  10   3          7.37         -7.79        15.41 o
   2  10   3         13.06         12.11        16.21 o
   3  10   3        201.31        220.73        29.80 o
   4  10   3       1480.57       1386.31        60.29 o
   5  10   3        113.86        134.49        20.03 o
   6  10   3         74.46         80.92        16.11 o
   7  10   3        204.62        214.05        24.71 o
   8  10   3        335.52        299.04        28.57 o
   9  10   3         73.75         91.37        19.23 o
  10  10   3          9.73         -3.01        12.82 o
  11  10   3        205.09        243.05        30.94 o
  12  10   3         54.95         58.21        23.38 o
  13  10   3         38.01         -4.81        18.98 o
  14  10   3        274.30        257.12        40.89 o
  15  10   3         13.51         -7.59        21.82 o
  16  10   3        445.41        448.24        54.53 o
   1  11   3          0.95          4.64        16.72 o
   2  11   3          9.80         21.72        15.10 o
   3  11   3         51.03         52.02        15.79 o
   4  11   3          9.30         -5.75        14.57 o
   5  11   3        437.29        431.75        35.94 o
   6  11   3        287.85        266.89        29.02 o
   7  11   3         97.80        106.49        20.28 o
   8  11   3        189.60        198.45        25.76 o
   9  11   3        561.17        580.72        42.62 o
  10  11   3        798.87        794.07        55.03 o
  11  11   3        143.39        112.81        24.11 o
  12  11   3        260.40        296.49        35.41 o
  13  11   3        117.68         21.62        27.10 o
   0  12   3       1972.26       1566.23       123.62 o
   1  12   3        733.12        646.39        52.92 o
   2  12   3        165.91        160.42        28.55 o
   3  12   3        343.87        296.15        37.31 o
   4  12   3        962.91        861.85        58.97 o
   5  12   3        218.36        174.51        26.36 o
   6  12   3        440.47        538.85        43.00 o
   7  12   3         15.80          9.69        14.36 o
   8  12   3        138.57        197.86        29.55 o
   0   0   4      59908.69      61311.80       448.85 o
   1   0   4          9.05         32.54         8.07 o
   2   0   4       2304.69       2429.32        48.15 o
   3   0   4       9708.61       9607.18        84.99 o
   4   0   4        297.04        366.92        17.26 o
   5   0   4        365.16        238.79        13.45 o
   6   0   4       8073.63       7885.86        74.72 o
   7   0   4       6556.79       6478.47        83.30 o
   8   0   4      34173.61      36955.59       228.78 o
   9   0   4        895.71       1207.45        28.29 o
  10   0   4        669.74        650.94        21.01 o
  11   0   4       1226.87       1088.56        26.87 o
  12   0   4      11669.24      11770.94       114.32 o
  13   0   4          0.08          8.27         5.25 o
  14   0   4        189.47        177.86        18.41 o
  15   0   4         56.41         56.97        12.06 o
  16   0   4       1447.38       1405.36        54.16 o
  17   0   4        759.60        755.18        45.21 o
  18   0   4          7.46         -5.56        10.62 o
  19   0   4        783.98        810.67        42.97 o
  20   0   4         36.86         56.84        17.83 o
  21   0   4         80.02         81.73        18.81 o
  22   0   4         18.26         31.38        17.44 o
  23   0   4         46.95         10.42        22.91 o
  24   0   4         16.77         -0.10        16.55 o
  25   0   4        209.19        285.18        42.04 o
  26   0   4        114.52        116.43        46.90 o
  27   0   4         48.00         26.45        19.98 o
   1   1   4       3987.01       4275.59        65.88 o
   2   1   4       2297.86       2685.92        65.38 o
   3   1   4       5328.54       5954.71       118.76 o
   4   1   4       1435.77       1345.12        24.96 o
   5   1   4       2855.36       3061.93        34.32 o
   6   1   4      10794.31      10723.37        66.76 o
   7   1   4        749.06        937.18        17.53 o
   8   1   4       2823.89       2574.13        28.20 o
   9   1   4       2271.79       2449.43        42.02 o
  10   1   4       1466.95       1400.50        25.92 o
  11   1   4        963.55       1108.34        24.72 o
  12   1   4       1253.89       1182.39        25.54 o
  13   1   4        270.44        256.58        12.45 o
  14   1   4        105.50        111.39         9.36 o
  15   1   4        195.54        258.22        14.04 o
  16   1   4       1730.25       1622.88        40.11 o
  17   1   4        311.10        207.54        15.30 o
  18   1   4        239.52        229.72        16.70 o
  19   1   4         29.11         42.89        10.99 o
  20   1   4       2015.23       2030.04        56.89 o
  21   1   4       1305.11       1274.09        46.56 o
  22   1   4         70.75         69.03        12.97 o
  23   1   4          1.16         -4.06        11.66 o
  24   1   4        214.40        218.82        23.04 o
  25   1   4        784.75        790.07        47.50 o
  26   1   4          1.35          3.30        16.42 o
  27   1   4         43.63         28.96        18.16 o
   0   2   4       1192.33       1449.21        30.96 o
   1   2   4       3632.27       3550.67        33.27 o
   2   2   4       1517.30       1452.33        25.87 o
   3   2   4       9994.07      10218.41        54.28 o
   4   2   4         44.24         83.11         6.48 o
   5   2   4       2678.70       2817.82        37.53 o
   6   2   4       3892.61       3891.50        39.97 o
   7   2   4       6547.03       6430.34        59.45 o
   8   2   4        238.94        124.01         7.09 o
   9   2   4       2950.18       3197.92        27.84 o
  10   2   4       1745.80       1737.63        24.86 o
  11   2   4       4021.96       3951.26        45.62 o
  12   2   4       2962.59       2713.34        40.02 o
  13   2   4         28.64         13.96         4.96 o
  14   2   4         51.19         33.11         5.47 o
  15   2   4       2623.14       2676.26        43.92 o
  16   2   4        566.42        593.74        21.80 o
  17   2   4        843.35        879.95        29.16 o
  18   2   4        113.65         87.96        11.82 o
  19   2   4       1131.37       1167.70        40.20 o
  20   2   4         18.65         23.06         9.92 o
  21   2   4          0.25        -10.56        13.19 o
  22   2   4         69.70         64.24        14.39 o
  23   2   4        590.39        602.66        40.67 o
  24   2   4         18.09         15.99        14.17 o
  25   2   4          7.12         -5.54        15.85 o
  26   2   4        677.86        716.86        47.63 o
  27   2   4        173.36        205.96        27.88 o
   1   3   4       1011.80       1000.00        21.14 o
   2   3   4       3869.72       3879.23        63.35 o
   3   3   4       5166.60       4982.01        50.31 o
   4   3   4        182.30        232.83        12.96 o
   5   3   4       4837.90       4970.03        58.45 o
   6   3   4       2771.91       2849.99        35.13 o
   7   3   4       1068.19       1090.91        23.65 o
   8   3   4          2.64          1.75         5.67 o
   9   3   4       1953.90       1918.36        39.31 o
  10   3   4        263.75        199.58        10.23 o
  11   3   4        985.58        950.72        19.56 o
  12   3   4         58.87         66.61         7.31 o
  13   3   4        765.87        748.17        22.59 o
  14   3   4        576.90        597.47        20.88 o
  15   3   4       2650.38       2652.03        43.43 o
  16   3   4        361.39        378.12        17.85 o
  17   3   4       1339.26       1364.62        36.46 o
  18   3   4         59.68         64.24        11.51 o
  19   3   4          5.11         -1.96         9.42 o
  20   3   4        298.79        293.06        24.16 o
  21   3   4        385.51        390.42        27.72 o
  22   3   4         99.97         81.21        17.94 o
  23   3   4        690.39        680.90        44.01 o
  24   3   4         13.44          8.89        13.58 o
  25   3   4         44.25         52.82        16.72 o
  26   3   4          3.73         -5.82        15.77 o
   0   4   4       1436.74       2037.00        49.14 o
   1   4   4        146.69        137.09        10.51 o
   2   4   4         16.85         14.81         6.34 o
   3   4   4        512.95        435.00        20.30 o
   4   4   4        827.91       1081.83        31.53 o
   5   4   4         70.13         91.34         7.80 o
   6   4   4        241.66        293.87        12.73 o
   7   4   4        493.21        436.24        22.55 o
   8   4   4         56.78         41.77         8.91 o
   9   4   4        202.97        222.68        14.32 o
  10   4   4          4.64          9.45         6.37 o
  11   4   4       1887.36       1878.49        37.73 o
  12   4   4        127.71        145.66        10.54 o
  13   4   4         50.30         40.64         6.66 o
  14   4   4       1239.18       1097.40        30.73 o
  15   4   4       2029.50       1972.46        43.78 o
  16   4   4          2.71          5.06         6.63 o
  17   4   4         11.54         12.87         9.65 o
  18   4   4        121.19        125.26        15.79 o
  19   4   4        539.07        516.10        34.20 o
  20   4   4         73.81         83.20        17.02 o
  21   4   4          4.19          0.88        15.93 o
  22   4   4        149.08        106.47        19.77 o
  23   4   4        138.40        133.98        24.26 o
  24   4   4         24.69          9.17        21.46 o
  25   4   4         61.58         41.84        18.20 o
   1   5   4       4085.89       4023.31        66.34 o
   2   5   4       1225.35       1217.31        37.13 o
   3   5   4      12456.21      12279.58       122.88 o
   4   5   4         21.56         10.66         7.25 o
   5   5   4       1626.54       1774.19        34.71 o
   6   5   4       2731.98       2823.99        52.45 o
   7   5   4       9421.60       9197.47        82.98 o
   8   5   4       1075.04       1018.63        41.55 o
   9   5   4          0.35          3.11         9.69 o
  10   5   4       2614.59       2580.90        52.96 o
  11   5   4        696.37        672.95        25.67 o
  12   5   4        382.08        369.81        19.45 o
  13   5   4        117.87         67.19         9.11 o
  14   5   4       1845.79       1727.58        40.14 o
  15   5   4         76.75         66.13        10.45 o
  16   5   4          7.47          1.30         8.02 o
  17   5   4       3534.23       3518.23        73.15 o
  18   5   4        498.09        416.06        27.54 o
  19   5   4         21.43         35.75        14.38 o
  20   5   4         53.82         47.17        18.68 o
  21   5   4       1741.25       1741.52        78.53 o
  22   5   4          1.38          6.45        15.50 o
  23   5   4        141.59        152.47        24.29 o
  24   5   4        315.75        354.33        36.65 o
  25   5   4          9.27         16.49        20.94 o
   0   6   4          0.15          0.74        11.32 o
   1   6   4         59.76         43.46        10.38 o
   2   6   4        191.78        186.95        16.73 o
   3   6   4         88.22         91.24        12.34 o
   4   6   4        352.10        345.03        21.73 o
   5   6   4        984.67        838.03        32.79 o
   6   6   4       2769.26       2772.56        57.43 o
   7   6   4        560.51        551.29        32.72 o
   8   6   4       1496.41       1447.29        53.12 o
   9   6   4        680.48        675.06        37.08 o
  10   6   4       1601.40       1406.77        53.58 o
  11   6   4         29.16         47.26        10.33 o
  12   6   4       2337.21       2346.69        54.04 o
  13   6   4         85.88         87.39        13.52 o
  14   6   4        218.20        229.92        17.22 o
  15   6   4          1.28         10.85         8.25 o
  16   6   4        985.31       1027.62        40.14 o
  17   6   4        444.76        433.46        31.01 o
  18   6   4        169.35        151.55        20.09 o
  19   6   4        286.25        378.76        32.78 o
  20   6   4          0.17         29.65        18.82 o
  21   6   4          2.13        -16.44        16.44 o
  22   6   4        194.31        137.88        30.27 o
  23   6   4         23.42         31.06        24.74 o
  24   6   4          0.00        -16.94        16.94 o
   1   7   4       3126.50       2889.14        73.93 o
   2   7   4        920.10        730.74        34.15 o
   3   7   4        669.44        584.86        30.65 o
   4   7   4       1077.96       1142.99        42.01 o
   5   7   4        176.71        186.00        17.75 o
   6   7   4       1940.29       1815.53        62.44 o
   7   7   4        573.58        575.15        35.95 o
   8   7   4          7.99         12.20        10.50 o
   9   7   4        265.98        228.59        24.02 o
  10   7   4        650.54        615.69        34.21 o
  11   7   4        358.44        420.63        29.28 o
  12   7   4         28.95         30.00         9.76 o
  13   7   4         34.51         24.39         9.74 o
  14   7   4         12.32         -0.11         9.37 o
  15   7   4         42.24         16.29        10.94 o
  16   7   4         79.07         90.90        16.55 o
  17   7   4         55.36         55.53        15.65 o
  18   7   4         47.03         80.72        16.97 o
  19   7   4        216.36        206.14        24.66 o
  20   7   4          0.53        -20.27        20.27 o
  21   7   4        301.71        304.58        45.39 o
  22   7   4        453.50        610.40        64.13 o
   0   8   4        289.41        226.49        33.40 o
   1   8   4       2464.69       2340.25        71.16 o
   2   8   4       1115.77       1044.90        43.48 o
   3   8   4        123.89        123.87        16.18 o
   4   8   4          0.78         10.19        10.11 o
   5   8   4        447.81        515.96        36.52 o
   6   8   4       2102.67       1959.04        69.37 o
   7   8   4        973.27        939.78        49.22 o
   8   8   4        988.73       1027.62        51.76 o
   9   8   4         89.51         85.34        15.70 o
  10   8   4         21.80         32.54        13.37 o
  11   8   4        234.58        221.90        23.43 o
  12   8   4       1453.51       1444.02        63.41 o
  13   8   4          1.83          9.18        11.24 o
  14   8   4        311.98        237.96        25.00 o
  15   8   4         22.30         14.34        14.37 o
  16   8   4        128.83        174.28        29.15 o
  17   8   4        108.86         79.05        19.94 o
  18   8   4        142.48        110.54        22.25 o
  19   8   4          1.11          9.07        27.47 o
  20   8   4         98.55         92.02        29.80 o
  21   8   4         38.00         31.88        38.18 o
   1   9   4       2187.86       2116.27        73.26 o
   2   9   4       1018.90       1193.95        49.91 o
   3   9   4       1238.38       1240.90        57.72 o
   4   9   4        166.24        155.87        22.76 o
   5   9   4        239.64        228.14        27.21 o
   6   9   4       1302.82       1237.11        59.29 o
   7   9   4        330.90        364.81        32.47 o
   8   9   4         96.99        116.56        20.66 o
   9   9   4        267.65        238.81        25.55 o
  10   9   4        796.34        740.26        43.38 o
  11   9   4        164.40        125.81        19.01 o
  12   9   4        379.60        382.13        35.51 o
  13   9   4        166.26        171.88        28.22 o
  14   9   4        155.38        139.85        28.49 o
  15   9   4         13.39          0.45        16.85 o
  16   9   4        499.03        468.60        53.31 o
  17   9   4         27.03         53.48        20.67 o
  18   9   4        148.02         92.15        23.39 o
  19   9   4          9.82         33.56        23.61 o
   0  10   4        741.70        911.14        71.53 o
   1  10   4       1129.57       1483.20        65.38 o
   2  10   4        102.00         66.32        15.78 o
   3  10   4       1257.47       1446.53        66.47 o
   4  10   4       1490.65       1480.54        67.32 o
   5  10   4        518.43        511.06        41.00 o
   6  10   4        488.07        507.99        37.66 o
   7  10   4       1466.76       1492.67        64.18 o
   8  10   4       2405.78       2334.85        80.53 o
   9  10   4         63.20         17.76        13.52 o
  10  10   4         58.80         43.26        16.05 o
  11  10   4       1234.01       1213.29        65.21 o
  12  10   4       1666.61       1732.17        87.18 o
  13  10   4         17.28         29.86        23.33 o
  14  10   4         97.35         80.72        23.73 o
  15  10   4        944.24        893.43        75.39 o
  16  10   4        647.62        668.26        65.33 o
   1  11   4       1916.47       2083.58       108.48 o
   2  11   4        215.46        449.68        44.94 o
   3  11   4       2470.70       2461.03        91.12 o
   4  11   4        429.10        447.77        37.27 o
   5  11   4         67.34         87.68        18.94 o
   6  11   4          0.05          4.73        14.02 o
   7  11   4        221.90        254.87        28.77 o
   8  11   4         27.48         -3.37        14.47 o
   9  11   4        146.97        171.38        24.22 o
  10  11   4          4.42        -11.69        17.88 o
  11  11   4         56.40         10.83        21.37 o
  12  11   4        468.54        550.00        71.79 o
  13  11   4          0.01        -17.41        19.61 o
   0  12   4        147.81        149.53        56.77 o
   1  12   4        778.42        850.19        64.97 o
   2  12   4         42.89        -14.44        17.38 o
   3  12   4        474.88        574.85        53.63 o
   4  12   4         23.12         -7.55        29.18 o
   5  12   4         94.00         95.62        35.59 o
   6  12   4        123.82        159.66        27.38 o
   7  12   4        233.71        267.20        31.89 o
   1   1   5       5610.89       6151.04       100.16 o
   2   1   5      25821.09      26843.45       140.95 o
   3   1   5       2066.02       2052.84        37.89 o
   4   1   5       1584.10       1459.65        29.19 o
   5   1   5       4548.32       5084.66        54.95 o
   6   1   5       1839.80       1898.02        30.35 o
   7   1   5        371.91        350.07        13.33 o
   8   1   5       3617.72       3337.60        44.35 o
   9   1   5       1593.86       1663.24        28.29 o
  10   1   5        408.45        413.32        11.99 o
  11   1   5       1076.23        871.94        34.15 o
  12   1   5         60.12         67.62         7.04 o
  13   1   5         26.16         23.22         5.52 o
  14   1   5         20.04         18.83         4.64 o
  15   1   5        903.46        820.53        23.48 o
  16   1   5        973.22        975.61        32.07 o
  17   1   5        690.26        565.01        24.98 o
  18   1   5       1236.49       1304.39        39.09 o
  19   1   5         83.91         79.29        11.80 o
  20   1   5        331.38        314.81        22.73 o
  21   1   5         54.03         20.07        10.80 o
  22   1   5       1298.82       1341.54        49.84 o
  23   1   5         29.09         33.11        12.63 o
  24   1   5         39.14         37.62        14.15 o
  25   1   5        407.66        385.17        34.97 o
  26   1   5        198.98        167.86        22.79 o
  27   1   5         51.03         24.06        21.68 o
   0   2   5         26.53         66.11         6.61 o
   1   2   5       1028.24       1048.14        28.02 o
   2   2   5       2136.68       2210.72        44.70 o
   3   2   5        679.90        706.84        19.12 o
   4   2   5       1218.08       1064.17        25.43 o
   5   2   5       2875.72       3147.46        45.97 o
   6   2   5        754.43        744.29        23.63 o
   7   2   5       6486.62       6343.09        59.00 o
   8   2   5        262.75        195.09        10.38 o
   9   2   5        255.42        314.59        12.67 o
  10   2   5        266.58        262.76         9.18 o
  11   2   5       5309.89       4736.76        44.48 o
  12   2   5          1.02          2.61         5.28 o
  13   2   5       1124.94       1132.72        26.68 o
  14   2   5        687.90        665.38        22.77 o
  15   2   5        991.83        945.65        27.69 o
  16   2   5         82.96        105.32        10.43 o
  17   2   5        183.53        213.86        16.86 o
  18   2   5       1200.50       1135.78        36.41 o
  19   2   5         33.56         42.11        11.05 o
  20   2   5        383.84        363.88        23.79 o
  21   2   5        422.56        403.94        29.33 o
  22   2   5       1006.31        975.34        50.36 o
  23   2   5         47.92         24.75        15.35 o
  24   2   5        119.41        121.03        20.41 o
  25   2   5        380.93        429.40        36.48 o
  26   2   5        686.35        755.78        52.19 o
   1   3   5        187.47        234.15        12.13 o
   2   3   5       2683.04       2444.80        31.73 o
   3   3   5        154.59        126.28         9.53 o
   4   3   5        706.66        638.32        17.47 o
   5   3   5         71.48         51.43         7.03 o
   6   3   5       1230.18       1138.01        27.01 o
   7   3   5        295.36        284.84        14.62 o
   8   3   5         53.66         52.05         6.96 o
   9   3   5       1030.89        976.38        24.31 o
  10   3   5        158.58        146.04         8.46 o
  11   3   5          0.07          2.12         2.89 o
  12   3   5       1466.98       1415.47        33.97 o
  13   3   5       3051.07       2983.09        48.76 o
  14   3   5         25.10          7.46         6.26 o
  15   3   5         16.05         12.98         6.53 o
  16   3   5       1688.12       1588.06        37.29 o
  17   3   5       3886.65       3784.11        61.79 o
  18   3   5        103.68         74.49        12.81 o
  19   3   5         18.26         28.50        11.82 o
  20   3   5        727.58        666.08        39.21 o
  21   3   5        673.22        604.88        36.06 o
  22   3   5        297.47        315.80        29.73 o
  23   3   5         81.67         61.12        18.49 o
  24   3   5         79.87         82.48        22.80 o
  25   3   5         55.95         63.12        17.85 o
  26   3   5         33.08          4.07        12.97 o
   0   4   5        997.92       1150.08        71.96 o
   1   4   5        912.79        796.60        28.42 o
   2   4   5       2788.78       2976.12        57.51 o
   3   4   5        377.42        386.39        13.66 o
   4   4   5        143.33        135.86         8.02 o
   5   4   5       2765.54       2562.89        44.80 o
   6   4   5       1717.31       1712.88        38.71 o
   7   4   5       2093.22       2041.89        34.51 o
   8   4   5        806.84        653.62        36.64 o
   9   4   5          0.40          5.21         3.93 o
  10   4   5        305.12        321.05        17.70 o
  11   4   5        830.94        792.24        29.01 o
  12   4   5        696.67        669.63        27.25 o
  13   4   5       2459.77       2337.91        46.18 o
  14   4   5        746.88        681.93        26.99 o
  15   4   5         91.57         78.81        10.42 o
  16   4   5         24.53         28.14         9.21 o
  17   4   5       2402.49       2298.49        60.20 o
  18   4   5        192.15        140.04        19.24 o
  19   4   5        460.30        506.37        35.89 o
  20   4   5        680.34        673.41        42.68 o
  21   4   5         53.90         39.30        14.85 o
  22   4   5        137.50        130.55        21.81 o
  23   4   5          2.02          7.74        15.78 o
  24   4   5        523.34        606.93        49.43 o
  25   4   5        136.88        137.02        28.65 o
   1   5   5       3505.71       3383.12        45.13 o
   2   5   5      10120.30       9875.18        93.73 o
   3   5   5       6602.80       6690.57        75.97 o
   4   5   5         72.80        102.12        12.47 o
   5   5   5       1028.72       1016.25        34.35 o
   6   5   5       5648.16       5662.12        64.47 o
   7   5   5        834.68        813.44        22.03 o
   8   5   5          7.23         -1.83         6.85 o
   9   5   5        585.39        557.44        24.20 o
  10   5   5        653.42        593.81        25.82 o
  11   5   5         69.54         60.77        10.36 o
  12   5   5         25.44         34.91         8.31 o
  13   5   5        486.44        469.38        24.82 o
  14   5   5         45.67         73.52        10.21 o
  15   5   5          1.06         -5.17         7.15 o
  16   5   5       1053.10       1061.07        36.45 o
  17   5   5        832.30        831.31        38.20 o
  18   5   5        562.66        651.27        33.85 o
  19   5   5         50.46         56.16        15.74 o
  20   5   5       1031.77       1095.27        61.12 o
  21   5   5        205.27        207.81        28.00 o
  22   5   5        588.99        594.50        47.36 o
  23   5   5        130.06         80.72        21.72 o
  24   5   5         93.88        108.79        21.19 o
   0   6   5       8206.30       8138.45       133.17 o
   1   6   5         89.60        105.22        11.85 o
   2   6   5        411.32        385.39        21.07 o
   3   6   5       3423.36       3428.86        68.33 o
   4   6   5       4483.23       4504.52        98.79 o
   5   6   5       1000.69        954.26        36.54 o
   6   6   5        462.36        439.31        24.12 o
   7   6   5       8632.29       8496.40       142.29 o
   8   6   5       3782.58       3630.81        85.56 o
   9   6   5       4171.98       4194.05        81.10 o
  10   6   5         36.55         54.67        10.54 o
  11   6   5       5339.83       5296.70       108.00 o
  12   6   5       3791.57       3841.08        65.99 o
  13   6   5       1196.58       1232.26        41.69 o
  14   6   5        235.67        283.33        18.91 o
  15   6   5        963.72        918.50        32.98 o
  16   6   5       1255.25       1214.16        43.87 o
  17   6   5          2.18         12.40        10.07 o
  18   6   5        312.54        436.16        31.67 o
  19   6   5         42.09         40.15        19.42 o
  20   6   5        121.41        126.76        23.10 o
  21   6   5         21.20         39.33        15.05 o
  22   6   5        325.96        442.09        46.98 o
  23   6   5         69.11         82.25        25.50 o
   1   7   5       1431.11       1363.68        42.33 o
   2   7   5        340.46        279.48        21.93 o
   3   7   5       3940.99       3944.19        79.16 o
   4   7   5       2908.80       2853.47        67.10 o
   5   7   5         21.08         15.89         8.51 o
   6   7   5        399.22        430.12        31.45 o
   7   7   5         16.48         10.91        12.05 o
   8   7   5       1492.90       1452.57        57.61 o
   9   7   5        525.61        512.39        35.30 o
  10   7   5       1134.96       1169.67        53.36 o
  11   7   5       1616.40       1605.19        51.05 o
  12   7   5         18.90          5.34        10.34 o
  13   7   5        236.51        200.72        20.36 o
  14   7   5        285.04        264.73        24.27 o
  15   7   5        282.50        289.46        26.69 o
  16   7   5        169.58        174.16        25.27 o
  17   7   5         71.34        108.05        18.35 o
  18   7   5          9.33         32.26        14.57 o
  19   7   5         36.49         21.31        23.45 o
  20   7   5          1.54         25.48        24.35 o
  21   7   5         66.04         44.85        33.58 o
  22   7   5        368.32        394.32        53.62 o
   0   8   5         49.96         40.88        15.57 o
   1   8   5        392.36        544.85        28.88 o
   2   8   5        614.10        524.39        31.21 o
   3   8   5        942.23        956.81        42.55 o
   4   8   5         15.77         19.26        10.60 o
   5   8   5         12.87          6.70        12.86 o
   6   8   5       1242.73       1008.90        50.53 o
   7   8   5        797.43        655.97        41.73 o
   8   8   5        324.46        350.19        31.10 o
   9   8   5         20.41         40.26        13.13 o
  10   8   5        463.43        359.58        31.05 o
  11   8   5        599.10        594.51        37.11 o
  12   8   5        499.47        504.85        38.34 o
  13   8   5         17.17         15.45        13.64 o
  14   8   5        249.09        271.79        32.97 o
  15   8   5        419.94        414.76        42.54 o
  16   8   5         17.93         10.28        17.47 o
  17   8   5         23.75         -1.47        21.51 o
  18   8   5        127.88        159.37        28.98 o
  19   8   5        128.17        130.30        26.75 o
  20   8   5         32.68         29.26        23.69 o
   1   9   5        577.28        537.74        33.22 o
   2   9   5       4119.85       4381.56        95.24 o
   3   9   5        606.08        606.96        41.83 o
   4   9   5        973.61       1063.65        54.24 o
   5   9   5       1472.73       1541.47        66.03 o
   6   9   5       1143.12       1175.25        58.51 o
   7   9   5         39.03         36.36        21.27 o
   8   9   5         19.59          9.99        13.97 o
   9   9   5       1703.91       1740.72        66.08 o
  10   9   5        157.22        112.70        17.49 o
  11   9   5          0.93          2.75        16.27 o
  12   9   5       1389.72       1437.83        67.75 o
  13   9   5        973.38        967.51        56.62 o
  14   9   5        202.81        190.16        26.29 o
  15   9   5        192.05        244.75        35.21 o
  16   9   5       1720.31       1733.25        91.69 o
  17   9   5        977.88       1080.37        67.18 o
  18   9   5        437.77        435.50        47.28 o
   0  10   5        400.88        361.44        47.05 o
   1  10   5        565.77        654.41        50.30 o
   2  10   5        201.18        182.99        24.30 o
   3  10   5         34.48         27.18        15.36 o
   4  10   5        205.10        250.90        29.88 o
   5  10   5         70.42         42.84        14.98 o
   6  10   5        238.01        157.92        25.15 o
   7  10   5        880.12        902.65        56.06 o
   8  10   5         34.86         52.00        16.55 o
   9  10   5       1287.48       1281.46        61.54 o
  10  10   5          2.45        -12.13        14.95 o
  11  10   5        696.83        679.73        49.45 o
  12  10   5         16.66        -13.72        16.93 o
  13  10   5        590.42        763.34        59.03 o
  14  10   5          9.64          7.88        23.44 o
  15  10   5         16.13         20.09        20.79 o
  16  10   5        586.44        652.36        59.23 o
   1  11   5        234.61        180.49        35.07 o
   2  11   5        141.14        136.76        36.62 o
   3  11   5         12.84         28.02        17.02 o
   4  11   5         11.94         -2.55        19.18 o
   5  11   5        115.77         86.28        22.31 o
   6  11   5          6.51         18.61        14.54 o
   7  11   5         98.08        119.69        20.42 o
   8  11   5         72.47         63.80        15.65 o
   9  11   5          9.79         23.32        16.98 o
  10  11   5         37.85         29.47        15.76 o
  11  11   5        289.43        249.51        31.23 o
  12  11   5         45.10         43.02        36.28 o
   0  12   5        945.34       1191.66       125.18 o
   1  12   5          1.76          5.95        27.62 o
   2  12   5         14.33         -0.48        29.19 o
   3  12   5        255.38        234.70        37.47 o
   4  12   5        591.06        655.09        57.72 o
   5  12   5         52.15         48.94        19.04 o
   6  12   5        243.67        210.12        29.26 o
   0   0   6      34401.73      38680.19       632.35 o
   1   0   6      17345.78      18567.86       197.34 o
   2   0   6       2644.03       2741.73        63.86 o
   3   0   6       1989.17       2294.45        51.97 o
   4   0   6       3682.01       4564.59        71.73 o
   5   0   6      10621.67      10278.21       109.13 o
   6   0   6       2142.11       1892.17        44.16 o
   7   0   6       2006.56       1972.51        49.11 o
   8   0   6        532.58        476.41        24.84 o
   9   0   6       3434.24       3675.99        61.33 o
  10   0   6        142.19        113.80        10.88 o
  11   0   6         12.40         20.88         5.74 o
  12   0   6       2375.95       2376.69        49.16 o
  13   0   6         12.30         20.33         4.63 o
  14   0   6        156.62        162.06        16.53 o
  15   0   6       2500.24       2479.87        72.57 o
  16   0   6        394.46        321.85        26.81 o
  17   0   6          1.94         -0.92        10.22 o
  18   0   6        752.58        756.51        39.72 o
  19   0   6       1462.26       1523.23        63.91 o
  20   0   6        101.93        119.26        18.04 o
  21   0   6        595.47        564.68        44.74 o
  22   0   6         52.82         37.21        17.34 o
  23   0   6        114.45        111.41        24.67 o
  24   0   6        285.24        329.39        51.10 o
  25   0   6        534.65        489.92        65.43 o
  26   0   6       1313.68       1711.80       122.17 o
   1   1   6         63.81         76.91         8.38 o
   2   1   6       1669.55       1644.01        37.52 o
   3   1   6       1120.38       1178.22        28.74 o
   4   1   6       2875.79       2715.17        44.58 o
   5   1   6       1254.68       1058.86        28.56 o
   6   1   6        840.68        732.62        23.06 o
   7   1   6         76.40         46.12         6.56 o
   8   1   6        469.57        411.45        15.54 o
   9   1   6       3789.83       3317.22        42.64 o
  10   1   6       2052.13       1796.90        31.73 o
  11   1   6         30.23         32.96         5.25 o
  12   1   6         33.45         36.63         4.42 o
  13   1   6       2961.47       2716.43        35.52 o
  14   1   6       1408.85       1428.00        32.19 o
  15   1   6        130.64        134.11        10.20 o
  16   1   6          0.03          7.41         7.30 o
  17   1   6       1569.67       1611.51        44.95 o
  18   1   6         16.10         27.09         8.52 o
  19   1   6        442.21        415.57        23.76 o
  20   1   6         42.60         16.77        10.75 o
  21   1   6        382.26        376.86        25.14 o
  22   1   6         38.06         31.12        13.27 o
  23   1   6       1572.86       1674.80        61.64 o
  24   1   6        239.83        241.87        27.12 o
  25   1   6         27.06         13.72        14.87 o
  26   1   6         59.69         73.92        19.15 o
   0   2   6      37716.33      38940.01       417.78 o
   1   2   6       6044.94       6577.29       106.19 o
   2   2   6         46.49         89.78         6.75 o
   3   2   6       2077.12       2221.19        41.22 o
   4   2   6       7578.79       7998.62        95.36 o
   5   2   6       3116.32       2954.34        58.87 o
   6   2   6          1.10         15.93         6.01 o
   7   2   6        577.35        628.20        20.01 o
   8   2   6       1314.75       1182.13        25.63 o
   9   2   6         21.82         39.80         5.72 o
  10   2   6        991.15        964.51        22.68 o
  11   2   6        140.14        140.16         8.95 o
  12   2   6       2852.71       2775.20        43.90 o
  13   2   6        450.25        410.48        17.04 o
  14   2   6       2721.85       2567.21        45.09 o
  15   2   6       1098.19        970.02        28.67 o
  16   2   6       1759.02       1744.47        43.82 o
  17   2   6         76.66         65.56        11.14 o
  18   2   6       1129.41       1164.27        41.44 o
  19   2   6       2937.44       2868.21        68.73 o
  20   2   6        751.79        745.42        36.45 o
  21   2   6         29.02         26.71        11.69 o
  22   2   6        750.05        832.94        44.01 o
  23   2   6       1090.09       1021.32        53.26 o
  24   2   6        240.09        234.52        28.50 o
  25   2   6        157.55        138.97        23.04 o
  26   2   6        705.89        767.98        65.62 o
   1   3   6        589.98        556.32        19.07 o
   2   3   6         23.91          5.24         2.88 o
   3   3   6       3262.16       3081.08        46.02 o
   4   3   6       2889.11       2756.13        36.22 o
   5   3   6          0.48          2.37         4.16 o
   6   3   6       1744.71       1849.15        32.89 o
   7   3   6         93.23        147.07         9.48 o
   8   3   6        831.60        690.18        26.26 o
   9   3   6        234.22        199.95        15.19 o
  10   3   6       3413.95       3272.04        50.39 o
  11   3   6       1779.72       1874.37        34.06 o
  12   3   6        642.22        558.24        18.51 o
  13   3   6        242.49        213.66        13.72 o
  14   3   6       1623.16       1602.85        37.24 o
  15   3   6        229.97        213.68        14.57 o
  16   3   6       1364.40       1286.69        37.63 o
  17   3   6         33.51         27.04         9.95 o
  18   3   6         35.08         35.01        12.89 o
  19   3   6        122.57        114.10        17.62 o
  20   3   6         22.92         31.47        13.00 o
  21   3   6        182.89        208.37        23.57 o
  22   3   6        163.25        168.07        22.40 o
  23   3   6         53.16         34.06        12.56 o
  24   3   6        131.14        138.16        25.10 o
  25   3   6          0.66        -18.08        18.08 o
   0   4   6        512.35        433.61        26.38 o
   1   4   6       1571.80       1693.01        38.82 o
   2   4   6         82.54        124.70        10.67 o
   3   4   6        905.60       1002.52        26.01 o
   4   4   6         26.55         10.84         6.46 o
   5   4   6       1200.65       1227.73        28.14 o
   6   4   6         76.31         98.51         9.04 o
   7   4   6        325.24        391.84        17.67 o
   8   4   6        660.24        522.50        21.34 o
   9   4   6        851.52        909.40        29.37 o
  10   4   6        581.64        557.34        23.99 o
  11   4   6         11.59         20.28         7.75 o
  12   4   6       1995.55       1995.62        51.62 o
  13   4   6        521.86        501.17        24.56 o
  14   4   6       1717.59       1611.62        42.32 o
  15   4   6         24.02         19.26         8.07 o
  16   4   6        404.93        439.29        23.05 o
  17   4   6         31.62         25.87         7.77 o
  18   4   6        777.83        736.77        39.90 o
  19   4   6        158.61        121.54        19.28 o
  20   4   6         73.90         91.42        17.79 o
  21   4   6        117.68        136.20        31.35 o
  22   4   6        104.54        138.82        22.40 o
  23   4   6          8.54          3.55        16.15 o
  24   4   6         77.24         90.48        20.74 o
  25   4   6          0.30         -1.12        20.04 o
   1   5   6         96.08        104.36        10.56 o
   2   5   6       1033.38        968.56        29.81 o
   3   5   6          1.35          3.40         4.36 o
   4   5   6       1154.64       1037.66        27.97 o
   5   5   6       5139.75       5150.85        63.99 o
   6   5   6       4065.58       4148.43        60.19 o
   7   5   6         63.72         60.82         7.57 o
   8   5   6        848.74        776.02        23.12 o
   9   5   6       3025.46       2987.91        55.54 o
  10   5   6       9001.39       9164.93       112.56 o
  11   5   6        340.25        314.80        19.72 o
  12   5   6         77.38         49.21        12.07 o
  13   5   6          0.81          2.28         7.65 o
  14   5   6       3506.27       3583.58        68.09 o
  15   5   6        334.40        351.06        21.27 o
  16   5   6        183.24        220.92        17.38 o
  17   5   6          5.90         -0.21        13.31 o
  18   5   6        258.42        281.38        25.20 o
  19   5   6          1.26         -2.62        11.53 o
  20   5   6        167.24        166.06        28.19 o
  21   5   6         87.63         67.41        18.07 o
  22   5   6         10.11         17.15        18.54 o
  23   5   6         61.01         86.99        20.18 o
  24   5   6        157.62        212.14        28.98 o
   0   6   6        940.07        908.37        45.30 o
   1   6   6       2687.89       2559.66        53.44 o
   2   6   6        391.38        353.96        20.15 o
   3   6   6        999.13        932.48        31.66 o
   4   6   6         25.78         20.66         7.17 o
   5   6   6        518.53        460.53        18.04 o
   6   6   6         70.36         68.42         8.66 o
   7   6   6         23.26         10.33         6.80 o
   8   6   6        911.67       1002.42        38.97 o
   9   6   6         67.72         88.46        11.27 o
  10   6   6        213.01        234.90        19.14 o
  11   6   6          8.85         18.11         8.50 o
  12   6   6        238.20        231.56        18.11 o
  13   6   6        276.74        301.88        21.07 o
  14   6   6          3.28         16.79        11.87 o
  15   6   6        414.18        462.28        24.04 o
  16   6   6        152.42        150.48        16.64 o
  17   6   6          0.05          1.96        12.15 o
  18   6   6         47.76         40.71        21.89 o
  19   6   6       1230.31       1291.61        70.41 o
  20   6   6          9.00         26.24        17.13 o
  21   6   6        424.39        434.24        47.09 o
  22   6   6        462.79        396.37        44.88 o
  23   6   6        738.75        736.17        62.91 o
   1   7   6       2062.20       1983.35        50.89 o
   2   7   6        145.99        155.90        14.96 o
   3   7   6        974.52        881.63        33.49 o
   4   7   6        220.41        232.04        17.36 o
   5   7   6        188.63        188.10        18.30 o
   6   7   6        504.64        483.48        33.63 o
   7   7   6          1.68         -0.66        12.49 o
   8   7   6        543.73        553.57        37.30 o
   9   7   6        627.83        659.94        40.64 o
  10   7   6        794.74        813.88        40.18 o
  11   7   6         83.63         52.88        14.99 o
  12   7   6         44.52         32.75        19.98 o
  13   7   6       1339.53       1502.03        63.90 o
  14   7   6        107.72         76.42        16.82 o
  15   7   6        538.55        460.07        30.70 o
  16   7   6         12.74         23.59        17.35 o
  17   7   6         25.37         29.88        14.62 o
  18   7   6          3.41         26.15        19.03 o
  19   7   6        173.43        175.77        30.40 o
  20   7   6         11.77         -8.29        28.36 o
  21   7   6          7.01         34.10        30.01 o
   0   8   6       1171.10       1311.34        63.08 o
   1   8   6        478.74        574.19        29.98 o
   2   8   6          2.76         -4.27         9.59 o
   3   8   6         57.92         59.48        12.80 o
   4   8   6       1163.87       1222.68        55.03 o
   5   8   6       1377.60       1278.23        57.00 o
   6   8   6        701.05        680.09        42.64 o
   7   8   6         47.53         47.92        14.14 o
   8   8   6        346.39        387.81        33.15 o
   9   8   6          0.07         15.46        14.44 o
  10   8   6        767.41        738.50        46.14 o
  11   8   6        228.64        172.82        24.35 o
  12   8   6        153.51        151.33        23.76 o
  13   8   6        818.08        810.66        50.17 o
  14   8   6         96.15         53.79        16.06 o
  15   8   6        946.89        935.15        56.60 o
  16   8   6        120.22        106.43        22.42 o
  17   8   6        196.69        201.85        28.30 o
  18   8   6        100.43         95.62        22.84 o
  19   8   6        673.27        783.78        72.17 o
  20   8   6        385.86        438.35        55.30 o
   1   9   6       1781.07       1845.57        62.93 o
   2   9   6        504.83        416.57        30.67 o
   3   9   6        714.11        665.73        43.02 o
   4   9   6         28.18          5.80        13.04 o
   5   9   6        931.45       1009.76        54.15 o
   6   9   6       1728.83       1644.91        77.67 o
   7   9   6         56.71         98.39        19.96 o
   8   9   6        143.05        127.36        20.71 o
   9   9   6        756.41        750.07        49.29 o
  10   9   6       2086.76       2210.64        83.65 o
  11   9   6         99.43        109.11        21.36 o
  12   9   6          0.03         -4.05        16.95 o
  13   9   6        622.21        639.69        47.18 o
  14   9   6        894.26        877.35        60.85 o
  15   9   6        136.20        122.21        25.93 o
  16   9   6        155.34        149.94        36.01 o
  17   9   6        116.53        127.16        22.86 o
  18   9   6        144.74         89.90        23.33 o
   0  10   6       2397.90       1994.76       144.65 o
   1  10   6       2096.07       2094.24        89.74 o
   2  10   6          0.00        -13.36        16.06 o
   3  10   6        539.57        480.62        44.66 o
   4  10   6       1922.88       2017.67        80.56 o
   5  10   6       1525.99       1679.58        73.50 o
   6  10   6         60.92         42.28        23.08 o
   7  10   6          0.01        -16.19        16.19 o
   8  10   6        791.62        973.73        57.73 o
   9  10   6        291.03        309.55        30.38 o
  10  10   6        158.58        102.07        22.11 o
  11  10   6         42.48         41.06        14.98 o
  12  10   6        272.78        278.58        32.75 o
  13  10   6         14.38        -20.26        20.26 o
  14  10   6        181.60        144.68        32.60 o
  15  10   6        405.48        493.27        51.49 o
   1  11   6        204.90        113.28        28.00 o
   2  11   6          7.87          4.61        22.61 o
   3  11   6        111.76         64.80        18.17 o
   4  11   6        225.87        305.10        37.96 o
   5  11   6        105.86        109.66        22.80 o
   6  11   6        472.94        535.66        50.03 o
   7  11   6         90.73        169.64        27.46 o
   8  11   6        116.83        136.74        22.58 o
   9  11   6          4.82         15.25        15.12 o
  10  11   6       1138.20       1120.93        66.20 o
  11  11   6         17.88         35.99        21.33 o
   0  12   6         97.98         82.02        69.37 o
   1  12   6         61.04         39.99        25.60 o
   2  12   6         61.31         52.40        35.84 o
   3  12   6         72.39        130.62        35.31 o
   4  12   6        348.27        456.13        56.02 o
   5  12   6          9.20          7.02        16.09 o
   1   1   7       1263.65       1145.37        35.77 o
   2   1   7      20832.04      22867.73       149.31 o
   3   1   7       3374.12       2898.28        51.06 o
   4   1   7        356.87        404.44        18.79 o
   5   1   7       1977.61       1805.37        39.56 o
   6   1   7       3529.51       3684.94        57.29 o
   7   1   7          3.69          6.54         5.68 o
   8   1   7         75.69         76.22         8.14 o
   9   1   7       2642.12       2465.19        40.78 o
  10   1   7       2143.45       2198.66        37.49 o
  11   1   7       1256.65       1339.89        30.63 o
  12   1   7        211.87        229.39        12.52 o
  13   1   7          0.01          7.60         4.40 o
  14   1   7       2628.41       2518.41        45.57 o
  15   1   7       1000.38        955.28        31.62 o
  16   1   7         24.45         22.66         8.56 o
  17   1   7       1439.32       1440.39        43.63 o
  18   1   7       1941.24       1887.84        50.95 o
  19   1   7         14.20         12.12         8.79 o
  20   1   7          0.33         -5.74        11.21 o
  21   1   7       1069.59       1088.36        42.70 o
  22   1   7        768.85        808.49        40.59 o
  23   1   7        405.66        414.28        31.54 o
  24   1   7          2.27          7.01        15.37 o
  25   1   7         33.26         37.85        19.89 o
  26   1   7        276.75        288.93        36.68 o
   0   2   7       7415.23       8006.70       127.15 o
   1   2   7       1005.70       1127.04        35.93 o
   2   2   7       4184.57       4169.32        63.68 o
   3   2   7        614.76        611.47        21.19 o
   4   2   7       2948.90       3168.78        63.51 o
   5   2   7          1.32          3.37         7.72 o
   6   2   7       5230.25       4896.40        89.67 o
   7   2   7        485.97        457.91        16.93 o
   8   2   7       1571.92       1467.69        29.40 o
   9   2   7        288.58        281.91        13.90 o
  10   2   7        172.03        134.66         9.80 o
  11   2   7        310.83        320.76        14.68 o
  12   2   7       1528.26       1497.49        30.04 o
  13   2   7        110.32        109.33         9.63 o
  14   2   7        266.89        255.35        14.33 o
  15   2   7       1841.26       1901.97        40.65 o
  16   2   7        376.88        373.22        20.28 o
  17   2   7         67.75         65.14        11.90 o
  18   2   7        134.24        117.41        15.53 o
  19   2   7       2132.62       2141.20        63.27 o
  20   2   7         26.27         24.71        13.39 o
  21   2   7         61.49         54.20        13.71 o
  22   2   7        163.67        168.21        22.01 o
  23   2   7         72.28         45.72        16.10 o
  24   2   7        204.69        291.65        31.20 o
  25   2   7          0.01        -21.03        21.03 o
  26   2   7        691.81        765.59        53.04 o
   1   3   7       5716.44       5934.85        65.87 o
   2   3   7       1418.94       1734.31        34.74 o
   3   3   7       3752.22       3918.52        54.75 o
   4   3   7        322.19        394.91        18.60 o
   5   3   7       2752.15       2729.42        47.80 o
   6   3   7        709.84        686.13        24.25 o
   7   3   7        489.12        540.47        23.07 o
   8   3   7        762.59        708.57        27.36 o
   9   3   7        490.35        459.03        20.83 o
  10   3   7        590.27        561.35        23.14 o
  11   3   7        143.50        116.81         9.22 o
  12   3   7        206.74        208.46        12.70 o
  13   3   7        429.96        410.23        21.21 o
  14   3   7         21.59         13.54         7.12 o
  15   3   7         56.40         82.67         9.79 o
  16   3   7        192.86        213.34        16.54 o
  17   3   7        754.06        754.34        34.65 o
  18   3   7        139.87        127.76        17.03 o
  19   3   7         34.85         13.58        14.49 o
  20   3   7        154.01        114.48        19.31 o
  21   3   7        529.01        510.62        38.58 o
  22   3   7         34.27         11.26        13.81 o
  23   3   7         15.80         15.67        17.25 o
  24   3   7         77.75         73.91        16.93 o
  25   3   7        160.53        161.88        30.75 o
   0   4   7      13802.55      14083.17       151.98 o
   1   4   7        530.91        514.79        20.67 o
   2   4   7        557.85        539.14        20.08 o
   3   4   7       2636.64       2515.13        44.40 o
   4   4   7       2965.98       2965.78        57.40 o
   5   4   7        124.21        111.43         8.58 o
   6   4   7       1939.99       1930.29        35.27 o
   7   4   7       5120.51       4946.49        80.38 o
   8   4   7        740.20        746.74        27.59 o
   9   4   7       1391.47       1233.19        38.14 o
  10   4   7         33.36         28.54        10.11 o
  11   4   7       4676.67       4457.19        76.92 o
  12   4   7       1235.31       1204.46        41.17 o
  13   4   7       1747.96       1644.04        46.75 o
  14   4   7       2395.59       2498.34        56.14 o
  15   4   7        398.47        409.31        22.50 o
  16   4   7          0.03          8.66         8.81 o
  17   4   7        129.81        118.82        14.68 o
  18   4   7       1523.57       1553.57        56.89 o
  19   4   7          0.88        -13.88        13.88 o
  20   4   7        362.95        375.61        32.99 o
  21   4   7          2.71         18.10        13.40 o
  22   4   7        127.40        171.47        25.06 o
  23   4   7        494.88        506.60        41.53 o
  24   4   7        144.51        123.81        22.64 o
   1   5   7       5636.44       5485.72        94.33 o
   2   5   7        449.11        480.88        23.03 o
   3   5   7       2117.40       1951.50        45.78 o
   4   5   7        331.64        340.92        25.49 o
   5   5   7       2906.73       2752.79        71.41 o
   6   5   7       1158.46       1254.11        29.32 o
   7   5   7        403.78        496.52        18.55 o
   8   5   7        159.06        175.42        13.02 o
   9   5   7        667.28        702.94        27.02 o
  10   5   7       2526.63       2545.58        52.73 o
  11   5   7        837.29        905.16        35.88 o
  12   5   7        475.28        452.19        26.59 o
  13   5   7        536.40        561.31        30.25 o
  14   5   7       1115.57       1042.92        37.79 o
  15   5   7          2.35          0.14         8.46 o
  16   5   7         83.40         84.12        11.22 o
  17   5   7       1371.61       1443.41        47.77 o
  18   5   7         78.08         60.40        14.38 o
  19   5   7          1.51        -13.25        20.55 o
  20   5   7         20.23         23.17        14.57 o
  21   5   7       1431.82       1499.93        83.17 o
  22   5   7         15.44         -4.41        19.53 o
  23   5   7        242.06        200.21        37.68 o
   0   6   7        785.46        786.13        43.14 o
   1   6   7       3536.53       3669.33        64.54 o
   2   6   7        232.25        232.74        16.45 o
   3   6   7        717.89        814.92        29.24 o
   4   6   7       1187.02       1114.59        41.53 o
   5   6   7       2239.94       2328.87        59.77 o
   6   6   7       1486.48       1499.83        51.71 o
   7   6   7        322.58        312.97        27.12 o
   8   6   7       4151.58       4176.06        81.94 o
   9   6   7         40.53         31.89        10.42 o
  10   6   7       2500.93       2416.64        75.21 o
  11   6   7        119.34        114.06        16.77 o
  12   6   7       5314.12       5408.36       104.62 o
  13   6   7          1.03          4.04        11.25 o
  14   6   7        956.84        982.10        46.24 o
  15   6   7        140.74        157.48        18.69 o
  16   6   7       1138.39       1120.03        42.92 o
  17   6   7        331.54        329.88        27.77 o
  18   6   7        131.41         69.82        14.21 o
  19   6   7        197.27        180.85        25.58 o
  20   6   7          1.04          5.10        19.23 o
  21   6   7        130.45        158.02        29.75 o
  22   6   7        346.56        336.35        42.21 o
   1   7   7          3.44         -0.35         7.44 o
   2   7   7       3493.87       3365.45        66.10 o
   3   7   7        773.51        834.29        38.45 o
   4   7   7       1563.52       1423.23        49.59 o
   5   7   7       2430.09       2467.38        65.02 o
   6   7   7       2644.84       2531.05        77.42 o
   7   7   7        764.70        758.37        43.79 o
   8   7   7        423.08        361.18        31.05 o
   9   7   7       3630.97       3571.69        95.16 o
  10   7   7        294.58        252.98        27.74 o
  11   7   7        219.37        205.27        23.85 o
  12   7   7        162.32        140.72        20.91 o
  13   7   7        692.17        727.76        45.27 o
  14   7   7        129.61        100.82        18.91 o
  15   7   7       1007.98        954.38        52.46 o
  16   7   7        486.31        423.43        32.77 o
  17   7   7          0.02         -2.33        15.81 o
  18   7   7        611.81        567.23        45.80 o
  19   7   7         15.12         16.21        17.68 o
  20   7   7        114.29         45.57        19.78 o
  21   7   7         18.83         50.64        20.65 o
   0   8   7       1449.58       1642.62        89.57 o
   1   8   7        542.58        430.29        29.00 o
   2   8   7         59.55         44.79        11.99 o
   3   8   7          9.93         24.16        11.21 o
   4   8   7        736.20        742.72        43.58 o
   5   8   7        581.07        546.17        38.22 o
   6   8   7        187.91        179.34        23.63 o
   7   8   7          1.21          3.25        13.75 o
   8   8   7        339.55        348.82        32.53 o
   9   8   7         67.28         39.22        16.22 o
  10   8   7        355.52        293.48        30.66 o
  11   8   7         30.17         25.90        14.11 o
  12   8   7        333.02        333.37        33.25 o
  13   8   7         24.58         19.51        15.32 o
  14   8   7        500.46        506.76        40.25 o
  15   8   7         68.36         97.52        21.81 o
  16   8   7        138.12        145.81        28.43 o
  17   8   7        177.44        172.21        26.68 o
  18   8   7        279.46        280.57        34.70 o
  19   8   7         59.87         37.55        21.52 o
   1   9   7        699.58        722.66        44.61 o
   2   9   7        653.42        644.82        49.33 o
   3   9   7       4138.86       4289.58       109.09 o
   4   9   7        449.79        395.74        34.21 o
   5   9   7         80.12        100.18        19.21 o
   6   9   7        126.35        125.92        20.53 o
   7   9   7       2951.76       3229.18        99.69 o
   8   9   7        203.53        148.06        23.41 o
   9   9   7        291.09        374.63        35.04 o
  10   9   7        184.15        207.32        27.50 o
  11   9   7         45.54         53.59        15.69 o
  12   9   7         49.10         17.72        14.92 o
  13   9   7        856.66        976.78        58.52 o
  14   9   7         40.85         19.07        17.92 o
  15   9   7        446.98        426.69        51.68 o
  16   9   7         11.33         30.66        19.80 o
  17   9   7       1400.36       1448.77        78.32 o
   0  10   7       1927.77       2078.52       157.69 o
   1  10   7        227.71        291.19        34.40 o
   2  10   7          9.71         21.77        18.02 o
   3  10   7       1039.38       1032.38        65.06 o
   4  10   7        548.38        516.57        47.41 o
   5  10   7         82.60         85.82        27.13 o
   6  10   7         87.10        102.09        21.39 o
   7  10   7        760.68        702.12        49.59 o
   8  10   7         68.34         57.53        16.96 o
   9  10   7        707.18        648.86        48.19 o
  10  10   7        275.60        295.49        33.88 o
  11  10   7        272.02        369.40        39.07 o
  12  10   7        387.41        425.58        39.22 o
  13  10   7        488.66        484.60        47.78 o
  14  10   7         39.84         37.99        29.50 o
   1  11   7        507.53        495.47        56.05 o
   2  11   7          0.06         -4.19        18.27 o
   3  11   7         62.21         49.01        31.04 o
   4  11   7          9.41         14.65        15.24 o
   5  11   7         20.17         19.08        16.78 o
   6  11   7          1.12         -6.60        19.76 o
   7  11   7        247.29        179.54        29.46 o
   8  11   7        209.73        194.00        39.03 o
   9  11   7        326.27        395.37        43.55 o
  10  11   7         16.83         15.95        32.08 o
   0  12   7        121.91        191.73        55.63 o
   1  12   7         80.45         87.15        27.64 o
   2  12   7        257.79        307.57        47.37 o
   0   0   8        473.40        293.04        36.64 o
   1   0   8       6775.25       8114.49       134.92 o
   2   0   8          4.43         28.12        12.51 o
   3   0   8      13260.21      13696.35       166.30 o
   4   0   8        382.43        271.70        21.10 o
   5   0   8       1021.14       1273.16        41.06 o
   6   0   8       3239.13       2910.72        62.42 o
   7   0   8      11876.96      11595.76       126.20 o
   8   0   8        695.18        742.04        33.22 o
   9   0   8       2798.45       2967.60        65.00 o
  10   0   8       5428.37       5192.35        89.51 o
  11   0   8       9432.21       9031.97       104.70 o
  12   0   8       1370.85       1435.53        41.96 o
  13   0   8       2214.73       2349.72        53.30 o
  14   0   8        360.04        351.76        24.38 o
  15   0   8       3046.82       2777.71       112.80 o
  16   0   8         65.71         47.86        14.81 o
  17   0   8        735.57        654.71        44.94 o
  18   0   8        118.29        106.87        17.01 o
  19   0   8        499.97        486.25        34.61 o
  20   0   8        563.72        578.91        38.59 o
  21   0   8        769.02        728.78        54.17 o
  22   0   8         80.58         38.28        21.85 o
  23   0   8        668.74        728.31        65.64 o
  24   0   8        148.32        204.56        38.07 o
  25   0   8          2.48         -9.92        22.84 o
   1   1   8       5395.49       5865.51        79.67 o
   2   1   8       8467.03       9204.17       102.48 o
   3   1   8        894.28        926.58        30.94 o
   4   1   8        289.00        229.36        15.20 o
   5   1   8       4841.76       4657.10        67.36 o
   6   1   8       1203.43       1095.37        33.33 o
   7   1   8         65.85         41.76         7.84 o
   8   1   8       1747.84       1658.59        39.76 o
   9   1   8       4631.01       4471.66        57.86 o
  10   1   8       1965.99       2024.31        39.65 o
  11   1   8        299.27        301.86        16.25 o
  12   1   8        534.71        539.25        21.08 o
  13   1   8       3723.08       3823.61        54.99 o
  14   1   8        210.29        188.40        13.75 o
  15   1   8       1096.48        961.07        32.57 o
  16   1   8        291.10        258.01        19.51 o
  17   1   8        713.22        724.77        31.72 o
  18   1   8         20.64         16.66        10.99 o
  19   1   8          6.25          7.32         9.93 o
  20   1   8        488.17        506.94        28.08 o
  21   1   8        118.89        111.46        16.69 o
  22   1   8        207.29        141.62        19.59 o
  23   1   8        839.12        874.93        49.32 o
  24   1   8          0.10        -19.69        29.37 o
  25   1   8        249.75        263.36        37.51 o
   0   2   8      11506.72      11208.59       223.56 o
   1   2   8        465.31        417.83        23.95 o
   2   2   8        475.99        565.15        27.76 o
   3   2   8         34.99         55.82        11.84 o
   4   2   8       3957.13       3985.13        57.56 o
   5   2   8          0.25          4.43         4.38 o
   6   2   8        963.58        968.48        41.95 o
   7   2   8       2712.58       2618.12        53.75 o
   8   2   8        170.53        130.72        10.51 o
   9   2   8         47.85         47.57         7.01 o
  10   2   8        266.31        276.23        14.94 o
  11   2   8        745.39        763.36        23.18 o
  12   2   8          3.90          4.35         5.04 o
  13   2   8       1864.51       1841.04        39.61 o
  14   2   8       1914.37       1975.27        46.59 o
  15   2   8         31.29         27.23         8.36 o
  16   2   8         89.34         82.43        12.41 o
  17   2   8       1425.48       1479.25        48.95 o
  18   2   8       1385.76       1380.84        50.77 o
  19   2   8         26.52         17.21        11.05 o
  20   2   8        232.47        246.26        25.61 o
  21   2   8         37.36         28.00        12.03 o
  22   2   8        321.55        321.05        29.24 o
  23   2   8          1.17         11.67        13.19 o
  24   2   8         74.24         80.59        18.32 o
  25   2   8          5.85         48.10        20.84 o
   1   3   8       2595.41       2517.22        40.51 o
   2   3   8      15219.08      14697.80        92.31 o
   3   3   8       4682.02       4683.81        63.11 o
   4   3   8        658.12        648.21        24.64 o
   5   3   8        282.17        303.68        17.46 o
   6   3   8      14446.11      14457.71       150.59 o
   7   3   8       1035.20       1046.29        37.76 o
   8   3   8        137.04         85.56        16.91 o
   9   3   8         28.59         19.66         6.63 o
  10   3   8       1580.44       1581.12        40.22 o
  11   3   8        373.39        415.84        20.94 o
  12   3   8          2.79          6.12         8.06 o
  13   3   8        141.32        132.51        12.72 o
  14   3   8        116.09         79.96        12.00 o
  15   3   8        729.87        665.63        27.43 o
  16   3   8        285.03        305.84        21.30 o
  17   3   8        597.68        642.13        36.12 o
  18   3   8        852.06        868.38        43.14 o
  19   3   8          0.93          4.65        15.26 o
  20   3   8        696.63        718.62        45.12 o
  21   3   8        374.09        371.36        33.82 o
  22   3   8        611.27        777.97        49.29 o
  23   3   8        117.74         69.66        23.28 o
  24   3   8         42.81         67.81        16.65 o
  25   3   8         31.35         44.33        16.94 o
   0   4   8        501.42        394.73        25.22 o
   1   4   8         39.43         50.41         8.31 o
   2   4   8        408.76        384.87        17.54 o
   3   4   8         28.84         36.17         7.01 o
   4   4   8        515.38        471.25        20.94 o
   5   4   8        141.30        124.15        11.70 o
   6   4   8        117.69        114.95        11.43 o
   7   4   8        617.39        605.38        23.86 o
   8   4   8         54.87         55.94         9.69 o
   9   4   8         19.57          7.48         7.42 o
  10   4   8        241.89        228.19        16.73 o
  11   4   8         31.36         13.70         7.05 o
  12   4   8         26.37         22.79         7.96 o
  13   4   8        357.59        395.28        24.04 o
  14   4   8         15.50          7.80         8.14 o
  15   4   8        419.56        401.58        23.18 o
  16   4   8          4.37          7.18         7.97 o
  17   4   8        690.99        718.70        33.79 o
  18   4   8        497.02        466.35        32.42 o
  19   4   8          0.02        -13.26        13.27 o
  20   4   8          0.81         -8.27        13.91 o
  21   4   8         95.14        120.01        21.00 o
  22   4   8        294.48        282.36        30.23 o
  23   4   8         19.46         32.12        28.08 o
  24   4   8         60.80        101.51        23.96 o
   1   5   8         55.75         42.10         9.12 o
   2   5   8       2601.38       2524.99        62.90 o
   3   5   8        671.91        587.61        36.08 o
   4   5   8        589.67        563.99        24.71 o
   5   5   8       3442.76       3513.31        59.84 o
   6   5   8        877.50        787.00        34.17 o
   7   5   8        231.49        255.47        20.64 o
   8   5   8        581.31        617.26        32.15 o
   9   5   8       4688.18       4736.57        92.32 o
  10   5   8       1139.50       1065.14        43.68 o
  11   5   8        950.70        983.32        43.09 o
  12   5   8        776.73        673.97        36.48 o
  13   5   8        948.49       1026.98        45.86 o
  14   5   8        816.03        811.02        39.14 o
  15   5   8        164.79        170.46        18.10 o
  16   5   8       2368.38       2251.35        59.86 o
  17   5   8          7.42         15.69        10.12 o
  18   5   8        820.80        866.66        48.69 o
  19   5   8         33.74         31.01        14.61 o
  20   5   8        159.69        126.40        27.12 o
  21   5   8          6.91          0.01        16.31 o
  22   5   8       1360.72       1468.85        85.05 o
  23   5   8          3.74        -10.62        22.56 o
   0   6   8       3610.76       3503.84        90.70 o
   1   6   8        399.13        446.24        23.27 o
   2   6   8        797.50        760.66        28.97 o
   3   6   8        771.45        711.06        34.07 o
   4   6   8       1014.83        991.69        40.79 o
   5   6   8          2.96         10.42         9.40 o
   6   6   8       1926.93       1887.97        55.51 o
   7   6   8        651.39        724.65        41.29 o
   8   6   8          0.35          2.02        12.84 o
   9   6   8        219.41        251.87        26.73 o
  10   6   8         21.38          9.34        11.05 o
  11   6   8       2504.19       2628.62        73.30 o
  12   6   8         17.77         13.29        10.39 o
  13   6   8        808.51        791.18        42.26 o
  14   6   8        351.76        372.85        29.50 o
  15   6   8        927.79        913.82        43.00 o
  16   6   8        103.04        108.55        14.36 o
  17   6   8        650.90        679.76        40.13 o
  18   6   8         88.54         52.25        19.03 o
  19   6   8         14.05         34.94        14.37 o
  20   6   8        102.54        132.05        27.13 o
  21   6   8        126.69        144.85        29.35 o
  22   6   8          0.07         14.54        19.12 o
   1   7   8         12.96          7.64         8.70 o
   2   7   8        115.34        139.57        16.43 o
   3   7   8         21.86         30.06        12.88 o
   4   7   8         71.90         72.15        12.35 o
   5   7   8        184.99        154.40        20.83 o
   6   7   8        372.31        386.12        31.40 o
   7   7   8         15.00         25.44        11.71 o
   8   7   8        356.34        262.03        26.41 o
   9   7   8        333.97        326.00        30.56 o
  10   7   8        423.17        360.68        31.99 o
  11   7   8         15.30         17.73        15.42 o
  12   7   8        188.19        168.86        22.18 o
  13   7   8         13.15         14.83        12.49 o
  14   7   8        181.28        198.20        25.23 o
  15   7   8        105.18         95.57        19.64 o
  16   7   8          4.49         24.20        13.66 o
  17   7   8        207.87        167.16        24.30 o
  18   7   8        413.97        449.45        50.79 o
  19   7   8          0.31          7.22        19.61 o
  20   7   8        205.82        224.76        40.68 o
   0   8   8         45.66         34.71        16.58 o
   1   8   8         34.94         19.02        10.77 o
   2   8   8        232.70        243.56        25.57 o
   3   8   8        889.38        842.03        41.32 o
   4   8   8          3.00         11.67        15.06 o
   5   8   8        101.47         82.11        16.53 o
   6   8   8        551.45        557.86        39.98 o
   7   8   8       3796.04       3747.75       102.71 o
   8   8   8        172.80        141.99        21.72 o
   9   8   8        814.90        729.03        46.98 o
  10   8   8         28.06         29.84        13.71 o
  11   8   8       1666.10       1733.35        72.83 o
  12   8   8        604.47        600.42        43.85 o
  13   8   8        480.55        462.52        39.26 o
  14   8   8         69.31         36.02        15.17 o
  15   8   8        687.96        695.43        54.30 o
  16   8   8        124.39        132.47        25.03 o
  17   8   8         32.17         42.89        17.99 o
  18   8   8         11.39         31.88        16.72 o
  19   8   8        321.74        343.10        43.41 o
   1   9   8         29.81         11.23        14.00 o
   2   9   8        523.19        458.41        42.15 o
   3   9   8        232.81        214.68        29.57 o
   4   9   8        154.82        154.52        28.92 o
   5   9   8        491.63        500.73        39.35 o
   6   9   8         67.09         68.37        17.20 o
   7   9   8         91.21         71.92        17.88 o
   8   9   8          2.02        -10.63        14.74 o
   9   9   8       1185.33       1260.45        65.02 o
  10   9   8         37.68         21.17        17.10 o
  11   9   8         20.89         29.63        20.07 o
  12   9   8         22.43         23.37        18.13 o
  13   9   8        481.94        504.35        42.51 o
  14   9   8        431.77        393.74        42.37 o
  15   9   8          0.86         18.70        19.00 o
  16   9   8         30.67         19.15        23.93 o
   0  10   8       3022.61       3437.00       196.88 o
   1  10   8         65.29         72.65        29.16 o
   2  10   8          0.79          6.58        19.59 o
   3  10   8         71.83        121.27        26.47 o
   4  10   8       1460.83       1747.30        86.34 o
   5  10   8        147.46        119.46        24.21 o
   6  10   8          2.31         19.89        18.03 o
   7  10   8        160.76        239.62        33.95 o
   8  10   8         80.72         46.03        18.03 o
   9  10   8         79.69         96.43        31.28 o
  10  10   8         98.42        118.64        22.14 o
  11  10   8         19.70          0.84        15.15 o
  12  10   8          0.04          1.17        15.48 o
  13  10   8        286.01        236.77        30.93 o
   1  11   8        132.22        212.57        47.34 o
   2  11   8       2178.21       2349.53       120.76 o
   3  11   8        197.32        206.18        45.35 o
   4  11   8         23.01         46.69        21.30 o
   5  11   8          7.60         28.89        26.92 o
   6  11   8        699.15        641.87        56.23 o
   7  11   8         20.60         14.28        19.48 o
   8  11   8          5.91        -17.78        17.78 o
   9  11   8         30.42         49.39        22.91 o
   1   1   9         21.46         28.75         8.07 o
   2   1   9         54.09         44.00        11.09 o
   3   1   9        492.12        500.69        25.96 o
   4   1   9        606.62        516.07        25.21 o
   5   1   9        203.02        199.83        15.31 o
   6   1   9       9511.24       9495.10       103.16 o
   7   1   9          2.66         24.07         8.19 o
   8   1   9       2077.78       1781.30        43.44 o
   9   1   9         84.46        109.34        11.42 o
  10   1   9      19806.62      20016.66       130.30 o
  11   1   9          0.00         12.60         7.35 o
  12   1   9        300.72        258.99        16.12 o
  13   1   9         10.51         28.07         7.23 o
  14   1   9       7839.93       8033.80        94.69 o
  15   1   9          1.02          7.01        10.52 o
  16   1   9         32.09         63.06        13.67 o
  17   1   9        364.92        319.73        26.38 o
  18   1   9        454.98        445.23        29.88 o
  19   1   9         97.37        101.10        15.35 o
  20   1   9          1.61         -7.21        16.04 o
  21   1   9        114.71         59.97        13.77 o
  22   1   9          0.55        -13.20        23.38 o
  23   1   9         66.00         73.85        18.21 o
  24   1   9        105.74        117.69        21.11 o
  25   1   9         57.98         54.93        22.52 o
   0   2   9       7372.59       7840.21       197.70 o
   1   2   9       1420.23       1427.65        52.58 o
   2   2   9         16.80         16.20         9.73 o
   3   2   9          2.50         11.19         8.94 o
   4   2   9        723.05        798.50        35.92 o
   5   2   9       3288.81       3061.60        51.06 o
   6   2   9        607.11        626.71        22.72 o
   7   2   9        228.09        189.70        11.98 o
   8   2   9        203.20        218.11        13.79 o
   9   2   9        212.61        201.00        13.91 o
  10   2   9       1341.21       1367.98        34.91 o
  11   2   9         62.46         66.42         9.49 o
  12   2   9        222.05        168.35        14.06 o
  13   2   9        347.55        357.13        22.49 o
  14   2   9          0.90         16.01         8.60 o
  15   2   9         80.16         92.68        13.21 o
  16   2   9        967.45        899.22        42.43 o
  17   2   9          0.80          9.25        11.98 o
  18   2   9        134.78        101.00        14.82 o
  19   2   9        243.95        264.98        22.92 o
  20   2   9        217.53        217.22        24.91 o
  21   2   9        410.03        356.44        32.04 o
  22   2   9         45.20         19.11        14.36 o
  23   2   9         64.34         33.95        14.96 o
  24   2   9         53.94         23.07        17.58 o
   1   3   9        520.71        516.29        20.38 o
   2   3   9        327.34        431.78        19.70 o
   3   3   9        788.42        738.46        40.36 o
   4   3   9       3193.26       3391.73        58.32 o
   5   3   9          2.40          9.74         9.05 o
   6   3   9        856.92        684.47        31.06 o
   7   3   9          0.05         -1.10         7.77 o
   8   3   9        206.42        263.14        18.84 o
   9   3   9       1397.11       1300.83        41.03 o
  10   3   9       1767.26       1615.76        46.15 o
  11   3   9         18.40         16.33         7.76 o
  12   3   9        921.46        822.51        36.44 o
  13   3   9       1027.85       1027.92        36.35 o
  14   3   9        232.66        209.57        16.63 o
  15   3   9          6.58         10.04         9.33 o
  16   3   9       1440.92       1411.66        44.37 o
  17   3   9         80.19         88.01        16.99 o
  18   3   9          0.81         -1.91        11.20 o
  19   3   9        112.67        123.53        18.61 o
  20   3   9        238.46        275.88        28.66 o
  21   3   9         16.86         32.29        18.77 o
  22   3   9          0.47         -7.92        15.84 o
  23   3   9         57.31         63.58        19.00 o
  24   3   9         77.52         93.87        22.64 o
   0   4   9       1410.11       1482.19        66.40 o
   1   4   9      14090.98      14295.04       130.55 o
   2   4   9         48.70         83.76        12.10 o
   3   4   9       3628.51       3572.40        55.68 o
   4   4   9         46.62         69.71        10.06 o
   5   4   9      13118.88      13286.53       188.25 o
   6   4   9        241.41        274.64        17.90 o
   7   4   9        390.89        395.22        20.81 o
   8   4   9        719.67        746.73        34.72 o
   9   4   9       2829.35       2613.14        66.22 o
  10   4   9       1601.47       1615.62        47.67 o
  11   4   9       1951.21       2005.27        53.67 o
  12   4   9         81.54        107.77        13.27 o
  13   4   9        120.48        128.29        13.87 o
  14   4   9        277.93        292.32        20.67 o
  15   4   9       6081.17       6374.42        95.68 o
  16   4   9        211.99        211.68        17.66 o
  17   4   9        558.22        596.35        31.42 o
  18   4   9         14.36         -0.81        11.01 o
  19   4   9       4858.82       5386.02       134.86 o
  20   4   9         87.62         69.79        30.33 o
  21   4   9         82.62         72.47        20.85 o
  22   4   9         79.85        129.72        24.83 o
  23   4   9       1364.47       1591.93        80.57 o
   1   5   9        231.54        217.20        15.63 o
   2   5   9         57.21         32.83         6.98 o
   3   5   9          0.35          0.81         8.25 o
   4   5   9         48.65         29.64        11.02 o
   5   5   9        698.45        614.64        35.93 o
   6   5   9         54.77         35.30         9.51 o
   7   5   9          4.41          9.40         9.15 o
   8   5   9         32.59         39.70         9.62 o
   9   5   9       1195.78       1082.68        44.25 o
  10   5   9        106.03        130.20        16.40 o
  11   5   9        145.16        131.46        16.30 o
  12   5   9        239.77        269.29        24.62 o
  13   5   9        761.26        658.04        37.09 o
  14   5   9        413.52        442.13        29.75 o
  15   5   9          3.47        -10.01        11.55 o
  16   5   9        771.05        877.35        38.62 o
  17   5   9         85.01        114.11        16.21 o
  18   5   9        206.58        216.43        35.95 o
  19   5   9         84.39         94.13        24.79 o
  20   5   9        898.79       1045.14        62.60 o
  21   5   9         66.59         84.61        23.91 o
  22   5   9        156.11        176.66        27.56 o
   0   6   9       1451.37       1297.60        56.10 o
   1   6   9       1270.41       1330.82        46.52 o
   2   6   9        140.99        117.47        14.81 o
   3   6   9        159.53        144.91        16.82 o
   4   6   9       1373.37       1288.21        47.61 o
   5   6   9         48.23         33.86         9.90 o
   6   6   9        246.04        204.13        19.89 o
   7   6   9        509.35        506.73        35.10 o
   8   6   9        413.54        424.43        34.14 o
   9   6   9        510.82        501.74        35.95 o
  10   6   9         44.61         28.63        14.20 o
  11   6   9       1512.21       1508.80        63.27 o
  12   6   9          7.50         21.44        13.10 o
  13   6   9          0.06        -12.28        12.28 o
  14   6   9        321.45        325.53        27.53 o
  15   6   9         83.75        105.20        16.38 o
  16   6   9         11.62         35.15        11.34 o
  17   6   9        625.78        701.25        38.62 o
  18   6   9        236.82        255.79        27.56 o
  19   6   9        414.71        348.86        35.14 o
  20   6   9          4.86         23.35        24.43 o
  21   6   9        258.55        278.94        37.41 o
   1   7   9        124.73         93.79        15.49 o
   2   7   9       1982.33       1843.33        65.97 o
   3   7   9        134.00        132.08        18.25 o
   4   7   9       3189.17       3319.48        82.98 o
   5   7   9        718.55        687.07        42.01 o
   6   7   9       5528.10       5610.75       120.10 o
   7   7   9         11.45         32.13        15.74 o
   8   7   9       2898.46       2794.86        87.21 o
   9   7   9        140.10        156.92        22.97 o
  10   7   9       5378.58       5540.32       125.79 o
  11   7   9        253.26        229.30        27.56 o
  12   7   9         21.95         15.80        14.56 o
  13   7   9         14.02         -0.02        14.30 o
  14   7   9       2531.43       2977.91        96.03 o
  15   7   9          0.71         12.93        13.34 o
  16   7   9        146.67        129.95        19.79 o
  17   7   9         17.18         -2.30        12.64 o
  18   7   9        411.66        457.62        46.52 o
  19   7   9        155.87        151.15        44.29 o
  20   7   9        129.51        152.05        33.07 o
   0   8   9        469.52        567.54        56.48 o
   1   8   9         50.56         49.07        16.28 o
   2   8   9        222.75        221.11        24.98 o
   3   8   9        372.66        371.01        36.53 o
   4   8   9        994.59        944.50        58.85 o
   5   8   9         22.50         23.31        11.26 o
   6   8   9        471.97        391.84        34.23 o
   7   8   9        227.86        236.29        27.89 o
   8   8   9        791.75        693.56        46.50 o
   9   8   9         78.49         44.42        15.77 o
  10   8   9          8.17        -10.18        14.49 o
  11   8   9        472.29        405.18        36.22 o
  12   8   9         92.22         87.28        19.15 o
  13   8   9        417.59        379.62        36.55 o
  14   8   9        147.34        171.01        23.80 o
  15   8   9        381.37        339.58        35.38 o
  16   8   9         50.43         33.97        40.38 o
  17   8   9        349.82        308.44        34.84 o
  18   8   9         98.75        101.44        24.36 o
   1   9   9        276.03        364.24        38.91 o
   2   9   9        174.23        175.57        27.87 o
   3   9   9          3.43         13.15        18.58 o
   4   9   9        781.24        798.49        57.30 o
   5   9   9        642.36        586.09        49.30 o
   6   9   9         33.13         22.95        16.58 o
   7   9   9         49.66         36.90        16.52 o
   8   9   9        127.04        117.96        21.31 o
   9   9   9        186.47        224.50        28.21 o
  10   9   9        987.06       1057.84        60.68 o
  11   9   9        168.93        151.25        24.95 o
  12   9   9         97.92         46.88        16.55 o
  13   9   9         65.94         60.30        26.50 o
  14   9   9        426.92        442.32        40.70 o
  15   9   9          0.67        -20.46        20.46 o
   0  10   9        136.56         55.41        33.00 o
   1  10   9       3788.49       4042.12       153.68 o
   2  10   9          0.55         28.87        23.07 o
   3  10   9       2970.36       3146.59       121.36 o
   4  10   9          8.82         -3.23        19.97 o
   5  10   9        797.39        802.78        60.15 o
   6  10   9         33.10         20.95        16.99 o
   7  10   9        159.00        143.06        26.66 o
   8  10   9          1.57          8.48        27.39 o
   9  10   9         79.32         73.06        32.94 o
  10  10   9        198.82        242.33        35.62 o
  11  10   9         31.72         40.82        23.14 o
  12  10   9          0.01          3.99        13.53 o
   1  11   9         13.53        -26.05        26.05 o
   2  11   9          6.59          7.13        20.50 o
   3  11   9         58.31         52.24        23.66 o
   4  11   9         11.17         26.98        28.21 o
   5  11   9        151.15        143.76        29.59 o
   6  11   9        174.42        231.41        36.18 o
   7  11   9          1.87          0.32        19.23 o
   0   0  10       1111.32       1462.64        86.91 o
   1   0  10       2268.90       2014.33        72.66 o
   2   0  10        247.65        275.02        28.40 o
   3   0  10      13364.78      13204.83       184.62 o
   4   0  10          0.44         21.79        11.85 o
   5   0  10       7058.18       7167.31       117.43 o
   6   0  10         70.22         92.92        18.70 o
   7   0  10      22911.12      22959.72       233.60 o
   8   0  10         34.07        106.00        16.35 o
   9   0  10      13187.40      13415.37       153.69 o
  10   0  10        279.22        313.18        25.48 o
  11   0  10      10523.08      10178.61       135.84 o
  12   0  10          4.67          9.66         8.49 o
  13   0  10       2297.93       2564.85        97.49 o
  14   0  10        586.77        517.94        39.11 o
  15   0  10       2546.15       2432.96        93.64 o
  16   0  10        170.13        137.56        30.69 o
  17   0  10          5.41          6.86        23.16 o
  18   0  10       1610.32       1562.85        95.79 o
  19   0  10        671.36        652.43        57.66 o
  20   0  10        215.41        198.11        33.63 o
  21   0  10        134.75        112.34        24.86 o
  22   0  10        518.21        505.00        54.63 o
  23   0  10        484.33        524.90        57.59 o
  24   0  10        146.94        111.17        62.42 o
   1   1  10        387.83        394.95        18.55 o
   2   1  10        344.24        354.91        21.55 o
   3   1  10       1530.04       1364.63        45.53 o
   4   1  10       1945.15       1987.68        55.56 o
   5   1  10       2088.47       2177.72        51.54 o
   6   1  10       3558.74       3681.87        67.66 o
   7   1  10        592.20        516.64        24.61 o
   8   1  10        216.12        180.60        16.28 o
   9   1  10        976.65       1032.40        35.34 o
  10   1  10       1517.03       1478.77        38.74 o
  11   1  10         75.87         77.88        10.01 o
  12   1  10        101.46        160.12        14.39 o
  13   1  10        309.72        268.96        19.56 o
  14   1  10         71.48         60.82        14.90 o
  15   1  10       1140.35       1077.22        46.18 o
  16   1  10        157.52        114.23        15.93 o
  17   1  10        193.97        178.08        20.78 o
  18   1  10          8.18        -12.67        13.20 o
  19   1  10          8.78         -1.32        12.76 o
  20   1  10        617.34        548.99        35.51 o
  21   1  10          0.08        -10.86        14.38 o
  22   1  10         88.00         97.12        18.43 o
  23   1  10        285.96        261.17        30.15 o
  24   1  10        105.62        112.17        23.96 o
   0   2  10       2877.81       2835.60       126.68 o
   1   2  10         89.29         41.95        14.35 o
   2   2  10        202.92        172.59        20.35 o
   3   2  10         14.11         26.19         8.67 o
   4   2  10        128.54         96.32        12.95 o
   5   2  10        331.56        284.79        21.00 o
   6   2  10       1652.44       1559.99        49.08 o
   7   2  10         97.27        122.92        15.01 o
   8   2  10       4223.28       4060.30        61.08 o
   9   2  10         21.41         18.49         8.44 o
  10   2  10        177.28        209.56        17.78 o
  11   2  10          4.20         17.74         7.24 o
  12   2  10       1812.28       1799.53        45.83 o
  13   2  10       1504.37       1412.40        45.81 o
  14   2  10        786.08        781.54        34.71 o
  15   2  10        376.56        391.89        27.50 o
  16   2  10        181.56        173.01        22.32 o
  17   2  10       1738.65       1725.40        65.85 o
  18   2  10        182.18        208.37        22.99 o
  19   2  10        317.00        341.56        29.82 o
  20   2  10        149.15        161.00        21.08 o
  21   2  10         29.29         43.15        19.08 o
  22   2  10         44.72         47.45        14.82 o
  23   2  10         14.24         16.71        20.70 o
  24   2  10         91.76         71.07        17.45 o
   1   3  10        251.92        204.70        15.11 o
   2   3  10       9891.16       9413.92       248.40 o
   3   3  10       2278.62       2134.41        55.43 o
   4   3  10        438.80        369.64        20.83 o
   5   3  10         35.89         66.32        12.75 o
   6   3  10       4659.88       4583.86        82.96 o
   7   3  10        518.47        484.62        25.93 o
   8   3  10        522.55        613.65        29.15 o
   9   3  10         14.88         17.68         7.96 o
  10   3  10       1124.97       1002.93        38.23 o
  11   3  10         36.49         33.99         9.94 o
  12   3  10       3056.07       3071.85        71.77 o
  13   3  10        208.18        207.70        20.31 o
  14   3  10       1017.35        918.75        38.65 o
  15   3  10         15.79          5.69         9.16 o
  16   3  10       2219.51       2403.12        62.79 o
  17   3  10         65.84         87.83        16.56 o
  18   3  10       1532.91       1488.22        63.42 o
  19   3  10          9.37         -6.72        13.90 o
  20   3  10        769.77        878.55        56.31 o
  21   3  10        423.07        461.36        41.72 o
  22   3  10       1104.23       1280.74        69.93 o
  23   3  10         96.99        130.42        34.62 o
   0   4  10        286.22        309.65        26.23 o
   1   4  10        134.67        125.90        14.49 o
   2   4  10         22.56         33.24        10.08 o
   3   4  10          1.39          3.59         4.72 o
   4   4  10       1755.04       1908.20        65.31 o
   5   4  10        443.40        499.14        23.82 o
   6   4  10          4.40         -2.64         7.13 o
   7   4  10         14.16          9.37         9.03 o
   8   4  10       1380.06       1354.03        48.32 o
   9   4  10        785.98        767.69        37.11 o
  10   4  10         60.90         33.57         9.25 o
  11   4  10        387.37        428.43        29.82 o
  12   4  10          0.01        -15.19        15.19 o
  13   4  10         41.49         43.86        11.47 o
  14   4  10        548.08        462.34        26.95 o
  15   4  10        677.08        717.19        36.00 o
  16   4  10         12.12         15.70        11.11 o
  17   4  10        111.16        128.64        18.90 o
  18   4  10        106.90        105.49        21.50 o
  19   4  10        234.68        213.20        28.47 o
  20   4  10         27.50         39.32        16.95 o
  21   4  10        634.90        718.11        52.77 o
  22   4  10          0.45          0.98        16.76 o
  23   4  10        119.56        153.43        30.04 o
   1   5  10        599.32        588.51        30.00 o
   2   5  10       5043.24       4978.02        87.67 o
   3   5  10        249.75        252.33        20.68 o
   4   5  10          0.33         11.22         8.65 o
   5   5  10        585.67        612.48        37.06 o
   6   5  10       2004.26       1931.24        66.05 o
   7   5  10         87.10         56.02        17.34 o
   8   5  10        725.54        627.18        39.12 o
   9   5  10       1840.34       1762.76        65.66 o
  10   5  10         82.37         77.85        13.26 o
  11   5  10        871.34        867.87        42.61 o
  12   5  10        292.87        259.01        24.50 o
  13   5  10         11.29         -7.15        10.92 o
  14   5  10         66.80         50.13        13.09 o
  15   5  10        886.37        904.22        41.63 o
  16   5  10        469.94        415.07        33.75 o
  17   5  10        238.82        296.85        25.15 o
  18   5  10       1167.32       1183.44        71.56 o
  19   5  10          0.79          4.43        17.06 o
  20   5  10        280.35        225.91        32.74 o
  21   5  10        117.41         91.85        31.71 o
  22   5  10       1106.63       1246.93        72.22 o
   0   6  10        509.13        418.28        61.14 o
   1   6  10       1008.50        966.83        62.20 o
   2   6  10        216.97        231.73        25.35 o
   3   6  10       1705.26       1682.61        77.29 o
   4   6  10        276.12        241.46        24.50 o
   5   6  10          3.30          0.60        13.47 o
   6   6  10        163.76        171.37        22.09 o
   7   6  10       1239.80       1088.37        52.78 o
   8   6  10        172.80        192.21        23.63 o
   9   6  10         67.74         86.46        17.64 o
  10   6  10         12.48         28.96        13.96 o
  11   6  10       1095.70       1073.20        54.79 o
  12   6  10        582.57        580.00        41.81 o
  13   6  10       1659.07       1757.86        72.06 o
  14   6  10         39.87         66.94        19.56 o
  15   6  10        117.67        121.77        20.16 o
  16   6  10          3.13         19.91        12.44 o
  17   6  10       1180.40       1288.14        73.17 o
  18   6  10        290.61        369.12        42.07 o
  19   6  10          4.10        -12.19        21.80 o
  20   6  10         57.49         52.24        20.81 o
   1   7  10         70.18         69.83        15.90 o
   2   7  10        397.38        413.84        33.11 o
   3   7  10        198.67        233.61        24.90 o
   4   7  10        833.25        798.48        40.40 o
   5   7  10         49.92         75.25        16.07 o
   6   7  10          0.90         -2.15        13.25 o
   7   7  10        273.68        226.31        26.49 o
   8   7  10        307.92        340.26        32.35 o
   9   7  10         18.39         18.24        14.25 o
  10   7  10          4.41         -8.27        14.44 o
  11   7  10         11.58          4.84        12.02 o
  12   7  10          1.83         -3.16        13.10 o
  13   7  10          0.65        -10.73        13.44 o
  14   7  10        103.59        107.85        23.05 o
  15   7  10        108.61         90.00        19.96 o
  16   7  10         28.57         34.63        15.22 o
  17   7  10        265.98        257.71        33.77 o
  18   7  10         31.82         37.65        29.73 o
  19   7  10         46.33         22.68        25.54 o
   0   8  10        250.67        196.24        38.20 o
   1   8  10          6.42         10.68        10.98 o
   2   8  10         95.54        117.25        20.49 o
   3   8  10        710.59        625.25        49.20 o
   4   8  10         52.02         32.59        17.16 o
   5   8  10         32.81         -3.26        21.14 o
   6   8  10        933.21        917.44        60.29 o
   7   8  10       2769.80       2960.68       107.35 o
   8   8  10         94.96         99.37        17.99 o
   9   8  10        457.03        453.10        38.35 o
  10   8  10        360.42        357.59        35.38 o
  11   8  10       2422.66       2433.52        89.89 o
  12   8  10        715.25        741.02        50.63 o
  13   8  10        471.91        499.75        41.28 o
  14   8  10        152.73        109.28        21.03 o
  15   8  10       1137.94       1198.84        65.52 o
  16   8  10        639.88        716.63        57.91 o
  17   8  10          0.10        -19.12        20.88 o
   1   9  10         18.17         -1.82        15.65 o
   2   9  10        380.25        367.49        39.16 o
   3   9  10        218.48        263.53        33.87 o
   4   9  10         66.59         60.10        17.45 o
   5   9  10          0.64        -13.22        17.52 o
   6   9  10          4.71         10.54        19.85 o
   7   9  10         85.30         57.59        19.90 o
   8   9  10        354.52        335.22        39.20 o
   9   9  10         29.50          4.34        16.59 o
  10   9  10         76.67         98.88        19.62 o
  11   9  10         53.79         42.24        14.78 o
  12   9  10        340.41        398.88        39.27 o
  13   9  10         12.76         25.15        15.36 o
  14   9  10         11.39         -9.38        21.97 o
   0  10  10       1109.16       1092.59       115.61 o
   1  10  10        526.66        534.78        56.89 o
   2  10  10        140.08        117.55        36.44 o
   3  10  10         35.04         -8.56        17.63 o
   4  10  10        365.69        453.48        46.62 o
   5  10  10        147.31        175.38        29.77 o
   6  10  10        232.08        155.59        28.81 o
   7  10  10         95.76         97.50        23.91 o
   8  10  10         24.59         15.99        17.38 o
   9  10  10         42.61         37.57        22.67 o
  10  10  10         16.48         56.52        24.60 o
  11  10  10         24.20         39.01        18.83 o
   1  11  10          6.48        -26.65        26.65 o
   2  11  10       3041.38       3474.32       183.59 o
   3  11  10          0.15         -0.27        25.70 o
   4  11  10        380.48        528.76        60.79 o
   5  11  10        104.62         50.72        18.40 o
   1   1  11       1631.89       1621.57        39.10 o
   2   1  11       3646.74       3594.56        71.12 o
   3   1  11       2780.18       2647.15        62.12 o
   4   1  11          0.42          9.67         8.81 o
   5   1  11        582.87        484.46        26.38 o
   6   1  11       6322.14       6051.60        91.79 o
   7   1  11        198.16        176.56        15.36 o
   8   1  11         19.29         28.92         8.95 o
   9   1  11       2826.85       2727.70        63.80 o
  10   1  11       3090.23       3138.26        60.95 o
  11   1  11        444.06        489.08        27.60 o
  12   1  11         88.75         82.63        11.51 o
  13   1  11        340.38        302.87        23.07 o
  14   1  11        634.51        627.35        34.02 o
  15   1  11        586.99        556.01        36.78 o
  16   1  11        946.50        916.34        42.90 o
  17   1  11        507.97        539.68        36.49 o
  18   1  11        582.07        602.91        41.99 o
  19   1  11         25.33         23.15        14.82 o
  20   1  11        464.52        447.66        46.26 o
  21   1  11        590.15        629.08        40.08 o
  22   1  11        535.16        583.25        40.17 o
  23   1  11         76.51         53.56        18.13 o
   0   2  11        399.45        483.52        56.75 o
   1   2  11        562.20        509.46        40.85 o
   2   2  11       3365.00       3121.19        78.66 o
   3   2  11         64.23         79.40        15.38 o
   4   2  11          0.82          8.65        10.18 o
   5   2  11        209.14        202.16        19.90 o
   6   2  11       6810.44       6803.13       107.17 o
   7   2  11         44.43         46.39        12.11 o
   8   2  11        677.41        564.38        31.89 o
   9   2  11          7.92          2.55         8.38 o
  10   2  11        328.12        309.83        22.57 o
  11   2  11        348.49        363.23        24.63 o
  12   2  11        158.12        131.75        15.54 o
  13   2  11        387.50        397.58        26.18 o
  14   2  11        816.63        817.66        38.83 o
  15   2  11          0.07         -5.12         9.83 o
  16   2  11         20.01         21.61        13.77 o
  17   2  11        213.90        213.12        25.08 o
  18   2  11        300.55        239.67        24.41 o
  19   2  11        120.93        127.54        18.51 o
  20   2  11          0.32         -1.79        13.61 o
  21   2  11          5.99        -19.15        19.15 o
  22   2  11        271.67        295.65        33.60 o
  23   2  11         35.44         24.71        25.44 o
   1   3  11          0.10          6.21         9.04 o
   2   3  11        138.66        133.99        19.45 o
   3   3  11        171.89        140.84        18.68 o
   4   3  11         99.55         73.99        12.38 o
   5   3  11         23.26         -1.16        10.13 o
   6   3  11       2041.39       1919.93        51.87 o
   7   3  11          3.94          7.26         7.93 o
   8   3  11        119.94        109.66        15.43 o
   9   3  11        165.45        125.94        14.80 o
  10   3  11        786.34        733.03        34.38 o
  11   3  11        565.04        454.05        25.64 o
  12   3  11         18.33         15.67         9.96 o
  13   3  11        166.26        161.94        17.40 o
  14   3  11         56.80         51.63        11.06 o
  15   3  11        354.61        314.94        26.94 o
  16   3  11        410.94        342.14        29.27 o
  17   3  11        175.49        156.63        21.12 o
  18   3  11         26.62         23.57        15.94 o
  19   3  11          7.35         -5.27        30.68 o
  20   3  11        102.39        110.19        25.57 o
  21   3  11         62.54         40.32        18.78 o
  22   3  11          0.43        -13.92        21.08 o
   0   4  11       9217.63       9291.94       194.98 o
   1   4  11       1853.37       1805.31        53.25 o
   2   4  11          4.55         -5.85         8.87 o
   3   4  11       5030.93       4970.50        89.89 o
   4   4  11       2010.52       1864.28        55.77 o
   5   4  11       2423.35       2395.95        63.04 o
   6   4  11        260.37        266.35        22.48 o
   7   4  11       6445.35       6492.33       105.50 o
   8   4  11       1480.27       1512.30        54.02 o
   9   4  11       1969.87       1894.49        56.43 o
  10   4  11        272.64        241.96        20.78 o
  11   4  11       3527.37       3603.88        90.13 o
  12   4  11       2446.51       2551.12        74.92 o
  13   4  11        364.46        370.47        27.78 o
  14   4  11        148.18        170.99        18.11 o
  15   4  11       2671.11       2869.98        69.91 o
  16   4  11          1.08         -1.91        11.31 o
  17   4  11         42.97         31.76        13.84 o
  18   4  11        373.90        385.53        34.84 o
  19   4  11       1382.91       1291.17        68.30 o
  20   4  11       1112.83       1331.41        86.32 o
  21   4  11         11.80         13.40        18.60 o
  22   4  11         29.12         27.03        17.40 o
   1   5  11       1170.96       1212.53        44.44 o
   2   5  11        205.36        208.14        19.07 o
   3   5  11        595.69        545.12        30.95 o
   4   5  11        517.55        495.15        29.80 o
   5   5  11        765.61        741.80        41.81 o
   6   5  11        389.31        430.45        32.85 o
   7   5  11         15.52         31.75        11.78 o
   8   5  11        322.96        329.92        29.77 o
   9   5  11         26.16         72.52        16.57 o
  10   5  11        136.32        113.86        18.03 o
  11   5  11        258.87        250.65        27.75 o
  12   5  11        157.90        169.55        24.20 o
  13   5  11        299.64        305.63        30.42 o
  14   5  11         14.49         18.11        14.70 o
  15   5  11         10.91         23.20        12.41 o
  16   5  11        276.41        304.99        29.71 o
  17   5  11        139.29        111.59        27.74 o
  18   5  11         37.88         21.74        15.45 o
  19   5  11          0.47         -6.52        17.87 o
  20   5  11        197.39        199.15        30.26 o
  21   5  11        407.05        523.56        51.77 o
   0   6  11          0.15        -18.11        23.71 o
   1   6  11         23.40         23.38        15.89 o
   2   6  11        293.88        234.64        33.92 o
   3   6  11          8.29         14.50        13.10 o
   4   6  11        167.28        155.88        24.34 o
   5   6  11         43.57         35.86        15.86 o
   6   6  11        365.96        324.30        29.88 o
   7   6  11          0.95         -3.91        13.72 o
   8   6  11       1977.55       1888.42        72.35 o
   9   6  11         83.53         70.58        16.10 o
  10   6  11         18.88         12.50        17.20 o
  11   6  11         40.51         52.71        16.60 o
  12   6  11       1795.59       1784.83        73.71 o
  13   6  11        381.58        381.01        35.20 o
  14   6  11          0.11          4.35        13.56 o
  15   6  11         21.82         34.66        14.55 o
  16   6  11         82.96         53.76        15.33 o
  17   6  11        340.83        412.03        33.84 o
  18   6  11         53.50         42.79        18.42 o
  19   6  11          0.09         37.27        21.49 o
   1   7  11        115.84        108.87        18.24 o
   2   7  11       3667.79       3750.89       100.75 o
   3   7  11        176.91        155.25        22.60 o
   4   7  11        561.17        504.41        43.43 o
   5   7  11       1798.06       1797.55        81.12 o
   6   7  11       2186.65       2288.26        80.69 o
   7   7  11        133.24        146.62        21.95 o
   8   7  11       1085.88        936.30        53.22 o
   9   7  11        878.04        913.18        53.38 o
  10   7  11       1641.13       1619.87        71.74 o
  11   7  11        526.42        476.39        47.57 o
  12   7  11        935.15       1028.34        58.68 o
  13   7  11         28.52        -18.06        18.53 o
  14   7  11       1063.99       1121.14        62.48 o
  15   7  11       1914.76       2163.52        87.07 o
  16   7  11        822.81        966.35        51.43 o
  17   7  11         72.87        103.82        22.51 o
  18   7  11        516.39        568.44        54.17 o
   0   8  11          0.16          7.55        21.96 o
   1   8  11        267.55        361.25        33.63 o
   2   8  11          2.06         38.01        17.73 o
   3   8  11        186.99        244.14        34.01 o
   4   8  11         34.12         40.41        16.60 o
   5   8  11          9.26          0.18        16.27 o
   6   8  11         21.06         32.63        17.80 o
   7   8  11        312.04        379.09        41.04 o
   8   8  11         25.07         12.04        16.74 o
   9   8  11        233.55        184.85        26.29 o
  10   8  11         61.60         92.98        29.86 o
  11   8  11        511.29        538.23        52.98 o
  12   8  11        218.73        206.26        27.61 o
  13   8  11        143.12        125.01        23.35 o
  14   8  11        428.49        379.91        37.67 o
  15   8  11        248.40        332.83        36.98 o
  16   8  11          0.82        -11.90        20.50 o
   1   9  11         97.81        127.04        25.27 o
   2   9  11         52.74         76.25        22.01 o
   3   9  11       1527.60       1765.47        87.61 o
   4   9  11         23.92         12.34        18.36 o
   5   9  11        194.60        157.06        27.67 o
   6   9  11         72.83         20.09        18.87 o
   7   9  11        250.85        262.79        35.03 o
   8   9  11         48.47         40.97        18.61 o
   9   9  11         52.44         13.35        17.96 o
  10   9  11          0.03        -19.86        19.86 o
  11   9  11        196.76        247.45        35.71 o
  12   9  11         18.43         21.11        19.67 o
  13   9  11         85.28         96.70        22.26 o
   0  10  11        369.21        387.69        72.60 o
   1  10  11       1363.41       1495.34       108.38 o
   2  10  11         33.47          1.67        23.47 o
   3  10  11       1022.07       1125.09        74.26 o
   4  10  11          0.43          6.14        21.55 o
   5  10  11        498.77        528.54        51.66 o
   6  10  11        296.62        431.00        45.62 o
   7  10  11        701.93        823.01        63.40 o
   8  10  11        218.14        179.92        45.84 o
   9  10  11         50.80         58.40        21.87 o
   0   0  12        639.91        708.72        70.52 o
   1   0  12       5853.28       5347.45       130.91 o
   2   0  12        196.53        169.44        26.51 o
   3   0  12       8941.64       8620.28       138.52 o
   4   0  12          0.19          8.43        11.08 o
   5   0  12       1322.65       1278.81        59.81 o
   6   0  12       1872.91       1835.56        73.04 o
   7   0  12       5967.07       6381.55       154.41 o
   8   0  12        113.98        122.30        19.22 o
   9   0  12          5.12          5.72        11.61 o
  10   0  12       2538.26       2610.91        81.67 o
  11   0  12        358.63        273.41        31.23 o
  12   0  12       1725.25       1704.71        76.55 o
  13   0  12          0.97         -4.43        14.38 o
  14   0  12         55.34         81.14        23.23 o
  15   0  12        910.53        866.94        81.13 o
  16   0  12        238.50        235.85        40.22 o
  17   0  12         69.02         61.26        23.03 o
  18   0  12        323.43        296.29        48.32 o
  19   0  12       4203.57       4418.16       155.92 o
  20   0  12         82.43         84.51        27.84 o
  21   0  12          3.28         -9.66        22.12 o
  22   0  12        126.98        139.33        34.92 o
  23   0  12       2128.14       2303.12       122.77 o
   1   1  12         25.01         32.10         7.71 o
   2   1  12       4268.41       4131.84        64.75 o
   3   1  12         12.77         14.77         8.41 o
   4   1  12        617.49        572.33        31.16 o
   5   1  12         25.68         31.67         9.55 o
   6   1  12        258.48        238.93        18.83 o
   7   1  12       1305.32       1182.50        40.19 o
   8   1  12        557.52        576.12        28.62 o
   9   1  12        558.05        581.70        29.61 o
  10   1  12         86.12         62.62        11.22 o
  11   1  12        480.79        454.54        26.56 o
  12   1  12        491.99        504.44        28.09 o
  13   1  12        926.73        951.46        42.46 o
  14   1  12        197.83        165.18        21.49 o
  15   1  12        185.08        219.00        28.10 o
  16   1  12       1170.12       1249.94        59.30 o
  17   1  12        512.29        523.80        39.74 o
  18   1  12          0.45         10.45        15.91 o
  19   1  12        181.29        215.60        28.76 o
  20   1  12          2.10         -2.94        14.65 o
  21   1  12        190.62        186.08        24.77 o
  22   1  12        246.15        310.55        35.13 o
   0   2  12       7500.58       7569.33       184.05 o
   1   2  12       2268.32       2256.89        78.01 o
   2   2  12          1.95         10.67        11.83 o
   3   2  12        145.87        114.67        17.26 o
   4   2  12       2275.85       2316.16        71.44 o
   5   2  12       2168.69       2080.12        67.91 o
   6   2  12         13.41         19.57        10.99 o
   7   2  12       3317.69       3347.18        79.06 o
   8   2  12        425.49        411.59        29.04 o
   9   2  12        197.62        144.59        16.74 o
  10   2  12        134.04        130.23        16.31 o
  11   2  12        150.03        114.34        14.62 o
  12   2  12        639.46        672.00        33.87 o
  13   2  12        453.20        400.85        28.24 o
  14   2  12        729.33        753.96        38.71 o
  15   2  12        730.17        686.82        42.51 o
  16   2  12        386.42        429.13        34.58 o
  17   2  12         91.69         73.79        21.16 o
  18   2  12        376.29        408.77        35.23 o
  19   2  12        256.09        260.98        27.03 o
  20   2  12        241.54        254.14        27.74 o
  21   2  12        459.51        483.81        43.03 o
  22   2  12        223.73        280.67        46.51 o
   1   3  12        742.83        711.79        40.00 o
   2   3  12       1415.21       1260.89        52.42 o
   3   3  12       2232.87       2193.41        68.87 o
   4   3  12       2018.22       2033.25        56.42 o
   5   3  12        156.00        126.92        16.77 o
   6   3  12       1008.76        985.53        44.05 o
   7   3  12        546.76        506.84        28.79 o
   8   3  12       1667.42       1629.26        51.66 o
   9   3  12        155.24        172.79        18.39 o
  10   3  12       3062.13       3199.54        73.38 o
  11   3  12        211.64        243.45        22.49 o
  12   3  12        866.92        809.11        39.38 o
  13   3  12        294.94        278.78        22.87 o
  14   3  12       2870.76       3028.07        74.71 o
  15   3  12        145.67        158.82        19.76 o
  16   3  12        214.20        172.71        27.25 o
  17   3  12         30.26         58.58        16.22 o
  18   3  12        648.05        692.13        43.02 o
  19   3  12         18.50          7.39        12.11 o
  20   3  12         68.60         92.21        24.88 o
  21   3  12         57.27         37.74        19.72 o
  22   3  12         87.80        140.26        37.61 o
   0   4  12       1273.85       1169.50        73.24 o
   1   4  12          1.27         18.74        10.89 o
   2   4  12        328.19        349.67        28.85 o
   3   4  12         26.27          8.59        10.59 o
   4   4  12       1225.76       1176.60        46.17 o
   5   4  12        463.41        489.85        30.53 o
   6   4  12         17.08          7.96        10.85 o
   7   4  12        344.37        377.55        28.87 o
   8   4  12       1292.56       1294.24        51.97 o
   9   4  12        191.54        249.04        23.70 o
  10   4  12        485.99        448.65        30.56 o
  11   4  12        272.94        282.32        28.94 o
  12   4  12        475.10        440.45        33.06 o
  13   4  12         19.17         19.93        11.21 o
  14   4  12          8.83          8.12        10.49 o
  15   4  12          2.75         21.65         9.73 o
  16   4  12         90.23         96.44        16.26 o
  17   4  12         98.46        102.96        19.79 o
  18   4  12        343.00        384.70        35.09 o
  19   4  12         22.09         -2.85        16.90 o
  20   4  12         79.94        106.96        21.80 o
  21   4  12        380.09        465.49        43.67 o
   1   5  12         20.54          2.95        12.57 o
   2   5  12         37.75         51.58        14.99 o
   3   5  12         80.75         74.73        15.39 o
   4   5  12        656.60        581.12        37.63 o
   5   5  12       1799.04       1949.82        69.79 o
   6   5  12       2543.04       2426.43        78.79 o
   7   5  12        406.82        376.24        32.41 o
   8   5  12        753.39        777.73        46.15 o
   9   5  12       1028.44        987.38        52.76 o
  10   5  12       3209.89       3253.19        95.98 o
  11   5  12        248.03        242.60        26.98 o
  12   5  12         24.98         10.84        12.29 o
  13   5  12         26.86          8.93        15.22 o
  14   5  12        704.84        730.18        44.29 o
  15   5  12          0.91         -5.15        11.41 o
  16   5  12        302.06        297.27        30.25 o
  17   5  12         49.11         45.34        17.46 o
  18   5  12          4.71         -2.02        14.60 o
  19   5  12          5.89        -17.46        17.46 o
  20   5  12         16.19         -3.37        25.26 o
   0   6  12        206.25        213.54        46.20 o
   1   6  12       1323.89       1437.74        92.10 o
   2   6  12        410.79        353.28        39.90 o
   3   6  12          0.25        -16.76        16.76 o
   4   6  12          0.19          3.57        21.85 o
   5   6  12       3070.74       3110.97        99.82 o
   6   6  12        397.94        421.88        38.13 o
   7   6  12          2.79         15.15        13.35 o
   8   6  12        385.95        369.13        40.63 o
   9   6  12        503.50        486.18        38.70 o
  10   6  12         44.78          7.97        12.10 o
  11   6  12        102.38         79.19        16.28 o
  12   6  12        144.17        125.11        22.78 o
  13   6  12         38.24         46.89        15.72 o
  14   6  12         41.23         13.86        17.64 o
  15   6  12        412.01        451.86        37.16 o
  16   6  12          0.05         -7.36        15.14 o
  17   6  12        134.88        177.81        27.65 o
  18   6  12         31.16         58.65        23.34 o
   1   7  12       1171.95       1056.50        55.29 o
   2   7  12        126.33        175.11        24.05 o
   3   7  12        477.70        438.96        36.60 o
   4   7  12         76.98         37.77        18.34 o
   5   7  12        550.35        410.21        39.46 o
   6   7  12        176.32        161.64        25.98 o
   7   7  12        166.52        164.61        26.45 o
   8   7  12          0.20         10.17        14.68 o
   9   7  12        246.95        227.16        27.40 o
  10   7  12        643.29        705.72        48.28 o
  11   7  12        340.56        313.48        33.86 o
  12   7  12         19.00          4.25        14.95 o
  13   7  12         69.75         97.24        21.10 o
  14   7  12        272.45        215.32        28.38 o
  15   7  12        358.99        407.33        39.29 o
  16   7  12         84.21         90.54        20.97 o
  17   7  12         14.68        -16.44        16.74 o
   0   8  12         84.42         84.31        26.64 o
   1   8  12       2848.12       3180.14        99.58 o
   2   8  12         73.48         96.91        21.70 o
   3   8  12       1272.60       1252.90        71.45 o
   4   8  12          4.28         41.75        17.42 o
   5   8  12       1771.39       1718.32        85.04 o
   6   8  12        219.12        237.72        33.94 o
   7   8  12         78.87        124.17        25.78 o
   8   8  12         42.33         78.16        21.27 o
   9   8  12        395.81        485.32        52.70 o
  10   8  12          5.75         13.24        18.41 o
  11   8  12         56.15         13.26        20.63 o
  12   8  12        110.17         84.44        18.26 o
  13   8  12         13.80         -4.41        15.68 o
  14   8  12        205.38        223.56        29.89 o
   1   9  12        450.68        479.79        47.43 o
   2   9  12        196.74        267.26        35.78 o
   3   9  12        115.14         72.97        20.76 o
   4   9  12         71.97         62.80        22.13 o
   5   9  12        806.04        767.77        59.87 o
   6   9  12         44.85         45.88        19.96 o
   7   9  12        103.10         89.62        22.86 o
   8   9  12          4.63          0.69        20.28 o
   9   9  12        548.61        538.74        50.68 o
  10   9  12        443.64        564.98        53.09 o
  11   9  12         48.99         45.18        17.33 o
   0  10  12        966.01        939.61       110.61 o
   1  10  12        354.31        394.05        51.60 o
   2  10  12         35.61         73.98        25.21 o
   3  10  12         13.90         39.57        27.33 o
   4  10  12        618.71        689.98        59.11 o
   5  10  12        196.82        297.77        41.79 o
   6  10  12         97.31         33.57        25.16 o
   7  10  12        142.36        145.91        27.15 o
   1   1  13         36.11         30.24        11.05 o
   2   1  13       7347.34       7055.76       108.42 o
   3   1  13        501.46        434.42        28.36 o
   4   1  13         98.32        101.37        14.34 o
   5   1  13        466.44        420.81        26.44 o
   6   1  13        375.52        374.68        24.23 o
   7   1  13         32.81         21.84         8.69 o
   8   1  13         91.00         67.45        12.37 o
   9   1  13        617.42        610.41        35.64 o
  10   1  13        349.15        358.86        25.83 o
  11   1  13         54.20         34.37         9.83 o
  12   1  13        150.37        142.81        19.37 o
  13   1  13        215.21        250.74        23.30 o
  14   1  13          2.13          5.99        15.17 o
  15   1  13         61.41         67.49        20.64 o
  16   1  13        877.37        899.97        51.78 o
  17   1  13         53.28         38.80        14.49 o
  18   1  13        903.62        855.04        56.85 o
  19   1  13        141.46        143.86        26.61 o
  20   1  13        609.78        703.56        54.38 o
  21   1  13          0.00         14.17        18.08 o
   0   2  13       2832.08       2663.94       114.45 o
   1   2  13         12.78         20.20        12.56 o
   2   2  13         13.05          1.50        11.39 o
   3   2  13        586.32        649.88        37.65 o
   4   2  13        809.62        858.04        46.04 o
   5   2  13         81.74         60.99        19.84 o
   6   2  13          5.00         11.69        12.92 o
   7   2  13        718.96        662.78        40.36 o
   8   2  13         40.33         62.52        12.73 o
   9   2  13        607.97        578.75        33.00 o
  10   2  13        255.01        201.63        20.53 o
  11   2  13        212.60        211.38        24.74 o
  12   2  13        255.02        293.83        25.62 o
  13   2  13       1380.03       1311.06        52.02 o
  14   2  13        154.62        130.19        19.73 o
  15   2  13          1.47         17.39        18.78 o
  16   2  13         80.27         64.50        15.35 o
  17   2  13        107.82        107.05        19.54 o
  18   2  13         97.87        115.59        22.90 o
  19   2  13         77.39         68.03        17.14 o
  20   2  13          3.38         10.84        14.93 o
  21   2  13        305.74        315.29        36.70 o
   1   3  13       1069.31        957.24        47.86 o
   2   3  13          2.51         14.53        11.47 o
   3   3  13        743.90        745.62        39.46 o
   4   3  13       2640.37       2529.65        71.37 o
   5   3  13        312.49        308.88        29.66 o
   6   3  13        137.99        177.61        21.12 o
   7   3  13          0.08          1.12        10.41 o
   8   3  13        405.36        396.91        26.33 o
   9   3  13        361.90        354.04        25.56 o
  10   3  13        224.12        198.65        18.93 o
  11   3  13          1.08         -0.58        10.80 o
  12   3  13        452.39        432.85        30.16 o
  13   3  13        348.31        320.36        25.75 o
  14   3  13         39.35         42.69        12.29 o
  15   3  13         79.39         98.70        21.10 o
  16   3  13        363.56        346.59        32.14 o
  17   3  13        121.63        130.59        29.90 o
  18   3  13          1.23         26.26        14.82 o
  19   3  13         54.53         60.44        16.04 o
  20   3  13          0.51        -14.13        16.07 o
  21   3  13        197.28        207.60        29.61 o
   0   4  13         33.00         48.20        19.35 o
   1   4  13         34.80         20.42        13.61 o
   2   4  13         26.12         23.72        15.63 o
   3   4  13       2122.74       2189.27        73.26 o
   4   4  13         39.76         30.32        11.61 o
   5   4  13        110.23        123.35        18.99 o
   6   4  13        358.62        392.57        30.44 o
   7   4  13       6238.41       6247.22       117.23 o
   8   4  13        104.55        108.21        17.73 o
   9   4  13        133.33        115.41        17.32 o
  10   4  13        724.48        695.48        45.70 o
  11   4  13       1934.51       1958.32        75.51 o
  12   4  13        784.44        801.12        45.96 o
  13   4  13        756.41        787.41        45.63 o
  14   4  13        140.40        122.36        18.19 o
  15   4  13        125.76        126.12        18.47 o
  16   4  13        164.48        138.46        26.28 o
  17   4  13        497.07        596.20        43.59 o
  18   4  13          4.98        -15.30        15.30 o
  19   4  13        100.31         47.75        18.19 o
  20   4  13        140.55        102.59        27.46 o
   1   5  13       1353.48       1348.40        58.89 o
   2   5  13        165.89        190.01        23.28 o
   3   5  13        270.21        241.63        29.76 o
   4   5  13       1017.67       1054.59        61.29 o
   5   5  13       1564.18       1562.02        66.00 o
   6   5  13         54.41         48.39        14.68 o
   7   5  13         76.32        102.72        18.77 o
   8   5  13         47.79         56.06        16.41 o
   9   5  13       1215.63       1305.65        58.43 o
  10   5  13        178.09        206.00        25.56 o
  11   5  13         40.19         26.75        13.91 o
  12   5  13        137.59        108.77        18.72 o
  13   5  13        874.01        966.24        52.65 o
  14   5  13          5.77         23.90        14.18 o
  15   5  13         19.67          3.49        15.13 o
  16   5  13         88.82        106.85        19.87 o
  17   5  13        778.36        801.05        51.36 o
  18   5  13         60.29         80.64        18.75 o
  19   5  13          5.48         24.56        20.58 o
   0   6  13       2905.84       3022.06       127.65 o
   1   6  13        502.80        493.41        41.60 o
   2   6  13          3.80          6.34        16.89 o
   3   6  13         51.84         27.20        17.16 o
   4   6  13       2253.89       2191.32        90.11 o
   5   6  13         90.40         69.67        21.63 o
   6   6  13          0.10         23.84        17.93 o
   7   6  13        750.36        853.82        56.56 o
   8   6  13       1627.30       1621.10        80.66 o
   9   6  13        436.85        472.24        49.13 o
  10   6  13        224.84        199.50        26.77 o
  11   6  13       2419.53       2401.90        89.67 o
  12   6  13       1150.58       1259.70        65.48 o
  13   6  13        566.81        621.11        45.90 o
  14   6  13        703.91        794.27        53.78 o
  15   6  13        243.77        276.67        29.94 o
  16   6  13        668.81        618.76        45.77 o
  17   6  13         46.45          1.42        18.15 o
   1   7  13        414.35        460.67        39.41 o
   2   7  13       2103.97       2217.92        83.31 o
   3   7  13        466.97        545.69        47.82 o
   4   7  13        262.02        227.42        31.55 o
   5   7  13        275.39        232.18        39.57 o
   6   7  13        720.23        740.06        55.95 o
   7   7  13        147.35        133.98        25.55 o
   8   7  13        241.13        198.22        31.36 o
   9   7  13         86.50         96.14        29.29 o
  10   7  13        204.18        167.44        28.82 o
  11   7  13          4.73         11.08        15.36 o
  12   7  13        355.64        384.18        43.47 o
  13   7  13         94.24        104.86        20.93 o
  14   7  13         17.11         43.76        17.91 o
  15   7  13        104.91        143.06        24.23 o
   0   8  13       1445.77       1706.43       108.01 o
   1   8  13        335.23        408.10        41.80 o
   2   8  13         41.99         67.25        22.33 o
   3   8  13         38.49         24.49        19.11 o
   4   8  13       1102.16       1015.54        67.40 o
   5   8  13        303.99        331.42        45.88 o
   6   8  13         79.53         67.99        23.73 o
   7   8  13         14.58         15.58        17.67 o
   8   8  13        476.05        400.32        44.11 o
   9   8  13          0.05        -13.52        17.74 o
  10   8  13         28.45         30.56        19.03 o
  11   8  13          1.37          7.61        22.61 o
  12   8  13        142.02        219.89        34.79 o
  13   8  13          6.82        -12.09        16.44 o
   1   9  13         53.56         28.88        20.91 o
   2   9  13       1365.77       1413.67        82.05 o
   3   9  13        176.19        180.08        30.37 o
   4   9  13        419.05        418.67        45.26 o
   5   9  13        507.50        494.53        49.63 o
   6   9  13        637.50        699.31        59.60 o
   7   9  13        664.58        657.51        57.50 o
   8   9  13        177.41        174.70        30.88 o
   9   9  13        959.74       1002.95        72.15 o
   0  10  13          6.24         -0.51        53.40 o
   1  10  13          0.15        -10.36        28.41 o
   2  10  13        115.65        110.23        30.59 o
   0   0  14        392.61        320.21        74.37 o
   1   0  14       1114.97        935.19        70.12 o
   2   0  14         43.90         35.61        14.16 o
   3   0  14        112.22        121.67        21.64 o
   4   0  14          0.22         -2.73        12.07 o
   5   0  14        872.92        680.64        47.68 o
   6   0  14         46.44         69.86        25.86 o
   7   0  14        147.95        142.30        25.60 o
   8   0  14       1132.67       1314.71        69.66 o
   9   0  14         86.95        105.35        21.40 o
  10   0  14         83.04         82.24        18.92 o
  11   0  14        334.90        389.47        40.71 o
  12   0  14       1263.74       1353.46        74.50 o
  13   0  14          3.97          8.89        21.30 o
  14   0  14        459.01        511.54        84.86 o
  15   0  14       1576.40       1516.54       129.66 o
  16   0  14        108.50        189.92        47.51 o
  17   0  14         48.81         71.17        32.90 o
  18   0  14       1326.15       1382.69       126.82 o
  19   0  14       1431.19       1468.46       108.66 o
  20   0  14         20.45         29.39        27.05 o
  21   0  14        100.13        111.04        34.98 o
   1   1  14       2356.64       2559.35        81.72 o
   2   1  14         10.81         16.25        14.09 o
   3   1  14       5247.29       5123.11       115.75 o
   4   1  14          0.47          6.22         9.18 o
   5   1  14         51.79         51.02        11.15 o
   6   1  14       1150.69       1171.28        42.83 o
   7   1  14       2488.77       2281.28        60.39 o
   8   1  14          8.59        -10.38        13.64 o
   9   1  14        273.70        259.98        24.87 o
  10   1  14        303.06        344.72        26.70 o
  11   1  14          2.43          0.20        11.35 o
  12   1  14         68.17         61.30        15.49 o
  13   1  14       2706.37       2839.20        95.47 o
  14   1  14          8.01         21.90        16.96 o
  15   1  14        515.57        486.05        48.88 o
  16   1  14        346.88        372.71        34.57 o
  17   1  14       1516.30       1575.66        71.67 o
  18   1  14         53.47         59.94        18.78 o
  19   1  14        103.92        103.10        30.17 o
  20   1  14        174.17        168.84        28.65 o
   0   2  14          3.61         31.76        16.86 o
   1   2  14        407.19        442.71        31.88 o
   2   2  14        386.19        335.49        28.46 o
   3   2  14        750.88        722.69        41.18 o
   4   2  14        690.40        764.58        42.35 o
   5   2  14         45.78         81.01        17.17 o
   6   2  14       1976.73       1969.37        67.52 o
   7   2  14        155.18        143.65        19.89 o
   8   2  14       3395.71       3342.77        81.67 o
   9   2  14        158.45        124.72        18.10 o
  10   2  14        754.32        769.42        37.65 o
  11   2  14        347.86        355.32        27.03 o
  12   2  14       2600.22       2847.15        79.63 o
  13   2  14         10.98         19.66        11.87 o
  14   2  14         14.97         23.06        14.86 o
  15   2  14        398.34        369.54        34.18 o
  16   2  14        394.86        441.71        37.45 o
  17   2  14         49.98         50.02        16.50 o
  18   2  14         12.20          0.43        17.29 o
  19   2  14        101.30         99.73        24.43 o
  20   2  14        138.68        109.29        22.28 o
   1   3  14        111.54         88.76        20.21 o
   2   3  14         27.27         39.68        16.08 o
   3   3  14        400.63        386.43        30.33 o
   4   3  14       1053.29       1042.74        48.14 o
   5   3  14        856.58        817.33        47.51 o
   6   3  14        161.26        198.54        24.55 o
   7   3  14        383.25        415.36        34.50 o
   8   3  14         27.46         32.81        12.35 o
   9   3  14       1163.79       1230.09        54.07 o
  10   3  14       1093.25       1017.06        46.44 o
  11   3  14         56.68         45.01        14.52 o
  12   3  14         20.53         37.22        15.65 o
  13   3  14        778.26        849.33        45.05 o
  14   3  14        450.29        471.78        36.47 o
  15   3  14        313.01        336.21        40.55 o
  16   3  14         19.86         26.77        18.74 o
  17   3  14          8.65         -6.30        18.28 o
  18   3  14          2.06         42.70        21.29 o
  19   3  14         93.17         52.39        23.54 o
   0   4  14          7.65          2.52        24.59 o
   1   4  14          5.60          6.76        11.73 o
   2   4  14         12.31         23.57        13.38 o
   3   4  14        163.27        207.10        28.17 o
   4   4  14        428.75        414.02        31.41 o
   5   4  14        165.01        196.50        24.95 o
   6   4  14          9.87          6.40        11.60 o
   7   4  14        279.34        345.48        28.93 o
   8   4  14       1123.32       1133.19        52.31 o
   9   4  14          0.37         11.23        13.14 o
  10   4  14         75.22         54.03        15.50 o
  11   4  14        221.28        214.51        26.82 o
  12   4  14        215.69        221.33        24.78 o
  13   4  14         42.93         31.88        13.41 o
  14   4  14         19.78          3.80        13.51 o
  15   4  14        288.47        272.39        33.09 o
  16   4  14          0.48          7.88        13.94 o
  17   4  14         40.10         58.10        17.10 o
  18   4  14         22.06         28.96        41.46 o
  19   4  14          0.01         -0.31        19.18 o
   1   5  14       3104.15       3115.53        92.60 o
   2   5  14        868.07        818.61        55.54 o
   3   5  14       1799.95       1738.77        80.09 o
   4   5  14          1.38         15.96        17.96 o
   5   5  14        707.82        638.96        50.06 o
   6   5  14        810.54        803.03        55.88 o
   7   5  14        108.29        126.98        19.00 o
   8   5  14        414.43        436.12        33.48 o
   9   5  14         10.14          8.16        13.90 o
  10   5  14        652.44        696.83        48.44 o
  11   5  14         70.09         70.02        17.37 o
  12   5  14          0.60          2.57        15.50 o
  13   5  14        446.41        447.81        34.48 o
  14   5  14        588.15        647.99        51.06 o
  15   5  14         55.56         57.11        16.28 o
  16   5  14        263.28        257.42        33.98 o
  17   5  14       1865.98       2209.53        94.47 o
   0   6  14        201.41        104.46       112.33 o
   1   6  14        128.55         90.12        25.39 o
   2   6  14         73.61         64.26        19.14 o
   3   6  14        271.55        322.98        36.01 o
   4   6  14        113.16         55.29        17.04 o
   5   6  14        203.23        183.89        27.40 o
   6   6  14        198.94        217.42        31.17 o
   7   6  14        334.81        347.27        44.86 o
   8   6  14        543.86        497.56        51.82 o
   9   6  14          1.29          8.74        17.04 o
  10   6  14         42.15         44.31        17.25 o
  11   6  14          6.16         40.09        17.11 o
  12   6  14       1621.57       1642.97        76.63 o
  13   6  14         90.89         61.13        17.78 o
  14   6  14         46.21         31.29        17.52 o
  15   6  14         73.05        150.29        28.11 o
  16   6  14        613.16        629.38        51.86 o
   1   7  14         79.46        107.06        23.86 o
   2   7  14        165.27        233.72        32.40 o
   3   7  14        320.44        309.46        37.19 o
   4   7  14          5.54         28.82        19.58 o
   5   7  14         20.46         21.73        20.08 o
   6   7  14        339.89        345.33        43.84 o
   7   7  14          0.27          2.60        19.07 o
   8   7  14          0.21         -8.21        22.94 o
   9   7  14          0.53         -9.33        18.82 o
  10   7  14        412.50        320.82        39.80 o
  11   7  14        184.71        262.96        36.03 o
  12   7  14         84.52         51.61        18.68 o
  13   7  14        108.97        134.37        27.76 o
  14   7  14         23.75         35.87        17.50 o
   0   8  14        658.34        690.45        70.77 o
   1   8  14        684.25        613.92        52.59 o
   2   8  14        244.45        305.19        38.54 o
   3   8  14        290.44        274.12        37.41 o
   4   8  14        125.81        167.77        28.88 o
   5   8  14        403.96        397.66        44.56 o
   6   8  14        710.97        722.18        59.81 o
   7   8  14          1.97        -20.36        20.36 o
   8   8  14         32.78         45.65        21.79 o
   9   8  14         59.82         61.73        19.08 o
  10   8  14          7.53          0.83        19.99 o
  11   8  14         15.57          4.14        18.53 o
   1   9  14        441.13        441.24        54.69 o
   2   9  14        144.99        169.09        33.86 o
   3   9  14        263.62        380.44        43.89 o
   4   9  14         54.61         60.98        23.75 o
   5   9  14        222.06        257.87        37.36 o
   6   9  14        109.32        129.98        29.72 o
   7   9  14          1.96         -5.10        20.29 o
   1   1  15         13.04          8.35        14.42 o
   2   1  15        276.31        246.71        28.11 o
   3   1  15         87.27         52.83        15.21 o
   4   1  15        241.54        261.97        24.81 o
   5   1  15       1377.66       1365.15        52.49 o
   6   1  15        435.41        446.16        31.12 o
   7   1  15         11.82         14.80        12.11 o
   8   1  15        116.60        122.74        18.85 o
   9   1  15       2281.35       2449.83        71.98 o
  10   1  15        772.98        800.61        41.62 o
  11   1  15        692.81        750.55        40.30 o
  12   1  15         33.00         81.11        17.21 o
  13   1  15        470.41        496.91        53.24 o
  14   1  15        407.36        450.80        45.53 o
  15   1  15       1153.74       1220.58        74.58 o
  16   1  15        211.05        235.39        31.32 o
  17   1  15          0.94          1.53        18.33 o
  18   1  15         14.60        -14.98        24.10 o
  19   1  15        401.99        486.46        75.45 o
   0   2  15       2240.97       2303.56       117.05 o
   1   2  15        197.93        290.17        27.60 o
   2   2  15        332.97        291.87        27.92 o
   3   2  15        372.72        453.87        34.69 o
   4   2  15       1556.59       1609.64        63.47 o
   5   2  15          9.49         11.27        12.02 o
   6   2  15        430.68        366.48        31.21 o
   7   2  15        424.24        449.66        31.89 o
   8   2  15        218.44        217.15        22.64 o
   9   2  15         85.84         86.03        14.62 o
  10   2  15        252.37        214.67        22.09 o
  11   2  15        490.57        489.51        40.54 o
  12   2  15          0.48         12.98        13.10 o
  13   2  15        357.41        349.21        30.19 o
  14   2  15       1154.56       1171.49        60.16 o
  15   2  15        600.97        608.30        45.07 o
  16   2  15        126.90        133.70        31.54 o
  17   2  15         83.39         81.52        18.46 o
  18   2  15        399.35        343.12        35.69 o
  19   2  15        365.34        383.16        37.89 o
   1   3  15        105.32         94.76        16.24 o
   2   3  15        169.39        184.38        22.63 o
   3   3  15          0.14          8.88        11.30 o
   4   3  15         69.36         38.45        13.96 o
   5   3  15        470.37        481.09        34.89 o
   6   3  15        625.69        696.32        46.53 o
   7   3  15        101.73        141.48        21.50 o
   8   3  15        190.97        240.28        26.27 o
   9   3  15        870.28        833.84        46.41 o
  10   3  15        430.29        401.16        33.67 o
  11   3  15        429.42        460.39        35.38 o
  12   3  15        213.95        219.58        25.19 o
  13   3  15        611.23        609.56        39.36 o
  14   3  15        143.01        106.65        30.04 o
  15   3  15         15.46         16.24        17.49 o
  16   3  15        172.84        175.79        29.37 o
  17   3  15          5.33         12.56        26.12 o
  18   3  15         90.31         25.09        16.45 o
   0   4  15        915.40        902.19        72.40 o
   1   4  15        474.81        511.92        39.72 o
   2   4  15         17.62         -1.49        11.83 o
   3   4  15         11.53          8.31        14.31 o
   4   4  15        496.20        455.75        38.45 o
   5   4  15        164.58        149.67        23.51 o
   6   4  15        492.08        411.84        36.45 o
   7   4  15        231.67        226.70        27.26 o
   8   4  15         19.92          0.20        11.99 o
   9   4  15         36.43         17.34        13.61 o
  10   4  15        789.51        771.35        50.14 o
  11   4  15        230.45        229.82        26.30 o
  12   4  15         60.31         30.04        14.26 o
  13   4  15         38.71         37.66        17.14 o
  14   4  15          1.76        -14.62        16.24 o
  15   4  15         16.54         17.62        14.41 o
  16   4  15          1.11         -5.68        16.53 o
  17   4  15          5.15         11.70        21.78 o
   1   5  15        273.93        249.83        33.10 o
   2   5  15       1040.93        990.46        63.20 o
   3   5  15        146.56        107.83        23.18 o
   4   5  15         65.03         89.06        20.70 o
   5   5  15        863.68        848.96        53.33 o
   6   5  15       1010.67       1024.35        58.10 o
   7   5  15        267.14        283.94        32.39 o
   8   5  15        125.13        134.99        23.41 o
   9   5  15       3141.62       3143.22       102.34 o
  10   5  15        273.79        308.39        34.26 o
  11   5  15        678.56        656.39        48.56 o
  12   5  15         22.86         53.80        21.42 o
  13   5  15       2437.24       2634.69        91.28 o
  14   5  15         22.85          3.68        16.35 o
  15   5  15        279.36        259.42        32.91 o
  16   5  15          4.92         -6.63        17.82 o
   0   6  15       7176.10       7419.85       286.43 o
   1   6  15       1271.66       1214.96       117.53 o
   2   6  15        429.82        435.65        43.29 o
   3   6  15        694.31        817.90        59.17 o
   4   6  15       2990.69       3066.23       113.51 o
   5   6  15       1452.31       1613.47        94.40 o
   6   6  15        407.44        440.12        46.41 o
   7   6  15        292.54        286.65        34.70 o
   8   6  15         99.29         77.69        37.16 o
   9   6  15        816.56        837.53        68.71 o
  10   6  15        193.66        188.54        31.54 o
  11   6  15        493.74        408.14        43.20 o
  12   6  15         81.15         84.17        20.54 o
  13   6  15         37.84         18.92        24.26 o
  14   6  15        668.50        704.27        49.37 o
   1   7  15         80.98         83.45        21.79 o
   2   7  15         67.07         42.74        23.99 o
   3   7  15        118.72        116.81        23.97 o
   4   7  15        117.87         64.84        21.10 o
   5   7  15         25.38         28.57        16.47 o
   6   7  15          0.40        -18.07        18.07 o
   7   7  15          0.70        -10.38        25.38 o
   8   7  15         24.30         47.21        22.53 o
   9   7  15          0.80         10.94        15.97 o
  10   7  15        221.25        228.58        34.81 o
  11   7  15        119.71         84.91        22.78 o
  12   7  15          3.66         48.55        21.30 o
   0   8  15        946.87        790.69       132.72 o
   1   8  15         29.07         -0.16        15.66 o
   2   8  15         42.43         12.01        16.77 o
   3   8  15        169.35        226.06        34.71 o
   4   8  15       1075.79       1058.04        72.58 o
   5   8  15         40.37         15.77        22.29 o
   6   8  15         29.40         42.09        19.71 o
   7   8  15         64.22         63.16        21.34 o
   8   8  15        514.85        552.10        54.45 o
   9   8  15         27.65        -21.95        27.70 o
   1   9  15        303.03        346.74        60.13 o
   0   0  16       1204.31       1115.50       145.00 o
   1   0  16       1297.78       1026.30       135.68 o
   2   0  16         22.58          5.74        24.02 o
   3   0  16        334.73        220.16        57.75 o
   4   0  16        393.33        494.26        69.41 o
   5   0  16        426.49        477.46        68.37 o
   6   0  16          0.93         23.85        38.19 o
   7   0  16         29.71         10.03        20.86 o
   8   0  16        684.08        766.73        58.08 o
   9   0  16         64.81         60.35        21.05 o
  10   0  16        307.55        295.07        36.24 o
  11   0  16        134.70        126.59        25.78 o
  12   0  16       1382.40       1481.86       101.04 o
  13   0  16        488.96        508.58        78.36 o
  14   0  16        547.17        565.98        82.29 o
  15   0  16         48.67        120.62        46.10 o
  16   0  16        146.50        113.55        44.43 o
  17   0  16        352.17        391.90        73.89 o
  18   0  16        371.96        391.93        72.34 o
   1   1  16        584.93        520.10        40.99 o
   2   1  16       2864.49       2892.00        94.16 o
   3   1  16          0.33         21.04        15.23 o
   4   1  16        173.60        171.87        19.68 o
   5   1  16        489.99        408.19        32.62 o
   6   1  16       1190.86       1299.26        56.60 o
   7   1  16          0.89          3.88        13.30 o
   8   1  16          3.27          9.65        11.36 o
   9   1  16        165.36        164.40        20.77 o
  10   1  16        219.32        302.52        26.87 o
  11   1  16          1.45         21.86        15.20 o
  12   1  16        411.61        350.39        35.24 o
  13   1  16        180.31        130.56        28.56 o
  14   1  16         44.65         10.44        22.14 o
  15   1  16        158.34        140.26        32.92 o
  16   1  16        605.11        694.41        52.94 o
  17   1  16          0.27         27.01        19.80 o
  18   1  16        106.67        112.19        27.75 o
   0   2  16       1048.26       1090.36        70.51 o
   1   2  16         11.33         -0.55        14.39 o
   2   2  16         14.77          3.39        14.84 o
   3   2  16       1057.52        951.08        51.13 o
   4   2  16       2369.22       2286.26        78.76 o
   5   2  16          1.90         -6.51        15.10 o
   6   2  16         79.15         90.36        22.51 o
   7   2  16       3977.10       4348.07        99.92 o
   8   2  16       2044.02       1947.55        67.42 o
   9   2  16        481.42        585.76        37.99 o
  10   2  16        378.08        419.84        34.48 o
  11   2  16       2194.59       2478.62        84.45 o
  12   2  16        558.88        613.23        42.97 o
  13   2  16        588.07        634.28        54.23 o
  14   2  16         98.75         99.40        24.72 o
  15   2  16        305.36        403.99        44.93 o
  16   2  16        476.38        503.92        50.45 o
  17   2  16          3.93          0.71        19.51 o
   1   3  16        289.56        235.10        23.31 o
   2   3  16        616.67        694.70        40.35 o
   3   3  16       1130.72       1080.60        50.48 o
   4   3  16       1561.84       1604.22        60.83 o
   5   3  16        379.20        342.28        31.94 o
   6   3  16         35.19         26.88        14.36 o
   7   3  16        609.41        651.09        43.09 o
   8   3  16       1100.00       1163.50        57.57 o
   9   3  16        160.66        158.03        20.73 o
  10   3  16        134.76        144.82        21.87 o
  11   3  16         21.96         31.66        14.84 o
  12   3  16         37.93         22.52        15.20 o
  13   3  16          8.66        -20.34        20.34 o
  14   3  16         94.71        105.61        22.86 o
  15   3  16        137.11         96.13        22.39 o
  16   3  16         80.15         23.15        16.61 o
  17   3  16        242.30        215.18        32.41 o
   0   4  16       1514.17       1394.13        81.76 o
   1   4  16          4.22          8.06        11.82 o
   2   4  16        184.97        216.07        25.36 o
   3   4  16          2.90         20.11        15.55 o
   4   4  16       1698.54       1570.71        72.39 o
   5   4  16        205.13        190.68        26.57 o
   6   4  16         66.89         86.42        20.14 o
   7   4  16        162.70        150.70        22.43 o
   8   4  16        981.22       1014.99        59.31 o
   9   4  16        172.67        117.40        24.69 o
  10   4  16          2.08        -14.22        14.22 o
  11   4  16        186.62        199.03        25.05 o
  12   4  16        306.83        353.11        34.56 o
  13   4  16          0.12         22.14        14.45 o
  14   4  16        137.58        130.81        24.84 o
  15   4  16         57.27         70.95        23.43 o
  16   4  16        240.03        117.13        27.79 o
   1   5  16        713.30        785.69        58.14 o
   2   5  16       2299.00       2453.24       101.58 o
   3   5  16        595.32        633.13        55.65 o
   4   5  16        400.45        463.54        41.72 o
   5   5  16         53.67         25.57        15.39 o
   6   5  16        107.44         88.00        21.72 o
   7   5  16        309.83        310.47        39.57 o
   8   5  16        152.36        111.52        24.46 o
   9   5  16        155.60        139.73        27.40 o
  10   5  16         63.36         68.57        20.19 o
  11   5  16        307.08        219.51        32.20 o
  12   5  16        244.77        260.73        29.27 o
  13   5  16        831.15        788.22        51.53 o
  14   5  16         29.83         30.24        15.67 o
   0   6  16        107.31         79.55        31.85 o
   1   6  16        401.28        487.45        53.77 o
   2   6  16         46.47         29.07        22.35 o
   3   6  16         16.96         -6.54        24.24 o
   4   6  16         92.90         57.84        23.65 o
   5   6  16        208.31        194.50        30.92 o
   6   6  16          9.68         17.26        35.13 o
   7   6  16        655.17        629.44        54.34 o
   8   6  16        211.37        160.61        47.75 o
   9   6  16         82.27         48.08        18.16 o
  10   6  16          4.16         10.88        16.35 o
  11   6  16        524.57        555.40        52.47 o
  12   6  16        207.45        158.40        42.85 o
   1   7  16         35.93         49.42        25.65 o
   2   7  16        362.55        265.62        54.75 o
   3   7  16         64.10         67.27        24.06 o
   4   7  16        108.60         91.27        26.92 o
   5   7  16        143.44        118.56        26.03 o
   6   7  16        117.70        148.64        28.95 o
   7   7  16          2.54         -1.84        16.77 o
   8   7  16         53.02         13.40        16.30 o
   9   7  16        132.56        166.23        29.41 o
  10   7  16         12.71        -11.11        19.48 o
   0   8  16          0.18         17.23        30.80 o
   1   8  16         79.62         82.27        27.73 o
   2   8  16        100.59         87.75        23.97 o
   3   8  16        191.18        245.75        35.05 o
   4   8  16         74.34         44.19        23.71 o
   5   8  16        508.20        652.51        68.56 o
   1   1  17       1328.58       1208.32        64.19 o
   2   1  17        269.99        297.00        32.97 o
   3   1  17       2571.41       2592.58       102.06 o
   4   1  17        544.23        556.70        44.28 o
   5   1  17        374.71        328.04        33.66 o
   6   1  17         68.14         82.52        19.32 o
   7   1  17       2059.95       2236.76        86.36 o
   8   1  17        502.71        506.96        41.24 o
   9   1  17         74.70         74.72        16.85 o
  10   1  17        371.03        426.75        35.40 o
  11   1  17        485.64        553.74        43.81 o
  12   1  17          7.81         42.13        30.21 o
  13   1  17        174.96        214.62        36.49 o
  14   1  17        169.50        247.30        34.77 o
  15   1  17         17.74         22.63        17.38 o
  16   1  17        175.34        196.24        39.30 o
   0   2  17        114.41        105.84        37.54 o
   1   2  17       1855.24       2015.50        76.34 o
   2   2  17          2.72          8.80        15.36 o
   3   2  17        428.61        374.92        33.19 o
   4   2  17          5.44         -2.67        14.44 o
   5   2  17       1292.29       1392.91        64.34 o
   6   2  17         59.03         74.37        15.64 o
   7   2  17         37.55         36.57        13.37 o
   8   2  17        648.10        654.16        41.47 o
   9   2  17          7.62         -1.85        13.94 o
  10   2  17        345.47        373.78        36.91 o
  11   2  17        100.72        131.26        22.25 o
  12   2  17       1119.36       1045.12        63.07 o
  13   2  17        125.57        153.26        30.55 o
  14   2  17        109.94        139.34        43.17 o
  15   2  17        420.33        319.46        40.68 o
  16   2  17        346.99        222.16        40.13 o
   1   3  17        129.61        154.98        20.90 o
   2   3  17        354.14        418.14        32.96 o
   3   3  17         43.92         35.67        14.48 o
   4   3  17        285.43        302.95        34.55 o
   5   3  17          2.67        -13.76        13.76 o
   6   3  17       1186.99       1245.79        61.67 o
   7   3  17         87.29         92.71        20.67 o
   8   3  17         40.22         53.78        13.92 o
   9   3  17          4.01         -3.14        14.48 o
  10   3  17       1713.13       1723.63        74.80 o
  11   3  17        188.60        208.39        26.22 o
  12   3  17         48.54         41.05        14.50 o
  13   3  17         39.22         21.89        15.96 o
  14   3  17        378.61        408.21        45.93 o
  15   3  17         40.53         36.86        27.79 o
   0   4  17        467.99        465.02        49.71 o
   1   4  17        120.21         56.82        21.57 o
   2   4  17        348.95        358.80        34.19 o
   3   4  17        146.80        100.92        20.02 o
   4   4  17        564.68        511.87        39.95 o
   5   4  17        123.08        121.16        21.29 o
   6   4  17        757.93        825.28        50.91 o
   7   4  17        639.05        611.34        48.13 o
   8   4  17       1066.74       1122.93        63.97 o
   9   4  17          1.06         17.68        18.13 o
  10   4  17         44.22         25.95        18.43 o
  11   4  17        119.24        126.24        23.29 o
  12   4  17       1307.43       1311.72        84.48 o
  13   4  17          9.13         29.64        17.45 o
  14   4  17         31.57          8.40        16.96 o
   1   5  17        488.57        384.65        42.21 o
   2   5  17         27.63         32.05        16.48 o
   3   5  17        763.50        767.09        54.47 o
   4   5  17       1162.63       1257.05        68.92 o
   5   5  17         50.92          5.56        16.59 o
   6   5  17       1376.51       1405.26        72.84 o
   7   5  17        768.95        756.96        53.95 o
   8   5  17        573.34        610.52        53.96 o
   9   5  17         19.41         17.29        23.03 o
  10   5  17       1901.86       2038.21        98.59 o
  11   5  17        351.75        280.78        35.33 o
  12   5  17         69.80         70.23        20.80 o
   0   6  17        147.65         78.07        39.15 o
   1   6  17       1238.73       1364.12        93.30 o
   2   6  17         23.99          9.27        33.79 o
   3   6  17        638.51        710.33        67.74 o
   4   6  17        547.83        548.60        52.80 o
   5   6  17        817.65        849.18        58.16 o
   6   6  17        192.90        279.11        45.80 o
   7   6  17         49.94         33.50        19.54 o
   8   6  17        840.06        907.00        67.43 o
   9   6  17          0.03        -13.05        22.26 o
  10   6  17         42.93         23.31        34.57 o
   1   7  17        462.69        611.50        65.18 o
   2   7  17         20.35         -2.23        21.50 o
   3   7  17        785.17        970.28       101.42 o
   4   7  17        101.48        113.27        33.69 o
   5   7  17        131.61         60.40        18.01 o
   6   7  17         15.60         -0.21        17.97 o
   0   0  18       8252.62       8718.85       431.86 o
   1   0  18         16.67         46.64        56.47 o
   2   0  18          1.55         -1.84        28.88 o
   3   0  18        105.30         83.75        54.53 o
   4   0  18       4401.00       4478.60       218.35 o
   5   0  18          0.11         58.66        28.81 o
   6   0  18          2.01        -24.34        24.34 o
   7   0  18        403.67        425.55        57.77 o
   8   0  18        692.70        575.51        82.45 o
   9   0  18         98.55         80.02        28.18 o
  10   0  18         53.48         85.04        28.48 o
  11   0  18         48.20         30.07        47.50 o
  12   0  18        161.55         89.76        84.28 o
  13   0  18          1.50          3.49        27.38 o
  14   0  18        901.21       1016.24       115.98 o
   1   1  18          7.73          4.14        23.31 o
   2   1  18       1442.11       1348.48        85.58 o
   3   1  18          2.19         15.31        16.23 o
   4   1  18          0.85         19.09        21.21 o
   5   1  18         48.02         55.30        29.47 o
   6   1  18       1037.57       1190.45        72.57 o
   7   1  18         60.74         65.53        23.16 o
   8   1  18         33.17         75.10        18.99 o
   9   1  18        116.94        128.03        23.29 o
  10   1  18       1506.21       1810.31        92.36 o
  11   1  18        395.53        512.30        51.05 o
  12   1  18         80.42         71.00        23.50 o
  13   1  18         18.33         79.71        36.59 o
  14   1  18        450.13        397.82        53.29 o
   0   2  18        350.66        364.22        44.73 o
   1   2  18        265.05        255.77        25.72 o
   2   2  18        174.43        150.66        25.21 o
   3   2  18        456.72        460.05        38.79 o
   4   2  18        122.42         93.35        18.66 o
   5   2  18        361.07        359.55        34.39 o
   6   2  18        354.71        425.85        37.92 o
   7   2  18       1102.96       1195.53        66.29 o
   8   2  18         43.09         48.75        14.87 o
   9   2  18         53.41         57.77        17.73 o
  10   2  18          8.02         17.09        18.28 o
  11   2  18        275.04        275.98        29.94 o
  12   2  18        102.49        103.72        43.21 o
  13   2  18         35.28         39.83        20.84 o
  14   2  18         81.19         61.91        37.10 o
   1   3  18        436.74        402.85        33.76 o
   2   3  18         14.43         10.52        15.04 o
   3   3  18          2.50         15.05        14.06 o
   4   3  18        250.51        282.30        30.38 o
   5   3  18       1748.75       1845.17        77.29 o
   6   3  18         62.81         53.69        15.52 o
   7   3  18          0.03         -1.31        12.57 o
   8   3  18         42.86         37.81        14.72 o
   9   3  18       1569.03       1772.96        75.59 o
  10   3  18          0.02         -6.98        14.87 o
  11   3  18        411.05        517.53        45.03 o
  12   3  18        128.96        147.73        26.41 o
  13   3  18        299.65        322.00        42.45 o
   0   4  18         50.34         43.98        20.39 o
   1   4  18         18.66          9.08        17.10 o
   2   4  18         40.42          5.75        13.88 o
   3   4  18         10.89          5.11        14.76 o
   4   4  18         32.76         38.36        18.13 o
   5   4  18        198.12        171.97        25.18 o
   6   4  18        127.62        123.42        27.14 o
   7   4  18        249.08        219.05        28.58 o
   8   4  18         67.29        104.22        24.52 o
   9   4  18          1.24         -0.92        15.88 o
  10   4  18          9.42         28.16        18.47 o
  11   4  18         66.47         66.44        21.43 o
   1   5  18        169.72        251.52        32.80 o
   2   5  18        316.33        411.44        41.46 o
   3   5  18          0.80          0.27        17.76 o
   4   5  18        209.77        250.74        32.55 o
   5   5  18       1390.15       1547.02        78.78 o
   6   5  18          0.50        -24.07        24.07 o
   7   5  18        199.66        149.16        29.12 o
   8   5  18         97.82         86.73        40.05 o
   9   5  18       1737.48       1703.21        92.94 o
  10   5  18          1.49         62.66        23.85 o
   0   6  18       1453.84       1415.64       177.97 o
   1   6  18        108.02         85.98        26.16 o
   2   6  18         12.97          9.18        21.50 o
   3   6  18        156.94        199.88        34.12 o
   4   6  18        855.59        868.84        67.44 o
   5   6  18         14.02         10.99        21.89 o
   6   6  18         76.34        121.32        36.31 o
   1   1  19       1396.00       1311.75        88.00 o
   2   1  19        157.51        194.24        32.49 o
   3   1  19       1278.74       1306.66        77.94 o
   4   1  19        728.13        778.86        60.17 o
   5   1  19        492.04        481.65        48.49 o
   6   1  19          4.58        -19.87        19.87 o
   7   1  19        470.89        473.08        48.00 o
   8   1  19        212.48        225.14        43.30 o
   9   1  19         86.62         66.12        18.69 o
  10   1  19         54.24         52.17        20.14 o
  11   1  19         56.15         78.22        26.00 o
  12   1  19         38.40         65.79        39.68 o
   0   2  19          6.13        -15.31        22.00 o
   1   2  19         76.66         91.16        21.53 o
   2   2  19         33.47         43.91        13.61 o
   3   2  19        265.04        208.51        27.16 o
   4   2  19         12.69         30.68        16.30 o
   5   2  19          6.00         -6.63        17.31 o
   6   2  19         38.29         39.71        15.94 o
   7   2  19       1268.21       1395.07        73.54 o
   8   2  19        348.73        286.48        34.64 o
   9   2  19        432.03        523.51        47.99 o
  10   2  19        107.97         98.41        27.96 o
  11   2  19        368.79        441.27        78.80 o
   1   3  19         63.55         18.82        15.62 o
   2   3  19        768.10        692.35        48.35 o
   3   3  19         92.01        114.95        23.58 o
   4   3  19        201.18        205.14        28.13 o
   5   3  19        378.05        430.34        44.93 o
   6   3  19        158.62        114.26        21.25 o
   7   3  19         52.05         20.55        17.32 o
   8   3  19          0.15        -15.79        17.19 o
   9   3  19        107.14         79.83        18.29 o
  10   3  19         24.35         -2.72        18.61 o
   0   4  19       1273.29       1184.56       100.02 o
   1   4  19         56.68         49.48        19.64 o
   2   4  19         42.55         59.41        20.14 o
   3   4  19         20.73         35.54        16.43 o
   4   4  19       1286.24       1203.63        65.67 o
   5   4  19        100.66        127.21        22.27 o
   6   4  19        312.88        278.87        31.73 o
   7   4  19          1.92          2.48        20.31 o
   8   4  19       1347.02       1549.08        82.41 o
   1   5  19          0.71        -24.11        30.05 o
   2   5  19        741.31        871.90        61.68 o
   3   5  19        161.04        157.62        26.27 o
   4   5  19          6.72         31.44        18.01 o
   5   5  19        200.47        218.75        29.38 o
   6   5  19         80.64         75.42        21.20 o
   0   0  20       2368.81       2876.88       266.69 o
   1   0  20       1011.98       1104.17       118.95 o
   2   0  20        122.85         89.73        44.47 o
   3   0  20          1.25        -22.09        34.57 o
   4   0  20       1853.70       1854.35       123.33 o
   5   0  20        433.47        465.60        64.60 o
   6   0  20        940.69        918.30        88.67 o
   7   0  20       1246.01       1284.87       103.90 o
   8   0  20        782.53        857.64        86.80 o
   9   0  20          0.01        -21.20        23.76 o
   1   1  20        434.63        509.59        51.90 o
   2   1  20         87.04        105.35        38.80 o
   3   1  20        597.50        689.33        59.82 o
   4   1  20       1028.41       1216.52        77.52 o
   5   1  20         21.92         20.22        20.25 o
   6   1  20          5.79         18.19        19.21 o
   7   1  20        298.58        317.31        36.74 o
   8   1  20        235.67        177.57        39.68 o
   9   1  20        111.08        136.95        44.95 o
   0   2  20         62.80         -2.38        27.12 o
   1   2  20        431.35        458.63        38.15 o
   2   2  20          2.42         -1.89        15.30 o
   3   2  20         71.77         85.39        20.68 o
   4   2  20          5.33        -11.30        16.86 o
   5   2  20        336.06        376.49        40.12 o
   6   2  20         99.67         88.96        30.53 o
   7   2  20          3.16          1.98        17.47 o
   8   2  20         21.87         42.27        24.72 o
   1   3  20       1437.83       1495.51        73.75 o
   2   3  20        364.04        368.23        37.41 o
   3   3  20        479.08        532.44        43.85 o
   4   3  20        521.10        508.43        43.05 o
   5   3  20        932.93        922.28        60.42 o
   6   3  20         39.32         48.69        24.91 o
   0   4  20        244.94        175.57        38.96 o
   1   4  20        188.58        155.93        27.72 o
   2   4  20         16.29        -17.64        17.64 o
   3   4  20        101.01         76.34        18.87 o
   1   1  21        118.37         93.11        21.79 o
   2   1  21         16.50         74.43        29.42 o
   3   1  21         40.96         15.15        24.20 o
                                                
