# Supplementary material for: Control of dynamic sp3-C stereochemistry
Source: Nat Chem. 2023 Mar 13;15(5):615–24. doi: 10.1038/s41557-023-01156-7 (PMC10159849; doi:10.1038/s41557-023-01156-7)
Supplement: Supplementary file 16 — Structure factors for compound (R,S)-5; CCDC reference 2068014. [file 41557_2023_1156_MOESM16_ESM.fcf]

#
# h,k,l, Fc-squared, Fo-squared, sigma(Fo-squared), status flag
#
data_19srv094
_shelx_title ' 19srv094 in P1 #1'
_shelx_refln_list_code          4
_shelx_F_calc_maximum      104.47
_exptl_crystal_F_000       384.00
_reflns_d_resolution_high  0.8108

loop_
 _space_group_symop_operation_xyz
 'x, y, z'

_cell_length_a     6.1684
_cell_length_b     6.3485
_cell_length_c    28.3264
_cell_angle_alpha  84.356
_cell_angle_beta   87.233
_cell_angle_gamma  61.967

_shelx_F_squared_multiplier     1.000

loop_
 _refln_index_h
 _refln_index_k
 _refln_index_l
 _refln_F_squared_calc
 _refln_F_squared_meas
 _refln_F_squared_sigma
 _refln_observed_status
  -2  -2 -34          0.53         48.62        48.19 o
  -1  -2 -34         28.45        -44.36        44.70 o
   0  -2 -34         40.45         77.05        45.75 o
  -2  -1 -34         30.96         25.07        48.52 o
  -1  -1 -34         56.22         68.80        54.89 o
   0  -1 -34          5.03         59.75        42.77 o
   1  -1 -34         35.95        -42.46        48.57 o
  -1   0 -34          3.47        -60.19        62.17 o
   0   0 -34          2.50        -28.61        58.80 o
   1   0 -34          0.39         20.69        59.20 o
  -2  -3 -33          1.41          9.42        48.55 o
  -1  -3 -33         11.55        -16.96        48.09 o
  -2  -2 -33         33.78         11.78        64.35 o
  -1  -2 -33         63.26          8.22        43.43 o
   0  -2 -33          2.15         62.16        67.56 o
  -2  -1 -33         36.78         31.56        45.30 o
  -1  -1 -33         44.27         60.33        42.09 o
   0  -1 -33        147.70        174.41        42.71 o
   1  -1 -33         38.46         48.43        54.30 o
  -2   0 -33         23.00         30.38        47.72 o
  -1   0 -33         14.21         24.79        43.35 o
   0   0 -33         17.56        170.76        58.70 o
   1   0 -33         83.94         92.26        59.10 o
   2   0 -33          5.95         93.15        61.28 o
  -1   1 -33          0.88         50.59        67.02 o
   0   1 -33         63.08         67.61        53.75 o
   1   1 -33         14.27        -15.84        56.92 o
   2   1 -33         54.56         -4.65        55.24 o
  -3  -3 -32         29.84         -5.98        54.89 o
  -2  -3 -32          8.18         98.44        46.10 o
  -1  -3 -32          4.55         12.29        97.01 o
   0  -3 -32         15.01         12.09        45.09 o
  -3  -2 -32         14.40         72.17        64.74 o
  -2  -2 -32          2.72        -35.79        42.28 o
  -1  -2 -32         23.27         20.85        42.14 o
   0  -2 -32         83.03        108.00        43.72 o
   1  -2 -32         17.63        -10.35        42.55 o
  -3  -1 -32         30.06         15.31        48.33 o
  -2  -1 -32          8.37        -52.86        55.02 o
  -1  -1 -32        260.00        259.97        45.17 o
   0  -1 -32        107.77         67.47        39.21 o
   1  -1 -32         20.88        -11.13        42.76 o
   2  -1 -32         39.74         57.25        43.78 o
  -2   0 -32         14.80         18.85        83.80 o
  -1   0 -32        157.86        118.42        41.18 o
   0   0 -32         26.12         99.49        33.66 o
   1   0 -32         53.30         35.24        53.85 o
   2   0 -32         16.09         -7.92        56.72 o
  -1   1 -32         28.58         39.60        63.85 o
   0   1 -32          3.40        -29.80        51.08 o
   1   1 -32         19.48         55.24        50.78 o
   2   1 -32          6.02          2.67        54.55 o
   0   2 -32          0.57        -51.48        59.49 o
   1   2 -32         22.16         68.01        56.92 o
   2   2 -32          8.16        -52.76        52.76 o
  -3  -4 -31          8.69         -6.34        49.73 o
  -2  -4 -31          9.89        -21.32        51.67 o
  -1  -4 -31          1.28        -24.57        46.55 o
  -3  -3 -31         29.23         -5.56        92.36 o
  -2  -3 -31          0.68         -5.58        43.36 o
  -1  -3 -31          2.25        -16.11        56.33 o
   0  -3 -31         22.04        -10.82        40.73 o
  -3  -2 -31         14.95         52.21        43.37 o
  -2  -2 -31          0.37          9.34        59.30 o
  -1  -2 -31         12.44          1.78        55.39 o
   0  -2 -31          7.50         -3.66        40.70 o
   1  -2 -31          3.63         45.32        40.32 o
  -3  -1 -31         43.55         44.79        46.23 o
  -2  -1 -31          2.77         36.87       100.48 o
  -1  -1 -31         18.93         58.08        65.98 o
   0  -1 -31        120.03        143.75        39.10 o
   1  -1 -31          7.90         21.33        37.10 o
   2  -1 -31         69.78        104.14        44.32 o
  -3   0 -31         29.27         81.96        51.03 o
  -2   0 -31         32.25          8.61        42.81 o
  -1   0 -31         24.65         29.68        38.81 o
   0   0 -31         29.57        129.17        71.32 o
   1   0 -31         62.14         77.91        27.56 o
   2   0 -31          0.38        -31.26        35.29 o
   3   0 -31         19.41         29.60        59.69 o
  -2   1 -31         15.67        -45.89        45.89 o
  -1   1 -31          1.46        -25.74        53.06 o
   0   1 -31         13.51         28.11        73.45 o
   1   1 -31         28.38         38.61        53.85 o
   2   1 -31         12.89         51.77        55.44 o
   3   1 -31          5.12         22.08        59.40 o
  -1   2 -31          5.70        -30.98        60.58 o
   0   2 -31          0.54         -5.64        57.81 o
   1   2 -31         15.06         29.10        54.35 o
   2   2 -31          0.65          2.08        53.16 o
  -3  -4 -30         37.53         61.32        48.48 o
  -2  -4 -30         24.39         -4.14        47.44 o
  -1  -4 -30          7.21        -27.27        43.49 o
   0  -4 -30        104.82        144.19        49.66 o
  -4  -3 -30         12.16         18.44        48.96 o
  -3  -3 -30         45.33         60.30        59.79 o
  -2  -3 -30         28.09         21.72        41.95 o
  -1  -3 -30          7.05         -3.41        39.89 o
   0  -3 -30         79.31         38.41        41.01 o
   1  -3 -30         32.61         -2.87        47.17 o
  -4  -2 -30         23.72         61.21        48.29 o
  -3  -2 -30         28.44         26.08        42.17 o
  -2  -2 -30          3.66        -10.71        38.60 o
  -1  -2 -30          5.55        -16.50        38.73 o
   0  -2 -30          2.01         -1.27        45.64 o
   1  -2 -30          4.71         22.30        37.81 o
   2  -2 -30         17.77         35.86        43.88 o
  -3  -1 -30          6.29        -48.01        48.01 o
  -2  -1 -30         36.62         38.63        38.04 o
  -1  -1 -30         18.04         64.98        36.54 o
   0  -1 -30         33.09          7.07        35.07 o
   1  -1 -30         18.35        -19.21        36.29 o
   2  -1 -30         18.23         29.37        56.62 o
  -3   0 -30          0.78        -28.32        45.24 o
  -2   0 -30          8.51         96.50        46.02 o
  -1   0 -30          9.89         -6.56        34.32 o
   0   0 -30        322.23        348.59        35.23 o
   1   0 -30          8.42         19.88        25.47 o
   2   0 -30          6.28        -27.12        27.12 o
   3   0 -30         11.84         30.78        42.69 o
  -2   1 -30         33.90        -15.46        57.32 o
  -1   1 -30         19.71         56.62        31.58 o
   0   1 -30          2.11         -3.86        48.61 o
   1   1 -30          9.12          0.00        44.65 o
   2   1 -30          7.71        -55.93        81.37 o
   3   1 -30         31.33          1.98        56.33 o
  -1   2 -30         47.73         89.19        57.12 o
   0   2 -30          0.12        -50.78        50.78 o
   1   2 -30          4.27         48.11        48.21 o
   2   2 -30          0.18        -22.47        50.88 o
   3   2 -30         29.76         -8.41        53.95 o
   0   3 -30         38.50          6.24        59.69 o
   1   3 -30         95.97         60.88        55.63 o
   2   3 -30         49.09         52.17        56.23 o
  -4  -4 -29         29.16         37.22        50.84 o
  -3  -4 -29         46.35        -18.97        45.34 o
  -2  -4 -29         17.73         55.20        45.54 o
  -1  -4 -29         95.38        105.65        43.14 o
   0  -4 -29         13.98         -9.13        45.37 o
  -4  -3 -29         28.45        -45.25        45.25 o
  -3  -3 -29          1.46         -0.92        69.05 o
  -2  -3 -29         10.82          3.05        40.35 o
  -1  -3 -29         20.17         10.98        38.06 o
   0  -3 -29         13.22         -7.95        37.49 o
   1  -3 -29         13.82         51.83        42.07 o
  -4  -2 -29        105.80        107.50        47.79 o
  -3  -2 -29         29.49         42.13        40.98 o
  -2  -2 -29          6.93          9.08        51.18 o
  -1  -2 -29         47.80         25.91        35.56 o
   0  -2 -29          8.72         16.92        34.16 o
   1  -2 -29         34.76         46.43        37.58 o
   2  -2 -29         34.20         58.60        58.90 o
  -4  -1 -29          8.48        -18.34        60.29 o
  -3  -1 -29         21.40         49.96        42.42 o
  -2  -1 -29         79.04        111.68        39.17 o
  -1  -1 -29         93.15         31.49        33.21 o
   0  -1 -29         39.88         51.01        35.34 o
   1  -1 -29         45.94         42.65        33.52 o
   2  -1 -29         49.34         22.91        38.98 o
   3  -1 -29         13.36          4.98        42.47 o
  -3   0 -29         14.44         49.25        42.53 o
  -2   0 -29          8.22         79.14        40.17 o
  -1   0 -29          9.96          0.42        32.68 o
   0   0 -29          9.66         31.27        24.03 o
   1   0 -29         11.94         63.66        26.37 o
   2   0 -29          8.99        -45.83        45.83 o
   3   0 -29         48.78          5.88        38.80 o
  -3   1 -29         36.97         71.71        50.69 o
  -2   1 -29         27.62         58.10        39.85 o
  -1   1 -29         38.85         83.23        52.76 o
   0   1 -29         14.99         80.58        46.03 o
   1   1 -29         43.88         44.74        46.53 o
   2   1 -29         31.95         68.50        51.87 o
   3   1 -29         36.10         48.51        52.37 o
  -2   2 -29         10.98         11.60        50.01 o
  -1   2 -29         31.53        -39.40        54.64 o
   0   2 -29          0.77        -46.72        48.21 o
   1   2 -29         47.87        114.04        52.57 o
   2   2 -29         16.24        -55.34        55.34 o
   3   2 -29         30.06         15.84        52.27 o
   0   3 -29         85.16        -23.36        58.31 o
   1   3 -29         51.52        144.73        55.14 o
   2   3 -29          4.31         18.71        49.20 o
   3   3 -29         24.30        -40.88        54.84 o
  -3  -5 -28          2.22         22.31        62.07 o
  -2  -5 -28         31.43         48.11        58.26 o
  -1  -5 -28          0.75         64.87        46.44 o
  -4  -4 -28          0.08          6.52        46.71 o
  -3  -4 -28         15.25         16.49        43.77 o
  -2  -4 -28         51.25         25.69        41.90 o
  -1  -4 -28         56.85         19.57        39.96 o
   0  -4 -28          3.77         10.50        43.98 o
  -4  -3 -28          6.36          1.89        44.38 o
  -3  -3 -28         19.35          6.18        39.01 o
  -2  -3 -28          0.30         50.77        39.31 o
  -1  -3 -28          6.73        -22.13        34.40 o
   0  -3 -28         15.91         12.16        36.50 o
   1  -3 -28         72.03         40.68        91.42 o
   2  -3 -28         48.48        -13.73        42.09 o
  -4  -2 -28        123.13        120.53        88.99 o
  -3  -2 -28         20.34          9.62        38.21 o
  -2  -2 -28         26.60        -10.26        50.68 o
  -1  -2 -28         61.90         60.81        35.71 o
   0  -2 -28          6.76         50.30        34.86 o
   1  -2 -28         33.00         35.64        36.07 o
   2  -2 -28         23.55         42.39        37.86 o
  -4  -1 -28         67.80         28.37        45.57 o
  -3  -1 -28          0.47        -47.58        62.96 o
  -2  -1 -28         38.94         21.21        35.41 o
  -1  -1 -28        193.90        105.92        33.70 o
   0  -1 -28         15.80         33.26        33.65 o
   1  -1 -28         58.74         88.78        30.97 o
   2  -1 -28          8.32         47.99        44.94 o
   3  -1 -28         18.92         52.60        40.27 o
  -3   0 -28         38.40         59.99        64.35 o
  -2   0 -28         53.99         38.35        36.54 o
  -1   0 -28         22.32         20.72        29.46 o
   0   0 -28         20.68         44.98        23.36 o
   1   0 -28         79.30         94.91        22.11 o
   2   0 -28         21.90         47.81        43.26 o
   3   0 -28         99.25         92.54        76.67 o
  -3   1 -28         59.54         38.67        45.05 o
  -2   1 -28         10.14         28.89        40.07 o
  -1   1 -28         22.35         85.67        34.99 o
   0   1 -28         13.53         27.94        16.95 o
   1   1 -28         31.35          2.57        44.84 o
   2   1 -28         92.53         50.49        46.13 o
   4   1 -28         70.70         47.12        59.30 o
  -2   2 -28         22.21         12.38        42.29 o
  -1   2 -28         44.14         31.97        33.56 o
   0   2 -28         32.82          1.88        46.33 o
   1   2 -28         20.30         -1.39        42.67 o
   2   2 -28         17.24         14.06        48.80 o
   3   2 -28         42.46        -36.63        85.43 o
   4   2 -28         14.47         83.06        60.48 o
  -1   3 -28         22.11          0.89        62.56 o
   0   3 -28        186.62        189.18        60.78 o
   1   3 -28         10.31        -60.88        67.02 o
   2   3 -28         71.22        -27.32        82.07 o
   3   3 -28          7.49        -42.77        51.97 o
   2   4 -28          7.25        -15.64        55.93 o
  -4  -5 -27         71.11         96.60        53.02 o
  -3  -5 -27         19.33         -2.27        48.85 o
  -2  -5 -27          5.12        -43.47        43.47 o
  -1  -5 -27         17.96         19.17        47.66 o
  -4  -4 -27         52.27         55.76        51.13 o
  -3  -4 -27         30.04         18.48        42.13 o
  -2  -4 -27         15.68        -42.71        63.36 o
  -1  -4 -27         67.68         25.81        38.41 o
   0  -4 -27          3.35         33.71        42.00 o
   1  -4 -27          0.23        -25.82        50.78 o
  -5  -3 -27         33.32         28.49        56.44 o
  -4  -3 -27          2.35        -40.98        40.98 o
  -3  -3 -27         46.15         48.88        38.53 o
  -2  -3 -27         19.54         56.23        37.86 o
  -1  -3 -27         19.23         42.72        33.73 o
   0  -3 -27         85.93         36.37        36.92 o
   1  -3 -27         34.42        -15.11        42.02 o
   2  -3 -27          7.73         43.24        41.30 o
  -5  -2 -27         17.79         23.36        66.33 o
  -4  -2 -27         69.79        112.82        42.82 o
  -3  -2 -27         19.42        -12.67        35.77 o
  -2  -2 -27          1.98        -23.30        33.49 o
  -1  -2 -27         40.71         29.45        44.94 o
   0  -2 -27        107.74         89.27        34.59 o
   1  -2 -27         20.19         25.11        34.95 o
   2  -2 -27         56.38         78.70        37.24 o
   3  -2 -27         16.78        -42.12        42.12 o
  -4  -1 -27        114.05        127.18        49.22 o
  -3  -1 -27         18.73         15.72        40.09 o
  -2  -1 -27        156.75        138.34        31.36 o
  -1  -1 -27        104.23         68.46        31.39 o
   0  -1 -27        315.63        324.79        41.03 o
   1  -1 -27         23.00         34.02        26.61 o
   2  -1 -27         10.99        -19.77        34.18 o
   3  -1 -27          9.94         22.11        41.56 o
  -4   0 -27         10.44        -28.55        44.15 o
  -3   0 -27          5.24         -6.42        44.25 o
  -2   0 -27         45.82         27.77        75.14 o
  -1   0 -27        238.06        235.03        33.63 o
   0   0 -27         72.96         69.35        23.76 o
   1   0 -27        277.22        277.60        55.42 o
   2   0 -27         14.07         56.82        45.34 o
   3   0 -27         20.52         10.79        37.72 o
   4   0 -27         22.94         14.28        43.64 o
  -3   1 -27          5.95         36.51        44.69 o
  -2   1 -27          2.83         18.19        36.64 o
  -1   1 -27         32.92        114.30        25.76 o
   0   1 -27         51.27          9.83        16.60 o
   1   1 -27        169.24        237.29        52.47 o
   2   1 -27        131.66        150.77        49.00 o
   3   1 -27         22.42         -0.80        25.84 o
   4   1 -27          0.75         27.41        39.97 o
  -2   2 -27         42.48         35.46        42.59 o
  -1   2 -27          5.28         17.40        30.29 o
   0   2 -27          2.90         12.77        46.92 o
   1   2 -27         63.65         20.89        45.93 o
   2   2 -27         43.29         83.75        48.51 o
   3   2 -27          1.52        -24.55        45.14 o
   4   2 -27         94.09         10.10        58.51 o
  -1   3 -27         15.36         16.14        61.77 o
   0   3 -27          2.81        -52.47        52.47 o
   1   3 -27         73.85         47.52        45.04 o
   2   3 -27          1.98        -16.23        46.33 o
   3   3 -27         17.12         77.91        61.77 o
   4   3 -27         26.04        -54.25        54.25 o
   1   4 -27         34.52         39.80        60.29 o
   2   4 -27         38.89        104.54        56.13 o
   3   4 -27          6.95         84.94        53.56 o
  -4  -5 -26          0.85        -51.26        53.34 o
  -3  -5 -26         18.43         60.42        46.61 o
  -2  -5 -26         31.19         93.11        45.59 o
  -1  -5 -26         43.29          6.61        44.47 o
   0  -5 -26          5.82        -45.29        45.29 o
  -5  -4 -26          8.40         -6.24        65.53 o
  -4  -4 -26         24.77        -21.16        42.50 o
  -3  -4 -26          0.14          1.76        65.53 o
  -2  -4 -26         22.76         -6.93        37.85 o
  -1  -4 -26          3.86         -7.72        37.87 o
   0  -4 -26         31.95          1.95        39.04 o
   1  -4 -26         70.39         57.73        61.03 o
  -5  -3 -26         20.37        -38.11        62.56 o
  -4  -3 -26          0.75         -7.15        41.26 o
  -3  -3 -26         44.58         61.55        37.11 o
  -2  -3 -26         51.29         63.47        49.65 o
  -1  -3 -26         57.11          0.61        31.95 o
   0  -3 -26         41.11         43.28        34.59 o
   1  -3 -26         64.19         98.73        76.22 o
   2  -3 -26          2.09         13.16        41.09 o
  -5  -2 -26         86.61         47.52        65.04 o
  -4  -2 -26         69.81         82.73        41.07 o
  -3  -2 -26         18.53        -19.84        31.72 o
  -2  -2 -26        116.47        -23.40        73.69 o
  -1  -2 -26         25.41         56.62        32.16 o
   0  -2 -26        170.58        158.29        35.93 o
   1  -2 -26         53.49         44.58        33.76 o
   2  -2 -26         14.42         -3.97        57.47 o
   3  -2 -26          6.69         18.89        84.59 o
  -4  -1 -26         41.87         35.54        44.21 o
  -3  -1 -26         33.44        -10.93        36.05 o
  -2  -1 -26         35.60         55.69        29.93 o
  -1  -1 -26         32.09         50.81        29.99 o
   0  -1 -26         23.31         28.20        47.17 o
   1  -1 -26         10.00         -4.59        24.89 o
   2  -1 -26         42.19         35.80        32.14 o
   3  -1 -26          8.46        -17.43        36.78 o
   4  -1 -26          6.30         49.66        47.02 o
  -4   0 -26          3.14        -51.98        84.74 o
  -3   0 -26         79.45         62.08        39.61 o
  -2   0 -26        125.75         90.43        38.93 o
  -1   0 -26         45.19         82.96        44.65 o
   0   0 -26         79.39         74.20        22.87 o
   1   0 -26         33.97        -34.61        36.30 o
   2   0 -26         26.63        -29.54        29.54 o
   3   0 -26         50.81         43.88        33.53 o
   4   0 -26          4.38        -28.60        39.42 o
  -3   1 -26         92.06         97.99        59.69 o
  -2   1 -26         43.19         35.50        35.38 o
  -1   1 -26        155.61        190.66        28.06 o
   0   1 -26        103.84        114.10        19.58 o
   1   1 -26         50.91         40.59        41.28 o
   2   1 -26         62.84         91.57        44.84 o
   3   1 -26          9.18         17.34        23.34 o
   4   1 -26         32.82          9.17        33.80 o
  -2   2 -26         17.77         29.99        42.53 o
  -1   2 -26         26.23         25.76        30.14 o
   0   2 -26          4.14         15.54        43.76 o
   1   2 -26        191.95        148.69        47.52 o
   2   2 -26         16.56        -28.51        43.26 o
   3   2 -26          1.96         28.11        46.03 o
   4   2 -26        169.23        158.98        60.88 o
  -1   3 -26         80.11         22.08        58.80 o
   0   3 -26         43.26         62.96        53.16 o
   1   3 -26         25.93          0.59        43.56 o
   2   3 -26          1.72         37.32        45.93 o
   3   3 -26          2.56        -44.55        50.09 o
   4   3 -26         82.34         18.21        52.86 o
   0   4 -26         32.90         45.73        59.69 o
   1   4 -26          8.81        -48.51        72.66 o
   2   4 -26        260.77        275.60        60.78 o
   3   4 -26         63.43         60.98        72.07 o
  -4  -5 -25         43.76         38.56        49.12 o
  -3  -5 -25         11.98        -14.63        43.02 o
  -2  -5 -25         54.91         86.77        40.84 o
  -1  -5 -25         16.99         16.49        41.61 o
   0  -5 -25          0.18         32.57        63.45 o
  -5  -4 -25         11.62         41.58       108.50 o
  -4  -4 -25         76.91         67.82        43.82 o
  -3  -4 -25         31.39         40.36        39.57 o
  -2  -4 -25         79.93         56.10        36.34 o
  -1  -4 -25         71.90         64.36        36.19 o
   0  -4 -25         46.28        -31.66        36.67 o
   1  -4 -25         31.00         17.00        38.53 o
  -5  -3 -25          3.76         74.34        62.17 o
  -4  -3 -25         60.73         38.80        40.45 o
  -3  -3 -25         66.96         57.45        31.68 o
  -2  -3 -25          9.05         11.79        33.94 o
  -1  -3 -25         50.77         36.46        32.00 o
   0  -3 -25         86.51        -10.37        32.52 o
   1  -3 -25         45.39         31.93        34.17 o
   2  -3 -25         29.74         22.47        38.74 o
  -5  -2 -25         98.11         71.28        64.05 o
  -4  -2 -25         26.20         53.42        38.46 o
  -3  -2 -25         50.71        -21.53        40.07 o
  -2  -2 -25        207.84        217.45        45.09 o
  -1  -2 -25        288.53        237.51        35.07 o
   0  -2 -25         84.22        101.77        31.01 o
   1  -2 -25         42.20          5.05        30.99 o
   2  -2 -25          7.89          7.52        34.64 o
   3  -2 -25          5.32         23.16        55.14 o
  -5  -1 -25         28.00        -42.27        67.12 o
  -4  -1 -25         28.43         23.51        42.46 o
  -3  -1 -25         15.25         16.89        34.37 o
  -2  -1 -25        110.10        134.05        50.43 o
  -1  -1 -25         40.76         48.25        28.42 o
   0  -1 -25         50.99         74.87        28.35 o
   1  -1 -25        201.51        175.69        27.19 o
   2  -1 -25          3.88        -27.17        32.87 o
   3  -1 -25         41.32         38.54        35.35 o
   4  -1 -25         21.33         57.69        43.19 o
  -4   0 -25          5.16         15.57        42.76 o
  -3   0 -25         25.77         10.50        49.25 o
  -2   0 -25         28.84        -14.21        28.02 o
  -1   0 -25         75.00        148.93        52.79 o
   0   0 -25          3.75         -6.02        26.63 o
   1   0 -25         46.28         56.86        22.87 o
   2   0 -25         97.29        109.21        47.81 o
   3   0 -25         29.54         12.53        31.41 o
   4   0 -25         35.19        112.05        42.64 o
  -4   1 -25          2.95        -25.69        47.52 o
  -3   1 -25         26.46         17.56        41.22 o
  -2   1 -25         42.73         75.42        34.36 o
  -1   1 -25         62.34         58.50        22.09 o
   0   1 -25          4.22        -23.56        23.56 o
   1   1 -25         28.03          9.50        35.84 o
   2   1 -25        140.55        127.50        44.05 o
   3   1 -25         20.59         17.77        27.37 o
   4   1 -25         10.83         -0.59        47.52 o
  -3   2 -25          1.37         10.32        47.90 o
  -2   2 -25         55.52         47.71        39.94 o
  -1   2 -25         22.78         13.72        43.61 o
   0   2 -25        115.24        117.41        45.54 o
   1   2 -25        162.54        121.17        41.38 o
   2   2 -25         81.19        114.44        47.12 o
   3   2 -25         35.06        -21.98        45.04 o
   4   2 -25         47.55         75.73        53.56 o
   5   2 -25         14.96         -1.48        58.21 o
  -2   3 -25         12.74        -18.54        50.59 o
  -1   3 -25         14.69          9.90        52.17 o
   0   3 -25          1.79          0.30        50.09 o
   1   3 -25         24.74        -37.12        41.97 o
   2   3 -25         67.39         63.95        43.46 o
   3   3 -25         81.24        108.40        51.67 o
   4   3 -25         70.71        106.02        52.86 o
   0   4 -25          3.49        -68.50        68.50 o
   1   4 -25         71.61         56.53        56.82 o
   2   4 -25         15.74         34.35        50.39 o
   3   4 -25         13.43         77.31        48.90 o
   4   4 -25          5.98         12.37        94.14 o
  -4  -6 -24          0.09        -51.18        70.09 o
  -3  -6 -24         26.84        -65.04        65.04 o
  -2  -6 -24         36.04        150.17        67.91 o
  -5  -5 -24          0.08          4.95        68.31 o
  -4  -5 -24         10.05         18.16        45.79 o
  -3  -5 -24         13.67          7.77        42.38 o
  -2  -5 -24          3.70        -25.89        37.52 o
  -1  -5 -24         10.79        -28.75        40.62 o
   0  -5 -24         12.32         15.05        42.29 o
  -5  -4 -24         32.32        -59.10        61.67 o
  -4  -4 -24          2.28        -26.42        40.56 o
  -3  -4 -24         12.13        -29.91        41.43 o
  -2  -4 -24         14.69         11.95        32.70 o
  -1  -4 -24         39.77         25.52        52.12 o
   0  -4 -24         16.89          5.55        35.68 o
   1  -4 -24         26.73         24.44        37.90 o
   2  -4 -24          0.96        -36.03        53.25 o
  -5  -3 -24          0.40        -54.74        54.74 o
  -4  -3 -24         39.81         -0.76        56.62 o
  -3  -3 -24          6.38         27.94        31.29 o
  -2  -3 -24         29.44          4.48        32.32 o
  -1  -3 -24          0.43         27.76        30.15 o
   0  -3 -24        150.11        178.21        57.29 o
   1  -3 -24         22.92        -11.64        30.96 o
   2  -3 -24         70.74        106.49        39.58 o
   3  -3 -24         58.34         52.30        46.01 o
  -5  -2 -24          4.99         -3.96        63.06 o
  -4  -2 -24         37.86         36.81        37.34 o
  -3  -2 -24         14.61        103.51        50.90 o
  -2  -2 -24        119.15        126.61        29.26 o
  -1  -2 -24         28.91         22.41        28.00 o
   0  -2 -24         19.25         54.81        28.17 o
   1  -2 -24         27.69         17.72        29.52 o
   2  -2 -24        126.08         61.55        33.73 o
   3  -2 -24         20.72         -1.24        40.50 o
  -5  -1 -24         19.93         91.27        69.49 o
  -4  -1 -24         34.01         -0.40        40.39 o
  -3  -1 -24        112.00        115.02        24.35 o
  -2  -1 -24        390.14        381.53        35.44 o
  -1  -1 -24         23.94         19.57        25.28 o
   0  -1 -24         99.70        111.02        27.08 o
   1  -1 -24        129.72        138.49        25.65 o
   2  -1 -24         75.85         55.29        30.23 o
   3  -1 -24         31.66         69.22        64.69 o
   4  -1 -24         10.45        -12.87        84.94 o
  -4   0 -24        145.46        149.18        84.14 o
  -3   0 -24         59.11         17.03        65.14 o
  -2   0 -24          4.28         -7.60        27.27 o
  -1   0 -24        212.30        241.15        39.15 o
   0   0 -24         49.27         32.69        25.84 o
   1   0 -24         13.60          7.94        19.47 o
   2   0 -24        152.95        175.14        31.53 o
   3   0 -24         66.80         33.49        26.51 o
   4   0 -24         48.06        104.83        55.83 o
  -4   1 -24         33.31         34.65        68.21 o
  -3   1 -24         34.01         27.23        38.88 o
  -2   1 -24         96.73         56.56        34.45 o
  -1   1 -24        201.73        226.13        50.97 o
   0   1 -24         56.40         69.95        17.34 o
   1   1 -24         61.80         65.73        36.73 o
   2   1 -24         90.54        110.31        16.88 o
   3   1 -24          2.47         40.40        17.91 o
   4   1 -24          0.34         34.63        34.56 o
   5   1 -24          9.28         -5.81        42.21 o
  -3   2 -24         41.78         37.98        46.67 o
  -2   2 -24          1.96        -55.29        55.29 o
  -1   2 -24         20.10         62.01        24.61 o
   0   2 -24         67.20         46.43        42.67 o
   1   2 -24         47.48         44.74        40.88 o
   2   2 -24         27.17         29.70        41.87 o
   3   2 -24          2.63        -40.29        40.29 o
   4   2 -24         79.85         30.42        20.10 o
   5   2 -24         26.48        -11.38        54.55 o
  -2   3 -24         11.83         20.97        71.57 o
  -1   3 -24         77.56        115.82        57.52 o
   0   3 -24         55.77         87.11        51.18 o
   1   3 -24         18.88          4.26        42.27 o
   2   3 -24         41.67         -0.40        41.87 o
   3   3 -24         86.20         94.93        47.32 o
   4   3 -24         38.72        104.24        52.66 o
   5   3 -24         17.47         46.53        57.32 o
  -1   4 -24         18.00        -39.99        59.49 o
   0   4 -24          4.31         -5.54        56.23 o
   1   4 -24         35.12        118.99        55.44 o
   2   4 -24        136.50         82.26        49.50 o
   3   4 -24         86.38         55.93        48.41 o
   4   4 -24          5.56         54.25        54.05 o
   2   5 -24         32.82         35.14        59.10 o
   3   5 -24         80.91         22.57        55.34 o
  -4  -6 -23          4.54        -44.45        75.33 o
  -3  -6 -23         64.66         55.93        68.01 o
  -2  -6 -23         17.79         59.35        41.68 o
  -1  -6 -23          2.13         64.35        49.23 o
  -5  -5 -23          8.80        -26.63        65.34 o
  -4  -5 -23          2.44          7.80        42.49 o
  -3  -5 -23         13.71         19.42        38.91 o
  -2  -5 -23          5.21         -7.34        35.33 o
  -1  -5 -23          4.70        -25.32        39.83 o
   0  -5 -23          1.20          0.10        42.42 o
  -5  -4 -23          4.44         -0.58        38.81 o
  -4  -4 -23          4.39         26.67        39.79 o
  -3  -4 -23         71.97         61.45        37.41 o
  -2  -4 -23         44.49         63.09        32.46 o
  -1  -4 -23         10.28          8.03        32.61 o
   0  -4 -23         15.40         66.85        32.49 o
   1  -4 -23          1.39         -4.96        37.29 o
   2  -4 -23         82.34        114.40        59.10 o
  -5  -3 -23          2.82        -16.04        55.93 o
  -4  -3 -23         28.44         30.03        37.07 o
  -3  -3 -23          3.04        -20.10        46.69 o
  -2  -3 -23         11.61          7.52        30.97 o
  -1  -3 -23        232.98        206.41        57.61 o
   0  -3 -23        202.45        157.23        30.42 o
   1  -3 -23         56.69         38.98        32.21 o
   2  -3 -23          2.45         -3.32        36.36 o
   3  -3 -23         69.95         65.11        48.57 o
  -5  -2 -23          8.10         34.65        58.90 o
  -4  -2 -23         33.16         -2.61        35.77 o
  -3  -2 -23        115.56         86.41        32.30 o
  -2  -2 -23          2.65         -3.01        25.60 o
  -1  -2 -23        202.25        204.37        55.78 o
   0  -2 -23         77.96         74.28        25.63 o
   1  -2 -23         51.01         78.11        28.22 o
   2  -2 -23         66.52         48.35        31.78 o
   3  -2 -23         52.72         69.18        46.03 o
  -5  -1 -23         21.57        -62.07        62.07 o
  -4  -1 -23          7.57        -14.87        35.56 o
  -3  -1 -23         46.94         51.41        26.87 o
  -2  -1 -23        114.76        111.45        26.52 o
  -1  -1 -23        144.72        190.72        39.21 o
   0  -1 -23        163.00        139.83        25.89 o
   1  -1 -23         79.82        101.20        23.36 o
   2  -1 -23         20.79          5.04        27.40 o
   3  -1 -23          7.46         32.17        34.96 o
   4  -1 -23          7.23        -32.21        40.76 o
  -5   0 -23          5.23          6.93        61.57 o
  -4   0 -23          7.58         16.95        37.62 o
  -3   0 -23         53.01         29.87        35.98 o
  -2   0 -23        123.73        194.47        52.04 o
  -1   0 -23         46.75        -24.51        49.60 o
   0   0 -23          0.39         -7.37        18.11 o
   1   0 -23        135.30        101.98        25.66 o
   2   0 -23        518.64        563.07        71.35 o
   3   0 -23          7.33         55.09        26.54 o
   4   0 -23         83.42         75.57        37.41 o
   5   0 -23         41.49         -2.71        45.99 o
  -4   1 -23         20.91        134.93        66.33 o
  -3   1 -23         24.00        -15.82        36.36 o
  -2   1 -23         42.04         15.89        29.85 o
  -1   1 -23          8.56         -3.37        19.04 o
   0   1 -23         11.46         16.81        26.08 o
   1   1 -23        194.20        182.54        40.49 o
   2   1 -23        462.97        487.24        63.45 o
   3   1 -23         29.69         28.11        17.60 o
   4   1 -23         31.15         70.74        33.21 o
   5   1 -23         10.05         13.96        43.82 o
  -3   2 -23         34.03          3.75        43.33 o
  -2   2 -23         11.18         -9.95        36.80 o
  -1   2 -23         25.40         86.80        24.34 o
   0   2 -23        131.42        173.54        45.24 o
   1   2 -23        251.27        300.35        50.09 o
   2   2 -23         79.17         93.94        41.18 o
   3   2 -23        127.26        179.08        49.20 o
   4   2 -23         13.75         25.91        27.97 o
   5   2 -23          5.49         18.22        47.42 o
  -2   3 -23          7.07        -23.18        42.35 o
  -1   3 -23          0.85         43.06        47.91 o
   0   3 -23         35.09         40.19        47.81 o
   1   3 -23          0.24         42.57        39.80 o
   2   3 -23         22.41        -35.54        36.83 o
   3   3 -23          8.02         30.79        41.18 o
   4   3 -23         61.67        157.40        54.55 o
   5   3 -23        102.55         58.80        53.56 o
  -1   4 -23          0.72        -58.90        58.90 o
   0   4 -23         18.04         45.14        52.47 o
   1   4 -23         18.00        -48.70        48.70 o
   2   4 -23         35.54         51.28        44.55 o
   3   4 -23         64.61         21.09        45.44 o
   4   4 -23          7.80        -37.59        40.40 o
   5   4 -23         11.43          8.53        48.62 o
   1   5 -23          0.70         32.67        57.91 o
   2   5 -23         27.01         38.90        58.21 o
   3   5 -23         56.02         84.84        55.44 o
   4   5 -23          9.28         57.44        45.80 o
  -4  -6 -22        142.30         87.21        77.21 o
  -3  -6 -22        117.78         13.96       109.49 o
  -2  -6 -22         19.33        185.90       143.59 o
  -1  -6 -22         29.38         -7.86        45.20 o
  -4  -5 -22          0.11         29.82        39.92 o
  -3  -5 -22        121.65         93.03        39.13 o
  -2  -5 -22        143.98        172.58        37.36 o
  -1  -5 -22          7.17         27.28        39.17 o
   0  -5 -22        173.48        135.12        42.87 o
   1  -5 -22         44.66         68.35        45.15 o
  -6  -4 -22         18.34        101.37        71.37 o
  -5  -4 -22          3.39         94.12        35.89 o
  -4  -4 -22         22.60         10.49        38.29 o
  -3  -4 -22         59.90         -9.85        33.86 o
  -2  -4 -22        202.00        225.72        58.06 o
  -1  -4 -22         31.01         33.36        32.91 o
   0  -4 -22         39.37         34.13        31.20 o
   1  -4 -22          6.33          6.28        36.21 o
   2  -4 -22          2.12          3.84        62.81 o
  -6  -3 -22         40.92          3.86        67.61 o
  -5  -3 -22         21.62         49.69        56.13 o
  -4  -3 -22        197.02        240.66        31.82 o
  -3  -3 -22         29.04         20.12        51.16 o
  -2  -3 -22         22.34         64.59        44.70 o
  -1  -3 -22         18.33        -17.78        27.38 o
   0  -3 -22        290.52        284.65        33.00 o
   1  -3 -22          8.99        -17.21        29.64 o
   2  -3 -22         54.36         62.07        36.36 o
   3  -3 -22        119.34        109.94        46.65 o
  -5  -2 -22          0.60        -55.73        55.73 o
  -4  -2 -22         64.84         29.76        34.39 o
  -3  -2 -22         39.99         69.78        43.73 o
  -2  -2 -22         12.83          9.71        24.54 o
  -1  -2 -22         76.76         30.84        24.84 o
   0  -2 -22         63.07         70.60        24.59 o
   1  -2 -22        218.69        236.57        43.66 o
   2  -2 -22         21.37         71.50        31.06 o
   3  -2 -22          5.47         49.00        56.53 o
   4  -2 -22          7.56         -8.47        44.02 o
  -5  -1 -22         16.45         26.04        63.75 o
  -4  -1 -22         51.64         18.53        36.28 o
  -3  -1 -22         78.72         45.91        20.47 o
  -2  -1 -22         34.42         33.46        23.60 o
  -1  -1 -22         23.47         49.35        21.94 o
   0  -1 -22         85.05         61.32        25.89 o
   1  -1 -22        410.39        398.04        31.28 o
   2  -1 -22         13.00         -9.14        26.54 o
   3  -1 -22        206.82        239.18        39.47 o
   4  -1 -22          9.60        -46.53        49.30 o
  -5   0 -22          1.30         39.50        65.34 o
  -4   0 -22          5.44          0.80        37.37 o
  -3   0 -22        140.15        101.05        34.66 o
  -2   0 -22         31.19         59.76        31.80 o
  -1   0 -22        123.38        135.91        19.84 o
   0   0 -22          0.56        -17.11        17.11 o
   1   0 -22         26.71         -0.46        17.72 o
   2   0 -22         55.66         76.80        17.85 o
   3   0 -22         76.42         47.17        25.86 o
   4   0 -22         19.04         13.85        33.21 o
   5   0 -22          0.71        -45.34        64.44 o
  -4   1 -22          6.18         -7.62        62.27 o
  -3   1 -22          0.79        -33.11        33.11 o
  -2   1 -22         94.29        122.76        35.54 o
  -1   1 -22         93.24         95.17        20.80 o
   0   1 -22        299.01        338.77        31.20 o
   1   1 -22        225.60        184.42        40.88 o
   2   1 -22         98.38         92.27        12.74 o
   3   1 -22         68.66         74.55        20.96 o
   4   1 -22         55.24         59.70        45.09 o
   5   1 -22          8.09        -33.86        54.55 o
  -3   2 -22          3.04         22.27        60.39 o
  -2   2 -22         80.58         94.10        50.93 o
  -1   2 -22         33.91         84.36        54.74 o
   0   2 -22        982.62       1097.84       110.97 o
   1   2 -22        267.41        195.51        41.18 o
   2   2 -22         77.77         59.89        36.43 o
   3   2 -22         50.64         79.69        45.04 o
   4   2 -22         21.04         -2.24        21.75 o
   5   2 -22          8.24        -10.99        65.73 o
  -2   3 -22         21.19         -0.75        59.59 o
  -1   3 -22         35.84         65.04        49.00 o
   0   3 -22         23.01         37.32        45.54 o
   1   3 -22         40.71          8.51        39.20 o
   2   3 -22        175.40        181.16        45.24 o
   3   3 -22         81.44        100.48        44.15 o
   4   3 -22         56.50         30.32        43.61 o
   5   3 -22         25.08         -4.75        43.61 o
  -1   4 -22          6.78          9.40        64.15 o
   0   4 -22         65.93         44.45        54.25 o
   1   4 -22         10.11         -1.68        46.72 o
   2   4 -22         37.80          8.12        42.96 o
   3   4 -22        103.53         93.18        44.00 o
   4   4 -22        173.69         83.64        40.95 o
   5   4 -22          8.15        -21.51        46.08 o
   1   5 -22          6.87        -34.65        56.82 o
   2   5 -22         17.60        -14.26        54.45 o
   3   5 -22        105.70         94.24        43.24 o
   4   5 -22         19.97         16.96        43.71 o
  -5  -6 -21         17.88        -27.92        75.83 o
  -4  -6 -21         59.17         46.82        86.92 o
  -3  -6 -21        138.68         49.79        63.75 o
  -2  -6 -21         32.15          7.13        30.39 o
  -1  -6 -21         20.91         24.91        42.47 o
  -5  -5 -21         53.69         89.98        62.76 o
  -4  -5 -21          8.73         42.37        63.16 o
  -3  -5 -21        124.44         44.27        35.84 o
  -2  -5 -21          5.40         26.49        32.72 o
  -1  -5 -21          5.93        -19.49        35.96 o
   0  -5 -21         11.08        -23.38        37.66 o
   1  -5 -21         21.39         21.75        43.30 o
  -6  -4 -21         40.54        -47.52        59.30 o
  -5  -4 -21         15.12         51.08        45.39 o
  -4  -4 -21         20.17         20.82        32.53 o
  -3  -4 -21         57.99         46.68        34.03 o
  -2  -4 -21        123.53        100.79        30.82 o
  -1  -4 -21         34.08          8.71        30.40 o
   0  -4 -21        120.43        153.71        31.20 o
   1  -4 -21          4.22        -27.71        35.87 o
   2  -4 -21         24.10         76.12        42.67 o
  -6  -3 -21         30.17         25.84        63.75 o
  -5  -3 -21         68.53         16.33        50.68 o
  -4  -3 -21         90.56         37.04        27.97 o
  -3  -3 -21        164.32        103.66        29.01 o
  -2  -3 -21          0.19         -0.56        25.75 o
  -1  -3 -21        519.08        479.10        42.48 o
   0  -3 -21        121.02        121.75        27.84 o
   1  -3 -21         86.43         44.52        34.10 o
   2  -3 -21        116.81        114.78        36.60 o
   3  -3 -21          6.86         32.87        42.85 o
  -6  -2 -21          2.97        -65.14        65.14 o
  -5  -2 -21         34.13         65.04        54.45 o
  -4  -2 -21        128.53         88.40        34.15 o
  -3  -2 -21         12.08         14.44        32.83 o
  -2  -2 -21        108.24        101.63        25.17 o
  -1  -2 -21         12.08         23.79        22.47 o
   0  -2 -21        564.24        597.23        40.72 o
   1  -2 -21        500.87        473.37        42.45 o
   2  -2 -21        152.99        118.52        48.66 o
   3  -2 -21         84.12        134.58        39.22 o
   4  -2 -21         21.70        -15.76        41.85 o
  -5  -1 -21          1.29        -56.82        59.89 o
  -4  -1 -21         71.35         79.23        50.73 o
  -3  -1 -21         36.55          9.82        17.14 o
  -2  -1 -21         16.54         12.50        22.03 o
  -1  -1 -21         87.77         66.59        20.73 o
   0  -1 -21         73.19         92.40        22.88 o
   1  -1 -21         13.48          6.34        18.94 o
   2  -1 -21         84.84        117.36        24.79 o
   3  -1 -21          4.43        -30.78        31.21 o
   4  -1 -21          1.13          1.30        42.86 o
  -5   0 -21         10.95         93.05        64.84 o
  -4   0 -21         41.99         15.63        35.13 o
  -3   0 -21        384.80        357.55        42.37 o
  -2   0 -21         43.52         58.50        21.93 o
  -1   0 -21        108.28        107.76        18.56 o
   0   0 -21         15.38         18.95        22.08 o
   1   0 -21        254.47        279.35        21.18 o
   2   0 -21         52.29         57.53        19.72 o
   3   0 -21         38.60         24.31        29.53 o
   4   0 -21         32.15         -6.58        98.65 o
   5   0 -21         15.07          2.08        64.44 o
  -4   1 -21          0.52        -58.01        58.01 o
  -3   1 -21          8.62         10.25        37.77 o
  -2   1 -21        224.55        232.38        34.26 o
  -1   1 -21        367.68        327.76        27.95 o
   0   1 -21        280.01        312.83        26.70 o
   1   1 -21        136.25         55.73        34.05 o
   2   1 -21         34.92         26.97        15.16 o
   3   1 -21        110.75        101.54        22.42 o
   4   1 -21         39.96         65.37        35.39 o
   5   1 -21         35.48          2.18        61.97 o
  -4   2 -21         43.77         66.03        74.24 o
  -3   2 -21         22.39         11.56        40.23 o
  -2   2 -21         25.23         35.48        33.83 o
  -1   2 -21        122.71        143.15        24.76 o
   0   2 -21        123.24        167.10        42.07 o
   1   2 -21        109.74         99.09        33.46 o
   2   2 -21         39.64         58.31        33.76 o
   3   2 -21        143.50         60.39        42.77 o
   4   2 -21         11.88        -35.97        41.24 o
   5   2 -21          4.82        -29.30        51.77 o
  -3   3 -21         54.90         39.89        69.69 o
  -2   3 -21         37.17         64.57        41.16 o
  -1   3 -21         34.92         68.11        48.31 o
   0   3 -21        122.84        157.60        45.64 o
   1   3 -21        165.66        154.53        42.37 o
   2   3 -21         27.88         16.14        35.64 o
   3   3 -21        104.52         80.98        35.52 o
   4   3 -21          6.33         77.13        85.93 o
   5   3 -21          0.72         -5.25        41.06 o
  -1   4 -21         13.77         65.04        57.22 o
   0   4 -21         50.88         29.90        51.38 o
   1   4 -21         75.03         94.74        48.70 o
   2   4 -21         66.00        -18.51        43.36 o
   3   4 -21          6.85         57.11        36.80 o
   4   4 -21         16.08         24.65        39.15 o
   5   4 -21         67.73         35.98        45.59 o
   0   5 -21         17.69         68.70        60.78 o
   1   5 -21          0.71          5.15        52.96 o
   2   5 -21          0.29         23.86        52.96 o
   3   5 -21         27.55        -24.25        50.29 o
   4   5 -21          7.10         37.14        43.25 o
  -5  -6 -20          2.89         33.36        72.17 o
  -4  -6 -20         34.69        -47.62        81.37 o
  -3  -6 -20         58.69         53.65        65.34 o
  -2  -6 -20          8.62         87.63        31.35 o
  -1  -6 -20         13.21         63.37        71.37 o
  -6  -5 -20          6.38        -49.69        69.89 o
  -5  -5 -20          3.76         22.32        53.36 o
  -4  -5 -20         40.72         58.90        63.26 o
  -3  -5 -20         97.10         52.07        58.90 o
  -2  -5 -20         59.84         81.29        31.21 o
  -1  -5 -20        101.68         60.41        34.85 o
   0  -5 -20         25.50         22.69        36.32 o
   1  -5 -20         45.83         17.13        62.37 o
  -6  -4 -20          2.13         39.10        62.86 o
  -5  -4 -20         84.20        133.96       113.84 o
  -4  -4 -20         27.91         25.21        31.88 o
  -3  -4 -20        293.11        168.76        34.84 o
  -2  -4 -20         98.41         73.14        28.04 o
  -1  -4 -20          3.46         -1.27        32.52 o
   0  -4 -20         93.88         73.87        27.37 o
   1  -4 -20         42.03         27.78        27.25 o
   2  -4 -20         37.54         76.12        42.60 o
  -5  -3 -20         77.19         83.25        54.64 o
  -4  -3 -20         94.99         86.89        26.61 o
  -3  -3 -20         78.21         45.51        26.59 o
  -2  -3 -20        435.53        421.60        36.30 o
  -1  -3 -20         81.52         92.17        44.94 o
   0  -3 -20        241.49        224.89        37.66 o
   1  -3 -20         27.43         49.85        29.22 o
   2  -3 -20         41.76         12.40        34.08 o
   3  -3 -20        151.62        155.54        43.98 o
  -6  -2 -20         12.86         -0.89        88.20 o
  -5  -2 -20         70.21         76.72        56.33 o
  -4  -2 -20        166.59        140.15        34.79 o
  -3  -2 -20        155.77        141.83        24.31 o
  -2  -2 -20          8.83          6.72        22.13 o
  -1  -2 -20        186.11        152.48        22.41 o
   0  -2 -20         92.82        117.63        25.28 o
   1  -2 -20          9.55          7.05        24.88 o
   2  -2 -20         76.20         44.81        35.59 o
   3  -2 -20         23.50         -7.65        35.09 o
   4  -2 -20         68.90         82.50        42.88 o
  -5  -1 -20         14.78          0.69        56.43 o
  -4  -1 -20        224.90        171.55        36.51 o
  -3  -1 -20        124.47         83.74        16.53 o
  -2  -1 -20         24.63         40.65        20.89 o
  -1  -1 -20         99.04         87.72        19.76 o
   0  -1 -20         21.85         16.49        27.02 o
   1  -1 -20         83.69         87.77        18.32 o
   2  -1 -20        166.02        164.78        25.55 o
   3  -1 -20         17.78         -0.04        32.17 o
   4  -1 -20          0.15         14.83        38.23 o
   5  -1 -20          6.63        -23.96        69.89 o
  -5   0 -20        115.60         79.79        60.29 o
  -4   0 -20         37.85         58.41        52.37 o
  -3   0 -20         79.18         91.74        33.08 o
  -2   0 -20        354.60        334.23        34.19 o
  -1   0 -20        142.24        124.94        18.12 o
   0   0 -20         22.68          5.45        19.22 o
   1   0 -20          2.36         32.57        13.52 o
   2   0 -20        183.15        200.20        24.88 o
   3   0 -20         73.72         66.73        23.54 o
   4   0 -20         31.61        -18.21        51.67 o
   5   0 -20         46.26        145.03        63.06 o
  -4   1 -20         14.96        -33.56        57.52 o
  -3   1 -20        130.34        125.79        36.16 o
  -2   1 -20        288.33        221.43        37.77 o
  -1   1 -20         28.89          3.62        17.47 o
   0   1 -20         43.13         31.38        14.14 o
   1   1 -20        311.44        252.83        41.18 o
   2   1 -20          3.16          6.84        14.04 o
   3   1 -20         33.99        -17.23        44.05 o
   4   1 -20        124.03        130.97        42.62 o
   5   1 -20         31.51         35.14        52.37 o
  -4   2 -20         10.00         10.59        71.77 o
  -3   2 -20         40.37         56.04        39.21 o
  -2   2 -20         90.44         72.26        31.69 o
  -1   2 -20        188.78        209.23        32.07 o
   0   2 -20         15.13         42.86        35.84 o
   1   2 -20         83.46         68.31        32.87 o
   2   2 -20        121.58         95.23        37.91 o
   3   2 -20         90.18         27.03        37.82 o
   4   2 -20         13.16         65.11        25.91 o
   5   2 -20         16.52         77.14        64.99 o
  -3   3 -20         79.25        101.17        69.89 o
  -2   3 -20          1.81         -5.54        37.89 o
  -1   3 -20        159.83        193.50        47.47 o
   0   3 -20         74.02         85.53        42.96 o
   1   3 -20         61.39         15.94        37.02 o
   2   3 -20         83.65         94.04        39.60 o
   3   3 -20        170.15        113.66        33.66 o
   4   3 -20          8.39         13.71        35.15 o
   5   3 -20         12.32         16.83        41.02 o
   6   3 -20         13.03         14.37        52.15 o
  -1   4 -20          9.39        -52.76        52.96 o
   0   4 -20         38.93         35.93        48.21 o
   1   4 -20         73.27         92.16        47.02 o
   2   4 -20         26.64         11.78        40.39 o
   3   4 -20          7.66         -4.89        51.13 o
   4   4 -20          0.78         -1.50        37.72 o
   5   4 -20          7.08         18.30        54.99 o
   0   5 -20          6.14         -9.90        58.41 o
   1   5 -20         20.51         57.32        53.75 o
   2   5 -20          3.56         -1.39        51.08 o
   3   5 -20         14.34         28.32        49.05 o
   4   5 -20         28.97          0.20        43.86 o
   5   5 -20          4.00        -24.09        45.08 o
  -5  -6 -19         19.16         30.09        69.79 o
  -4  -6 -19          2.30         33.66        73.16 o
  -3  -6 -19         44.28         76.42        63.65 o
  -2  -6 -19         28.52         83.65        29.28 o
  -1  -6 -19          8.65          3.73        41.48 o
   0  -6 -19          7.18         10.62        43.50 o
  -6  -5 -19         16.76          6.73        73.85 o
  -5  -5 -19         13.41         76.50        46.15 o
  -4  -5 -19          7.46        -34.85        54.15 o
  -3  -5 -19        140.08        152.13        28.39 o
  -2  -5 -19         55.42         33.76        51.18 o
  -1  -5 -19         18.34         44.02        32.60 o
   0  -5 -19          1.44        -34.18        34.18 o
   1  -5 -19         36.88         13.96        40.81 o
  -5  -4 -19         10.99        113.72       143.19 o
  -4  -4 -19         75.59         80.75        31.56 o
  -3  -4 -19         25.12         32.05        30.29 o
  -2  -4 -19         57.60         33.62        26.38 o
  -1  -4 -19         55.64         49.93        26.06 o
   0  -4 -19        289.44        284.53        31.74 o
   1  -4 -19         48.91        102.98        35.19 o
   2  -4 -19         15.51         27.44        40.10 o
  -6  -3 -19         34.33         -5.25        61.57 o
  -5  -3 -19         34.05          8.32        52.37 o
  -4  -3 -19        150.47        119.28        27.40 o
  -3  -3 -19          2.96         -5.57        24.40 o
  -2  -3 -19          5.46         21.75        23.90 o
  -1  -3 -19        145.98        121.05        23.84 o
   0  -3 -19        187.65        202.56        42.98 o
   1  -3 -19         53.07         24.52        28.21 o
   2  -3 -19        175.22        163.33        36.61 o
   3  -3 -19          2.03        -14.64        39.45 o
  -6  -2 -19          2.25        -30.89        73.45 o
  -5  -2 -19         51.86          2.67        53.85 o
  -4  -2 -19         87.66         68.95        31.28 o
  -3  -2 -19        222.27        249.87        25.74 o
  -2  -2 -19        127.72        143.96        24.12 o
  -1  -2 -19          4.68         38.90        32.09 o
   0  -2 -19         64.79         61.03        25.35 o
   1  -2 -19         25.40         17.29        23.59 o
   2  -2 -19         13.18         47.07        29.66 o
   3  -2 -19         83.77         61.02        34.30 o
   4  -2 -19          3.98         12.67        53.75 o
  -6  -1 -19         22.77        136.51        63.26 o
  -5  -1 -19         96.99         69.59        55.24 o
  -4  -1 -19         21.67         15.10        64.00 o
  -3  -1 -19         22.63         32.28        27.23 o
  -2  -1 -19        201.13        211.02        23.46 o
  -1  -1 -19         39.81         46.53        22.77 o
   0  -1 -19         23.48         61.78        18.67 o
   1  -1 -19        123.03        178.98        27.32 o
   2  -1 -19         70.10         31.51        21.89 o
   3  -1 -19         51.43         71.68        30.98 o
   4  -1 -19          2.25        -28.31        57.32 o
   5  -1 -19          3.65        -26.04        72.17 o
  -5   0 -19         20.09         58.70        58.60 o
  -4   0 -19          0.42         70.38        46.53 o
  -3   0 -19         25.46          6.12        30.15 o
  -2   0 -19        234.96        209.83        27.57 o
  -1   0 -19        189.62        175.74        19.25 o
   0   0 -19         10.30         14.88        31.26 o
   1   0 -19        337.35        358.13        25.12 o
   2   0 -19        159.37        169.03        43.11 o
   3   0 -19         96.76         54.18        22.40 o
   4   0 -19         28.08        -20.39        50.29 o
   5   0 -19         20.08        103.25        65.83 o
  -5   1 -19         22.73        -52.37        66.13 o
  -4   1 -19         29.73        -23.76        57.22 o
  -3   1 -19         25.34         16.38        32.70 o
  -2   1 -19         99.16         63.55        25.96 o
  -1   1 -19         44.95         26.85        16.17 o
   0   1 -19         91.84         95.98        37.07 o
   1   1 -19         61.74         36.63        28.51 o
   2   1 -19         33.50         13.83        14.70 o
   3   1 -19        104.54        101.21        19.73 o
   4   1 -19        173.45        199.93        68.50 o
   5   1 -19         45.41        -18.81        55.34 o
  -4   2 -19         14.97         91.07        72.56 o
  -3   2 -19         68.64         85.48        39.42 o
  -2   2 -19          5.00         10.57        30.86 o
  -1   2 -19         43.99         56.37        21.57 o
   0   2 -19        155.62        137.42        26.97 o
   1   2 -19         15.41         34.45        31.18 o
   2   2 -19        172.92        147.70        37.22 o
   3   2 -19          9.93         18.34         8.45 o
   4   2 -19        231.07        262.07        42.57 o
   5   2 -19         13.48        -18.76        40.74 o
   6   2 -19         35.88        150.33        53.68 o
  -3   3 -19         80.99         42.77        64.54 o
  -2   3 -19         85.17         55.34        37.84 o
  -1   3 -19         30.46         20.21        28.23 o
   0   3 -19         97.23         61.47        36.83 o
   1   3 -19        141.29         74.94        34.94 o
   2   3 -19         24.67         27.32        34.75 o
   3   3 -19        300.39        238.80        35.65 o
   4   3 -19         13.73         40.38        19.07 o
   5   3 -19         19.27          0.30        68.01 o
   6   3 -19         27.66          4.63        50.42 o
  -1   4 -19         33.77         27.82        55.73 o
   0   4 -19         18.76         65.04        47.42 o
   1   4 -19         90.55        107.11        45.83 o
   2   4 -19         86.77         64.61        33.17 o
   3   4 -19         29.30         20.00        33.23 o
   4   4 -19         25.58         41.53        91.82 o
   5   4 -19         18.57         -7.08        41.97 o
   0   5 -19         29.59        -11.19        58.31 o
   1   5 -19         29.95        103.65        54.55 o
   2   5 -19         52.68         50.49        40.92 o
   3   5 -19         15.02         49.84        39.41 o
   4   5 -19          3.67        -38.24        41.23 o
   5   5 -19          2.56         55.14        54.35 o
   2   6 -19          1.87        -59.20        59.20 o
   3   6 -19         20.31          7.29        67.41 o
  -4  -7 -18         59.70         50.78        76.82 o
  -3  -7 -18          9.51        -18.51        71.77 o
  -5  -6 -18         44.20         16.73        85.13 o
  -4  -6 -18         29.23         -9.21        69.69 o
  -3  -6 -18         14.93        -11.98        54.74 o
  -2  -6 -18         12.71         60.60        40.64 o
  -1  -6 -18         40.38         82.10        94.79 o
   0  -6 -18         18.47         -3.68        43.28 o
  -6  -5 -18         20.24         63.58        55.68 o
  -5  -5 -18         90.93        113.48        48.74 o
  -4  -5 -18         80.45         98.50        61.28 o
  -3  -5 -18         25.05          1.60        24.18 o
  -2  -5 -18         64.96         61.66        23.40 o
  -1  -5 -18         68.50         64.31        31.34 o
   0  -5 -18         52.10         41.00        34.81 o
   1  -5 -18         62.01         32.84        40.93 o
  -6  -4 -18         23.89        -58.70        58.70 o
  -5  -4 -18         60.39         79.97        46.58 o
  -4  -4 -18          4.94         -8.04        41.92 o
  -3  -4 -18        188.45        202.47        31.89 o
  -2  -4 -18        206.79        226.37        29.47 o
  -1  -4 -18        203.27        183.45        27.43 o
   0  -4 -18        218.92        142.82        26.31 o
   1  -4 -18         96.09        118.18        27.08 o
   2  -4 -18         23.33        -37.56        37.56 o
   3  -4 -18         47.04         72.22        51.72 o
  -6  -3 -18         12.19         -3.27        58.90 o
  -5  -3 -18         38.74        122.36        51.87 o
  -4  -3 -18        221.12        176.88        27.19 o
  -3  -3 -18         47.45         74.91        30.29 o
  -2  -3 -18        167.01        156.33        24.16 o
  -1  -3 -18        407.90        389.55        31.10 o
   0  -3 -18         77.52         74.40        20.87 o
   1  -3 -18        182.19        148.15        23.54 o
   2  -3 -18         15.06         -7.40        31.56 o
   3  -3 -18         74.06        109.02        54.40 o
  -6  -2 -18         50.13         24.95        63.75 o
  -5  -2 -18         46.36         64.15        54.15 o
  -4  -2 -18          1.50         -2.15        27.96 o
  -3  -2 -18        208.17        249.85        35.09 o
  -2  -2 -18          4.79         -1.31        20.51 o
  -1  -2 -18         79.72         66.99        41.38 o
   0  -2 -18          1.23         19.92        17.87 o
   1  -2 -18        638.25        596.50        51.54 o
   2  -2 -18         51.54         30.02        27.97 o
   3  -2 -18         66.16         12.88        34.80 o
   4  -2 -18         45.32         77.86        42.81 o
  -6  -1 -18          0.54        -56.53        56.53 o
  -5  -1 -18          0.54         15.34        53.75 o
  -4  -1 -18         29.57         16.09        31.14 o
  -3  -1 -18        224.41        204.09        31.14 o
  -2  -1 -18         70.59        133.54        53.76 o
  -1  -1 -18        129.67        105.48        23.28 o
   0  -1 -18        108.25         76.88        33.12 o
   1  -1 -18         84.93         79.93        25.69 o
   2  -1 -18        194.60        179.74        23.84 o
   3  -1 -18        267.67        192.28        33.57 o
   4  -1 -18         13.62        -48.80        56.13 o
   5  -1 -18          0.62         36.33        73.45 o
  -5   0 -18         10.14         35.64        56.82 o
  -4   0 -18          8.08         24.06        44.35 o
  -3   0 -18         13.92          0.49        36.48 o
  -2   0 -18         12.65         21.32        21.97 o
  -1   0 -18        103.66        105.81        17.48 o
   0   0 -18         32.59         20.25        13.64 o
   1   0 -18        321.79        324.36        21.67 o
   2   0 -18         17.94         20.37        14.53 o
   3   0 -18        148.43        128.08        46.63 o
   4   0 -18         11.26          6.63        49.40 o
   5   0 -18         44.15         82.96       118.99 o
  -5   1 -18         27.40        -31.48        64.44 o
  -4   1 -18         29.70        -45.34        55.04 o
  -3   1 -18        200.77        168.64        34.78 o
  -2   1 -18        149.37         92.83        27.02 o
  -1   1 -18        303.94        325.48        27.12 o
   0   1 -18        706.70        825.84       116.86 o
   1   1 -18        118.83        118.23        26.54 o
   2   1 -18        142.53        121.46        16.12 o
   3   1 -18        153.90        243.54        49.65 o
   4   1 -18         34.39          3.44        34.05 o
   5   1 -18         31.44        110.77        58.90 o
   6   1 -18          2.77         44.55        71.18 o
  -4   2 -18         30.33        -32.57        66.42 o
  -3   2 -18         10.30          7.20        35.96 o
  -2   2 -18         10.75         59.99        29.65 o
  -1   2 -18         31.15         64.79        23.36 o
   0   2 -18        336.56        341.87        27.00 o
   1   2 -18          2.94         -8.02        29.20 o
   2   2 -18        177.84        131.56        32.77 o
   3   2 -18        159.08        123.42        15.01 o
   4   2 -18         68.66         43.52        25.94 o
   5   2 -18         83.64         86.74        41.74 o
   6   2 -18          6.98         26.21        49.27 o
  -3   3 -18         17.51         48.41        63.95 o
  -2   3 -18         91.44         48.33        35.07 o
  -1   3 -18         42.44         79.34        29.57 o
   0   3 -18        139.25        138.19        40.29 o
   1   3 -18          0.93        -30.09        30.09 o
   2   3 -18        429.77        381.65        40.48 o
   3   3 -18         85.10         65.24        31.18 o
   4   3 -18        188.24        197.84        31.46 o
   5   3 -18         17.92         16.27        37.98 o
   6   3 -18         21.93        -27.94        49.81 o
  -1   4 -18         19.20         64.25        53.85 o
   0   4 -18         38.27         93.45        47.91 o
   1   4 -18         73.84         97.11        45.34 o
   2   4 -18         26.61        -10.82        30.92 o
   3   4 -18        316.72        244.66        49.55 o
   4   4 -18         42.82         21.46        34.79 o
   5   4 -18          0.10         45.25        40.76 o
   6   4 -18          1.30        -19.39        48.01 o
   0   5 -18         85.67         27.22        55.54 o
   1   5 -18         63.46         56.82        50.49 o
   2   5 -18          2.04        -25.11        37.72 o
   3   5 -18         26.93          7.54        35.83 o
   4   5 -18         20.08         11.09        39.87 o
   5   5 -18         77.57         29.23        44.02 o
   2   6 -18          1.66        -14.16        47.42 o
   3   6 -18          8.80        -15.55        49.89 o
   4   6 -18         20.07         54.56        46.50 o
  -4  -7 -17         14.15        -70.98        70.98 o
  -3  -7 -17         15.38         64.84        71.77 o
  -2  -7 -17         18.80         74.44        70.48 o
  -6  -6 -17         44.84         28.83        59.12 o
  -5  -6 -17         13.73        -33.11        54.34 o
  -4  -6 -17         22.08         48.61        62.46 o
  -3  -6 -17          9.92        -51.18        58.11 o
  -2  -6 -17        217.60        193.33        68.11 o
  -1  -6 -17         39.24        204.71       120.47 o
   0  -6 -17          6.87        -11.77        39.47 o
  -6  -5 -17         30.01        -33.67        74.79 o
  -5  -5 -17          4.56          3.79        42.65 o
  -4  -5 -17         68.89         38.41        59.69 o
  -3  -5 -17          7.17         27.74        25.24 o
  -2  -5 -17         67.88         60.42        23.50 o
  -1  -5 -17        173.42        131.49        30.60 o
   0  -5 -17        203.83        183.29        32.39 o
   1  -5 -17         24.50         54.97        40.71 o
   2  -5 -17         21.48         17.17        46.22 o
  -6  -4 -17          2.18          4.16        58.70 o
  -5  -4 -17         36.36         45.78        44.65 o
  -4  -4 -17         15.73        -16.99        39.45 o
  -3  -4 -17        410.25        510.32        77.86 o
  -2  -4 -17        342.14        254.90        27.68 o
  -1  -4 -17        127.90        108.00        24.02 o
   0  -4 -17         11.26         41.91        24.37 o
   1  -4 -17         85.27         83.93        25.66 o
   2  -4 -17         17.43        -38.85        38.85 o
   3  -4 -17          8.50         35.55        46.90 o
  -6  -3 -17          4.49        -55.44        55.44 o
  -5  -3 -17          6.88         14.75        45.34 o
  -4  -3 -17         74.99         52.06        24.29 o
  -3  -3 -17        116.92        112.25        23.33 o
  -2  -3 -17        274.65        252.40        26.89 o
  -1  -3 -17        265.66        231.53        24.61 o
   0  -3 -17         79.08         56.42        19.81 o
   1  -3 -17        540.73        541.98        37.88 o
   2  -3 -17         34.90         27.37        32.64 o
   3  -3 -17         40.69         41.55        37.07 o
   4  -3 -17          1.18        -78.01        78.01 o
  -6  -2 -17         24.37         20.79        61.08 o
  -5  -2 -17         46.97         48.80        52.57 o
  -4  -2 -17        191.55        130.71        30.90 o
  -3  -2 -17        102.20         52.25        26.35 o
  -2  -2 -17         49.07         31.95        17.62 o
  -1  -2 -17        103.15         58.87        34.05 o
   0  -2 -17         71.73         69.08        21.66 o
   1  -2 -17        221.35        186.44        23.98 o
   2  -2 -17        362.40        317.96        36.04 o
   3  -2 -17        272.95        243.21        39.55 o
   4  -2 -17         14.86        -21.98        59.89 o
  -5  -1 -17          4.54         26.63        54.55 o
  -4  -1 -17         56.78         28.90        29.91 o
  -3  -1 -17         99.02         79.41        27.87 o
  -2  -1 -17         10.91        -13.25        21.63 o
  -1  -1 -17         57.77         44.53        14.06 o
   0  -1 -17         58.56         11.56        38.14 o
   1  -1 -17         52.66         44.03        24.11 o
   2  -1 -17         77.34         81.38        21.17 o
   3  -1 -17         60.40         43.66        45.64 o
   4  -1 -17         34.59         93.45        55.24 o
   5  -1 -17         10.86         -2.77        67.41 o
  -5   0 -17          2.77         -3.76        56.53 o
  -4   0 -17        122.56         85.43        46.82 o
  -3   0 -17         68.11         92.40        30.10 o
  -2   0 -17         46.79         35.11        14.73 o
  -1   0 -17         84.40         60.89        14.92 o
   0   0 -17         94.60        116.25        15.42 o
   1   0 -17         20.08         31.36        10.90 o
   2   0 -17        124.76        143.69        17.06 o
   3   0 -17         58.81         91.26        36.68 o
   4   0 -17         54.31         25.14        49.60 o
   5   0 -17         26.00         58.41        64.35 o
  -5   1 -17         63.13         63.06        64.44 o
  -4   1 -17         13.84         10.89        52.86 o
  -3   1 -17         70.59         58.88        30.66 o
  -2   1 -17        392.48        335.48        34.23 o
  -1   1 -17         14.90         -8.14        14.43 o
   0   1 -17         68.89         72.96        34.67 o
   1   1 -17        365.73        370.97        37.42 o
   2   1 -17        126.71         88.62        23.61 o
   3   1 -17        239.56        262.99        59.74 o
   4   1 -17         72.90         87.65        46.18 o
   5   1 -17         86.38        184.23        61.47 o
   6   1 -17          5.10         88.80        70.98 o
  -4   2 -17         22.13         15.54        65.53 o
  -3   2 -17        143.76        105.03        54.55 o
  -2   2 -17         32.05         44.98        28.24 o
  -1   2 -17        149.34        148.80        25.34 o
   0   2 -17        131.18        117.52        15.91 o
   1   2 -17        387.79        274.80        61.47 o
   2   2 -17        108.52        112.32        26.16 o
   3   2 -17         20.56         29.91        25.21 o
   4   2 -17          1.27         -3.93        24.13 o
   5   2 -17         26.41        -13.57        56.82 o
   6   2 -17         36.69        121.75        54.64 o
  -3   3 -17         42.34          8.32        61.67 o
  -2   3 -17         27.29         26.06        34.12 o
  -1   3 -17         27.39         13.80        29.50 o
   0   3 -17         93.49         66.33        36.23 o
   1   3 -17         24.75         22.17        31.28 o
   2   3 -17         86.33         90.79        56.13 o
   3   3 -17         50.26         56.17        28.90 o
   4   3 -17        213.13        209.42        23.75 o
   5   3 -17         47.43        -15.56        37.53 o
   6   3 -17         12.90        -45.86        45.86 o
  -1   4 -17         31.31         45.24        50.59 o
   0   4 -17         76.52         52.27        42.07 o
   1   4 -17          5.14         18.81        39.40 o
   2   4 -17         17.06          1.89        30.37 o
   3   4 -17        233.14        184.94        34.36 o
   4   4 -17         17.20         14.74        33.82 o
   5   4 -17         36.80        -37.69        37.69 o
   6   4 -17         32.05        -14.20        47.06 o
   0   5 -17          3.42        -53.65        53.65 o
   1   5 -17          3.58         -4.95        47.32 o
   2   5 -17        123.99         93.74        37.96 o
   3   5 -17         48.61         44.17        36.47 o
   4   5 -17         39.20         85.11        53.75 o
   5   5 -17         46.85         62.42        42.94 o
   1   6 -17          9.80        -61.77        61.77 o
   2   6 -17         10.27         10.04        57.07 o
   3   6 -17         23.00         31.11        43.69 o
   4   6 -17         49.38         27.66        43.98 o
  -4  -7 -16          3.77        -74.64        74.64 o
  -3  -7 -16         15.99         11.68        68.50 o
  -2  -7 -16          8.41        -26.23        70.98 o
  -6  -6 -16         10.96        -31.86       116.56 o
  -5  -6 -16         13.01         -9.53        51.54 o
  -4  -6 -16         22.38         92.86        69.99 o
  -3  -6 -16         12.00         14.65        59.10 o
  -2  -6 -16         34.35         32.67        59.99 o
  -1  -6 -16         95.71        169.77        61.28 o
   0  -6 -16         19.63         54.40        69.59 o
  -6  -5 -16          6.34         12.29        53.54 o
  -5  -5 -16         68.45         18.04        43.75 o
  -4  -5 -16         25.52         95.83        60.39 o
  -3  -5 -16         56.50         11.68        49.30 o
  -2  -5 -16          2.40          2.24        20.11 o
  -1  -5 -16          5.43        -15.94        44.84 o
   0  -5 -16        105.12        108.69        30.48 o
   1  -5 -16          5.96         44.22        39.95 o
   2  -5 -16         12.44        -42.78        45.43 o
  -6  -4 -16         14.16         38.61        59.30 o
  -5  -4 -16          2.72        -10.79        51.58 o
  -4  -4 -16         12.54         45.64        41.31 o
  -3  -4 -16        647.82        672.81        45.75 o
  -2  -4 -16        395.46        343.28        31.07 o
  -1  -4 -16        141.78        191.28        41.54 o
   0  -4 -16        293.94        279.32        29.13 o
   1  -4 -16        228.60        192.39        40.77 o
   2  -4 -16          0.76          4.50        39.40 o
   3  -4 -16          8.75        -46.91        59.20 o
  -6  -3 -16          1.59        -11.98        55.54 o
  -5  -3 -16         23.18         16.33        45.04 o
  -4  -3 -16        168.05        177.19        23.50 o
  -3  -3 -16        248.42        253.40        33.13 o
  -2  -3 -16         97.00         97.97        33.65 o
  -1  -3 -16         86.89        134.51        25.73 o
   0  -3 -16         37.19         32.67        18.33 o
   1  -3 -16        261.23        295.61        54.84 o
   2  -3 -16         64.56         66.19        34.70 o
   3  -3 -16        135.60        117.74        37.53 o
   4  -3 -16         56.43         51.45        45.75 o
  -6  -2 -16         41.20         37.22        63.55 o
  -5  -2 -16         11.96         10.10        48.41 o
  -4  -2 -16         95.09         84.84        41.18 o
  -3  -2 -16        153.18        176.53        20.35 o
  -2  -2 -16         64.29         63.12        16.93 o
  -1  -2 -16         15.39        -30.50        33.08 o
   0  -2 -16         90.42         82.53        16.09 o
   1  -2 -16         50.59         53.41        18.99 o
   2  -2 -16        699.30        624.79        53.32 o
   3  -2 -16          1.95         39.53        32.68 o
   4  -2 -16         10.34         73.95        59.99 o
  -6  -1 -16         23.95        -58.21        58.21 o
  -5  -1 -16         75.51         50.59        55.44 o
  -4  -1 -16          7.04         55.93        43.85 o
  -3  -1 -16        109.84        113.71        41.97 o
  -2  -1 -16         14.53         21.18        14.13 o
  -1  -1 -16        687.05        725.82        38.26 o
   0  -1 -16        179.79        178.61        19.40 o
   1  -1 -16        160.45        160.24        15.85 o
   2  -1 -16        162.99        185.05        22.38 o
   3  -1 -16         64.85         98.20        42.77 o
   4  -1 -16         19.01         36.63        53.95 o
   5  -1 -16          7.64         40.49        64.05 o
  -5   0 -16         36.60        -14.85        54.45 o
  -4   0 -16        144.43        141.46        47.71 o
  -3   0 -16         18.13         -5.29        26.93 o
  -2   0 -16         29.07          1.27        18.19 o
  -1   0 -16         41.24         30.71        13.29 o
   0   0 -16        113.53        126.17        15.79 o
   1   0 -16        283.95        303.07        20.28 o
   2   0 -16        122.35        113.39        16.62 o
   3   0 -16        160.03        154.58        38.41 o
   4   0 -16         82.07        135.03        52.17 o
   5   0 -16         66.17         15.54        59.49 o
  -5   1 -16          4.91          4.85        62.66 o
  -4   1 -16         16.88        -27.03        49.30 o
  -3   1 -16        588.89        512.70        98.80 o
  -2   1 -16        226.48        212.35        27.78 o
  -1   1 -16         39.47         33.49        14.13 o
   0   1 -16        324.55        335.55        35.55 o
   1   1 -16        106.11        147.58        45.19 o
   2   1 -16         33.45         17.94        20.39 o
   3   1 -16        111.00        112.82        20.90 o
   4   1 -16        305.17        335.80        32.95 o
   5   1 -16         17.74        153.87       110.03 o
   6   1 -16         12.60        102.75        66.82 o
  -4   2 -16         19.94         -2.67        65.34 o
  -3   2 -16          1.79         79.19        51.18 o
  -2   2 -16         69.51         44.31        27.46 o
  -1   2 -16          3.70         20.61        18.88 o
   0   2 -16        110.86        130.11        47.56 o
   1   2 -16         10.17         17.33        32.52 o
   2   2 -16         61.50         47.39        22.57 o
   3   2 -16        146.49        161.95        18.68 o
   4   2 -16         63.86         78.39        25.27 o
   5   2 -16         40.09          8.63        37.15 o
   6   2 -16         32.63         23.16        73.35 o
  -3   3 -16          1.92         10.69        59.99 o
  -2   3 -16         91.58         48.93        33.50 o
  -1   3 -16        130.66        129.63        58.65 o
   0   3 -16        437.43        403.20        52.07 o
   1   3 -16         87.08         59.99        30.59 o
   2   3 -16        107.55        104.12        26.25 o
   3   3 -16          6.87        -15.68        26.78 o
   4   3 -16         59.59         50.28        23.70 o
   5   3 -16         97.14         84.32        39.14 o
   6   3 -16         22.52         35.22        47.85 o
  -1   4 -16         20.01         29.01        46.82 o
   0   4 -16         38.64         24.55        42.67 o
   1   4 -16        181.96        134.43        41.68 o
   2   4 -16         59.58         56.14        28.69 o
   3   4 -16         69.83         50.12        30.32 o
   4   4 -16         30.14          7.69        18.01 o
   5   4 -16         39.51         12.31        36.78 o
   6   4 -16          7.11        -23.79        44.31 o
   0   5 -16         56.32        -41.68        52.66 o
   1   5 -16        102.44        125.23        49.10 o
   2   5 -16         72.68         72.39        37.28 o
   3   5 -16          9.84         39.63        34.96 o
   4   5 -16         33.09         37.57        37.05 o
   5   5 -16         10.96         -0.62        38.64 o
   6   5 -16         34.88        -49.66        49.66 o
   1   6 -16         17.48        -60.78        60.78 o
   2   6 -16         17.30        -33.71        77.76 o
   3   6 -16          6.99         16.94        70.19 o
   4   6 -16         62.94         52.91        42.91 o
   5   6 -16         13.12         34.59        46.98 o
  -5  -7 -15          4.47        -41.67        60.80 o
  -4  -7 -15          1.68         30.19        74.54 o
  -3  -7 -15         13.49        -22.17        68.70 o
  -2  -7 -15         38.54        129.48        77.61 o
  -6  -6 -15         33.12         31.99        57.32 o
  -5  -6 -15         31.89         42.30        52.18 o
  -4  -6 -15         91.61        109.49        68.11 o
  -3  -6 -15         37.97          5.25        57.02 o
  -2  -6 -15         78.38         90.18        57.02 o
  -1  -6 -15         30.70         74.30        28.50 o
   0  -6 -15          1.93        -25.05        57.22 o
  -6  -5 -15          3.07          5.78        49.42 o
  -5  -5 -15        218.39        136.40        46.93 o
  -4  -5 -15        121.42        125.33        58.90 o
  -3  -5 -15         34.65         19.40        49.40 o
  -2  -5 -15         58.96         60.00        19.30 o
  -1  -5 -15        114.63        132.53        24.68 o
   0  -5 -15         97.03        111.53        31.16 o
   1  -5 -15        121.68         81.96        40.93 o
   2  -5 -15         18.83         73.67        47.28 o
  -7  -4 -15          0.85         18.12        67.61 o
  -6  -4 -15         51.71         78.59        48.66 o
  -5  -4 -15         11.37         58.06        82.61 o
  -4  -4 -15        361.28        358.96       101.91 o
  -3  -4 -15          0.67          3.57        18.89 o
  -2  -4 -15        126.57        112.66        20.13 o
  -1  -4 -15        167.07        163.58        29.18 o
   0  -4 -15        389.00        361.44        31.46 o
   1  -4 -15         39.31         50.79        22.78 o
   2  -4 -15         84.47        111.44        39.43 o
   3  -4 -15         27.37         59.20        45.77 o
  -6  -3 -15         13.79         74.64        60.29 o
  -5  -3 -15         38.22         63.16        47.12 o
  -4  -3 -15        263.84        280.78        26.46 o
  -3  -3 -15        148.44        147.52        22.51 o
  -2  -3 -15         23.20         31.62        32.05 o
  -1  -3 -15         11.72         30.54        22.63 o
   0  -3 -15         14.63         21.76        16.90 o
   1  -3 -15         13.31         -5.02        20.10 o
   2  -3 -15          6.44         -3.35        29.93 o
   3  -3 -15         11.79         42.03        35.36 o
   4  -3 -15          7.16        -23.87        48.64 o
  -6  -2 -15         35.00         13.96        62.66 o
  -5  -2 -15         23.69         41.87        44.35 o
  -4  -2 -15         67.36         81.67        37.12 o
  -3  -2 -15          6.58         61.83        37.58 o
  -2  -2 -15        377.20        430.48        27.40 o
  -1  -2 -15        113.65        168.15        25.48 o
   0  -2 -15        123.11        103.77        14.97 o
   1  -2 -15         49.08         81.70        33.40 o
   2  -2 -15        128.20        126.02        27.33 o
   3  -2 -15         41.04         71.18        48.51 o
   4  -2 -15         17.89         40.88        62.76 o
  -6  -1 -15         25.27         -1.88        55.63 o
  -5  -1 -15         80.56         -3.17        50.59 o
  -4  -1 -15          1.67         17.52        41.68 o
  -3  -1 -15         41.61         50.79        23.90 o
  -2  -1 -15        264.95        285.24        38.52 o
  -1  -1 -15        438.37        479.47        27.59 o
   0  -1 -15         82.88         84.07        13.87 o
   1  -1 -15        114.60        119.21        14.58 o
   2  -1 -15          1.15         13.35        25.78 o
   3  -1 -15        105.58        118.20        44.74 o
   4  -1 -15        169.20        118.30        58.90 o
   5  -1 -15          9.05        -56.33        56.33 o
  -6   0 -15          2.27         95.03        63.95 o
  -5   0 -15         60.30        -13.17        47.62 o
  -4   0 -15        306.81        206.60        47.12 o
  -3   0 -15        244.70        259.48        72.41 o
  -2   0 -15          8.28          7.46        23.67 o
  -1   0 -15        286.02        281.27        18.66 o
   0   0 -15        160.53        190.89        17.32 o
   1   0 -15        259.37        257.83        17.38 o
   2   0 -15         12.39         37.34        12.88 o
   3   0 -15        196.82        209.99        76.47 o
   4   0 -15          5.58         -4.26        47.42 o
   5   0 -15         36.08        105.92        60.39 o
   6   0 -15         43.15         11.19        75.33 o
  -5   1 -15          0.71         44.65        64.94 o
  -4   1 -15        113.74        172.74        57.42 o
  -3   1 -15        190.40        175.04        32.04 o
  -2   1 -15         57.70         56.14        22.94 o
  -1   1 -15        114.26        101.09        15.39 o
   0   1 -15         56.08         14.67        24.00 o
   1   1 -15        133.30         87.26        23.14 o
   2   1 -15         74.80         54.90        24.25 o
   3   1 -15        125.59        158.30        36.91 o
   4   1 -15        104.54        143.10        25.43 o
   5   1 -15          5.73        -34.94        53.75 o
   6   1 -15         23.43         88.27        37.81 o
  -4   2 -15          0.11         51.67        64.05 o
  -3   2 -15         19.20         39.50        48.31 o
  -2   2 -15        592.78        600.67        59.99 o
  -1   2 -15        218.51        197.89        23.93 o
   0   2 -15          4.94         13.12        39.42 o
   1   2 -15        129.36        127.23        26.77 o
   2   2 -15         41.49         30.15        22.03 o
   3   2 -15        115.65         76.77        16.33 o
   4   2 -15        186.96        176.94        37.25 o
   5   2 -15         33.88        -16.19        36.06 o
   6   2 -15         25.90          9.02        46.27 o
  -3   3 -15         73.47         72.96        59.69 o
  -2   3 -15        163.43        157.14        51.72 o
  -1   3 -15         42.67         71.11        27.02 o
   0   3 -15         18.35         22.87        32.37 o
   1   3 -15         83.13        102.89        30.84 o
   2   3 -15         65.42         47.01        24.82 o
   3   3 -15         68.12         80.65        16.25 o
   4   3 -15         89.95        114.13        31.71 o
   5   3 -15         84.55         80.27        31.99 o
   6   3 -15         47.50        114.76        62.86 o
  -1   4 -15          2.08         61.18        48.51 o
   0   4 -15        126.73        125.52        43.95 o
   1   4 -15         51.01         19.28        29.49 o
   2   4 -15         29.42         55.26        27.46 o
   3   4 -15         45.85         14.45        28.94 o
   4   4 -15         49.68         55.97        20.02 o
   5   4 -15          9.30         -2.69        35.72 o
   6   4 -15         73.89        -31.27        44.37 o
   0   5 -15         14.63         45.54        51.38 o
   1   5 -15         30.17        -16.09        35.21 o
   2   5 -15         35.45         -9.02        39.65 o
   3   5 -15        113.03         65.66        34.31 o
   4   5 -15         10.13         17.59        35.63 o
   5   5 -15         17.27          9.09        39.94 o
   6   5 -15          5.47        -19.19        45.75 o
   1   6 -15          0.76         10.59        57.91 o
   2   6 -15          9.94        -21.18        52.57 o
   3   6 -15         16.41        -22.47        50.88 o
   4   6 -15         14.00        -39.73        51.03 o
   5   6 -15         80.61         92.27        55.44 o
  -5  -7 -14          3.99        -74.28        91.32 o
  -4  -7 -14         23.54         71.87        87.81 o
  -2  -7 -14         10.68        152.94        76.22 o
  -6  -6 -14         30.95         74.10        57.23 o
  -5  -6 -14        161.82        142.10        53.05 o
  -4  -6 -14         10.84         16.83        57.52 o
  -3  -6 -14         12.41         38.31        56.03 o
  -2  -6 -14         51.42         48.51        60.19 o
  -1  -6 -14         23.11         27.47        27.67 o
   0  -6 -14         12.51          8.33        78.75 o
  -6  -5 -14         64.71         51.71       101.57 o
  -5  -5 -14          3.74         19.82        43.73 o
  -4  -5 -14        198.57        160.47        60.19 o
  -3  -5 -14         64.20         74.34        48.90 o
  -2  -5 -14         40.77         21.82        16.92 o
  -1  -5 -14         24.61         21.61        21.90 o
   0  -5 -14          4.55         11.42        28.66 o
   1  -5 -14          2.49        -10.18        37.77 o
   2  -5 -14          1.40         13.13        46.41 o
  -7  -4 -14         15.32        106.22        69.59 o
  -6  -4 -14         56.55         75.62        46.23 o
  -5  -4 -14        111.74        187.10        51.33 o
  -4  -4 -14        442.98        448.60        80.33 o
  -3  -4 -14        225.32        218.27        24.43 o
  -2  -4 -14          2.91         23.24        36.03 o
  -1  -4 -14        104.84        119.89        21.79 o
   0  -4 -14          7.92          7.50        21.18 o
   1  -4 -14         95.83         92.09        23.58 o
   2  -4 -14         57.19         40.56        50.14 o
   3  -4 -14          2.47         61.57        71.57 o
  -7  -3 -14         19.31        -44.45        74.74 o
  -6  -3 -14         28.39         -5.64        53.65 o
  -5  -3 -14          0.76        -15.25        15.25 o
  -4  -3 -14        142.68        145.34        21.73 o
  -3  -3 -14        134.16        136.20        30.84 o
  -2  -3 -14        474.45        557.06        47.42 o
  -1  -3 -14        103.63        103.02        26.23 o
   0  -3 -14         12.67         11.84        15.85 o
   1  -3 -14        381.17        366.98        37.37 o
   2  -3 -14         35.67         41.63        30.11 o
   3  -3 -14         64.74         64.51        34.98 o
  -6  -2 -14         35.17         80.38        62.46 o
  -5  -2 -14        128.75        101.67        51.08 o
  -4  -2 -14         48.18         43.06        35.84 o
  -3  -2 -14        371.80        332.75        31.57 o
  -2  -2 -14        429.58        471.96        32.68 o
  -1  -2 -14        138.84        141.22        17.85 o
   0  -2 -14         22.04         32.07        25.23 o
   1  -2 -14         67.22         70.10        17.93 o
   2  -2 -14        195.27        202.66        29.88 o
   3  -2 -14          5.60        -48.01        48.01 o
   4  -2 -14          7.48         14.26        61.08 o
   5  -2 -14         49.52        -30.49        72.46 o
  -6  -1 -14          8.73         54.45        57.52 o
  -5  -1 -14        133.65        125.23        55.83 o
  -4  -1 -14         10.38          3.56        39.70 o
  -3  -1 -14         48.78         61.08        23.83 o
  -2  -1 -14         16.73          9.78        16.31 o
  -1  -1 -14       1433.22       1536.19        69.52 o
   0  -1 -14          3.61        -11.16        11.16 o
   1  -1 -14        123.80        150.17        19.84 o
   2  -1 -14        302.59        323.91        34.58 o
   3  -1 -14        106.42        127.01        44.25 o
   4  -1 -14         14.72         71.28        50.59 o
   5  -1 -14          5.26         -2.47        92.06 o
  -6   0 -14         30.23        121.56        68.80 o
  -5   0 -14         21.52          4.06        51.08 o
  -4   0 -14         61.55         30.59        42.57 o
  -3   0 -14         23.31         17.78        25.13 o
  -2   0 -14         85.55         78.34        18.15 o
  -1   0 -14         73.15         66.63        11.91 o
   0   0 -14          7.18         -9.80        11.52 o
   1   0 -14        519.22        526.60        28.05 o
   2   0 -14         80.82        103.71        19.70 o
   3   0 -14         45.60         55.55        28.25 o
   4   0 -14         23.50         16.53        41.97 o
   5   0 -14          1.56         12.08        59.89 o
   6   0 -14         22.98        -65.34        70.09 o
  -5   1 -14          9.68        -56.03        56.03 o
  -4   1 -14         99.45         12.87        46.72 o
  -3   1 -14         39.69         26.78        26.77 o
  -2   1 -14          7.73         -5.60        19.32 o
  -1   1 -14        142.20        143.63        22.49 o
   0   1 -14         36.56         21.33         9.85 o
   1   1 -14        289.13        320.25        38.95 o
   2   1 -14         23.74         65.86        23.65 o
   3   1 -14         67.37         47.74        22.92 o
   4   1 -14        143.60        175.71        36.52 o
   5   1 -14          5.68         13.17        53.16 o
   6   1 -14         10.26         10.55        35.28 o
  -4   2 -14         31.16         56.03        61.77 o
  -3   2 -14          8.23         21.98        48.21 o
  -2   2 -14        502.18        454.26        41.99 o
  -1   2 -14         10.39         -7.10        16.75 o
   0   2 -14         58.21         65.98        22.20 o
   1   2 -14         20.98         25.10        18.72 o
   2   2 -14         77.01         58.57        20.00 o
   3   2 -14         29.66         34.45        14.25 o
   4   2 -14         51.09         34.46        23.58 o
   5   2 -14          3.39         16.06        36.79 o
   6   2 -14          4.05          9.80        60.04 o
  -4   3 -14          5.52         35.64        69.10 o
  -3   3 -14         60.95        101.17        57.22 o
  -2   3 -14         13.31         44.81        31.75 o
  -1   3 -14        198.16        188.63        49.10 o
   0   3 -14         47.16         24.85        29.90 o
   1   3 -14         65.54         48.31        25.69 o
   2   3 -14          1.64         17.75        22.85 o
   3   3 -14        202.43        208.25        20.13 o
   4   3 -14         25.96        -33.55        33.55 o
   5   3 -14          5.51        -24.79        29.84 o
   6   3 -14         10.85        -36.20        44.83 o
  -1   4 -14         21.98         -7.42        44.25 o
   0   4 -14         65.37         62.07        40.39 o
   1   4 -14        120.00        136.15        31.84 o
   2   4 -14        265.39        295.59        34.65 o
   3   4 -14        226.58        163.26        31.51 o
   4   4 -14         45.37         87.29        32.19 o
   5   4 -14          5.47         29.82        35.92 o
   6   4 -14          1.17         -3.65        44.22 o
   0   5 -14         65.65         99.79        51.67 o
   1   5 -14          2.92          7.50        33.97 o
   2   5 -14        137.05        162.02        40.19 o
   3   5 -14         11.27         20.85        31.81 o
   4   5 -14         33.24         17.35        34.93 o
   5   5 -14          9.65         17.95        39.83 o
   6   5 -14         20.48        -18.48        44.59 o
   1   6 -14         11.90         11.78        56.92 o
   2   6 -14         40.18         48.20        60.58 o
   3   6 -14         40.71         81.66        53.26 o
   4   6 -14         28.52        -36.03        47.81 o
   5   6 -14         27.73         -1.18        44.72 o
  -5  -7 -13          6.72        110.14        61.04 o
  -4  -7 -13          5.78        -48.51        96.02 o
  -3  -7 -13         29.10        143.54        69.99 o
  -2  -7 -13         35.26         68.70        74.74 o
  -1  -7 -13          5.79         42.77        67.51 o
  -6  -6 -13         49.30         69.60        60.07 o
  -5  -6 -13         86.32         92.17        50.86 o
  -4  -6 -13         42.94        -58.11        61.87 o
  -3  -6 -13         39.64         21.88        51.67 o
  -2  -6 -13         92.58         87.51        63.16 o
  -1  -6 -13         10.13          3.56        26.98 o
   0  -6 -13         17.44         19.74        38.48 o
   1  -6 -13          2.88        -45.88        45.88 o
  -7  -5 -13         44.61          1.98        71.28 o
  -6  -5 -13          5.22         35.50        49.35 o
  -5  -5 -13        255.75        277.91        58.36 o
  -4  -5 -13         45.24         61.87        56.92 o
  -3  -5 -13        160.54        121.76        47.52 o
  -2  -5 -13        114.44        116.12        50.49 o
  -1  -5 -13        114.84        121.31        27.40 o
   0  -5 -13         28.41         63.45        28.40 o
   1  -5 -13          2.30        -11.81        36.62 o
   2  -5 -13         32.92         57.08        46.29 o
  -7  -4 -13          2.79        -19.20        65.83 o
  -6  -4 -13          4.24         18.89        33.33 o
  -5  -4 -13         64.33         97.01        40.70 o
  -4  -4 -13         47.29         39.17        38.42 o
  -3  -4 -13         81.68         66.80        44.15 o
  -2  -4 -13         32.41         48.17        24.68 o
  -1  -4 -13         56.53         61.61        17.01 o
   0  -4 -13          6.78          6.03        21.22 o
   1  -4 -13          0.82          3.18        33.04 o
   2  -4 -13         22.23          7.35        35.71 o
   3  -4 -13         61.47        -23.29        42.13 o
  -7  -3 -13          9.41        -65.24        65.24 o
  -6  -3 -13         17.97         41.28        55.63 o
  -5  -3 -13          6.05         22.89        21.86 o
  -4  -3 -13        281.70        259.75        35.19 o
  -3  -3 -13        257.50        279.98        24.01 o
  -2  -3 -13        293.75        290.64        21.21 o
  -1  -3 -13        108.98         95.85        25.08 o
   0  -3 -13         25.77          8.76        19.71 o
   1  -3 -13          5.30        -15.55        15.55 o
   2  -3 -13         72.37         54.17        42.17 o
   3  -3 -13         16.44         70.91        37.05 o
   4  -3 -13          5.55         80.68        82.36 o
  -6  -2 -13        199.07        103.84        64.25 o
  -5  -2 -13         23.30         24.75        44.55 o
  -4  -2 -13          8.77        -25.54        35.54 o
  -3  -2 -13        102.44         98.35        16.54 o
  -2  -2 -13         66.66         82.41        15.26 o
  -1  -2 -13        736.03        790.70        46.56 o
   0  -2 -13         81.28         45.11        33.69 o
   1  -2 -13        114.37        104.79        13.74 o
   2  -2 -13         32.80         12.65        24.74 o
   3  -2 -13         41.63         90.88        49.40 o
   4  -2 -13         47.54        -13.86        59.49 o
   5  -2 -13         28.93        147.90        82.16 o
  -6  -1 -13         17.55          7.52        51.18 o
  -5  -1 -13          4.83          5.74        44.74 o
  -4  -1 -13         46.93         20.49        38.81 o
  -3  -1 -13        209.44        210.09        23.47 o
  -2  -1 -13        760.25        688.11        39.55 o
  -1  -1 -13        451.28        453.46        27.28 o
   0  -1 -13         24.40         11.97        14.82 o
   1  -1 -13         39.69         27.40        33.12 o
   2  -1 -13        157.21        158.93        26.12 o
   3  -1 -13         40.46         -4.26        39.60 o
   4  -1 -13        119.19         77.61        53.85 o
   5  -1 -13         42.54         46.03        60.58 o
  -6   0 -13          3.09        -40.79        60.29 o
  -5   0 -13         55.37         53.36        49.79 o
  -4   0 -13         59.65         33.66        42.07 o
  -3   0 -13          0.35         -9.06        23.69 o
  -2   0 -13         78.15         51.87        22.74 o
  -1   0 -13          1.14          1.02        10.08 o
   0   0 -13         73.32         62.41        11.26 o
   1   0 -13        215.39        226.46        15.44 o
   2   0 -13        179.60        188.97        21.86 o
   3   0 -13        140.54        193.03        30.29 o
   4   0 -13         56.58        -44.15        44.15 o
   5   0 -13          2.43         14.45        58.21 o
   6   0 -13         11.79          2.57        71.47 o
  -5   1 -13         18.87          0.89        60.19 o
  -4   1 -13         18.36         -2.77        49.20 o
  -3   1 -13         15.21        -12.47        35.64 o
  -2   1 -13        232.66        232.21        26.31 o
  -1   1 -13         17.26         21.04        11.81 o
   0   1 -13         47.39         37.24         8.96 o
   1   1 -13          3.54         -3.49        18.63 o
   2   1 -13        253.15        219.36        31.98 o
   3   1 -13         43.81         44.66        15.82 o
   4   1 -13        173.69        161.94        44.38 o
   5   1 -13          8.79         12.87        52.37 o
   6   1 -13         16.08        -44.94        44.94 o
  -5   2 -13          3.38        -55.63        70.09 o
  -4   2 -13        177.13        129.78        64.94 o
  -3   2 -13         36.22         47.42        46.13 o
  -2   2 -13        551.27        540.34        45.84 o
  -1   2 -13        252.80        237.26        24.05 o
   0   2 -13         10.85         31.46        31.40 o
   1   2 -13        131.79        136.83        32.51 o
   2   2 -13         73.00         75.67        19.58 o
   3   2 -13        227.84        158.14        32.28 o
   4   2 -13        307.32        314.04        30.14 o
   5   2 -13         93.20         81.45        37.13 o
   6   2 -13         20.87         19.09        45.31 o
  -4   3 -13         13.33         17.32        64.64 o
  -3   3 -13         55.31        105.03        58.21 o
  -2   3 -13         73.73        111.07        46.92 o
  -1   3 -13         86.52         99.89        26.67 o
   0   3 -13        212.24        189.57        35.84 o
   1   3 -13         14.62         23.70        21.02 o
   2   3 -13         78.31         60.19        22.21 o
   3   3 -13        110.79        107.01        25.67 o
   4   3 -13         18.94          6.89        21.69 o
   5   3 -13         86.47        114.08        31.31 o
   6   3 -13         18.61         64.75        46.49 o
  -1   4 -13         98.57         29.01        45.73 o
   0   4 -13         21.84        -16.04        36.13 o
   1   4 -13          4.29         -4.62        25.90 o
   2   4 -13        279.69        188.96        29.87 o
   3   4 -13         24.46         16.96        27.23 o
   4   4 -13        169.69        110.24        32.57 o
   5   4 -13         10.40          6.52        27.54 o
   6   4 -13          6.83        -15.44       114.83 o
   0   5 -13         14.86         59.49        48.70 o
   1   5 -13         55.09         22.78        33.09 o
   2   5 -13         17.01         66.64        32.75 o
   3   5 -13         11.77         44.18        31.24 o
   4   5 -13         88.66         56.43        24.01 o
   5   5 -13         37.93         81.41        40.11 o
   6   5 -13         12.88         25.53        42.57 o
   1   6 -13          4.50         23.16        44.34 o
   2   6 -13         41.31         50.88        40.05 o
   3   6 -13          4.66         12.76        37.87 o
   4   6 -13          6.44         -1.86        56.08 o
   5   6 -13          7.34         23.56        43.23 o
  -5  -7 -12         37.65         33.54        59.92 o
  -4  -7 -12         43.13        -20.99        74.15 o
  -3  -7 -12          7.75        -61.77        61.77 o
  -1  -7 -12         37.45        -56.92        66.23 o
  -6  -6 -12         18.18        -50.14        58.39 o
  -5  -6 -12         46.85        -31.03        47.13 o
  -4  -6 -12         32.44         22.27        63.85 o
  -3  -6 -12         20.00         56.23        54.25 o
  -2  -6 -12        153.97        155.12        62.96 o
  -1  -6 -12         64.13         45.37        20.90 o
   0  -6 -12         67.30         98.89        41.08 o
   1  -6 -12          2.03          5.59        47.45 o
  -7  -5 -12         22.10          5.84        71.97 o
  -6  -5 -12         41.93         -7.36        46.40 o
  -5  -5 -12          9.62        -26.31        41.35 o
  -4  -5 -12         83.09         87.71        52.96 o
  -3  -5 -12         22.69         27.03        47.52 o
  -2  -5 -12          2.77        -17.92        47.52 o
  -1  -5 -12         22.95         21.83        28.36 o
   0  -5 -12         74.79         73.75        28.01 o
   1  -5 -12        129.08        122.84        38.98 o
   2  -5 -12          9.04         -4.59        46.07 o
  -7  -4 -12         41.19         23.56        68.70 o
  -6  -4 -12         20.28        115.29       101.67 o
  -5  -4 -12        143.64        155.61        35.16 o
  -4  -4 -12        146.06        144.08        54.69 o
  -3  -4 -12        174.67        144.59        38.59 o
  -2  -4 -12         59.33         61.60        13.75 o
  -1  -4 -12         84.91         67.75        16.36 o
   0  -4 -12        176.52        179.40        23.06 o
   1  -4 -12        112.66        125.14        24.06 o
   2  -4 -12        152.98        147.35        36.40 o
   3  -4 -12         32.74        100.65        41.64 o
  -7  -3 -12          9.22        152.45        75.83 o
  -6  -3 -12         47.19         17.13        50.39 o
  -5  -3 -12         13.41         36.44        19.56 o
  -4  -3 -12         17.50         -9.86        22.16 o
  -3  -3 -12         88.24        118.61        17.57 o
  -2  -3 -12        888.35        902.52        45.77 o
  -1  -3 -12         32.72         36.99        22.10 o
   0  -3 -12        111.50         71.16        35.54 o
   1  -3 -12         32.48         32.59        15.54 o
   2  -3 -12        274.67        263.01        61.57 o
   3  -3 -12          8.08          3.76        58.01 o
   4  -3 -12         25.42         39.50        72.66 o
  -7  -2 -12         11.53          6.83        61.18 o
  -6  -2 -12         86.16         36.43        60.48 o
  -5  -2 -12          3.66         18.02        45.83 o
  -4  -2 -12         18.95        -12.87        32.37 o
  -3  -2 -12        243.63        280.23        36.32 o
  -2  -2 -12         55.62         62.48        15.98 o
  -1  -2 -12        192.05        172.85        14.49 o
   0  -2 -12         94.32         91.99        11.77 o
   1  -2 -12        420.54        432.39        23.48 o
   2  -2 -12         15.46          1.48        35.24 o
   3  -2 -12         40.41        -27.32        47.32 o
   4  -2 -12        100.17        182.94        67.51 o
   5  -2 -12         15.38         50.78        79.79 o
  -6  -1 -12        113.04         62.96        56.92 o
  -5  -1 -12         14.91         39.50        48.11 o
  -4  -1 -12         52.48         67.81        42.47 o
  -3  -1 -12        127.17        115.75        19.87 o
  -2  -1 -12         32.57         38.48        11.06 o
  -1  -1 -12        360.46        456.47        26.09 o
   0  -1 -12        779.86        847.96        40.58 o
   1  -1 -12       1034.58       1075.57        51.68 o
   2  -1 -12          7.02          7.53        32.32 o
   3  -1 -12        171.87        216.60        46.92 o
   4  -1 -12        166.90        182.05        57.71 o
   5  -1 -12         59.79         59.89        61.08 o
  -6   0 -12          6.67          6.93        74.94 o
  -5   0 -12         11.59         28.71        45.44 o
  -4   0 -12         20.93         34.45        40.49 o
  -3   0 -12         61.11         77.41        22.56 o
  -2   0 -12        148.62        129.00        16.48 o
  -1   0 -12        682.65        668.89        33.26 o
   0   0 -12       2434.66       2480.91       123.31 o
   1   0 -12        793.41        856.20        40.27 o
   2   0 -12        274.80        277.79        33.64 o
   3   0 -12         23.54         58.44        26.18 o
   4   0 -12        323.24        346.58        60.68 o
   5   0 -12        131.31        167.79        61.67 o
   6   0 -12         49.22         96.62        75.04 o
  -5   1 -12         39.34        -51.67        51.67 o
  -4   1 -12         84.29        140.17        52.76 o
  -3   1 -12        460.04        347.47        51.18 o
  -2   1 -12         15.75         -8.27        17.98 o
  -1   1 -12         79.61         50.02        14.10 o
   0   1 -12        156.94        154.81        13.91 o
   1   1 -12        280.34        260.46        39.40 o
   2   1 -12        432.82        427.67        32.28 o
   3   1 -12        212.73        236.57        21.76 o
   4   1 -12        134.09        136.66        21.73 o
   5   1 -12         17.44        -39.99        48.11 o
   6   1 -12         15.31        -18.61        59.89 o
  -5   2 -12         24.11         -8.91        62.86 o
  -4   2 -12         49.41         65.83        55.44 o
  -3   2 -12        121.67        114.34        47.02 o
  -2   2 -12         11.04         34.22        24.98 o
  -1   2 -12        164.58        164.27        35.59 o
   0   2 -12         18.04         12.11        14.21 o
   1   2 -12        305.45        295.93        30.65 o
   2   2 -12         70.44         62.61        11.69 o
   3   2 -12         87.34         59.71        16.57 o
   4   2 -12        234.75        205.17        26.71 o
   5   2 -12          4.19         46.37        35.57 o
   6   2 -12         41.04         51.93        44.50 o
  -4   3 -12         77.77         23.36        66.82 o
  -3   3 -12         46.18         19.90        52.86 o
  -2   3 -12         20.05         41.18        43.56 o
  -1   3 -12         38.65         56.21        25.30 o
   0   3 -12          3.40         -0.49        28.21 o
   1   3 -12        171.78        151.12        23.49 o
   2   3 -12        187.78        218.83        37.07 o
   3   3 -12          6.43         21.00        12.70 o
   4   3 -12         34.25         11.25        22.25 o
   5   3 -12         16.83         29.78        42.44 o
   6   3 -12          6.41         50.84        45.33 o
   7   3 -12          7.33         69.43        58.41 o
  -1   4 -12          1.13          7.92        44.74 o
   0   4 -12         15.96         45.64        35.44 o
   1   4 -12         76.71         88.13        27.15 o
   2   4 -12        127.54        135.90        30.19 o
   3   4 -12        104.42        109.83        18.47 o
   4   4 -12         41.12         56.26        29.90 o
   5   4 -12        193.05        183.10        30.92 o
   6   4 -12        100.75        143.43        46.25 o
   0   5 -12         22.29         42.86        48.11 o
   1   5 -12         20.02        -16.77        32.65 o
   2   5 -12         59.47         62.29        30.95 o
   3   5 -12         22.30         14.49        29.36 o
   4   5 -12        118.25         85.94        30.92 o
   5   5 -12         16.47          0.48        37.48 o
   6   5 -12         24.94        -41.51        41.51 o
   1   6 -12         36.48         43.83        64.05 o
   2   6 -12         10.37         39.96        38.85 o
   3   6 -12         43.37         -9.57        37.08 o
   4   6 -12         62.10        122.69        45.14 o
   5   6 -12         25.52         63.88        49.46 o
   3   7 -12          3.19         -3.76        66.42 o
  -5  -7 -11         19.11        -77.81        83.95 o
  -4  -7 -11         13.59         23.56        70.29 o
  -3  -7 -11        109.95        219.57        73.16 o
  -2  -7 -11         33.08         62.07        71.37 o
  -1  -7 -11         46.12         14.26        67.61 o
  -6  -6 -11         15.25        -22.83        54.16 o
  -5  -6 -11         20.39         -1.67        68.45 o
  -4  -6 -11         27.70         34.15        56.23 o
  -3  -6 -11          2.66          7.82        56.13 o
  -2  -6 -11        171.43        121.86        61.67 o
  -1  -6 -11         31.47          4.19        26.03 o
   0  -6 -11        119.22        129.36        40.14 o
   1  -6 -11         27.55         73.59        45.67 o
  -7  -5 -11          9.30         19.64        53.55 o
  -6  -5 -11         66.84         94.34        49.87 o
  -5  -5 -11          1.35         21.18        39.29 o
  -4  -5 -11         44.60         70.68        50.19 o
  -3  -5 -11         61.83         80.98        49.89 o
  -2  -5 -11         73.74         88.70        48.31 o
  -1  -5 -11         33.74         85.67        36.85 o
   0  -5 -11        188.40        197.88        69.46 o
   1  -5 -11         84.60        111.42        32.04 o
   2  -5 -11         52.14         15.44        71.97 o
  -7  -4 -11         31.25        -33.95        60.29 o
  -6  -4 -11          8.06        -51.97        51.97 o
  -5  -4 -11         79.27         46.72        30.58 o
  -4  -4 -11        348.26        370.21        36.70 o
  -3  -4 -11         98.26         95.16        35.07 o
  -2  -4 -11         31.27         31.08        14.10 o
  -1  -4 -11          3.26          2.40        21.48 o
   0  -4 -11         93.65        133.84        21.18 o
   1  -4 -11         37.03         47.43        22.36 o
   2  -4 -11        167.76        198.84        64.49 o
   3  -4 -11         19.54         36.52        41.06 o
  -7  -3 -11         28.30        164.82        74.54 o
  -6  -3 -11          0.87        -14.30        38.56 o
  -5  -3 -11          5.39         19.66        19.79 o
  -4  -3 -11        145.19        142.86        26.06 o
  -3  -3 -11        278.40        260.01        60.14 o
  -2  -3 -11        372.64        373.84        45.04 o
  -1  -3 -11         13.07          3.97        13.60 o
   0  -3 -11        266.10        266.07        27.06 o
   1  -3 -11         37.77         26.52        15.21 o
   2  -3 -11        133.59        103.57        30.71 o
   3  -3 -11         65.90         69.99        60.39 o
   4  -3 -11         34.54        -65.14        72.76 o
  -7  -2 -11         10.20         -8.71        57.22 o
  -6  -2 -11         45.77        -52.07        54.45 o
  -5  -2 -11        120.01        105.43        47.81 o
  -4  -2 -11         14.28          6.63        34.45 o
  -3  -2 -11         32.74         15.95        11.63 o
  -2  -2 -11        116.45        110.30        12.64 o
  -1  -2 -11          3.91         27.59        10.49 o
   0  -2 -11         63.18         50.55        16.67 o
   1  -2 -11         54.27         57.35        11.19 o
   2  -2 -11         84.67         43.16        35.04 o
   3  -2 -11         54.72         39.60        46.72 o
   4  -2 -11         33.50         71.57        63.75 o
   5  -2 -11         15.56         65.93        79.00 o
  -6  -1 -11         28.09        -12.87        56.43 o
  -5  -1 -11        196.52        252.23        57.42 o
  -4  -1 -11         71.74         55.83        40.59 o
  -3  -1 -11         24.85          0.76        16.65 o
  -2  -1 -11        133.59        123.20        26.79 o
  -1  -1 -11        187.06        183.75        14.50 o
   0  -1 -11        439.48        418.33        22.91 o
   1  -1 -11         59.95         67.19        11.06 o
   2  -1 -11        698.34        703.19        50.06 o
   3  -1 -11         43.49         53.85        40.98 o
   4  -1 -11         14.40         51.58        49.60 o
   5  -1 -11        148.89         88.00        60.39 o
  -5   0 -11        106.71         75.93        47.22 o
  -4   0 -11         50.67         14.95        38.11 o
  -3   0 -11         20.45          6.25        27.32 o
  -2   0 -11         49.04         69.87        15.68 o
  -1   0 -11         67.52         55.95         9.47 o
   0   0 -11        470.22        464.92        35.76 o
   1   0 -11        198.56        207.32        24.40 o
   2   0 -11        305.31        352.88        41.41 o
   3   0 -11         88.55         62.82        17.90 o
   4   0 -11         74.95         70.34        19.25 o
   5   0 -11        217.04        233.43        61.67 o
   6   0 -11         30.77         88.70        74.64 o
  -5   1 -11         14.16         25.74        54.05 o
  -4   1 -11         14.38         16.43        46.53 o
  -3   1 -11        168.24         83.55        36.53 o
  -2   1 -11        443.31        481.48        40.32 o
  -1   1 -11        681.34        653.00        45.52 o
   0   1 -11         58.61         34.53        19.25 o
   1   1 -11         70.53         99.21        19.74 o
   2   1 -11        106.91        126.85        12.91 o
   3   1 -11        238.05        241.50        19.69 o
   4   1 -11        269.12        288.11        27.01 o
   5   1 -11         22.75          3.46        49.30 o
   6   1 -11          8.78        250.06       194.62 o
  -5   2 -11         61.58         11.38        79.10 o
  -4   2 -11          0.67         79.00        56.33 o
  -3   2 -11        582.97        579.61        75.23 o
  -2   2 -11         81.70         74.26        25.40 o
  -1   2 -11         36.18         48.33        24.80 o
   0   2 -11        241.61        270.30        23.84 o
   1   2 -11        131.45        117.76        16.88 o
   2   2 -11        120.60        103.64        15.65 o
   3   2 -11        258.88        246.54        28.12 o
   4   2 -11         73.14         92.07        24.40 o
   5   2 -11          9.27        -34.05        34.05 o
   6   2 -11         37.77         65.95        42.97 o
  -4   3 -11          2.42         35.64        59.49 o
  -3   3 -11          0.49        -21.58        52.86 o
  -2   3 -11         37.90         40.79        42.07 o
  -1   3 -11         12.86         11.01        29.50 o
   0   3 -11         65.63         83.75        29.99 o
   1   3 -11         32.78         23.75        18.82 o
   2   3 -11         50.76         26.86        18.21 o
   3   3 -11         18.47          3.48        20.72 o
   4   3 -11         54.85         21.79        22.35 o
   5   3 -11        252.13        263.13        36.63 o
   6   3 -11         24.72         10.08        63.11 o
   7   3 -11          4.40         36.41        69.25 o
   0   4 -11         94.53        103.55        39.99 o
   1   4 -11         14.53          7.62        23.82 o
   2   4 -11        128.43         87.31        24.59 o
   3   4 -11        302.50        236.68        31.04 o
   4   4 -11        135.21        147.57        23.83 o
   5   4 -11         57.77         67.74        29.22 o
   6   4 -11        274.51        293.95       102.16 o
   7   4 -11         92.37          7.80        53.67 o
   1   5 -11         23.59          2.76        31.97 o
   2   5 -11         27.40         24.94        28.69 o
   3   5 -11         11.29        -10.74        41.58 o
   4   5 -11        229.78        197.66        37.51 o
   5   5 -11          6.90        -37.21        37.21 o
   6   5 -11         17.98          3.49        42.72 o
   1   6 -11         18.66        102.06        66.13 o
   2   6 -11         69.60         39.98        50.49 o
   3   6 -11         22.44         39.87        36.26 o
   4   6 -11        161.98        127.24        38.81 o
   5   6 -11         23.12         16.30        43.81 o
   6   6 -11          7.28        -46.33        46.33 o
   2   7 -11         21.62        103.74        78.60 o
   3   7 -11          9.46         15.23        50.44 o
   4   7 -11          5.15        -46.82        80.38 o
  -5  -7 -10         10.27         47.65        58.11 o
  -4  -7 -10         39.76          0.20        63.16 o
  -3  -7 -10          0.48         -9.70        60.39 o
  -2  -7 -10         21.56        -55.63        60.48 o
  -1  -7 -10         81.34         22.27        66.52 o
  -6  -6 -10         81.52         63.88        52.52 o
  -5  -6 -10          1.65         73.44       111.42 o
  -4  -6 -10         64.90         52.17        59.30 o
  -3  -6 -10         41.85         28.61        49.60 o
  -2  -6 -10         66.92        -12.57        57.32 o
  -1  -6 -10        114.96        149.82        52.42 o
   0  -6 -10         10.85          2.79        39.39 o
   1  -6 -10         74.81        108.40        48.42 o
  -7  -5 -10         53.63        121.51        58.24 o
  -6  -5 -10         92.60        129.95        49.00 o
  -5  -5 -10         40.56         22.85        44.74 o
  -4  -5 -10        214.02        202.24        54.55 o
  -3  -5 -10         61.54         62.66        43.16 o
  -2  -5 -10          4.96         -3.56        43.26 o
  -1  -5 -10         32.70         37.37        33.35 o
   0  -5 -10         53.45         34.61        27.19 o
   1  -5 -10          9.95        -13.96        31.43 o
   2  -5 -10         61.40         13.87        42.05 o
  -7  -4 -10         22.69        -31.58        67.61 o
  -6  -4 -10         75.65        117.03        55.14 o
  -5  -4 -10        177.12        229.41        56.17 o
  -4  -4 -10          8.08         22.75        26.96 o
  -3  -4 -10         20.77          0.64        58.70 o
  -2  -4 -10         71.28         86.59        22.43 o
  -1  -4 -10         26.08         20.24        16.32 o
   0  -4 -10         11.93          8.41        27.55 o
   1  -4 -10         53.92         45.39        22.25 o
   2  -4 -10          4.34        -12.39        34.24 o
   3  -4 -10         95.82         16.44        43.27 o
  -7  -3 -10         22.23        -17.62        67.22 o
  -6  -3 -10         26.66        -10.12        27.40 o
  -5  -3 -10        114.81        125.59        33.01 o
  -4  -3 -10        156.20        137.59        21.34 o
  -3  -3 -10         22.05         12.31        21.94 o
  -2  -3 -10         26.34         18.52        10.14 o
  -1  -3 -10        651.54        704.26        38.62 o
   0  -3 -10         37.32         11.83        12.16 o
   1  -3 -10         57.19         32.63        15.21 o
   2  -3 -10         64.53         17.13        29.37 o
   3  -3 -10         14.20        -32.57        56.43 o
   4  -3 -10         21.34        -20.69        72.86 o
  -7  -2 -10          7.83        -58.51        58.51 o
  -6  -2 -10         77.81         57.52        55.63 o
  -5  -2 -10        333.15        301.34        57.12 o
  -4  -2 -10        118.35        114.20        19.57 o
  -3  -2 -10        394.81        353.19        28.81 o
  -2  -2 -10        160.88        148.04        15.37 o
  -1  -2 -10       1139.50       1227.53        56.09 o
   0  -2 -10         89.06        104.24        11.43 o
   1  -2 -10        390.35        373.55        28.46 o
   2  -2 -10         52.76         34.85        37.91 o
   3  -2 -10         13.90         37.91        48.90 o
   4  -2 -10         35.04        110.18        62.76 o
   5  -2 -10         21.84        124.04        78.70 o
  -6  -1 -10         12.62        108.99        57.12 o
  -5  -1 -10         56.02         62.27        48.70 o
  -4  -1 -10         26.00         26.04        38.81 o
  -3  -1 -10         27.29        -18.67        34.50 o
  -2  -1 -10        774.80        772.61        36.71 o
  -1  -1 -10         46.21         34.30         8.44 o
   0  -1 -10        436.99        403.26        21.39 o
   1  -1 -10        484.12        471.23        26.04 o
   2  -1 -10        223.11        313.25        32.47 o
   3  -1 -10        290.00        352.42        55.73 o
   4  -1 -10        111.27        126.12        55.24 o
   5  -1 -10         58.05        -19.01        61.77 o
  -6   0 -10         43.49        -65.63        65.63 o
  -5   0 -10         12.87         49.00        46.03 o
  -4   0 -10         35.31         52.17        39.89 o
  -3   0 -10        110.37        303.41        56.92 o
  -2   0 -10         99.14        107.00        15.65 o
  -1   0 -10        415.94        443.19        22.79 o
   0   0 -10        195.52        192.82        18.64 o
   1   0 -10         44.29         49.29        10.86 o
   2   0 -10        237.24        278.64        30.23 o
   3   0 -10        269.39        326.21        23.56 o
   4   0 -10        171.17        212.77        43.26 o
   5   0 -10          9.20         23.13        26.58 o
   6   0 -10         27.64        109.68        68.60 o
  -5   1 -10         41.96         46.13        57.61 o
  -4   1 -10         52.86         -9.80        45.44 o
  -3   1 -10         56.84         22.17        35.14 o
  -2   1 -10        170.60        145.79        20.37 o
  -1   1 -10        138.25        145.42        16.37 o
   0   1 -10        508.79        488.14        28.01 o
   1   1 -10        108.46        114.38        13.72 o
   2   1 -10        106.65        113.89        12.93 o
   3   1 -10        326.69        303.45        21.86 o
   4   1 -10         15.23         37.85        19.45 o
   5   1 -10          1.25          0.59        48.51 o
   6   1 -10         14.28        165.72        93.35 o
  -4   2 -10        161.21        177.99        60.29 o
  -3   2 -10         43.72         19.90        45.73 o
  -2   2 -10        151.63        140.94        26.75 o
  -1   2 -10        745.35        694.15        49.63 o
   0   2 -10        800.80        934.78        60.30 o
   1   2 -10        451.76        443.95        47.07 o
   2   2 -10         73.80         77.53         9.82 o
   3   2 -10         84.70         63.22        20.20 o
   4   2 -10         74.90         53.89        23.06 o
   5   2 -10         23.93         29.50        32.89 o
   6   2 -10         21.04         64.45        43.81 o
   7   2 -10         31.34         31.30        58.06 o
  -4   3 -10         34.47         43.85        65.43 o
  -3   3 -10          9.73          7.13        50.78 o
  -2   3 -10         54.25        -10.20        41.87 o
  -1   3 -10        261.70        314.33        32.79 o
   0   3 -10         27.13          8.17        20.77 o
   1   3 -10         89.26         52.83        19.20 o
   2   3 -10        498.55        530.50        35.88 o
   3   3 -10          4.64         -5.18        24.85 o
   4   3 -10        114.95         93.77        23.62 o
   5   3 -10        100.90        111.38        36.87 o
   6   3 -10         19.77         52.14        44.45 o
   7   3 -10         11.73         43.11        64.06 o
   0   4 -10         16.36         -3.63        27.42 o
   1   4 -10         94.36         88.02        26.68 o
   2   4 -10        149.85        161.81        32.96 o
   3   4 -10        109.05         94.60        24.58 o
   4   4 -10          4.52        -14.81        21.03 o
   5   4 -10          4.75         -3.99        26.85 o
   6   4 -10         45.14         66.25        43.60 o
   7   4 -10          0.91         41.05        57.71 o
   1   5 -10         72.30         19.01        31.44 o
   2   5 -10         10.18         -6.83        27.10 o
   3   5 -10        746.13        714.23        60.88 o
   4   5 -10         31.89         33.61        24.87 o
   5   5 -10          3.47        -12.40        35.88 o
   6   5 -10         33.13         10.91        40.86 o
   1   6 -10         19.46         44.45        64.74 o
   2   6 -10         26.19        -21.84        37.67 o
   3   6 -10         48.39         11.54        36.00 o
   4   6 -10         49.62         77.23        36.33 o
   5   6 -10          1.19         22.51        55.39 o
   6   6 -10         13.02         58.97        47.73 o
   2   7 -10         46.40        121.86        79.79 o
   3   7 -10          5.58        -38.16        50.39 o
   4   7 -10        147.47         85.83        81.77 o
  -5  -7  -9         13.92        -23.29        56.92 o
  -4  -7  -9        102.39        127.60        67.81 o
  -3  -7  -9         26.63         69.00        65.63 o
  -2  -7  -9         48.24        -29.10        66.03 o
  -1  -7  -9         13.58         40.19        69.10 o
  -6  -6  -9         15.08         -1.25        54.10 o
  -5  -6  -9         32.81         12.58        47.36 o
  -4  -6  -9         99.06         80.78        60.68 o
  -3  -6  -9          6.75        -36.83        53.56 o
  -2  -6  -9         16.67          1.09        56.33 o
  -1  -6  -9         19.69         60.98        25.53 o
   0  -6  -9         82.92         90.16        39.11 o
   1  -6  -9         20.99         59.21        44.09 o
  -7  -5  -9         68.51         32.89        60.04 o
  -6  -5  -9         19.89          0.82        44.49 o
  -5  -5  -9         33.84         58.12        40.87 o
  -4  -5  -9         60.78        100.66        37.55 o
  -3  -5  -9        136.08        176.90        51.77 o
  -2  -5  -9         66.76          4.16        43.85 o
  -1  -5  -9         49.19         82.81        39.63 o
   0  -5  -9         57.87         70.40        23.65 o
   1  -5  -9         56.36        105.23        41.39 o
   2  -5  -9         37.75         14.92        52.32 o
  -6  -4  -9         42.55         70.92        40.24 o
  -5  -4  -9         77.31         59.33        31.74 o
  -4  -4  -9         77.97         58.68        28.28 o
  -3  -4  -9         15.94        -29.09        29.87 o
  -2  -4  -9         55.41         88.26        27.06 o
  -1  -4  -9         33.22         36.71        12.58 o
   0  -4  -9         74.03         92.36        27.66 o
   1  -4  -9         95.76        121.78        24.57 o
   2  -4  -9         83.76         86.07        34.63 o
   3  -4  -9        102.23         39.91        49.30 o
  -7  -3  -9         33.86         90.68       112.85 o
  -6  -3  -9         48.86         -7.19        31.19 o
  -5  -3  -9        238.21        283.37        39.89 o
  -4  -3  -9         68.39         38.51        26.48 o
  -3  -3  -9        311.22        404.44        32.27 o
  -2  -3  -9        237.53        291.71        38.41 o
  -1  -3  -9        587.38        615.78        33.70 o
   0  -3  -9         32.42         40.91        12.58 o
   1  -3  -9         77.15         66.82        15.64 o
   2  -3  -9        139.62        101.96        45.64 o
   3  -3  -9         19.09         -6.63        55.44 o
   4  -3  -9         15.72         69.59        69.20 o
  -7  -2  -9         23.38        -51.97        59.00 o
  -6  -2  -9         76.21         79.10        57.32 o
  -5  -2  -9         38.93         31.45        18.82 o
  -4  -2  -9         84.44        137.93        40.98 o
  -3  -2  -9        187.46        183.18        15.40 o
  -2  -2  -9        232.20        209.21        15.29 o
  -1  -2  -9         52.03         47.33         8.88 o
   0  -2  -9         62.51         66.03        10.03 o
   1  -2  -9        209.38        210.34        16.97 o
   2  -2  -9         32.50         -0.30        34.75 o
   3  -2  -9        122.49        149.97        51.77 o
   4  -2  -9        133.56        153.24        64.25 o
   5  -2  -9         21.03         20.99        73.06 o
  -6  -1  -9         29.06        -52.86        52.86 o
  -5  -1  -9         50.83         35.93        42.37 o
  -4  -1  -9          9.17        -12.16        26.68 o
  -3  -1  -9        618.17        635.93       106.27 o
  -2  -1  -9        290.70        279.65        27.22 o
  -1  -1  -9        246.49        243.17        15.93 o
   0  -1  -9        485.12        451.99        26.98 o
   1  -1  -9        287.39        296.26        18.37 o
   2  -1  -9          7.02         13.01        26.10 o
   3  -1  -9         11.81         46.63        36.63 o
   4  -1  -9        114.25        240.95        59.00 o
   5  -1  -9          4.01        -21.78        62.37 o
  -6   0  -9          4.08        121.37        64.15 o
  -5   0  -9        128.52         95.23        45.93 o
  -4   0  -9         82.83         94.64        40.29 o
  -3   0  -9         25.29         22.12        37.27 o
  -2   0  -9        240.14        247.37        19.99 o
  -1   0  -9        616.14        574.73        27.05 o
   0   0  -9        113.66         97.04         8.84 o
   1   0  -9        573.52        576.19        41.28 o
   2   0  -9        513.09        538.84        28.67 o
   3   0  -9          6.70         21.58        14.63 o
   4   0  -9        118.95        111.47        21.02 o
   5   0  -9          7.85         -1.31        23.45 o
   6   0  -9         14.43         11.88        69.89 o
  -5   1  -9         77.40         83.95        58.70 o
  -4   1  -9        120.99        125.82        51.08 o
  -3   1  -9         10.27         12.37        34.15 o
  -2   1  -9        286.41        222.66        23.83 o
  -1   1  -9        194.38        170.62        24.06 o
   0   1  -9        509.82        469.72        26.78 o
   1   1  -9        416.44        426.91        26.89 o
   2   1  -9        506.13        506.08        30.18 o
   3   1  -9        453.65        476.64        28.96 o
   4   1  -9         78.87         59.92        22.20 o
   5   1  -9         89.90         94.04        53.46 o
   6   1  -9          7.69         42.32        42.17 o
  -4   2  -9         52.30        -28.61        53.06 o
  -3   2  -9        142.72        122.95        46.43 o
  -2   2  -9         11.94        -20.69        32.67 o
  -1   2  -9         49.56         52.87        15.56 o
   1   2  -9        278.34        292.26        22.66 o
   2   2  -9          2.77         21.31        16.61 o
   3   2  -9         28.52         21.45        14.19 o
   4   2  -9        160.94        127.21        24.69 o
   5   2  -9         79.52         71.15        35.84 o
   6   2  -9          2.24         15.14        41.46 o
   7   2  -9         44.08          3.23        53.61 o
  -4   3  -9         46.44         76.03        63.26 o
  -3   3  -9         30.64         34.85        47.02 o
  -2   3  -9         35.87         53.16        42.86 o
  -1   3  -9        108.44        104.97        32.67 o
   0   3  -9         26.41         36.98        20.67 o
   1   3  -9        324.56        273.08        28.61 o
   2   3  -9         61.24        104.51        14.35 o
   3   3  -9         93.45         80.37        17.89 o
   4   3  -9        134.70        139.52        24.30 o
   5   3  -9          6.71         -1.58        33.33 o
   6   3  -9          8.53         30.29        57.96 o
   7   3  -9         28.02         34.52        55.57 o
   0   4  -9         57.90         51.67        28.69 o
   1   4  -9        187.56        213.95        28.61 o
   2   4  -9        148.51         90.12        20.94 o
   3   4  -9        123.47        142.61        19.35 o
   4   4  -9         92.59         79.86        21.99 o
   5   4  -9        137.53         92.87        31.25 o
   6   4  -9        218.94        194.59        44.97 o
   7   4  -9         23.30        -30.49        87.41 o
   0   5  -9        133.31        133.05        61.97 o
   1   5  -9         14.15         23.60        31.30 o
   2   5  -9          6.67          1.20        25.90 o
   3   5  -9          1.64         22.73        25.53 o
   4   5  -9         41.26         29.08        48.02 o
   5   5  -9         77.16         67.95        34.72 o
   6   5  -9         55.83        -20.10        40.56 o
   1   6  -9          6.62         16.04        64.84 o
   2   6  -9         34.56         12.08        37.27 o
   3   6  -9          5.56         19.10        32.95 o
   4   6  -9         37.66         12.33        63.55 o
   5   6  -9         56.14         -8.08        39.12 o
   6   6  -9          4.65         -2.55        46.91 o
   2   7  -9         20.22        109.19        76.82 o
   3   7  -9          7.48         93.15        78.01 o
   4   7  -9          1.76         80.18        78.01 o
   5   7  -9         25.45        -49.00        84.14 o
  -6  -7  -8         24.41        -15.33        57.20 o
  -5  -7  -8        106.64         89.90        57.11 o
  -4  -7  -8         11.69        -34.60        49.37 o
  -3  -7  -8         23.19         33.76        61.28 o
  -2  -7  -8         93.05        131.86        72.27 o
  -6  -6  -8         47.50         90.95        73.35 o
  -5  -6  -8         84.30        135.75        49.72 o
  -4  -6  -8          1.72        -46.47        53.11 o
  -3  -6  -8         52.22         41.68        50.98 o
  -2  -6  -8         45.38          5.84        53.75 o
  -1  -6  -8        113.45        127.10        22.55 o
   0  -6  -8        159.71        170.24        39.61 o
   1  -6  -8         32.66         -4.63        53.31 o
  -7  -5  -8         49.02        -40.29        93.45 o
  -6  -5  -8          4.57         13.28        46.70 o
  -5  -5  -8          0.33        -44.77        46.97 o
  -4  -5  -8         25.64         11.97        37.88 o
  -3  -5  -8          0.78        -21.88        43.26 o
  -2  -5  -8          0.08         11.98        43.36 o
  -1  -5  -8         78.85        120.67        65.24 o
   0  -5  -8        143.05        110.92        34.44 o
   1  -5  -8        119.19        105.34        43.33 o
   2  -5  -8         76.37         78.89        29.09 o
  -7  -4  -8         67.28         58.94        49.94 o
  -6  -4  -8         84.65         89.11        36.05 o
  -5  -4  -8         14.86         22.75        31.20 o
  -4  -4  -8         89.50         89.00        28.63 o
  -3  -4  -8         48.92         51.11        32.92 o
  -2  -4  -8        182.79        226.13        30.30 o
  -1  -4  -8         20.20         22.04        13.92 o
   0  -4  -8        130.69        144.99        19.22 o
   1  -4  -8         96.91         75.09        24.33 o
   2  -4  -8        133.27        137.01        17.74 o
   3  -4  -8         38.95         54.44        42.70 o
  -6  -3  -8         48.17        116.87        31.93 o
  -5  -3  -8          3.97         26.95        25.29 o
  -4  -3  -8        343.02        348.55        32.73 o
  -3  -3  -8         41.33         38.53        21.40 o
  -2  -3  -8       1151.54       1184.97        55.65 o
  -1  -3  -8        552.30        604.32        35.61 o
   0  -3  -8         24.92         25.43        11.67 o
   1  -3  -8        120.20        130.22        24.58 o
   2  -3  -8        191.73        115.13        45.24 o
   3  -3  -8         24.34         39.10        52.17 o
   4  -3  -8         12.50         83.85        70.38 o
  -7  -2  -8         10.64        -17.82        59.30 o
  -6  -2  -8         70.20         60.00        29.07 o
  -5  -2  -8         59.89         74.31        21.11 o
  -4  -2  -8          6.12        -11.84        11.84 o
  -3  -2  -8         83.61         80.74        14.89 o
  -2  -2  -8         90.01         98.97        10.78 o
  -1  -2  -8        680.84        665.60        32.24 o
   0  -2  -8        176.20        187.02        19.09 o
   1  -2  -8        652.73        661.88        46.84 o
   2  -2  -8         71.36         95.86        33.36 o
   3  -2  -8         39.04         12.57        41.97 o
   4  -2  -8         71.95         88.99        57.32 o
   5  -2  -8         20.99          8.22        69.69 o
  -6  -1  -8         18.23         86.12        56.43 o
  -5  -1  -8        122.17        106.12        46.03 o
  -4  -1  -8        150.25        123.70        30.66 o
  -3  -1  -8        109.37        114.26        22.21 o
  -2  -1  -8        140.22        133.42        10.22 o
  -1  -1  -8       1659.31       1591.55        68.82 o
   0  -1  -8       1671.10       1646.54        71.19 o
   1  -1  -8        157.63        151.93        15.47 o
   2  -1  -8        474.66        524.87        37.23 o
   3  -1  -8        115.89        136.43        60.98 o
   4  -1  -8         10.04        -29.50        48.41 o
   5  -1  -8        113.59         97.21        66.03 o
   6  -1  -8         14.74         -9.70        81.08 o
  -6   0  -8         91.15        157.60        66.33 o
  -5   0  -8         27.37         10.71        20.02 o
  -4   0  -8         32.02         25.88        14.84 o
  -3   0  -8          1.37         53.99        47.71 o
  -2   0  -8        245.11        251.64        19.58 o
  -1   0  -8        187.60        177.39        11.16 o
   0   0  -8          1.09         -1.36        10.15 o
   1   0  -8       1237.84       1195.31        61.13 o
   2   0  -8       1334.14       1456.41        65.40 o
   3   0  -8         55.54        107.43        24.47 o
   4   0  -8         17.02         -7.81        18.16 o
   5   0  -8          3.34        -11.14        25.55 o
   6   0  -8          1.37        -68.70        68.70 o
  -6   1  -8          3.99        -52.86        68.40 o
  -5   1  -8          4.72         78.11        56.03 o
  -4   1  -8         76.10        125.89        28.95 o
  -3   1  -8         57.71         37.42        35.04 o
  -2   1  -8        122.01        145.91        19.59 o
  -1   1  -8        485.46        428.18        31.08 o
   0   1  -8       1163.94       1136.62        57.44 o
   1   1  -8         82.42         88.52        10.71 o
   2   1  -8        180.05        196.58        15.75 o
   3   1  -8        188.11        188.23        23.03 o
   4   1  -8        451.47        492.79        32.75 o
   5   1  -8        163.98        160.37        68.65 o
   6   1  -8         55.85        142.06        44.85 o
  -5   2  -8          6.94        -65.34        65.34 o
  -4   2  -8         82.40        106.71        56.03 o
  -3   2  -8         69.85        -18.51        40.88 o
  -2   2  -8        329.81        281.44        43.95 o
  -1   2  -8        388.31        374.27        31.59 o
   0   2  -8        273.70        238.82        44.74 o
   1   2  -8          3.71         -6.65        26.04 o
   2   2  -8        559.04        586.41        33.45 o
   3   2  -8        217.85        209.11        18.22 o
   4   2  -8        157.41        146.25        28.78 o
   5   2  -8         49.06         59.09        33.60 o
   6   2  -8          7.60         35.20        44.20 o
   7   2  -8         26.48         78.22        57.13 o
  -4   3  -8         68.09         45.14        58.21 o
  -3   3  -8         17.68         37.32        45.93 o
  -2   3  -8        329.01        324.50        54.25 o
  -1   3  -8        222.95        232.45        28.87 o
   0   3  -8         70.05         68.29        19.61 o
   1   3  -8        166.41        139.37        21.58 o
   2   3  -8         94.40         84.38        11.06 o
   3   3  -8          7.00         -5.58        15.45 o
   4   3  -8        136.14        131.92        23.73 o
   5   3  -8        392.94        356.72        43.72 o
   6   3  -8         18.22         35.90        49.20 o
   7   3  -8         35.37         94.41        53.56 o
   0   4  -8        157.76        208.28        48.56 o
   1   4  -8         71.96         84.04        22.43 o
   2   4  -8         44.13         70.19        40.98 o
   3   4  -8         87.31         77.15        16.88 o
   4   4  -8         20.91         19.24        22.13 o
   5   4  -8        161.62        101.63        34.52 o
   6   4  -8         16.96         59.02        41.37 o
   7   4  -8         22.60         99.98        54.04 o
   0   5  -8         22.10          1.98        56.53 o
   1   5  -8         41.32         30.29        30.51 o
   2   5  -8        110.67        106.81        26.61 o
   3   5  -8         67.75         50.52        27.07 o
   4   5  -8          0.81         -8.50        22.79 o
   5   5  -8         14.55         47.15        33.13 o
   6   5  -8         11.01         43.74        40.16 o
   7   5  -8         34.56         90.09        52.94 o
   1   6  -8         16.48         33.66        63.55 o
   2   6  -8         42.87         63.68        35.32 o
   3   6  -8         59.88         41.33        71.97 o
   4   6  -8        312.54        345.09        70.93 o
   5   6  -8          1.92          6.67        36.67 o
   6   6  -8         90.26         33.99        46.79 o
   2   7  -8         39.71        -52.27        72.76 o
   3   7  -8          4.77        -18.91        72.66 o
   4   7  -8         63.18         32.87        71.37 o
   5   7  -8         45.81        115.23        83.75 o
  -6  -7  -7         11.17        -72.82        72.82 o
  -5  -7  -7          6.33         -6.94        70.63 o
  -4  -7  -7         45.92        120.45        52.47 o
  -3  -7  -7         24.74        -77.02        79.10 o
  -2  -7  -7         42.33         39.70        63.85 o
  -1  -7  -7         63.94         73.45        69.39 o
  -6  -6  -7          0.17        -22.02        48.76 o
  -5  -6  -7         12.15         22.15        46.65 o
  -4  -6  -7         93.62         42.96        43.99 o
  -3  -6  -7         48.22         89.39        52.47 o
  -2  -6  -7         54.46         89.29        53.56 o
  -1  -6  -7          5.27         21.45        19.40 o
   0  -6  -7          7.93         28.25        38.81 o
   1  -6  -7         41.17         36.11        92.86 o
  -7  -5  -7        112.60         20.08        59.92 o
  -6  -5  -7         10.04         -4.82        44.40 o
  -5  -5  -7         16.37         47.76        38.89 o
  -4  -5  -7        149.23         89.74        39.31 o
  -3  -5  -7        133.41        100.87        43.26 o
  -2  -5  -7        149.45        214.62        51.08 o
  -1  -5  -7        170.00        157.79        25.36 o
   0  -5  -7         23.35         20.29        23.23 o
   1  -5  -7         12.84         15.11        33.17 o
   2  -5  -7         46.94         21.55        29.41 o
  -7  -4  -7         69.19          9.19        47.56 o
  -6  -4  -7          2.55         -3.19        35.73 o
  -5  -4  -7        109.32         84.19        32.71 o
  -4  -4  -7        165.17        171.91        30.64 o
  -3  -4  -7         31.88         71.45        34.85 o
  -2  -4  -7         54.39         30.12        23.98 o
  -1  -4  -7        244.43        264.29        22.94 o
   0  -4  -7         58.34         88.53        17.90 o
   1  -4  -7        102.58         68.83        23.80 o
   2  -4  -7         88.32         33.52        21.09 o
   3  -4  -7        168.30        232.44        70.88 o
  -7  -3  -7         54.10         23.96        68.40 o
  -6  -3  -7         30.62        100.96        60.83 o
  -5  -3  -7        198.44        265.21        63.23 o
  -4  -3  -7        135.54        144.58        22.76 o
  -3  -3  -7         58.67         85.64        21.70 o
  -2  -3  -7        841.30        869.13        52.61 o
  -1  -3  -7        108.89        106.89        11.09 o
   0  -3  -7         52.24         64.38        12.52 o
   1  -3  -7        345.18        342.41        32.34 o
   2  -3  -7         35.96         14.65        25.39 o
   3  -3  -7         16.00         35.44        52.86 o
   4  -3  -7         17.09        -26.13        66.13 o
  -7  -2  -7         91.15        -32.87        57.61 o
  -6  -2  -7        149.38         73.40        40.12 o
  -5  -2  -7         11.20        -12.09        23.91 o
  -4  -2  -7         46.97         89.44        23.13 o
  -3  -2  -7         63.15         68.72        11.97 o
  -2  -2  -7        152.34        148.33        13.49 o
  -1  -2  -7       1898.64       1985.26        99.28 o
   0  -2  -7        105.59        107.77        11.79 o
   1  -2  -7        180.96        205.17        15.62 o
   2  -2  -7         61.87         79.95        31.28 o
   3  -2  -7        231.91        260.06        54.64 o
   4  -2  -7         15.82         29.90        55.63 o
   5  -2  -7          2.08         61.28        72.17 o
  -6  -1  -7         21.68        -22.02        22.62 o
  -5  -1  -7          2.31         60.04        19.52 o
  -4  -1  -7         11.91          5.72        12.40 o
  -3  -1  -7        146.30        122.08        22.52 o
  -2  -1  -7        356.85        368.83        17.12 o
  -1  -1  -7        204.16        196.73        11.52 o
   0  -1  -7       1031.87        980.52        43.28 o
   1  -1  -7       1310.17       1334.61        69.21 o
   2  -1  -7       1342.14       1521.51        82.01 o
   3  -1  -7         65.38         75.35        41.08 o
   4  -1  -7        271.59        275.80        58.21 o
   5  -1  -7        118.41        204.42        66.72 o
   6  -1  -7          7.11        -75.63        75.63 o
  -6   0  -7        100.66          3.46        61.57 o
  -5   0  -7         14.44          6.87        24.60 o
  -4   0  -7         19.51         31.18        17.80 o
  -3   0  -7         93.57        105.34        32.95 o
  -2   0  -7         89.74        124.32        18.93 o
  -1   0  -7       1965.18       1809.41        77.47 o
   0   0  -7          1.54         -3.11         5.08 o
   1   0  -7        217.55        232.94        21.49 o
   2   0  -7         58.01         71.07        10.57 o
   3   0  -7        261.42        291.40        22.39 o
   4   0  -7         55.38        -10.09        18.85 o
   5   0  -7         12.72         18.12        38.16 o
   6   0  -7         47.71         50.30        36.44 o
  -6   1  -7        110.03         58.31        74.94 o
  -5   1  -7         10.77         64.14        58.21 o
  -4   1  -7         59.03          8.15        25.80 o
  -3   1  -7        368.81        339.81        31.53 o
  -2   1  -7        445.97        408.64        48.70 o
  -1   1  -7         96.40         65.91        10.85 o
   0   1  -7         35.57         39.12         6.23 o
   1   1  -7        289.61        275.48        14.67 o
   2   1  -7        267.77        274.07        17.24 o
   3   1  -7        970.38       1045.87        50.72 o
   4   1  -7         82.19         95.71        18.87 o
   5   1  -7         31.11        138.29       115.13 o
   6   1  -7         21.59         23.84        44.27 o
  -5   2  -7         44.39         39.38        67.86 o
  -4   2  -7         14.33         28.87        43.76 o
  -3   2  -7        298.63        228.28        50.88 o
  -2   2  -7         46.70         38.51        30.39 o
  -1   2  -7         27.13         37.83        16.43 o
   0   2  -7       2357.31       2416.63       147.38 o
   1   2  -7        338.83        309.46        21.97 o
   2   2  -7        100.63        109.76        10.60 o
   3   2  -7        526.23        660.99        35.75 o
   4   2  -7         29.45         16.73        20.05 o
   5   2  -7        595.86        634.15        55.33 o
   6   2  -7        112.85        142.05        46.03 o
   7   2  -7          3.04        -28.01       128.89 o
  -4   3  -7          8.57         42.67        56.33 o
  -3   3  -7         72.49          4.65        44.84 o
  -2   3  -7         31.61         25.94        39.40 o
   0   3  -7        140.24        123.38        20.15 o
   1   3  -7        251.70        222.75        27.72 o
   2   3  -7         66.20         91.76        11.97 o
   3   3  -7        122.38        112.36        18.58 o
   4   3  -7         80.80         97.51        22.80 o
   5   3  -7        199.47        191.33        36.32 o
   6   3  -7         15.58         34.52        42.68 o
   7   3  -7         11.84         12.31        53.35 o
   0   4  -7         14.93         28.18        25.31 o
   1   4  -7        646.97        662.44        82.86 o
   2   4  -7        208.48        195.33        37.12 o
   3   4  -7        109.47         95.52        38.61 o
   4   4  -7        118.28        111.52        22.94 o
   5   4  -7         16.39         10.21        32.71 o
   6   4  -7         17.13         58.68        41.65 o
   7   4  -7          1.61        -43.02        50.89 o
   0   5  -7          3.10         65.63        57.71 o
   1   5  -7        103.53         94.39        32.96 o
   2   5  -7        202.01        173.66        31.15 o
   3   5  -7        154.48        133.54        32.92 o
   4   5  -7        160.97        163.17        26.55 o
   5   5  -7        187.45        155.77        33.25 o
   6   5  -7          7.82        -14.14        39.65 o
   7   5  -7         25.71         60.73        50.55 o
   1   6  -7         27.71         26.33        62.96 o
   2   6  -7         77.03         64.05        62.27 o
   3   6  -7         81.48         -3.46        20.19 o
   4   6  -7         28.74         49.99        66.23 o
   5   6  -7         96.61        106.13        36.70 o
   6   6  -7         32.88         -9.25        47.62 o
   2   7  -7         26.24         39.99       102.16 o
   3   7  -7         19.14         72.07       133.34 o
   4   7  -7         36.92         54.45        79.49 o
   5   7  -7         77.60         43.36        82.36 o
  -6  -7  -6         54.12         44.39        71.19 o
  -5  -7  -6         34.56         67.04        53.75 o
  -4  -7  -6          1.81         15.44       106.42 o
  -3  -7  -6         33.13        -18.81        58.31 o
  -2  -7  -6         21.62        -44.65        66.13 o
  -1  -7  -6         72.52         22.67        60.19 o
  -7  -6  -6         10.67        -46.86        56.54 o
  -6  -6  -6          4.38        -14.53        48.25 o
  -5  -6  -6          7.41         -3.38        70.09 o
  -4  -6  -6         65.17         77.03        45.45 o
  -3  -6  -6         37.80         -3.07        51.58 o
  -2  -6  -6         50.32         30.39        54.45 o
  -1  -6  -6         64.09         81.20        19.99 o
   0  -6  -6        104.60        118.11        41.26 o
   1  -6  -6         99.80        176.01        77.71 o
  -7  -5  -6         29.46         -8.54        52.47 o
  -6  -5  -6          5.70         -9.10        41.23 o
  -5  -5  -6         14.63          4.59        37.81 o
  -4  -5  -6         20.83         -6.47        35.17 o
  -3  -5  -6         61.68         64.94        40.98 o
  -2  -5  -6          4.18        -20.00        42.17 o
  -1  -5  -6        101.51         92.13        14.33 o
   0  -5  -6         86.00         62.48        22.28 o
   1  -5  -6          7.39         -9.66        32.61 o
   2  -5  -6         48.71         69.96        30.16 o
  -7  -4  -6        139.77         87.61        52.68 o
  -6  -4  -6        211.09        198.42        43.85 o
  -5  -4  -6        125.01         93.12        32.53 o
  -4  -4  -6        250.79        274.71        33.14 o
  -3  -4  -6          2.18         45.36        30.88 o
  -2  -4  -6         52.38         61.53        25.26 o
  -1  -4  -6         48.81         38.77        29.72 o
   0  -4  -6         17.71         10.49        16.24 o
   1  -4  -6        101.97         99.03        24.18 o
   2  -4  -6        366.96        368.04        26.86 o
   3  -4  -6         11.28         49.99        67.61 o
  -7  -3  -6         64.53        151.86        63.16 o
  -6  -3  -6        169.62        125.49        41.10 o
  -5  -3  -6        164.06        147.46        25.34 o
  -4  -3  -6        189.77        197.36        23.06 o
  -3  -3  -6         35.73         45.85        15.70 o
  -2  -3  -6         42.11         56.20        20.15 o
  -1  -3  -6        479.34        568.74        29.51 o
   0  -3  -6         14.76          7.63        11.64 o
   1  -3  -6         18.36         21.51        14.62 o
   2  -3  -6         97.55         95.09        17.16 o
   3  -3  -6         58.91         14.85        51.77 o
   4  -3  -6         41.36         30.69        69.30 o
  -7  -2  -6          7.69        -59.99        59.99 o
  -6  -2  -6         20.36         44.71        53.56 o
  -5  -2  -6         96.40        112.18        32.62 o
  -4  -2  -6         38.72         21.37        13.82 o
  -3  -2  -6        338.25        372.45        31.45 o
  -2  -2  -6        201.48        218.95        17.93 o
  -1  -2  -6        830.19        851.68        38.73 o
   0  -2  -6        375.22        434.78        29.73 o
   1  -2  -6        152.63        150.64        13.05 o
   2  -2  -6        303.45        250.73        41.97 o
   3  -2  -6         31.98         17.42        40.88 o
   4  -2  -6         31.26         16.23        55.04 o
   5  -2  -6         17.37         12.67        82.86 o
  -7  -1  -6         11.43        -13.56        61.97 o
  -6  -1  -6         43.04         41.11        28.12 o
  -5  -1  -6          6.03         19.12        22.25 o
  -4  -1  -6        180.81        196.55        34.08 o
  -3  -1  -6         99.17         99.06        16.99 o
  -2  -1  -6         44.13         29.54         8.71 o
  -1  -1  -6       1313.93       1243.50        53.88 o
   0  -1  -6       1319.28       1232.60        53.54 o
   1  -1  -6       2078.62       2134.62       107.14 o
   2  -1  -6        870.84        996.81        58.16 o
   3  -1  -6         18.62         11.00        30.69 o
   4  -1  -6         12.57         65.04        47.62 o
   5  -1  -6         24.59        106.32        61.57 o
   6  -1  -6         30.74        -30.29        75.63 o
  -6   0  -6         16.29         20.02        36.65 o
  -5   0  -6         63.08         55.11        38.41 o
  -4   0  -6         99.82         93.48        20.73 o
  -3   0  -6         20.06          4.92        11.04 o
  -2   0  -6         94.65         86.28        16.73 o
  -1   0  -6        219.38        207.06        11.78 o
   0   0  -6       3974.95       3753.34       183.52 o
   1   0  -6        221.85        229.24        13.14 o
   2   0  -6        432.74        432.50        23.32 o
   3   0  -6         82.54         82.00        13.72 o
   4   0  -6         64.69         60.85        31.72 o
   5   0  -6         18.59         56.41        28.88 o
   6   0  -6         18.70         50.29        45.34 o
  -6   1  -6          3.15        -14.26        74.05 o
  -5   1  -6         29.50         43.06        53.06 o
  -4   1  -6        184.72        184.66        32.82 o
  -3   1  -6        296.11        328.06        51.28 o
  -2   1  -6        146.71        135.70        18.46 o
  -1   1  -6       2633.65       2529.05       153.12 o
   0   1  -6        564.79        494.28        24.12 o
   1   1  -6       1304.68       1186.47        51.47 o
   2   1  -6         88.68         79.06         9.31 o
   3   1  -6        315.89        360.82        23.32 o
   4   1  -6        234.31        251.33        22.96 o
   5   1  -6         11.93         57.21        77.41 o
   6   1  -6         15.30         13.56        43.74 o
  -5   2  -6         31.57         56.47        49.02 o
  -4   2  -6        118.55         62.02        37.72 o
  -3   2  -6         98.93        190.65        83.55 o
  -2   2  -6        231.22        206.01        25.80 o
  -1   2  -6       3199.17       3422.75       207.48 o
   0   2  -6        279.81        263.81        22.84 o
   1   2  -6        503.45        509.93        30.09 o
   2   2  -6        106.67        108.58        10.90 o
   3   2  -6        107.21        128.44        15.51 o
   4   2  -6        130.29        171.39        22.26 o
   5   2  -6          4.62          6.67        32.63 o
   6   2  -6         97.98         95.23        45.07 o
   7   2  -6         42.32         33.76        54.25 o
  -4   3  -6         64.73         81.18        58.80 o
  -3   3  -6         40.47         55.77        37.93 o
  -2   3  -6        119.06        122.85        34.25 o
   0   3  -6        307.16        286.39        42.96 o
   1   3  -6       1474.83       1546.50        97.66 o
   2   3  -6        286.90        276.73        19.94 o
   3   3  -6         65.08         68.64        12.95 o
   4   3  -6         25.65         44.83        21.64 o
   5   3  -6        145.64        109.83        49.15 o
   6   3  -6        105.91         94.57        41.39 o
   7   3  -6         36.18         59.19        51.51 o
   0   4  -6         82.61         96.52        43.16 o
   1   4  -6        258.32        230.96        24.32 o
   2   4  -6         30.20         34.92        13.21 o
   3   4  -6        126.92        133.18        16.79 o
   4   4  -6         27.31         43.66        20.41 o
   5   4  -6        216.45        196.87        42.32 o
   6   4  -6         75.31         31.83        41.12 o
   7   4  -6          5.12         52.80        50.86 o
   0   5  -6         24.06         84.64        54.94 o
   1   5  -6         83.74         42.07        46.63 o
   2   5  -6        276.95        307.10        30.04 o
   3   5  -6        318.69        298.80        26.22 o
   4   5  -6        110.83        165.23        32.38 o
   5   5  -6          1.18         27.98        30.81 o
   6   5  -6         48.55         68.69        88.25 o
   7   5  -6          1.55         24.39       100.87 o
   0   6  -6         42.83         71.57        68.40 o
   1   6  -6        163.83        125.92        65.73 o
   2   6  -6        185.57        249.36        64.35 o
   3   6  -6         17.27         35.90        23.20 o
   4   6  -6        252.63        258.73        31.50 o
   5   6  -6         24.76         -0.88        43.36 o
   6   6  -6         44.17         36.13        53.46 o
   1   7  -6         67.32         49.79        78.01 o
   2   7  -6         27.11         98.00        69.20 o
   3   7  -6         28.36        -68.80        68.80 o
   4   7  -6          3.92        -26.83        73.25 o
   5   7  -6          3.38         99.49        84.34 o
  -6  -7  -5          0.21         57.91        59.74 o
  -5  -7  -5          4.00        -33.47        53.47 o
  -4  -7  -5          6.54        -36.58        48.88 o
  -3  -7  -5         31.22        124.73        63.06 o
  -2  -7  -5         22.07         23.56        63.95 o
  -1  -7  -5         27.11        -61.47        61.47 o
  -7  -6  -5         25.39        122.98       117.90 o
  -6  -6  -5         26.53         29.12        50.19 o
  -5  -6  -5         17.07         40.15        47.54 o
  -4  -6  -5        104.85        114.63        44.57 o
  -3  -6  -5         18.89         40.88        52.17 o
  -2  -6  -5          1.23        -22.77        48.01 o
  -1  -6  -5        287.22        269.43        30.86 o
   0  -6  -5        121.28         98.25        40.77 o
   1  -6  -5         56.69         71.48        49.75 o
  -7  -5  -5          6.89         20.57        55.08 o
  -6  -5  -5          0.09         21.66        60.93 o
  -5  -5  -5         40.09          0.76        38.03 o
  -4  -5  -5        146.89        149.82        39.87 o
  -3  -5  -5         75.52         70.29        42.17 o
  -2  -5  -5         69.27         70.68        43.16 o
  -1  -5  -5         62.48         52.72        14.37 o
   0  -5  -5        140.20        100.85        23.36 o
   1  -5  -5        194.26        244.88        36.36 o
   2  -5  -5         13.69         52.63        40.55 o
  -7  -4  -5         12.41         95.00        52.54 o
  -6  -4  -5          6.78        -26.61        61.98 o
  -5  -4  -5        197.29        156.42        32.82 o
  -4  -4  -5        219.87        224.16        31.77 o
  -3  -4  -5        357.21        376.90        42.50 o
  -2  -4  -5        418.68        492.02        39.17 o
  -1  -4  -5        223.60        255.84        16.82 o
   0  -4  -5         55.26         59.67        14.17 o
   1  -4  -5        210.78        247.91        35.25 o
   2  -4  -5         12.19         11.59        20.41 o
   3  -4  -5          6.72         13.66        61.67 o
  -7  -3  -5         16.59        -27.11        46.65 o
  -6  -3  -5         90.68         94.63        32.60 o
  -5  -3  -5        129.27         87.44        33.56 o
  -4  -3  -5        304.82        297.97        26.93 o
  -3  -3  -5        195.76        207.67        19.65 o
  -2  -3  -5       1851.03       1993.10       102.86 o
  -1  -3  -5        215.41        247.86        33.59 o
   0  -3  -5        424.80        444.24        26.43 o
   1  -3  -5        199.14        215.02        19.35 o
   2  -3  -5         12.23          0.87        26.31 o
   3  -3  -5        204.00        144.23        57.81 o
   4  -3  -5         92.22         52.76        66.82 o
  -6  -2  -5         26.98         22.85        30.93 o
  -5  -2  -5         19.33          2.73        26.18 o
  -4  -2  -5         35.23         20.33        29.88 o
  -3  -2  -5        432.63        481.29        26.75 o
  -2  -2  -5        996.85       1001.39        64.78 o
  -1  -2  -5        508.62        481.87        23.66 o
   0  -2  -5        114.90        129.50        10.52 o
   1  -2  -5        256.21        315.04        19.60 o
   2  -2  -5          5.99         -3.57        17.61 o
   3  -2  -5        101.01         76.03        46.03 o
   4  -2  -5         16.90         22.47        53.16 o
  -7  -1  -5         57.74         70.38        69.49 o
  -6  -1  -5         38.34         50.02        31.61 o
  -5  -1  -5         23.45         16.82        23.52 o
  -4  -1  -5         16.99         -3.58        56.47 o
  -3  -1  -5        166.01        155.03        15.70 o
  -2  -1  -5        294.71        314.34        17.02 o
  -1  -1  -5        732.24        672.81        34.71 o
   0  -1  -5       2487.31       2321.16        99.39 o
   1  -1  -5        364.79        356.50        29.66 o
   2  -1  -5         35.28         34.04        26.34 o
   3  -1  -5         86.27         97.02        21.28 o
   4  -1  -5         90.38         81.68        20.68 o
   5  -1  -5         83.19        -15.54        56.43 o
   6  -1  -5          4.48         62.76        73.06 o
  -6   0  -5         41.57         74.78        33.25 o
  -5   0  -5         42.62         15.99        28.32 o
  -4   0  -5        123.09        110.64        20.31 o
  -3   0  -5         12.89         15.18        13.07 o
  -2   0  -5        675.29        632.58        34.51 o
  -1   0  -5       2179.15       1891.59        93.93 o
   0   0  -5        136.42        140.02         8.38 o
   1   0  -5       3689.77       3385.79       143.71 o
   2   0  -5         59.00         61.97         8.55 o
   3   0  -5         46.21         40.50        13.98 o
   4   0  -5         45.53         50.33        20.18 o
   5   0  -5         58.97         75.28        30.11 o
   6   0  -5         10.36         61.33        71.57 o
  -6   1  -5         38.75         93.15        73.25 o
  -5   1  -5         63.18        241.02       164.43 o
  -4   1  -5        264.53        245.34        44.10 o
  -3   1  -5         24.92         25.84        19.22 o
  -2   1  -5        187.61        188.68        28.11 o
  -1   1  -5        423.33        413.09        29.43 o
   0   1  -5        431.78        414.76        19.85 o
   1   1  -5        447.40        422.40        20.30 o
   2   1  -5       1091.09       1053.51        47.38 o
   3   1  -5         91.82         97.49        17.36 o
   4   1  -5        162.78        170.85        20.42 o
   5   1  -5        325.59        321.69        39.24 o
   6   1  -5         11.22        -20.31        42.77 o
   7   1  -5          0.34        141.73        94.04 o
  -5   2  -5          0.56          1.76        59.30 o
  -4   2  -5        136.79        127.38        95.33 o
  -3   2  -5         25.65         51.47        55.39 o
  -2   2  -5        159.71        156.40        23.42 o
  -1   2  -5        284.25        308.36        22.06 o
   0   2  -5        242.69        230.32        20.71 o
   1   2  -5        648.29        638.47        33.76 o
   2   2  -5        122.57        108.06        10.21 o
   3   2  -5         80.75        125.45        45.04 o
   4   2  -5         44.24         81.82        35.91 o
   5   2  -5        101.07        112.06        34.19 o
   6   2  -5         63.93         41.07        42.58 o
   7   2  -5         61.63         18.23        56.46 o
  -4   3  -5         54.71         60.39        46.12 o
  -3   3  -5         12.99         32.68        38.84 o
  -2   3  -5        136.50        126.21        45.83 o
  -1   3  -5         15.32        -22.67        40.88 o
   0   3  -5         34.56         64.16        14.95 o
   1   3  -5        591.35        584.25        42.74 o
   2   3  -5         26.67         24.86        10.07 o
   3   3  -5        142.32        138.79        14.93 o
   4   3  -5        255.94        261.42        28.73 o
   5   3  -5         95.02        121.02        33.69 o
   6   3  -5          5.50         29.02        41.38 o
   7   3  -5         26.19         82.14        52.66 o
  -3   4  -5          8.97         41.48        82.07 o
  -2   4  -5          1.83        -23.96        64.74 o
   0   4  -5         39.25         11.78        38.01 o
   1   4  -5         50.16         20.69        16.06 o
   2   4  -5        190.33        166.66        16.97 o
   3   4  -5        429.38        456.56        30.44 o
   4   4  -5        172.27        144.30        21.94 o
   5   4  -5         34.53         27.70        32.72 o
   6   4  -5         42.48         28.33        40.13 o
   7   4  -5         32.28         86.71        51.74 o
   0   5  -5          0.77         23.56        51.58 o
   1   5  -5         85.52        117.31        50.19 o
   2   5  -5        297.90        317.64        32.02 o
   3   5  -5        475.05        472.65        51.02 o
   4   5  -5        117.11        132.65        19.77 o
   5   5  -5          2.38         30.68        30.02 o
   6   5  -5         43.33         48.27        44.35 o
   7   5  -5         10.38        -68.49        87.66 o
   0   6  -5          2.08         11.58        67.51 o
   1   6  -5         34.03         42.37        60.68 o
   2   6  -5         92.44         45.34        58.31 o
   3   6  -5         90.04        100.03        24.54 o
   4   6  -5        167.31        151.94        25.93 o
   5   6  -5         11.11        -13.36        67.02 o
   6   6  -5         47.75         71.34        46.53 o
   1   7  -5          5.94        -35.04        71.08 o
   2   7  -5          4.11         20.99        67.22 o
   3   7  -5         11.80         -4.26        66.03 o
   4   7  -5          9.90        104.24        78.50 o
   5   7  -5         13.27        -71.47        71.47 o
  -6  -7  -4         15.52         34.08        57.98 o
  -5  -7  -4          2.62         52.59        54.53 o
  -4  -7  -4         19.88         86.69        63.85 o
  -3  -7  -4         13.93        -51.08        57.71 o
  -2  -7  -4         32.36         44.94        64.44 o
  -1  -7  -4         29.95         19.40        60.58 o
  -7  -6  -4         21.44         90.88        98.50 o
  -6  -6  -4         15.32        -24.38        49.92 o
  -5  -6  -4         10.14         -1.50        45.98 o
  -4  -6  -4         24.99         29.60        43.34 o
  -3  -6  -4         13.76        -48.80        48.80 o
  -2  -6  -4         15.96         61.47        53.06 o
  -1  -6  -4          6.91         -9.67        23.11 o
   0  -6  -4        107.80        139.85        59.40 o
   1  -6  -4          7.31        -12.40        45.78 o
  -7  -5  -4          2.17        -31.16        53.19 o
  -6  -5  -4          7.97          7.33        42.83 o
  -5  -5  -4         69.78         70.96        54.69 o
  -4  -5  -4         70.09         51.66        47.91 o
  -3  -5  -4          4.75         -1.19        42.37 o
  -2  -5  -4        230.93        217.39        50.98 o
  -1  -5  -4         29.72         23.96        18.57 o
   0  -5  -4         54.20         46.28        22.25 o
   1  -5  -4        123.04        130.56        35.15 o
   2  -5  -4         35.38         69.76        42.71 o
  -7  -4  -4          8.13        -25.91        51.46 o
  -6  -4  -4         30.21         10.50        42.15 o
  -5  -4  -4        116.57        147.18        34.20 o
  -4  -4  -4        303.30        343.86        35.55 o
  -3  -4  -4        206.95        227.11        28.95 o
  -2  -4  -4         61.97         80.14        24.79 o
  -1  -4  -4        176.32        195.60        18.03 o
   0  -4  -4        129.46        108.88        16.53 o
   1  -4  -4        219.80        181.62        35.99 o
   2  -4  -4          9.45         19.52        24.62 o
   3  -4  -4         25.72         -3.28        31.57 o
  -7  -3  -4          3.93         49.20        46.19 o
  -6  -3  -4          7.05        -27.78        39.22 o
  -5  -3  -4        113.72        141.45        86.87 o
  -4  -3  -4          0.37        -20.42        20.42 o
  -3  -3  -4        240.25        261.60        24.83 o
  -2  -3  -4        279.72        310.11        48.68 o
  -1  -3  -4         21.75          0.79        18.05 o
   0  -3  -4         21.16          5.19        17.73 o
   1  -3  -4        167.06        164.98        21.02 o
   2  -3  -4         89.14         54.44        16.27 o
   3  -3  -4          3.09          2.46        28.23 o
   4  -3  -4          6.20        -52.57        65.14 o
  -6  -2  -4         19.82        -11.09        51.28 o
  -5  -2  -4         81.26         55.19        27.86 o
  -4  -2  -4        179.21        202.46        22.15 o
  -3  -2  -4        186.13        215.79        19.25 o
  -2  -2  -4        863.74        909.46        48.90 o
  -1  -2  -4       2368.50       2418.05       103.43 o
   0  -2  -4       1125.19       1109.37        49.63 o
   1  -2  -4         39.47         59.94        10.60 o
   2  -2  -4        654.43        695.43        32.70 o
   3  -2  -4        204.77        196.07        16.49 o
   4  -2  -4         26.30         90.18        58.51 o
  -7  -1  -4         31.07         15.34        69.79 o
  -6  -1  -4         38.99         79.53        30.25 o
  -5  -1  -4         44.71         65.24        24.55 o
  -4  -1  -4         25.62         71.87        52.15 o
  -3  -1  -4          4.60         -6.02        12.45 o
  -2  -1  -4       2130.44       2052.61       101.90 o
  -1  -1  -4       6275.94       5899.79       249.18 o
   0  -1  -4        246.41        232.83        12.72 o
   1  -1  -4        166.54        158.27        14.93 o
   2  -1  -4       1068.28       1238.45        49.34 o
   3  -1  -4         29.04         38.34         9.59 o
   4  -1  -4          3.65         26.60        15.32 o
   5  -1  -4          0.68        -30.44        30.44 o
   6  -1  -4         49.18         65.83        72.96 o
  -6   0  -4         15.62        276.74       236.25 o
  -5   0  -4         30.99         72.64        49.79 o
  -4   0  -4         21.58         22.96        19.23 o
  -3   0  -4        643.33        676.06        39.73 o
  -2   0  -4        559.45        546.64        30.60 o
  -1   0  -4        706.32        653.80        34.02 o
   0   0  -4        309.88        276.05        12.89 o
   1   0  -4       4841.18       4471.36       218.25 o
   2   0  -4        715.71        762.37        35.64 o
   3   0  -4         28.63        106.83        34.27 o
   4   0  -4        305.13        263.20        26.50 o
   5   0  -4         93.54         47.19        28.31 o
   6   0  -4         23.20         11.88        63.45 o
  -6   1  -4          1.80         40.45        55.76 o
  -5   1  -4         53.47         79.92        39.51 o
  -4   1  -4         30.04         50.02        24.59 o
  -3   1  -4         28.66         21.22        23.76 o
  -2   1  -4         80.19         97.90        22.27 o
  -1   1  -4       1174.73       1116.93        56.83 o
   0   1  -4      10913.60       9472.76       461.25 o
   1   1  -4       2053.95       1906.07        81.41 o
   2   1  -4        526.11        566.88        27.48 o
   3   1  -4        777.96        856.39        42.42 o
   4   1  -4        427.79        461.35        30.23 o
   5   1  -4         39.02         43.74        28.47 o
   6   1  -4         22.35        -21.81        79.79 o
   7   1  -4          6.60         40.06        60.39 o
  -5   2  -4         13.40        -50.55        50.55 o
  -4   2  -4        167.72         92.58        40.98 o
  -3   2  -4         49.27         25.98        30.56 o
  -2   2  -4         99.41         86.03        21.44 o
  -1   2  -4        514.51        587.34        43.07 o
   0   2  -4        262.01        221.28        35.93 o
   1   2  -4        767.81        750.81        39.05 o
   2   2  -4        850.14        823.43        38.42 o
   3   2  -4        247.93        281.26        28.00 o
   4   2  -4         30.31         53.53        19.70 o
   5   2  -4        144.46        155.21        32.44 o
   6   2  -4         25.81         14.22        41.64 o
   7   2  -4         89.26        -31.63        91.02 o
  -4   3  -4        149.72         96.36        48.35 o
  -3   3  -4         97.00        118.53        40.76 o
  -2   3  -4        198.61        234.20        37.90 o
  -1   3  -4         57.08         56.23        42.07 o
   0   3  -4          9.75          0.87        13.07 o
   1   3  -4         39.56         36.47        11.81 o
   2   3  -4         64.68         60.25        10.84 o
   3   3  -4         13.74          7.81        12.22 o
   4   3  -4        319.67        348.87        26.78 o
   5   3  -4         17.02         28.71        31.76 o
   6   3  -4         62.92         77.41        41.00 o
   7   3  -4         66.24        192.28        55.15 o
  -3   4  -4         11.74         51.97        82.07 o
  -2   4  -4         23.24         87.41        69.20 o
  -1   4  -4        185.88        174.92        59.99 o
   0   4  -4         72.89         67.71        39.89 o
   1   4  -4         70.00         56.56        49.60 o
   2   4  -4        121.62        111.92        21.22 o
   3   4  -4        251.20        265.12        21.63 o
   4   4  -4          3.49         19.11        19.79 o
   5   4  -4         95.26         66.03        74.84 o
   6   4  -4        176.67        126.85        41.70 o
   7   4  -4         42.66        119.14        52.56 o
   0   5  -4          3.76        -46.92        46.92 o
   1   5  -4        506.02        418.44        65.83 o
   2   5  -4        106.59         99.54        21.70 o
   3   5  -4         14.84         13.10        15.85 o
   4   5  -4        170.51        136.21        34.40 o
   5   5  -4          2.54         41.89        46.82 o
   6   5  -4          6.50          4.47        39.40 o
   7   5  -4         13.38         10.53        50.63 o
   0   6  -4         25.40         46.82        67.51 o
   1   6  -4          4.30         32.67        58.90 o
   2   6  -4         23.11        -19.01        51.48 o
   3   6  -4        108.94         75.93        60.68 o
   4   6  -4         76.19        112.07        20.95 o
   5   6  -4         31.54          4.16        68.60 o
   6   6  -4         63.38         11.14        67.86 o
   1   7  -4          3.83        -29.30        72.96 o
   2   7  -4         76.97         89.98        69.30 o
   3   7  -4         82.12        175.81        74.84 o
   5   7  -4         47.54         -2.38        78.11 o
  -6  -7  -3          5.26          9.92       105.08 o
  -5  -7  -3         30.27         51.65        55.84 o
  -4  -7  -3          1.79         -2.36        50.78 o
  -3  -7  -3         15.74         63.70        46.76 o
  -2  -7  -3          5.56         26.33        65.24 o
  -1  -7  -3         22.37        -61.28        61.28 o
  -7  -6  -3          0.75        -11.50        64.94 o
  -6  -6  -3         34.16        -14.91        49.37 o
  -5  -6  -3         19.55         18.80        44.63 o
  -4  -6  -3         20.66         34.54        44.50 o
  -3  -6  -3        207.36        143.84        51.87 o
  -2  -6  -3          8.97        -49.60        49.60 o
  -1  -6  -3         12.61         31.79        20.12 o
   0  -6  -3          0.29        -16.07        38.39 o
   1  -6  -3          2.57        -42.14        45.45 o
  -7  -5  -3          0.38         28.74        60.88 o
  -6  -5  -3         23.08         46.96        44.02 o
  -5  -5  -3         37.07         19.99        37.30 o
  -4  -5  -3        145.76        164.10        40.37 o
  -3  -5  -3        313.99        360.04        58.21 o
  -2  -5  -3          0.64        -40.29        40.29 o
  -1  -5  -3        175.77        177.31        18.03 o
   0  -5  -3        102.00        106.25        27.37 o
   1  -5  -3          1.02         10.08        40.06 o
   2  -5  -3         21.14         14.32        33.10 o
  -7  -4  -3          5.84        -47.90        47.90 o
  -6  -4  -3         23.54         -9.77        41.10 o
  -5  -4  -3        144.39        120.78        36.89 o
  -4  -4  -3        108.72         81.38        26.12 o
  -3  -4  -3          3.86         18.07        21.20 o
  -2  -4  -3          7.81          5.43        22.57 o
  -1  -4  -3         22.42         21.47         8.29 o
   0  -4  -3        307.12        320.72        21.51 o
   1  -4  -3        106.83        108.64        22.18 o
   2  -4  -3         16.47        -23.91        23.91 o
   3  -4  -3         63.96         33.60        32.52 o
  -7  -3  -3          9.06        -22.93        47.72 o
  -6  -3  -3         20.15         27.71        39.49 o
  -5  -3  -3         38.57         27.69        30.36 o
  -4  -3  -3         88.89         93.62        27.87 o
  -3  -3  -3        203.55        251.85        37.82 o
  -2  -3  -3        137.26        157.77        19.84 o
  -1  -3  -3        156.79        162.43        16.80 o
   0  -3  -3        153.74        152.95        14.54 o
   1  -3  -3        127.24        112.81        22.09 o
   2  -3  -3        287.46        264.64        35.45 o
   3  -3  -3         29.84         14.12        27.52 o
   4  -3  -3          1.71          3.27        67.91 o
  -7  -2  -3          8.40         37.08        50.07 o
  -6  -2  -3         27.51         22.45        32.87 o
  -5  -2  -3          8.77         45.16        26.52 o
  -4  -2  -3         74.41         68.05        19.00 o
  -3  -2  -3        264.62        282.56        24.25 o
  -2  -2  -3         67.13         56.13        10.66 o
  -1  -2  -3        787.31        748.93        40.50 o
   0  -2  -3         19.55         32.20        14.40 o
   1  -2  -3         23.61         21.73        10.47 o
   2  -2  -3         84.65         79.67        13.11 o
   3  -2  -3          7.34         10.60        13.57 o
   4  -2  -3         86.85         55.88        18.89 o
  -7  -1  -3          0.36         71.77        69.00 o
  -6  -1  -3        127.36        803.92       105.03 o
  -5  -1  -3          1.81         10.70        23.34 o
  -4  -1  -3        130.75        136.87        23.79 o
  -3  -1  -3        418.16        435.05        28.87 o
  -2  -1  -3        272.51        266.48        25.73 o
  -1  -1  -3        539.76        514.08        23.56 o
   0  -1  -3       2278.20       2195.30        93.41 o
   1  -1  -3       1378.78       1318.15        51.21 o
   2  -1  -3        602.59        625.84        28.31 o
   3  -1  -3        253.29        281.20        30.46 o
   4  -1  -3        376.16        395.38        33.36 o
   5  -1  -3         23.01        103.44        39.39 o
   6  -1  -3         12.74          8.91        71.28 o
  -6   0  -3         77.10         55.93        42.34 o
  -5   0  -3         50.88         22.88        35.97 o
  -4   0  -3        161.07        190.15        23.18 o
  -3   0  -3        100.20        122.16        15.60 o
  -2   0  -3       1071.33        986.85        50.68 o
  -1   0  -3        911.39        819.73        35.41 o
   0   0  -3        575.70        525.85        45.64 o
   1   0  -3       1450.66       1397.75        60.05 o
   2   0  -3        739.97        814.56        37.68 o
   3   0  -3        278.67        280.58        28.82 o
   4   0  -3        180.42        203.29        24.20 o
   5   0  -3          7.74         -0.56        31.93 o
   6   0  -3         29.18         83.46        45.13 o
  -6   1  -3         21.81        -52.46        52.46 o
  -5   1  -3         48.61         48.99        41.21 o
  -4   1  -3        291.93        249.07        49.99 o
  -3   1  -3        316.02        284.40        29.84 o
  -2   1  -3        158.91        153.54        25.84 o
  -1   1  -3        511.06        449.09        31.63 o
   0   1  -3        131.91        139.16         9.75 o
   1   1  -3        306.57        292.76        15.10 o
   2   1  -3       3691.51       3775.32       160.64 o
   3   1  -3        319.78        372.49        25.00 o
   4   1  -3        149.36        162.93        27.45 o
   5   1  -3        334.91        334.70        35.98 o
   6   1  -3         62.71         46.84        43.40 o
   7   1  -3          2.06         26.66        81.12 o
  -5   2  -3         16.01         72.68        52.22 o
  -4   2  -3        166.65        204.01        43.73 o
  -3   2  -3         95.96         70.74        31.41 o
  -2   2  -3        124.95        110.58        22.38 o
  -1   2  -3       1385.43       1411.26        89.68 o
   0   2  -3        760.40        750.56        48.40 o
   1   2  -3        718.58        620.28        40.07 o
   2   2  -3        546.88        588.95        28.85 o
   3   2  -3         43.73         42.92        44.18 o
   4   2  -3          1.02          8.18        18.55 o
   5   2  -3        233.65        284.39        34.82 o
   6   2  -3         66.11         66.01        43.00 o
   7   2  -3         51.38         92.46        86.52 o
  -4   3  -3          0.26        -28.83        47.73 o
  -3   3  -3        301.78        244.91        43.84 o
  -2   3  -3        622.03        671.03        59.57 o
  -1   3  -3        140.50        141.86        45.34 o
   0   3  -3         63.21         77.26        29.70 o
   1   3  -3        627.02        666.41        45.67 o
   2   3  -3        115.11        124.22        12.32 o
   3   3  -3        608.72        700.27        41.41 o
   4   3  -3         14.90        -18.61        18.61 o
   5   3  -3         92.64         82.92        32.84 o
   6   3  -3         49.74         73.35        42.15 o
   7   3  -3        102.86         64.07        53.32 o
  -3   4  -3          6.64         36.33        80.48 o
  -2   4  -3         31.97         61.18        66.82 o
  -1   4  -3          0.08         55.73        58.41 o
   0   4  -3        132.58        110.08        39.20 o
   1   4  -3         79.70         80.47        17.08 o
   2   4  -3        246.08        237.71        21.90 o
   3   4  -3          2.56          6.42        17.97 o
   4   4  -3        189.67        264.63        37.69 o
   5   4  -3        159.63        141.81        33.45 o
   6   4  -3          3.26         -3.69        38.81 o
   7   4  -3         66.43        103.95        51.47 o
  -2   5  -3         26.39        171.65        86.62 o
   0   5  -3        158.97        120.38        52.76 o
   1   5  -3         46.26          0.59        45.93 o
   2   5  -3         28.19        -41.18        41.18 o
   3   5  -3         84.77        102.76        16.18 o
   4   5  -3        109.56         79.56        44.79 o
   5   5  -3        101.61         62.98        38.31 o
   6   5  -3         38.06         40.58        41.15 o
   7   5  -3         22.83          5.12        50.97 o
   0   6  -3         66.64         63.26        66.62 o
   1   6  -3         75.50         71.57        56.13 o
   2   6  -3         50.35         58.41        58.21 o
   3   6  -3        131.96        114.73        55.04 o
   4   6  -3         67.54         59.73        16.49 o
   5   6  -3         10.06        -15.30        21.78 o
   6   6  -3          1.33        -17.27        38.25 o
   1   7  -3          6.51        -13.07        71.28 o
   2   7  -3        124.22        112.16        69.69 o
   3   7  -3         52.35         31.88        70.58 o
   4   7  -3         30.51        -57.81        74.84 o
   5   7  -3         28.58         83.75        76.42 o
  -6  -7  -2         25.00         78.04        59.25 o
  -5  -7  -2          2.13         26.86        77.07 o
  -4  -7  -2          8.20         23.74        50.75 o
  -3  -7  -2         12.42         24.82        48.80 o
  -2  -7  -2         94.03         22.67        66.33 o
  -1  -7  -2          8.47        -58.51        58.51 o
  -7  -6  -2         56.29          4.21        58.58 o
  -6  -6  -2          8.02         30.70        51.57 o
  -5  -6  -2          2.98         20.51        44.14 o
  -4  -6  -2         94.30        131.58        45.76 o
  -3  -6  -2         26.42         -2.91        38.51 o
  -2  -6  -2         17.21        -11.98        49.00 o
  -1  -6  -2          9.45         16.69        20.91 o
   0  -6  -2         13.09          6.15        38.72 o
   1  -6  -2          1.93        -58.01        58.01 o
  -7  -5  -2         68.81        -34.67        55.49 o
  -6  -5  -2          9.53        -20.36        40.73 o
  -5  -5  -2         57.92         30.55        39.60 o
  -4  -5  -2         25.36         46.54        37.47 o
  -3  -5  -2        191.33        229.60        40.29 o
  -2  -5  -2         13.36         13.86        39.40 o
  -1  -5  -2        128.61        153.75        17.31 o
   0  -5  -2         22.76         34.63        23.28 o
   1  -5  -2          7.44         32.85        63.34 o
   2  -5  -2         24.66          2.43        40.96 o
  -7  -4  -2         11.69        -16.85        51.15 o
  -6  -4  -2         31.31         84.25        43.13 o
  -5  -4  -2        199.62        161.97        35.39 o
  -4  -4  -2         91.26        153.95        28.91 o
  -3  -4  -2         18.55        -13.32        21.82 o
  -2  -4  -2         38.64         70.42        28.20 o
  -1  -4  -2          3.63        -11.83        11.83 o
   0  -4  -2         30.88          6.17        13.25 o
   1  -4  -2        152.31        154.59        36.91 o
   2  -4  -2        155.72         64.43        39.97 o
   3  -4  -2          5.11          3.22        31.94 o
  -7  -3  -2          1.84         37.56        48.17 o
  -6  -3  -2        144.22         90.50        41.31 o
  -5  -3  -2         94.72         89.08        35.79 o
  -4  -3  -2          8.11         46.68        21.36 o
  -3  -3  -2        138.43        119.98        36.02 o
  -2  -3  -2       1136.38       1227.65        67.15 o
  -1  -3  -2         28.26         44.93         9.12 o
   0  -3  -2        162.00        164.87        11.53 o
   1  -3  -2         16.32         27.44        15.89 o
   2  -3  -2         94.33         75.70        17.56 o
   3  -3  -2         10.82        -16.05        24.92 o
   4  -3  -2         19.57         22.15        33.58 o
  -7  -2  -2         70.06         21.63        48.47 o
  -6  -2  -2         13.13          3.86        35.60 o
  -5  -2  -2        148.21        194.13        51.18 o
  -4  -2  -2         52.42         82.37        31.81 o
  -3  -2  -2        225.28        240.88        25.61 o
  -2  -2  -2        331.68        338.87        20.52 o
  -1  -2  -2        168.90        169.68        25.64 o
   0  -2  -2        148.27        131.12        11.45 o
   1  -2  -2         58.54         78.02        12.87 o
   2  -2  -2         25.59         13.61        10.35 o
   3  -2  -2        163.90        162.62        17.98 o
   4  -2  -2         34.83         37.00        21.36 o
   5  -2  -2         10.15        -60.68        60.68 o
  -7  -1  -2         18.14         18.31        70.88 o
  -6  -1  -2         16.33         23.57        38.41 o
  -5  -1  -2         67.17         70.07        22.88 o
  -4  -1  -2         20.02         27.79        17.33 o
  -3  -1  -2        156.49        174.43        17.04 o
  -2  -1  -2          7.90          4.85        10.59 o
  -1  -1  -2       6041.11       5645.24       275.23 o
   0  -1  -2       2148.93       1990.33        84.64 o
   1  -1  -2        875.95        828.82        32.97 o
   2  -1  -2        215.40        285.95        29.28 o
   3  -1  -2        597.37        674.27        42.33 o
   4  -1  -2         48.92         38.43        23.05 o
   5  -1  -2         18.28         23.26        28.44 o
   6  -1  -2         10.72         73.95        74.94 o
  -6   0  -2          8.07          5.40        44.55 o
  -5   0  -2         61.50         88.90        36.61 o
  -4   0  -2        134.39        148.58        21.60 o
  -3   0  -2        422.44        419.59        29.05 o
  -2   0  -2        123.81         94.53        10.05 o
  -1   0  -2       3079.04       2833.36       138.56 o
   1   0  -2        555.68        546.00        24.82 o
   2   0  -2        432.54        409.17        25.64 o
   3   0  -2         44.48         32.18        13.43 o
   4   0  -2        230.45        235.11        25.37 o
   5   0  -2         43.24         57.71       103.84 o
   6   0  -2         12.83         10.12        47.71 o
  -6   1  -2         26.89         52.91        53.94 o
  -5   1  -2          0.89         45.26        43.11 o
  -4   1  -2        341.50        296.64        46.63 o
  -3   1  -2         18.42         11.11        19.62 o
  -2   1  -2         59.54         58.11        22.77 o
  -1   1  -2       3944.35       3784.62       227.46 o
   0   1  -2        399.03        345.65        23.01 o
   1   1  -2       1201.99       1153.89        49.85 o
   2   1  -2         67.00         56.19         7.88 o
   3   1  -2        260.59        264.70        18.08 o
   4   1  -2          8.27         14.24        31.71 o
   5   1  -2        140.33        145.68        46.14 o
   6   1  -2        101.33        103.16        43.89 o
   7   1  -2         11.31        102.63        59.38 o
  -5   2  -2          8.15         73.74        48.89 o
  -4   2  -2         60.29         23.50        37.07 o
  -3   2  -2         43.66         56.28        30.45 o
  -2   2  -2        306.74        236.12       127.75 o
  -1   2  -2         97.04         97.81        16.97 o
   0   2  -2        272.46        271.81        18.82 o
   1   2  -2       2346.72       2281.55       112.34 o
   2   2  -2       1053.83       1000.01        44.84 o
   3   2  -2        121.36        154.47        17.41 o
   4   2  -2          3.16         23.08        18.23 o
   5   2  -2        342.75        324.36        42.78 o
   6   2  -2         62.07         15.82        40.00 o
   7   2  -2          1.17         44.72        60.85 o
  -4   3  -2         14.37        -30.61        46.87 o
  -3   3  -2         32.98         87.46        40.48 o
  -2   3  -2         10.28         23.15        30.71 o
  -1   3  -2         39.17         84.24        43.56 o
   0   3  -2        186.26        103.97        56.38 o
   1   3  -2         93.01         91.00        11.36 o
   2   3  -2          3.83          5.33         8.96 o
   3   3  -2         36.94         42.44        14.53 o
   4   3  -2         47.17         53.40        18.94 o
   5   3  -2        132.28        115.14        31.08 o
   6   3  -2        174.50        150.47        43.81 o
   7   3  -2         23.80         30.50        52.88 o
  -3   4  -2         36.83         59.00        79.00 o
  -2   4  -2          6.93         35.54        62.07 o
  -1   4  -2          5.94        -32.37        51.97 o
   0   4  -2        153.46        144.93        32.29 o
   1   4  -2        259.06        263.82        46.63 o
   2   4  -2         81.97        111.70        13.73 o
   3   4  -2         12.12         -5.44        10.95 o
   4   4  -2          8.69         13.24        16.00 o
   5   4  -2        159.32        126.37        31.87 o
   6   4  -2         58.63         73.85        39.16 o
   7   4  -2          4.43        -23.11        49.82 o
  -2   5  -2         16.00          0.40        85.13 o
  -1   5  -2         68.93        108.50        72.17 o
   0   5  -2        183.89        209.67        55.14 o
   1   5  -2         70.73         47.22        45.73 o
   2   5  -2        906.06       1000.62       112.46 o
   3   5  -2         10.43         20.54        13.21 o
   4   5  -2         82.54         83.89        18.93 o
   5   5  -2         50.68         53.23        67.91 o
   6   5  -2          6.46         37.47        67.46 o
   7   5  -2         17.79        -13.82        51.01 o
   0   6  -2         47.94         37.42        64.05 o
   1   6  -2         18.31         87.71        57.61 o
   2   6  -2         10.35        -51.08        51.08 o
   3   6  -2        137.05         86.52        58.01 o
   4   6  -2         31.85         13.96        58.11 o
   5   6  -2         22.45         44.20        29.90 o
   6   6  -2         18.18         27.20        59.20 o
   1   7  -2         11.18         40.09        75.33 o
   2   7  -2         49.14         15.15        64.84 o
   3   7  -2         27.37         93.45        70.19 o
   4   7  -2        247.09        149.58        70.29 o
   5   7  -2         10.31        -19.60        68.21 o
   6   7  -2         29.63         47.22        80.28 o
  -6  -7  -1         33.10         31.64        58.37 o
  -5  -7  -1         18.85          5.29        54.36 o
  -4  -7  -1          4.66         34.68        51.94 o
  -3  -7  -1         24.83        -47.20        47.20 o
  -2  -7  -1          2.73         80.68        67.32 o
  -1  -7  -1         33.13         14.65        61.67 o
  -7  -6  -1         17.88        -12.05        62.17 o
  -6  -6  -1         11.17         86.31        53.89 o
  -5  -6  -1          2.09         31.46        45.45 o
  -4  -6  -1          7.82         -9.85        42.40 o
  -3  -6  -1         47.51         19.27        39.82 o
  -2  -6  -1        169.27        106.22        51.48 o
  -1  -6  -1         22.10         26.86        21.80 o
   0  -6  -1         60.82         67.99        39.25 o
   1  -6  -1         18.76         -5.55        59.94 o
  -7  -5  -1         32.25        118.03        55.79 o
  -6  -5  -1          7.27         12.30        41.67 o
  -5  -5  -1         34.66         47.49        44.35 o
  -4  -5  -1         54.10         34.46        37.04 o
  -3  -5  -1        582.70        512.26        49.19 o
  -2  -5  -1        221.87        199.77        44.94 o
  -1  -5  -1        278.87        302.90        28.86 o
   0  -5  -1         77.09         69.71        25.84 o
   1  -5  -1          0.86        -32.52        32.52 o
   2  -5  -1         68.29         43.39        35.83 o
  -7  -4  -1          5.26         29.29        53.09 o
  -6  -4  -1         49.14         44.82        52.22 o
  -5  -4  -1         31.68         28.33        32.94 o
  -4  -4  -1         37.41         -4.07        25.83 o
  -3  -4  -1         88.46        105.04        25.41 o
  -2  -4  -1         68.28         92.80        24.82 o
  -1  -4  -1        197.40        196.69        17.80 o
   0  -4  -1         52.12         49.70        16.32 o
   1  -4  -1        457.06        459.71        44.33 o
   2  -4  -1          4.13        -12.56        29.54 o
   3  -4  -1         26.12        -48.70        68.60 o
  -7  -3  -1         23.09         86.69        49.83 o
  -6  -3  -1         47.25         33.20        41.67 o
  -5  -3  -1          6.30          2.05        32.04 o
  -4  -3  -1         49.07         52.54        22.37 o
  -3  -3  -1        957.21       1095.37        62.29 o
  -2  -3  -1         93.42         91.03        10.26 o
  -1  -3  -1          7.61         20.05         6.33 o
   0  -3  -1        139.44        145.89        10.89 o
   1  -3  -1         50.58         71.33        14.93 o
   2  -3  -1         12.40         14.46        17.94 o
   3  -3  -1         97.00         63.92        23.11 o
   4  -3  -1          4.86         18.74        36.92 o
  -7  -2  -1         16.30         50.32        49.57 o
  -6  -2  -1          9.66        -33.80        36.88 o
  -5  -2  -1        101.38         73.62        25.90 o
  -4  -2  -1         15.64         70.44        26.96 o
  -3  -2  -1        427.37        448.26        25.36 o
  -2  -2  -1         41.27         64.03        12.11 o
  -1  -2  -1        380.26        378.94        23.30 o
   0  -2  -1        555.10        543.04        23.20 o
   1  -2  -1         22.10         30.08        13.29 o
   2  -2  -1         42.22         48.77        12.49 o
   3  -2  -1        347.05        342.70        36.69 o
   4  -2  -1          8.02          1.10        24.00 o
   5  -2  -1         15.22        169.08        48.01 o
  -7  -1  -1         13.34        -36.59        54.64 o
  -6  -1  -1         12.22         26.35        40.62 o
  -5  -1  -1        222.40        258.77        30.99 o
  -4  -1  -1         42.02         26.75        17.31 o
  -3  -1  -1        104.22         98.24        31.58 o
  -2  -1  -1        428.07        431.08        21.62 o
  -1  -1  -1       2727.45       2580.05       109.47 o
   0  -1  -1       2307.19       2114.01        89.87 o
   1  -1  -1        403.45        415.18        18.37 o
   2  -1  -1        276.98        300.26        24.57 o
   3  -1  -1        106.11        121.63        18.32 o
   4  -1  -1        221.62        181.21        37.84 o
   5  -1  -1         10.16         43.97        31.21 o
   6  -1  -1         22.07          7.72        69.79 o
  -6   0  -1         37.90         24.22        45.81 o
  -5   0  -1         77.18         90.14        35.22 o
  -4   0  -1         25.57         55.61        19.06 o
  -3   0  -1         47.57         46.09        13.47 o
  -2   0  -1        332.79        310.01        20.93 o
  -1   0  -1        870.25        829.35        41.68 o
   1   0  -1       5515.16       4978.92       210.35 o
   2   0  -1          8.91         -2.55         8.75 o
   3   0  -1        237.32        239.37        17.94 o
   4   0  -1        202.14        216.09        28.21 o
   5   0  -1        158.92        180.08        62.67 o
   6   0  -1         22.36         45.05        46.24 o
  -6   1  -1         42.92         36.35        59.64 o
  -5   1  -1          9.94          1.56        44.40 o
  -4   1  -1         48.89         12.03        29.56 o
  -3   1  -1         40.72          9.36        18.78 o
  -2   1  -1        190.60        182.54        28.71 o
  -1   1  -1         54.73         70.89        17.57 o
   0   1  -1        111.76        107.74         8.76 o
   1   1  -1       2290.54       2249.05        95.54 o
   2   1  -1        272.05        270.87        16.30 o
   3   1  -1        297.74        294.02        18.94 o
   4   1  -1          2.47        -22.44        24.96 o
   5   1  -1        102.18         75.65        30.19 o
   6   1  -1         39.94         -0.40        41.68 o
   7   1  -1          1.09        -54.67        83.15 o
  -5   2  -1         10.22         60.51        50.58 o
  -4   2  -1         20.46         -5.22        36.81 o
  -3   2  -1        188.54        180.43        34.09 o
  -2   2  -1         64.16        110.57        47.81 o
  -1   2  -1        790.39        841.98        57.28 o
   0   2  -1        242.58        251.46        21.59 o
   1   2  -1        688.50        621.57        32.33 o
   2   2  -1        913.22        906.99        41.40 o
   3   2  -1        634.30        696.17        41.75 o
   4   2  -1        100.39         94.81        18.89 o
   5   2  -1         71.63         38.59        28.28 o
   6   2  -1        132.92         38.58        59.56 o
   7   2  -1          4.14          0.23        52.47 o
  -4   3  -1         31.23        100.17        56.03 o
  -3   3  -1          9.09        -39.39        53.06 o
  -2   3  -1          7.95        -26.40        30.80 o
  -1   3  -1        770.59        811.06        61.08 o
   0   3  -1        379.12        381.80        33.72 o
   1   3  -1         77.40         90.69        12.82 o
   2   3  -1        238.68        266.65        29.18 o
   3   3  -1         41.43         18.17        12.09 o
   4   3  -1         50.55         24.61        19.63 o
   5   3  -1         39.77         46.32        28.52 o
   6   3  -1         64.87         11.87        43.01 o
   7   3  -1         12.05        -25.18        51.29 o
  -3   4  -1          4.37        -23.26        79.10 o
  -2   4  -1        151.45         52.86        64.05 o
  -1   4  -1        509.46        505.36        77.12 o
   0   4  -1        223.94        252.84        34.71 o
   1   4  -1        488.12        448.54        55.83 o
   2   4  -1         78.89         99.88        12.12 o
   3   4  -1        194.46        161.23        15.83 o
   4   4  -1        338.41        334.72        27.32 o
   5   4  -1          9.18          8.03        29.76 o
   6   4  -1          3.74         -4.24        45.09 o
   7   4  -1         14.50         44.97        50.54 o
  -2   5  -1          6.01        -19.30        81.08 o
  -1   5  -1        147.91        240.85        79.29 o
   0   5  -1         92.94        102.85        39.36 o
   1   5  -1        774.16        719.09        84.24 o
   2   5  -1         94.32         89.89        47.02 o
   3   5  -1         51.19         63.75        44.84 o
   4   5  -1        319.62        326.22        33.01 o
   5   5  -1         18.95         52.27        61.08 o
   6   5  -1          6.21         -2.14        39.48 o
   7   5  -1         13.13        -48.26        48.26 o
   0   6  -1         65.11         76.32        63.65 o
   1   6  -1        170.35         78.70        59.40 o
   2   6  -1          1.98         28.02        54.45 o
   3   6  -1        290.28        246.49        63.85 o
   4   6  -1        248.86        223.63        68.31 o
   5   6  -1          4.76         14.11        16.99 o
   6   6  -1          6.97          4.59        64.44 o
   1   7  -1         25.62         31.68        71.37 o
   2   7  -1         79.37         71.37        66.72 o
   3   7  -1        117.60         66.82        66.92 o
   4   7  -1         20.45        -28.21        66.72 o
   5   7  -1         68.12        164.33        77.31 o
   6   7  -1         34.47        -36.53        80.88 o
  -6  -7   0         38.21         18.60        65.62 o
  -5  -7   0         62.43         40.78        54.74 o
  -4  -7   0         26.95         -1.61        52.86 o
  -3  -7   0         25.86          3.97        48.38 o
  -2  -7   0          1.62        -27.22        65.04 o
  -1  -7   0         30.61        260.97       179.43 o
  -7  -6   0          0.10         15.47        59.64 o
  -6  -6   0         25.74          5.81        52.62 o
  -5  -6   0         37.11         63.74        45.57 o
  -4  -6   0         24.49         27.16        43.01 o
  -3  -6   0         21.32          5.68        38.82 o
  -2  -6   0        219.41        152.45        53.56 o
  -1  -6   0        116.80        142.00        49.34 o
   0  -6   0         12.23         21.37        40.38 o
   1  -6   0         41.71         46.47        47.40 o
  -7  -5   0          6.18         -5.18        54.07 o
  -6  -5   0         40.09         -8.85        42.60 o
  -5  -5   0         38.12         13.24        38.88 o
  -4  -5   0        285.55        291.18        42.89 o
  -3  -5   0          4.79          5.25        31.02 o
  -2  -5   0          3.27         -7.82        38.90 o
  -1  -5   0         53.65         46.14        15.95 o
   0  -5   0        339.80        327.52        34.33 o
   1  -5   0         46.54         64.92        37.22 o
   2  -5   0          5.47         -9.41        34.79 o
  -7  -4   0          2.03        -12.73        52.36 o
  -6  -4   0         29.61         -7.68        41.26 o
  -5  -4   0         43.53         57.76        34.64 o
  -4  -4   0         34.93         43.24        20.47 o
  -3  -4   0         23.31         21.47        12.36 o
  -2  -4   0         35.09         52.66        12.82 o
  -1  -4   0        305.87        277.79        20.23 o
   0  -4   0        232.81        198.54        32.01 o
   1  -4   0         71.35         40.71        22.13 o
   2  -4   0        105.42         81.59        31.97 o
   3  -4   0         12.45        -52.37        59.79 o
  -7  -3   0         14.01         29.86        49.77 o
  -6  -3   0          2.52         14.89        41.79 o
  -5  -3   0        278.73        248.59        37.03 o
  -4  -3   0        104.31        103.70        33.38 o
  -3  -3   0        688.66        656.35        58.33 o
  -2  -3   0        433.72        468.66        50.34 o
  -1  -3   0        369.05        393.50        22.36 o
   0  -3   0        120.87        140.30        13.18 o
   1  -3   0        370.15        401.32        24.64 o
   2  -3   0        311.26        338.18        27.55 o
   3  -3   0         34.17        -17.64        45.76 o
   4  -3   0          3.92         42.37        70.48 o
  -7  -2   0         13.18         41.34        50.20 o
  -6  -2   0         44.56         16.22        72.76 o
  -5  -2   0        148.06        187.46        35.50 o
  -4  -2   0         98.71        116.94        17.47 o
  -3  -2   0         48.53         45.41        11.29 o
  -2  -2   0        984.81       1007.74        45.44 o
  -1  -2   0       1018.17        997.58        44.29 o
   0  -2   0         75.31         90.34         7.57 o
   1  -2   0        236.95        257.27        15.11 o
   2  -2   0         48.70         57.92        11.70 o
   3  -2   0        261.33        230.62        21.45 o
   4  -2   0        142.51        142.55        34.56 o
   5  -2   0         27.09        -47.02        47.02 o
  -7  -1   0         20.70         16.32        54.93 o
  -6  -1   0         20.14         56.47        41.24 o
  -5  -1   0         89.21         81.08        26.71 o
  -4  -1   0         63.64         69.74        18.27 o
  -3  -1   0        213.32        223.26        18.93 o
  -2  -1   0       1472.54       1371.31        59.70 o
  -1  -1   0        751.00        681.50        30.08 o
   0  -1   0       4872.06       4537.00       221.41 o
   1  -1   0        932.37        878.32        35.02 o
   2  -1   0        133.53        128.99        12.70 o
   3  -1   0        167.06        164.47        19.72 o
   4  -1   0         61.51          6.70        22.46 o
   5  -1   0          3.22        197.64       161.90 o
   6  -1   0         16.23         68.60        87.41 o
  -6   0   0         14.08         27.65        47.02 o
  -5   0   0         59.77         11.63        36.50 o
  -4   0   0          6.94         -1.02        17.72 o
  -3   0   0        453.97        500.19        33.34 o
  -2   0   0        444.90        489.20        33.16 o
  -1   0   0       1868.40       1636.89        69.81 o
   1   0   0       1868.54       1685.53        71.99 o
   2   0   0        445.01        465.35        24.32 o
   3   0   0        454.10        505.14        29.61 o
   4   0   0          6.93          2.07        20.89 o
   5   0   0         59.86         23.76        32.68 o
   6   0   0         14.08         35.45        48.18 o
  -6   1   0         16.25        -48.29        76.42 o
  -5   1   0          3.21         66.21        40.41 o
  -4   1   0         61.53         71.33        32.63 o
  -3   1   0        167.23        154.64        23.52 o
  -2   1   0        133.54        147.50        29.40 o
  -1   1   0        932.51        826.96        53.09 o
   0   1   0       4871.82       4492.51       268.79 o
   1   1   0        751.09        720.60        31.53 o
   2   1   0       1472.38       1430.30        62.24 o
   3   1   0        213.41        247.75        17.24 o
   4   1   0         63.58         93.14        19.72 o
   5   1   0         89.20         48.54        30.47 o
   6   1   0         20.12         99.88        63.98 o
   7   1   0         20.71         35.58        57.68 o
  -5   2   0         27.10         11.55        48.63 o
  -4   2   0        142.43        152.53        42.30 o
  -3   2   0        261.45        263.57        36.64 o
  -2   2   0         48.74         88.74        26.38 o
  -1   2   0        237.04        243.79        24.95 o
   0   2   0         75.31         90.04        25.59 o
   1   2   0       1018.12        931.51        47.20 o
   2   2   0        984.96       1033.00        53.09 o
   3   2   0         48.45         34.88        13.53 o
   4   2   0         98.62        102.19        19.79 o
   5   2   0        148.13        143.04        29.77 o
   6   2   0         44.56        112.74        37.87 o
   7   2   0         13.17         -1.75        51.40 o
  -4   3   0          3.93         40.35        48.11 o
  -3   3   0         34.18         -7.86        36.30 o
  -2   3   0        311.40        243.82        59.10 o
  -1   3   0        370.20        410.48        38.98 o
   0   3   0        120.82        127.61        25.74 o
   1   3   0        369.08        284.82        41.23 o
   2   3   0        433.72        396.83        26.05 o
   3   3   0        688.69        714.15        41.67 o
   4   3   0        104.38        118.56        26.12 o
   5   3   0        278.88        282.93        34.23 o
   6   3   0          2.52        -19.39        46.72 o
   7   3   0         14.00         35.56        51.83 o
  -3   4   0         12.43        -47.52        78.80 o
  -2   4   0        105.37        162.55        71.18 o
  -1   4   0         71.38         64.46        35.04 o
   0   4   0        232.92        215.03        34.07 o
   1   4   0        305.72        281.43        41.58 o
   2   4   0         35.05         87.40        53.90 o
   3   4   0         23.28         41.31        10.13 o
   4   4   0         34.90         25.72        18.17 o
   5   4   0         43.54         32.65        29.26 o
   6   4   0         29.64        -35.79        40.11 o
   7   4   0          2.03        -56.33        56.33 o
  -2   5   0          5.47        -29.50        80.28 o
  -1   5   0         46.48         47.52        73.25 o
   0   5   0        339.74        231.76        43.49 o
   1   5   0         53.65         24.15        44.74 o
   2   5   0          3.27         -7.13        43.56 o
   3   5   0          4.77         12.77        46.53 o
   4   5   0        285.53        277.56        29.06 o
   5   5   0         38.13         27.82        58.80 o
   6   5   0         40.10         24.73        40.00 o
   7   5   0          6.15         61.07        49.11 o
  -1   6   0         41.68         22.97        85.93 o
   0   6   0         12.22         36.53        62.37 o
   1   6   0        116.92        164.63        60.39 o
   2   6   0        219.43        158.39        59.99 o
   3   6   0         21.32         90.48        57.42 o
   4   6   0         24.46         77.71        61.47 o
   5   6   0         37.10         61.38        67.02 o
   6   6   0         25.74         32.77        75.43 o
   7   6   0          0.10         75.07        51.89 o
   1   7   0         30.62         99.69        72.86 o
   2   7   0          1.62        -28.71        66.03 o
   3   7   0         25.86         49.30        64.84 o
   4   7   0         26.94         79.59        71.57 o
   5   7   0         62.43         65.14        77.02 o
   6   7   0         38.22         26.53        87.11 o
  -6  -7   1         34.46        -57.33        63.80 o
  -5  -7   1         68.11         45.23        56.59 o
  -4  -7   1         20.41          1.64        70.53 o
  -3  -7   1        117.58         64.22        50.41 o
  -2  -7   1         79.37        118.70        53.18 o
  -1  -7   1         25.62         77.64       114.49 o
  -6  -6   1          6.97          8.46        50.64 o
  -5  -6   1          4.77         -4.97        44.69 o
  -4  -6   1        248.76        240.55        49.66 o
  -3  -6   1        290.25        310.10        48.15 o
  -2  -6   1          2.00        -14.25        15.05 o
  -1  -6   1        170.40        185.27        36.57 o
   0  -6   1         65.14         56.52        40.14 o
   1  -6   1         21.72         12.11        48.23 o
  -7  -5   1         13.12         88.98        55.78 o
  -6  -5   1          6.21        -47.34        67.12 o
  -5  -5   1         18.98         42.30        38.79 o
  -4  -5   1        319.71        264.59        42.47 o
  -3  -5   1         51.22         45.50        33.19 o
  -2  -5   1         94.36         99.10        13.28 o
  -1  -5   1        774.20        789.87        48.41 o
   0  -5   1         93.03         49.68        25.96 o
   1  -5   1        147.94        175.52        40.83 o
   2  -5   1          6.02        -14.89        35.67 o
  -7  -4   1         14.52         71.88        52.46 o
  -6  -4   1          3.74        -34.16        41.61 o
  -5  -4   1          9.20         16.89        27.44 o
  -4  -4   1        338.47        403.47        31.09 o
  -3  -4   1        194.41        164.36        21.62 o
  -2  -4   1         78.85         66.50        18.05 o
  -1  -4   1        488.07        521.84        43.11 o
   0  -4   1        224.10        240.55        24.89 o
   1  -4   1        509.58        500.05        33.58 o
   2  -4   1        151.48        123.01        54.59 o
   3  -4   1          4.37        -41.86        41.86 o
  -7  -3   1         12.06        -46.96        46.96 o
  -6  -3   1         64.81         42.91        41.81 o
  -5  -3   1         39.82         53.03        28.53 o
  -4  -3   1         50.56         51.68        18.12 o
  -3  -3   1         41.42         20.21        11.33 o
  -2  -3   1        238.91        282.76        16.90 o
  -1  -3   1         77.53        107.14        23.46 o
   0  -3   1        379.02        426.97        56.43 o
   1  -3   1        770.38        769.84        37.85 o
   2  -3   1          7.95         36.56        25.61 o
   3  -3   1          9.07         45.55        26.95 o
   4  -3   1         31.21         35.99        53.51 o
  -7  -2   1          4.14        -50.25        50.25 o
  -6  -2   1        132.90         85.60        39.35 o
  -5  -2   1         71.69         80.48        28.84 o
  -4  -2   1        100.37        183.37        53.02 o
  -3  -2   1        633.91        599.77        32.11 o
  -2  -2   1        913.38        871.53        39.77 o
  -1  -2   1        688.23        625.19        29.32 o
   0  -2   1        242.48        257.73        13.95 o
   1  -2   1        790.11        852.28        36.33 o
   2  -2   1         64.11         94.38        12.42 o
   3  -2   1        188.45        174.71        20.18 o
   4  -2   1         20.46         -7.13        36.07 o
   5  -2   1         10.20         82.76        61.28 o
  -7  -1   1          1.09         29.20        54.64 o
  -6  -1   1         39.94         -7.09        36.45 o
  -5  -1   1        102.19         66.03        26.70 o
  -4  -1   1          2.47          8.69        16.16 o
  -3  -1   1        297.61        290.61        18.59 o
  -2  -1   1        272.14        255.10        15.60 o
  -1  -1   1       2290.34       2170.98        92.40 o
   0  -1   1        111.77        119.51         7.46 o
   1  -1   1         54.78         58.11         7.09 o
   2  -1   1        190.68        209.03        15.55 o
   3  -1   1         40.72         33.79        17.23 o
   4  -1   1         48.86        -10.98        40.74 o
   5  -1   1          9.97         22.33        36.60 o
   6  -1   1         42.91         76.49        59.64 o
  -6   0   1         22.36         48.91        48.28 o
  -5   0   1        158.90        163.65        32.02 o
  -4   0   1        202.18        197.89        40.62 o
  -3   0   1        237.24        294.89        19.92 o
  -2   0   1          8.91         11.95         7.05 o
  -1   0   1       5514.47       4951.42       209.14 o
   1   0   1        870.40        837.24        36.50 o
   2   0   1        332.76        339.33        19.11 o
   3   0   1         47.61         59.30        13.50 o
   4   0   1         25.57        -23.52        23.52 o
   5   0   1         77.20         63.11        35.20 o
   6   0   1         37.91         86.84        47.51 o
  -6   1   1         22.06         18.61        55.11 o
  -5   1   1         10.16        -26.16        40.74 o
  -4   1   1        221.66        226.31        37.29 o
  -3   1   1        106.10         90.78        33.56 o
  -2   1   1        276.95        248.57        36.33 o
  -1   1   1        403.19        417.03        24.91 o
   0   1   1       2307.29       2068.24       124.63 o
   1   1   1       2727.27       2568.54       125.72 o
   2   1   1        428.05        416.70        21.02 o
   3   1   1        104.16        114.33        13.60 o
   4   1   1         42.05         56.59        19.73 o
   5   1   1        222.41        252.98        33.50 o
   6   1   1         12.25         54.91        63.76 o
   7   1   1         13.36        -26.33        56.56 o
  -5   2   1         15.21          5.14        45.27 o
  -4   2   1          8.03         26.87        50.64 o
  -3   2   1        347.14        323.43        39.48 o
  -2   2   1         42.29         46.23        23.23 o
  -1   2   1         22.09         -6.10        14.36 o
   0   2   1        555.10        554.98        39.44 o
   1   2   1        380.50        392.48        24.17 o
   2   2   1         41.29         36.47         7.95 o
   3   2   1        427.33        476.87        31.16 o
   4   2   1         15.59         11.38        17.02 o
   5   2   1        101.33         71.97        28.19 o
   6   2   1          9.69        -11.12        36.47 o
   7   2   1         16.32        -12.77        52.37 o
  -4   3   1          4.86         65.87        46.90 o
  -3   3   1         97.04         99.60        36.84 o
  -2   3   1         12.42         16.73        47.42 o
  -1   3   1         50.64         51.46        20.54 o
   0   3   1        139.38        124.87        21.02 o
   1   3   1          7.61         10.01        12.36 o
   2   3   1         93.37         99.93        11.47 o
   3   3   1        957.35       1023.58        56.18 o
   4   3   1         49.09        102.58        58.85 o
   5   3   1          6.30         30.52        29.38 o
   6   3   1         47.29        -14.65        34.67 o
   7   3   1         23.13          6.18        70.58 o
  -3   4   1         26.14         -5.74        80.68 o
  -2   4   1          4.13         29.01        66.52 o
  -1   4   1        457.15        465.28        74.79 o
   0   4   1         52.17         29.98        29.01 o
   1   4   1        197.33        158.17        29.56 o
   2   4   1         68.31         42.85        24.00 o
   3   4   1         88.44        112.79        27.17 o
   4   4   1         37.45         34.45        18.17 o
   5   4   1         31.68         36.15        31.18 o
   6   4   1         49.18         54.65        40.98 o
   7   4   1          5.26        -50.96        50.96 o
  -2   5   1         68.23        -15.44        77.81 o
  -1   5   1          0.86        -71.18        71.18 o
   0   5   1         77.05         48.44        38.62 o
   1   5   1        278.81        287.16        42.26 o
   2   5   1        221.80        147.00        46.13 o
   3   5   1        582.46        558.02        71.18 o
   4   5   1         54.06         -7.49        17.66 o
   5   5   1         34.67         83.13        34.25 o
   6   5   1          7.27         23.77        62.07 o
   7   5   1         32.25         48.51        50.94 o
  -1   6   1         18.77        103.55        95.13 o
   0   6   1         60.86         66.20        49.74 o
   1   6   1         22.11         22.37        54.64 o
   2   6   1        169.24         44.94        50.29 o
   3   6   1         47.43         47.52        56.23 o
   4   6   1          7.84        -44.94        53.06 o
   5   6   1          2.09         15.34        59.89 o
   6   6   1         11.17        -52.22        52.22 o
   7   6   1         17.88         45.96        56.39 o
   1   7   1         33.17         89.98        72.07 o
   2   7   1          2.73        104.44        68.31 o
   3   7   1         24.85        115.23        67.81 o
   4   7   1          4.65         12.97        67.12 o
   5   7   1         18.82         84.94        75.43 o
   6   7   1         33.13         10.49        85.33 o
  -6  -7   2         29.62         28.83        61.33 o
  -5  -7   2         10.28         -7.51        56.53 o
  -4  -7   2        247.06        243.63        59.51 o
  -3  -7   2         27.35          6.77        49.37 o
  -2  -7   2         49.17         22.84        81.92 o
  -1  -7   2         11.19        147.65        47.46 o
  -6  -6   2         18.17         12.78        87.91 o
  -5  -6   2         22.41         70.66        47.48 o
  -4  -6   2         31.84         28.89        49.55 o
  -3  -6   2        137.12         93.32        41.86 o
  -2  -6   2         10.36          0.59        21.45 o
  -1  -6   2         18.32         39.56        27.27 o
   0  -6   2         47.92        -10.15        40.56 o
   1  -6   2         21.63         28.09        47.69 o
  -7  -5   2         17.77        133.17        59.68 o
  -6  -5   2          6.49        -31.85        44.81 o
  -5  -5   2         50.67         50.99        31.46 o
  -4  -5   2         82.54        121.18        24.25 o
  -3  -5   2         10.45          4.70        15.80 o
  -2  -5   2        905.88        982.21        59.74 o
  -1  -5   2         70.75         70.62        17.84 o
   0  -5   2        183.87        204.91        49.86 o
   1  -5   2         68.89         30.61        36.53 o
   2  -5   2         15.99         14.82        45.53 o
  -7  -4   2          4.43         -4.34        54.30 o
  -6  -4   2         58.70         33.49        41.98 o
  -5  -4   2        159.31        120.52        30.06 o
  -4  -4   2          8.67         13.84        20.30 o
  -3  -4   2         12.12          4.57        24.35 o
  -2  -4   2         81.88         95.94        21.45 o
  -1  -4   2        259.12        311.11        24.06 o
   0  -4   2        153.29        211.04        18.56 o
   1  -4   2          5.92         22.97        34.05 o
   2  -4   2          6.94         25.35        33.02 o
   3  -4   2         36.88        -27.78        51.97 o
  -7  -3   2         23.78        -11.52        47.39 o
  -6  -3   2        174.59        137.74        43.54 o
  -5  -3   2        132.23        170.85        33.99 o
  -4  -3   2         47.16         57.01        18.19 o
  -3  -3   2         36.97         33.31        15.23 o
  -2  -3   2          3.84         15.94         8.96 o
  -1  -3   2         93.05         80.96        10.70 o
   0  -3   2        186.24        221.62        20.71 o
   1  -3   2         39.14         64.01        15.87 o
   2  -3   2         10.31         47.64        21.34 o
   3  -3   2         32.95         58.56        28.21 o
   4  -3   2         14.38         -6.48        48.90 o
  -7  -2   2          1.17         65.94        50.64 o
  -6  -2   2         62.13         24.03        63.80 o
  -5  -2   2        342.71        304.65        34.04 o
  -4  -2   2          3.15        -11.17        21.17 o
  -3  -2   2        121.22        105.52        13.13 o
  -2  -2   2       1053.60        962.12        43.52 o
  -1  -2   2       2346.98       2346.15        90.05 o
   0  -2   2        272.42        285.56        19.47 o
   1  -2   2         97.01        104.23        20.99 o
   2  -2   2        306.80        341.68        18.85 o
   3  -2   2         43.66        -16.49        16.79 o
   4  -2   2         60.34        112.89        58.31 o
   5  -2   2          8.14          2.47        68.11 o
  -7  -1   2         11.30         29.17        55.59 o
  -6  -1   2        101.40         56.07        37.85 o
  -5  -1   2        140.34        107.73        27.70 o
  -4  -1   2          8.26         14.55        20.61 o
  -3  -1   2        260.52        283.33        18.76 o
  -2  -1   2         66.98         55.43        10.23 o
  -1  -1   2       1201.78       1138.10        49.17 o
   0  -1   2        398.88        368.27        17.38 o
   1  -1   2       3945.10       3908.66       148.39 o
   2  -1   2         59.58         48.87        10.90 o
   3  -1   2         18.41         31.17        21.30 o
   4  -1   2        341.38        383.86        35.69 o
   5  -1   2          0.89         57.32        37.65 o
   6  -1   2         26.92        -11.67        53.50 o
  -6   0   2         12.83         47.22        48.50 o
  -5   0   2         43.22         14.55        28.29 o
  -4   0   2        230.48        212.71        23.68 o
  -3   0   2         44.50         45.26        12.44 o
  -2   0   2        432.79        414.47        21.93 o
  -1   0   2        555.56        518.23        23.66 o
   1   0   2       3079.63       2891.92       122.55 o
   2   0   2        123.75        109.64         9.92 o
   3   0   2        422.62        497.86        28.04 o
   4   0   2        134.35        226.22        41.56 o
   5   0   2         61.52         55.54        32.64 o
   6   0   2          8.05         39.32        49.87 o
  -6   1   2         10.72          6.84        54.06 o
  -5   1   2         18.30        -40.15        40.15 o
  -4   1   2         48.87         42.10        33.67 o
  -3   1   2        597.55        615.10        53.22 o
  -2   1   2        215.44        216.91        38.66 o
  -1   1   2        875.78        781.76        41.36 o
   0   1   2       2148.63       1981.93        97.42 o
   1   1   2       6041.56       5674.77       276.70 o
   2   1   2          7.92         11.09         6.36 o
   3   1   2        156.64        183.17        21.07 o
   4   1   2         19.99          6.85        18.72 o
   5   1   2         67.21         47.82        28.11 o
   6   1   2         16.31         26.80        39.60 o
   7   1   2         18.16        -21.67        56.57 o
  -5   2   2         10.13        -11.50        48.49 o
  -4   2   2         34.82         17.76        53.65 o
  -3   2   2        163.94        206.36        35.88 o
  -2   2   2         25.59          3.52        22.61 o
  -1   2   2         58.54         58.52        13.67 o
   0   2   2        148.19        143.25        15.59 o
   1   2   2        169.04        155.04        16.38 o
   2   2   2        331.68        335.66        21.48 o
   3   2   2        225.34        277.52        20.97 o
   4   2   2         52.37         70.89        18.76 o
   5   2   2        148.31        190.41        30.71 o
   6   2   2         13.17         -3.29        36.32 o
   7   2   2         70.04        125.80        52.50 o
  -4   3   2         19.57        -31.81        42.59 o
  -3   3   2         10.79          0.00        37.12 o
  -2   3   2         94.35         18.81        49.40 o
  -1   3   2         16.33         22.46        40.79 o
   0   3   2        162.03        151.91        22.52 o
   1   3   2         28.24         34.17        16.20 o
   2   3   2       1136.37       1173.34        76.16 o
   3   3   2        138.56        130.49        15.01 o
   4   3   2          8.10         21.01        29.14 o
   5   3   2         94.68         63.00        30.30 o
   6   3   2        144.31         78.22        39.66 o
   7   3   2          1.84        -19.41        48.86 o
  -3   4   2          5.11        -76.62        76.62 o
  -2   4   2        155.60         61.77        68.70 o
  -1   4   2        152.37        137.08        33.07 o
   0   4   2         30.84         67.82        47.96 o
   1   4   2          3.63         37.11        26.51 o
   2   4   2         38.62         77.34        35.79 o
   3   4   2         18.50         -7.44        25.59 o
   4   4   2         91.23        100.12        19.85 o
   5   4   2        199.67        200.63        46.28 o
   6   4   2         31.34         53.81        39.42 o
   7   4   2         11.68         41.07        51.49 o
  -2   5   2         24.65         60.58        84.24 o
  -1   5   2          7.44         79.59        71.97 o
   0   5   2         22.72         35.94        37.52 o
   1   5   2        128.64        145.64        37.51 o
   2   5   2         13.36         12.97        43.95 o
   3   5   2        191.28        114.34        51.58 o
   4   5   2         25.36         22.67        50.78 o
   5   5   2         57.98         61.93        22.25 o
   6   5   2          9.53         -1.93        39.55 o
   7   5   2         68.86         93.17        53.00 o
  -1   6   2          1.94        -13.46        83.45 o
   0   6   2         13.10         15.25        47.24 o
   1   6   2          9.44        -48.31        55.93 o
   2   6   2         17.25        -10.10        55.34 o
   3   6   2         26.40         -7.23        49.89 o
   4   6   2         94.27        113.84        60.19 o
   5   6   2          2.99         28.61        65.53 o
   6   6   2          8.03         99.91        24.12 o
   7   6   2         56.35         12.87        84.44 o
   1   7   2          8.46        -69.59        69.59 o
   2   7   2         94.07         45.24        67.32 o
   3   7   2         12.44        -58.51        67.91 o
   4   7   2          8.17        -64.25        64.25 o
   5   7   2          2.13        -46.82        68.40 o
   6   7   2         24.99         82.07        86.12 o
  -5  -7   3         28.58        -49.74        63.01 o
  -4  -7   3         30.51         80.88        72.17 o
  -3  -7   3         52.32         49.34        49.16 o
  -2  -7   3        124.26        105.53        38.83 o
  -1  -7   3          6.53        145.41        43.32 o
  -6  -6   3          1.34         11.55        50.30 o
  -5  -6   3         10.08          5.84        44.28 o
  -4  -6   3         67.50         63.36        39.32 o
  -3  -6   3        131.99        105.06        62.71 o
  -2  -6   3         50.35         51.10        19.54 o
  -1  -6   3         75.48         84.83        28.96 o
   0  -6   3         66.67         59.54        41.74 o
   1  -6   3          9.04         88.53        49.83 o
  -7  -5   3         22.85        -11.22        58.36 o
  -6  -5   3         38.04         69.06        46.60 o
  -5  -5   3        101.58        119.04        32.60 o
  -4  -5   3        109.48        124.90        26.48 o
  -3  -5   3         84.83         74.86        18.85 o
  -2  -5   3         28.19         23.15        18.44 o
  -1  -5   3         46.22         35.76        67.96 o
   0  -5   3        158.96        128.83        28.16 o
   1  -5   3         92.13        106.78        36.20 o
   2  -5   3         26.42         31.72        37.44 o
  -7  -4   3         66.39         12.86        52.78 o
  -6  -4   3          3.25         10.42        49.20 o
  -5  -4   3        159.66        134.62        30.83 o
  -4  -4   3        189.62        200.64        33.62 o
  -3  -4   3          2.57          3.60        21.61 o
  -2  -4   3        246.05        321.38        26.93 o
  -1  -4   3         79.69         61.68        15.42 o
   0  -4   3        132.52        151.36        20.36 o
   1  -4   3          0.08         24.60        27.54 o
   2  -4   3         31.99         -4.77        36.49 o
   3  -4   3          6.64         92.00        45.53 o
  -7  -3   3        102.85         98.42        51.88 o
  -6  -3   3         49.75        105.86        42.28 o
  -5  -3   3         92.67         71.06        31.18 o
  -4  -3   3         14.87         22.75        18.48 o
  -3  -3   3        608.68        646.85        34.50 o
  -2  -3   3        115.03        122.97        12.52 o
  -1  -3   3        627.40        640.85        34.72 o
   0  -3   3         63.29         65.16        11.79 o
   1  -3   3        140.43        183.39        28.98 o
   2  -3   3        622.10        711.83        41.62 o
   3  -3   3        301.76        330.93        36.65 o
   4  -3   3          0.27         15.42        45.22 o
  -7  -2   3         51.37        -22.61        49.71 o
  -6  -2   3         66.09         48.11        39.37 o
  -5  -2   3        233.63        238.78        32.18 o
  -4  -2   3          1.01         -0.14        17.94 o
  -3  -2   3         43.67         65.64        12.20 o
  -2  -2   3        546.71        519.51        31.44 o
  -1  -2   3        718.60        688.38        31.95 o
   0  -2   3        760.58        795.66        36.97 o
   1  -2   3       1384.81       1539.95        68.92 o
   2  -2   3        124.97        136.53        13.95 o
   3  -2   3         95.98        108.21        20.53 o
   4  -2   3        166.60        114.16        31.40 o
   5  -2   3         16.02         75.08        55.50 o
  -7  -1   3          2.07         34.53       105.72 o
  -6  -1   3         62.72        112.26        46.48 o
  -5  -1   3        334.86        345.80        46.39 o
  -4  -1   3        149.40        186.54        20.79 o
  -3  -1   3        319.86        342.25        21.02 o
  -2  -1   3       3691.62       3584.76       152.58 o
  -1  -1   3        306.55        291.19        15.14 o
   0  -1   3        131.91        133.77         9.31 o
   1  -1   3        510.82        464.79        20.42 o
   2  -1   3        158.82        145.14        17.57 o
   3  -1   3        315.99        299.84        21.82 o
   4  -1   3        291.95        320.37        34.83 o
   5  -1   3         48.59        128.35       100.88 o
   6  -1   3         21.81         50.87        57.31 o
  -6   0   3         29.18         32.26        67.07 o
  -5   0   3          7.77         -4.55        37.15 o
  -4   0   3        180.38        184.69        32.57 o
  -3   0   3        278.81        314.08        21.28 o
  -2   0   3        739.86        757.51        35.51 o
  -1   0   3       1450.62       1391.10        59.83 o
   1   0   3        911.33        890.84        44.72 o
   2   0   3       1071.65       1041.74        41.78 o
   3   0   3        100.16        110.80        13.11 o
   4   0   3        161.04        219.40        26.31 o
   5   0   3         50.84         51.32        34.24 o
   6   0   3         77.11        163.50        51.13 o
  -6   1   3         12.74         19.66        60.63 o
  -5   1   3         23.02         -2.67        43.25 o
  -4   1   3        376.18        334.52        42.14 o
  -3   1   3        253.44        238.46        26.51 o
  -2   1   3        602.57        581.18        45.72 o
  -1   1   3       1378.43       1260.23        63.98 o
   0   1   3       2278.19       2210.98        94.15 o
   1   1   3        539.55        482.30        22.28 o
   2   1   3        272.15        280.00        14.24 o
   3   1   3        418.50        435.89        24.79 o
   4   1   3        130.78        115.20        19.91 o
   5   1   3          1.81         23.60        27.21 o
   6   1   3        127.41         94.90        39.82 o
   7   1   3          0.36        -50.83        58.25 o
  -5   2   3          1.86         21.66        48.84 o
  -4   2   3         86.83         60.45        37.05 o
  -3   2   3          7.35         11.01        28.38 o
  -2   2   3         84.60         90.64        25.64 o
  -1   2   3         23.63         15.80        10.32 o
   0   2   3         19.58         31.58        11.20 o
   1   2   3        787.30        703.68        37.97 o
   2   2   3         67.09         59.84         9.96 o
   3   2   3        264.78        267.84        20.86 o
   4   2   3         74.43         55.25        17.66 o
   5   2   3          8.76         30.90        26.77 o
   6   2   3         27.52          0.03        35.21 o
   7   2   3          8.39         45.23        55.19 o
  -4   3   3          1.70         -6.99        62.56 o
  -3   3   3         29.83        -49.10        59.69 o
  -2   3   3        287.55        166.01        53.16 o
  -1   3   3        127.25        129.89        29.55 o
   0   3   3        153.58        156.71        21.82 o
   1   3   3        156.68        167.68        17.30 o
   2   3   3        137.14        109.51        20.12 o
   3   3   3        203.53        231.17        21.52 o
   4   3   3         88.89         62.46        40.79 o
   5   3   3         38.63         -4.80        31.08 o
   6   3   3         20.16         15.18        38.07 o
   7   3   3          9.05         78.33        51.60 o
  -3   4   3         64.04         90.18        81.57 o
  -2   4   3         16.47        -63.65        63.65 o
  -1   4   3        106.87        151.76        79.19 o
   0   4   3        307.23        313.24        36.09 o
   1   4   3         22.40         -8.89        25.56 o
   2   4   3          7.81        -20.04        23.66 o
   3   4   3          3.85         33.45        23.59 o
   4   4   3        108.77        131.96        39.45 o
   5   4   3        144.33        130.87        26.02 o
   6   4   3         23.54         28.62        40.14 o
   7   4   3          5.83         11.18        73.06 o
  -2   5   3         21.15        -26.23        85.04 o
  -1   5   3          1.03         -6.52        41.81 o
   0   5   3        101.98        102.20        39.31 o
   1   5   3        175.73        134.48        37.66 o
   2   5   3          0.64        -39.50        39.50 o
   3   5   3        313.92        194.52        50.29 o
   4   5   3        145.82         77.91        53.36 o
   5   5   3         37.09         15.07        17.67 o
   6   5   3         23.09         80.09       103.79 o
   7   5   3          0.37         41.17        52.31 o
  -1   6   3          2.57        -11.68        91.07 o
   0   6   3          0.29        -16.14        47.96 o
   1   6   3         12.60         35.41        45.27 o
   2   6   3          8.98         71.28        55.34 o
   3   6   3        207.31         98.00        58.51 o
   4   6   3         20.68         74.24        61.47 o
   5   6   3         19.56         32.17        63.06 o
   6   6   3         34.14         32.53        24.23 o
   7   6   3          0.75         62.66        83.06 o
   1   7   3         22.36         59.40        71.67 o
   2   7   3          5.57          9.40        64.94 o
   3   7   3         15.70        -10.69        66.33 o
   4   7   3          1.80         50.39        62.66 o
   5   7   3         30.24         18.51        70.09 o
   6   7   3          5.24         85.04        86.32 o
  -5  -7   4         47.56         19.81        61.13 o
  -4  -7   4          3.11        -84.23        92.26 o
  -3  -7   4         82.11          8.85        99.93 o
  -2  -7   4         76.95        130.33        83.50 o
  -1  -7   4          3.83         62.82        66.46 o
  -6  -6   4         63.39         29.11        69.39 o
  -5  -6   4         31.56         37.33        46.02 o
  -4  -6   4         76.14         36.33        48.26 o
  -3  -6   4        108.96        101.09        34.42 o
  -2  -6   4         23.10         10.18        31.60 o
  -1  -6   4          4.30         -5.30        28.45 o
   0  -6   4         25.37         39.39        47.81 o
   1  -6   4          9.68         11.17        49.28 o
  -7  -5   4         13.39         41.00        57.81 o
  -6  -5   4          6.49         -9.22        46.21 o
  -5  -5   4          2.54        -16.94        32.14 o
  -4  -5   4        170.48        175.97        44.67 o
  -3  -5   4         14.83         23.77        34.93 o
  -2  -5   4        106.59         85.86        21.30 o
  -1  -5   4        506.11        516.22        81.47 o
   0  -5   4          3.75         23.00        27.58 o
   1  -5   4         75.21         51.02        34.85 o
   2  -5   4         11.03        -11.54        37.91 o
  -7  -4   4         42.70         47.81        82.91 o
  -6  -4   4        176.71        170.43        48.68 o
  -5  -4   4         95.27         51.85        30.32 o
  -4  -4   4          3.48          7.02        22.18 o
  -3  -4   4        251.08        269.39        30.88 o
  -2  -4   4        121.62        133.39        32.44 o
  -1  -4   4         69.95         52.33        14.25 o
   0  -4   4         72.93         92.28        19.28 o
   1  -4   4        185.87        173.86        66.90 o
   2  -4   4         23.25         34.79        38.42 o
   3  -4   4         11.76         27.71        45.55 o
  -7  -3   4         66.28         39.26        50.59 o
  -6  -3   4         62.90         62.49        41.88 o
  -5  -3   4         17.00          4.47        34.92 o
  -4  -3   4        319.70        317.16        29.56 o
  -3  -3   4         13.76          2.47        18.90 o
  -2  -3   4         64.57         61.86        15.30 o
  -1  -3   4         39.54         32.91         9.77 o
   0  -3   4          9.75          2.83        20.29 o
   1  -3   4         57.12         76.82        20.32 o
   2  -3   4        198.60        225.69        26.64 o
   3  -3   4         96.93        112.64        31.78 o
   4  -3   4        149.73        185.07        49.84 o
  -7  -2   4         89.24         99.30        53.56 o
  -6  -2   4         25.81         51.86        39.04 o
  -5  -2   4        144.58        188.41        34.74 o
  -4  -2   4         30.32         58.11        22.86 o
  -3  -2   4        247.85        237.38        19.81 o
  -2  -2   4        850.31        859.59        39.81 o
  -1  -2   4        767.99        788.96        36.02 o
   0  -2   4        261.82        266.13        16.46 o
   1  -2   4        514.37        576.42        39.07 o
   2  -2   4         99.46        136.80        16.79 o
   3  -2   4         49.25         65.17        21.67 o
   4  -2   4        167.74        180.03        33.55 o
   5  -2   4         13.41         39.68        50.41 o
  -7  -1   4          6.60        -22.70        57.25 o
  -6  -1   4         22.31         23.20        44.44 o
  -5  -1   4         39.04         46.48        26.90 o
  -4  -1   4        427.76        395.85        26.93 o
  -3  -1   4        777.63        770.73        44.77 o
  -2  -1   4        526.14        547.60        26.89 o
  -1  -1   4       2054.19       1939.04        82.94 o
   0  -1   4      10912.68       9715.07       409.78 o
   1  -1   4       1174.75       1131.77        44.68 o
   2  -1   4         80.23        109.17        14.63 o
   3  -1   4         28.65         51.26        21.25 o
   4  -1   4         29.99         23.10        27.21 o
   5  -1   4         53.52         80.33        39.78 o
   6  -1   4          1.81        -57.82        57.82 o
  -6   0   4         23.21         36.58        47.16 o
  -5   0   4         93.53        162.88        96.79 o
  -4   0   4        305.20        284.66        36.26 o
  -3   0   4         28.59         42.71        14.30 o
  -2   0   4        715.77        688.60        32.94 o
  -1   0   4       4841.66       4493.81       190.19 o
   0   0   4        309.87        274.09        12.96 o
   1   0   4        706.30        649.59        25.72 o
   2   0   4        559.39        587.53        28.94 o
   3   0   4        643.19        659.04        31.81 o
   4   0   4         21.61         30.84        21.84 o
   5   0   4         31.03         26.86        31.05 o
   6   0   4         15.64         60.47        58.46 o
  -6   1   4         49.21         61.12        55.13 o
  -5   1   4          0.67        -18.22        76.32 o
  -4   1   4          3.64          4.69        31.67 o
  -3   1   4         29.05         33.18        21.17 o
  -2   1   4       1068.69       1138.17        61.95 o
  -1   1   4        166.52        167.06        13.75 o
   0   1   4        246.25        255.96        15.80 o
   1   1   4       6275.37       5912.05       249.77 o
   2   1   4       2130.57       2134.35       106.09 o
   3   1   4          4.62          7.74        11.87 o
   4   1   4         25.65         34.56        16.04 o
   5   1   4         44.76         54.45        27.95 o
   6   1   4         39.03         51.82        38.11 o
   7   1   4         31.07         88.15        61.11 o
  -5   2   4         15.30        100.14        50.40 o
  -4   2   4         26.33        -35.87        35.87 o
  -3   2   4        204.71        165.98        32.56 o
  -2   2   4        654.46        743.47        48.81 o
  -1   2   4         39.47         24.18        22.90 o
   0   2   4       1124.93       1096.38        56.38 o
   1   2   4       2369.30       2423.94       103.75 o
   2   2   4        863.70        915.60        40.94 o
   3   2   4        186.06        212.98        20.66 o
   4   2   4        179.22        228.60        36.75 o
   5   2   4         81.34         61.24        26.17 o
   6   2   4         19.80        -16.45        35.67 o
   7   2   4         17.20         60.20        54.72 o
  -4   3   4          6.21         44.15        76.32 o
  -3   3   4          3.10        -34.35        62.56 o
  -2   3   4         89.22         67.91        53.75 o
  -1   3   4        167.11        156.88        34.70 o
   0   3   4         21.15         42.52        19.55 o
   1   3   4         21.74         48.00        14.13 o
   2   3   4        279.52        268.25        26.05 o
   3   3   4        240.16        289.20        18.19 o
   4   3   4          0.38        -21.10        22.63 o
   5   3   4        113.73         92.11        27.14 o
   6   3   4          7.06          7.31        54.00 o
   7   3   4          3.92         -9.06        49.41 o
  -3   4   4         25.72        -57.32        76.42 o
  -2   4   4          9.43         58.60        65.63 o
  -1   4   4        219.93        100.49       125.52 o
   0   4   4        129.40        141.08        39.50 o
   1   4   4        176.27        152.67        28.90 o
   2   4   4         62.01         50.29        21.28 o
   3   4   4        206.96        220.89        30.38 o
   4   4   4        303.09        387.19        65.92 o
   5   4   4        116.56         99.27        29.96 o
   6   4   4         30.26          8.29        39.00 o
   7   4   4          8.14          1.93        49.12 o
  -2   5   4         35.41         38.01        84.44 o
  -1   5   4        123.04        120.81        64.44 o
   0   5   4         54.18         54.48        46.87 o
   1   5   4         29.70         41.00        53.80 o
   2   5   4        230.94        224.91        52.47 o
   3   5   4          4.77         65.43        46.92 o
   4   5   4         70.12        -20.99        50.09 o
   5   5   4         69.77         79.32        18.99 o
   6   5   4          7.94         39.24        38.95 o
   7   5   4          2.16         44.12        53.36 o
  -1   6   4          7.30         51.28        92.26 o
   0   6   4        107.76         98.02        50.07 o
   1   6   4          6.91        -35.41        43.37 o
   2   6   4         15.98         69.20        52.66 o
   3   6   4         13.73         31.28        55.24 o
   4   6   4         25.02        -12.97        54.15 o
   5   6   4         10.12        111.27        65.63 o
   6   6   4         15.33         -5.74        24.44 o
   7   6   4         21.45         21.09        86.12 o
   1   7   4         29.91         37.02        72.66 o
   2   7   4         32.36         56.82        66.92 o
   3   7   4         13.93         10.39        64.25 o
   4   7   4         19.86         26.83        68.01 o
   5   7   4          2.62         73.06        70.29 o
   6   7   4         15.52        -69.20        84.14 o
  -5  -7   5         13.26        -15.52        54.76 o
  -4  -7   5          9.89         61.18        77.02 o
  -3  -7   5         11.80         23.38        55.55 o
  -2  -7   5          4.10        -33.89        64.39 o
  -1  -7   5          5.94         10.23        43.28 o
  -6  -6   5         47.74          2.37        51.64 o
  -5  -6   5         11.08        -22.24        46.88 o
  -4  -6   5        167.23        154.50        31.43 o
  -3  -6   5         90.00         58.92        28.14 o
  -2  -6   5         92.44         92.30        30.78 o
  -1  -6   5         34.01         57.05        29.54 o
   0  -6   5          2.08         47.05        42.42 o
   1  -6   5          2.13          2.66        50.37 o
  -7  -5   5         10.39        -75.61        86.37 o
  -6  -5   5         43.28        105.79        49.40 o
  -5  -5   5          2.38        -13.32        32.18 o
  -4  -5   5        117.09         88.90        27.43 o
  -3  -5   5        474.93        495.24        58.33 o
  -2  -5   5        297.82        293.58        28.39 o
  -1  -5   5         85.59         52.45        24.57 o
   0  -5   5          0.77         10.41        27.47 o
   1  -5   5        134.45        110.54        37.88 o
   2  -5   5         14.08         15.78        37.16 o
  -7  -4   5         32.27        -49.23        94.34 o
  -6  -4   5         42.44         76.62        45.63 o
  -5  -4   5         34.57         44.89        31.01 o
  -4  -4   5        172.31        162.69        26.20 o
  -3  -4   5        429.46        461.89        73.65 o
  -2  -4   5        190.22        231.37        20.33 o
  -1  -4   5         50.15         50.15        15.42 o
   0  -4   5         39.16         54.94        19.70 o
   1  -4   5        217.30        256.10        53.65 o
   2  -4   5          1.83          6.81        37.12 o
   3  -4   5          8.99          2.07        45.07 o
  -7  -3   5         26.19         32.42        49.44 o
  -6  -3   5          5.50        -19.30        39.12 o
  -5  -3   5         95.10        118.75        37.84 o
  -4  -3   5        256.02        294.99        24.83 o
  -3  -3   5        142.33        133.45        14.92 o
  -2  -3   5         26.71         18.54        11.02 o
  -1  -3   5        591.48        648.01        39.41 o
   0  -3   5         34.60         34.95        20.75 o
   1  -3   5         15.33        -20.36        20.36 o
   2  -3   5        136.60        149.77        26.36 o
   3  -3   5         12.99         57.49        34.50 o
   4  -3   5         54.73         15.66        47.12 o
  -7  -2   5         61.64         84.56        53.12 o
  -6  -2   5         64.00         73.32        41.07 o
  -5  -2   5        101.08         77.60        38.62 o
  -4  -2   5         44.20         37.76        19.61 o
  -3  -2   5         80.79        127.66        31.07 o
  -2  -2   5        122.54        124.59        11.42 o
  -1  -2   5        648.33        672.28        36.92 o
   0  -2   5        242.67        271.13        26.73 o
   1  -2   5        284.23        288.55        22.06 o
   2  -2   5        159.77        140.31        20.14 o
   3  -2   5         25.66         44.97        22.36 o
   4  -2   5        136.89        115.88        32.86 o
   5  -2   5          0.55        -17.63        50.61 o
  -7  -1   5          0.34          4.31        54.98 o
  -6  -1   5         11.23         -7.96        44.65 o
  -5  -1   5        325.63        345.29        35.11 o
  -4  -1   5        162.84        139.62        20.75 o
  -3  -1   5         91.78         98.75        18.19 o
  -2  -1   5       1091.05       1034.03        46.42 o
  -1  -1   5        447.38        435.17        23.85 o
   0  -1   5        431.82        412.45        19.82 o
   1  -1   5        423.11        430.49        22.05 o
   2  -1   5        187.73        228.31        17.03 o
   3  -1   5         24.92         21.77        18.13 o
   4  -1   5        264.63        258.83        48.62 o
   5  -1   5         63.20         64.99        59.63 o
   6  -1   5         38.77         -9.80        58.55 o
  -6   0   5         10.35        -16.37        48.86 o
  -5   0   5         58.98         61.78        27.09 o
  -4   0   5         45.51         20.15        17.53 o
  -3   0   5         46.20         54.26        17.50 o
  -2   0   5         58.99         51.17         8.01 o
  -1   0   5       3689.97       3316.10       162.69 o
   0   0   5        136.44        128.15         7.79 o
   1   0   5       2178.63       2033.01       122.52 o
   2   0   5        674.99        668.90        31.65 o
   3   0   5         12.90         20.47        13.28 o
   4   0   5        123.10         95.27        22.49 o
   5   0   5         42.63         34.07        30.65 o
   6   0   5         41.60         65.83        72.51 o
  -6   1   5          4.48          1.80        56.09 o
  -5   1   5         83.16        114.42        45.33 o
  -4   1   5         90.36         96.80        35.76 o
  -3   1   5         86.27         96.60        23.37 o
  -2   1   5         35.31         57.92        17.57 o
  -1   1   5        364.94        308.87        21.17 o
   0   1   5       2487.43       2418.17       103.00 o
   1   1   5        732.05        695.30        31.18 o
   2   1   5        294.75        305.13        19.81 o
   3   1   5        166.05        186.32        15.83 o
   4   1   5         16.96         19.60        27.86 o
   5   1   5         23.45         23.70        25.68 o
   6   1   5         38.31         31.75        38.12 o
   7   1   5         57.80         27.06        61.51 o
  -5   2   5         42.12         28.63        49.80 o
  -4   2   5         16.88         53.45        39.22 o
  -3   2   5        101.00        106.05        33.85 o
  -2   2   5          5.98         25.03        23.07 o
  -1   2   5        256.18        316.37        34.32 o
   0   2   5        114.83        115.48        10.95 o
   1   2   5        508.41        486.85        23.78 o
   2   2   5        996.94       1003.92        52.04 o
   3   2   5        432.48        479.82        28.12 o
   4   2   5         35.22         32.56        19.00 o
   5   2   5         19.33        -31.45        31.59 o
   6   2   5         26.92          9.07        42.11 o
   7   2   5         28.02         40.10        55.99 o
  -4   3   5         92.16         27.12        77.41 o
  -3   3   5        204.08        223.92        72.76 o
  -2   3   5         12.27        -17.22        53.65 o
  -1   3   5        199.08        178.08        23.01 o
   0   3   5        424.78        400.51        35.89 o
   1   3   5        215.23        261.48        21.69 o
   2   3   5       1850.92       1943.11        99.35 o
   3   3   5        195.67        219.02        17.30 o
   4   3   5        304.82        338.80        43.80 o
   5   3   5        129.26         98.82        28.06 o
   6   3   5         90.65        112.72        42.93 o
   7   3   5         16.60          9.07        51.96 o
  -3   4   5          6.71        -32.17        73.75 o
  -2   4   5         12.22         34.35        64.15 o
  -1   4   5        210.84        253.48        35.74 o
   0   4   5         55.33         79.74        30.14 o
   1   4   5        223.52        211.40        27.02 o
   2   4   5        418.59        408.15        31.49 o
   3   4   5        357.08        392.71        56.82 o
   4   4   5        219.87        247.26        20.02 o
   5   4   5        197.37        210.22        28.47 o
   6   4   5          6.80         -6.64        38.93 o
   7   4   5         12.41        -14.84        49.04 o
  -2   5   5         13.70         23.07        82.76 o
  -1   5   5        194.25        279.91        49.19 o
   0   5   5        140.23        123.60        39.04 o
   1   5   5         62.50         73.58        36.34 o
   2   5   5         69.17         83.65        34.52 o
   3   5   5         75.48        113.05        48.90 o
   4   5   5        146.89        148.98        54.05 o
   5   5   5         40.16         39.21        17.48 o
   6   5   5          0.09         12.31        40.52 o
   7   5   5          6.88         -6.05        62.38 o
  -1   6   5         56.65        178.58        95.33 o
   0   6   5        121.31         68.75        49.61 o
   1   6   5        287.20        247.95        69.15 o
   2   6   5          1.22        -25.54        52.07 o
   3   6   5         18.92         26.73        52.66 o
   4   6   5        104.78         96.02        60.48 o
   5   6   5         17.08         48.31        61.38 o
   6   6   5         26.55          3.99        48.36 o
   7   6   5         25.42         19.50        93.85 o
   1   7   5         27.10         81.27        71.47 o
   2   7   5         22.09        -12.67        66.13 o
   3   7   5         31.16         16.53        64.15 o
   4   7   5          6.52        -46.63        67.71 o
   5   7   5          3.99        -21.98        67.41 o
   6   7   5          0.21        -53.16        84.94 o
  -5  -7   6          3.38        -61.47        61.47 o
  -4  -7   6          3.92        111.41        62.12 o
  -3  -7   6         28.39        -10.01        44.07 o
  -2  -7   6         27.14         90.60        40.77 o
  -1  -7   6         67.26         19.86        44.70 o
  -6  -6   6         44.16         56.63        53.90 o
  -5  -6   6         24.77         63.58        82.71 o
  -4  -6   6        252.56        300.58        37.50 o
  -3  -6   6         17.26         -2.84        30.26 o
  -2  -6   6        185.55        203.76        45.34 o
  -1  -6   6        163.82        197.78        34.68 o
   0  -6   6         42.87          8.44        36.62 o
   1  -6   6          4.22        -34.51        48.87 o
  -7  -5   6          1.55        -22.68        60.29 o
  -6  -5   6         48.52         55.67        49.91 o
  -5  -5   6          1.19         15.96        33.67 o
  -4  -5   6        110.75        118.82        28.88 o
  -3  -5   6        318.56        318.33        31.12 o
  -2  -5   6        276.92        347.63        37.93 o
  -1  -5   6         83.74        114.98        27.33 o
   0  -5   6         24.08         -6.32        34.58 o
   1  -5   6         88.18        100.72        36.84 o
   2  -5   6         12.58        -16.14        37.60 o
  -7  -4   6          5.13          8.20        52.90 o
  -6  -4   6         75.31         38.64        47.63 o
  -5  -4   6        216.47        199.88        39.31 o
  -4  -4   6         27.31         38.20        24.21 o
  -3  -4   6        126.93        126.38        19.25 o
  -2  -4   6         30.21         19.62        19.56 o
  -1  -4   6        258.13        278.52        21.10 o
   0  -4   6         82.62        100.42        22.71 o
   2  -4   6         32.06         20.45        38.73 o
   3  -4   6         42.10         56.85        46.50 o
  -7  -3   6         36.20        -15.64        49.76 o
  -6  -3   6        105.95         70.25        42.65 o
  -5  -3   6        145.62        153.23        38.69 o
  -4  -3   6         25.59         36.11        20.17 o
  -3  -3   6         65.05         98.41        15.73 o
  -2  -3   6        286.94        298.74        19.62 o
  -1  -3   6       1474.60       1563.67        64.33 o
   0  -3   6        307.06        422.08        24.10 o
   1  -3   6        184.14        200.23        24.10 o
   2  -3   6        119.02         99.10        26.95 o
   3  -3   6         40.44         22.03        35.23 o
   4  -3   6         64.80         29.66        47.98 o
  -7  -2   6         42.30         73.37        52.91 o
  -6  -2   6         98.01         99.21        43.73 o
  -5  -2   6          4.62         -6.21        29.16 o
  -4  -2   6        130.45        164.20        22.10 o
  -3  -2   6        107.09        101.91        26.55 o
  -2  -2   6        106.70        119.99        13.35 o
  -1  -2   6        503.36        520.86        26.24 o
   0  -2   6        279.87        339.56        22.20 o
   1  -2   6       3198.89       3452.75       148.46 o
   2  -2   6        231.30        250.81        20.23 o
   3  -2   6         98.99         87.36        23.58 o
   4  -2   6        118.56         92.73        38.49 o
   5  -2   6         31.56        -29.34        51.06 o
  -6  -1   6         15.31        -37.71        42.42 o
  -5  -1   6         11.89         12.09        27.47 o
  -4  -1   6        234.34        266.37        29.07 o
  -3  -1   6        315.86        317.68        21.11 o
  -2  -1   6         88.75         94.09         9.93 o
  -1  -1   6       1304.53       1224.20        53.29 o
   0  -1   6        564.94        546.42        25.45 o
   1  -1   6       2633.74       2740.76       117.36 o
   2  -1   6        146.59        153.80        19.00 o
   3  -1   6        296.17        277.48        24.93 o
   4  -1   6        184.81        171.98        31.54 o
   5  -1   6         29.51         80.26        40.65 o
   6  -1   6          3.16        -29.58        57.53 o
  -6   0   6         18.71         39.09        48.49 o
  -5   0   6         18.62         19.61        28.56 o
  -4   0   6         64.70         38.22        22.87 o
  -3   0   6         82.50         40.99        17.56 o
  -2   0   6        432.80        369.96        20.89 o
  -1   0   6        221.74        217.19        12.48 o
   0   0   6       3975.30       3704.51       156.90 o
   1   0   6        219.49        203.25        12.50 o
   2   0   6         94.64        109.18         9.66 o
   3   0   6         20.09         31.36        14.74 o
   4   0   6         99.87        101.40        29.98 o
   5   0   6         63.03         56.20        29.57 o
   6   0   6         16.27         26.31        55.67 o
  -6   1   6         30.75         62.02        68.50 o
  -5   1   6         24.57        -39.45        43.62 o
  -4   1   6         12.59         17.63        34.73 o
  -3   1   6         18.65         33.53        23.33 o
  -2   1   6        871.10        882.92        90.68 o
  -1   1   6       2078.80       2113.35       129.98 o
   0   1   6       1319.44       1235.79        53.63 o
   1   1   6       1313.78       1226.09        53.04 o
   2   1   6         44.18         36.14        11.76 o
   3   1   6         99.24        120.68        23.50 o
   4   1   6        180.78        212.51        21.45 o
   5   1   6          6.03         11.86        23.98 o
   6   1   6         43.11        105.47        39.70 o
   7   1   6         11.42        -60.89        60.89 o
  -5   2   6         17.35        -36.31        48.35 o
  -4   2   6         31.26          2.85        37.54 o
  -3   2   6         31.99         49.84        33.03 o
  -2   2   6        303.44        353.43        42.12 o
  -1   2   6        152.54        174.38        14.87 o
   0   2   6        375.33        337.99        27.50 o
   1   2   6        830.38        847.80        38.78 o
   2   2   6        201.47        205.92        13.62 o
   3   2   6        338.52        331.41        23.05 o
   4   2   6         38.73         30.28        23.68 o
   5   2   6         96.36        128.50        35.98 o
   6   2   6         20.36         71.80        43.64 o
   7   2   6          7.69         58.84        60.25 o
  -4   3   6         41.37         81.08        82.26 o
  -3   3   6         58.91         96.82        63.95 o
  -2   3   6         97.49        108.99        56.72 o
  -1   3   6         18.36         26.61        15.07 o
   0   3   6         14.78         30.39        12.86 o
   1   3   6        479.28        554.74        30.19 o
   2   3   6         42.13         48.21        11.73 o
   3   3   6         35.78         64.62        15.41 o
   4   3   6        189.74        247.24        50.19 o
   5   3   6        163.96        148.75        29.27 o
   6   3   6        169.62        270.24        56.38 o
   7   3   6         64.57         80.71        53.58 o
  -3   4   6         11.27         -8.61        72.66 o
  -2   4   6        366.96        275.20        70.48 o
  -1   4   6        101.89        124.91        26.81 o
   0   4   6         17.68         36.08        79.10 o
   1   4   6         48.77         43.68        26.46 o
   2   4   6         52.36         34.51        21.05 o
   3   4   6          2.19         31.28        37.91 o
   4   4   6        250.90        274.58        21.26 o
   5   4   6        125.10        122.26        25.91 o
   6   4   6        211.08        118.89        40.93 o
   7   4   6        139.84         40.59        52.30 o
  -2   5   6         48.68         -7.82        85.73 o
  -1   5   6          7.37         18.21        42.54 o
   0   5   6         85.96         44.86        38.66 o
   1   5   6        101.50         94.97        35.56 o
   2   5   6          4.19         16.06        35.35 o
   3   5   6         61.73         -9.50        42.47 o
   4   5   6         20.85         -0.69        47.91 o
   5   5   6         14.66          0.09        17.45 o
   6   5   6          5.69         10.29        41.24 o
   7   5   6         29.49         27.03        72.36 o
   0   6   6        104.59        114.86        62.46 o
   1   6   6         64.07         47.26        44.12 o
   2   6   6         50.31         34.99        41.83 o
   3   6   6         37.82         54.94        55.44 o
   4   6   6         65.17         -0.99        56.53 o
   5   6   6          7.40        -66.42        66.42 o
   6   6   6          4.37        -72.76        72.76 o
   7   6   6         10.65        -78.20        90.58 o
   1   7   6         72.55         47.84        56.66 o
   2   7   6         21.65        -64.35        64.35 o
   3   7   6         33.17         91.37        66.33 o
   4   7   6          1.82         -8.51        70.09 o
   5   7   6         34.59        -15.74        70.19 o
   6   7   6         54.09         98.60        85.23 o
  -5  -7   7         77.62        161.10        89.14 o
  -4  -7   7         36.90         69.14        57.99 o
  -3  -7   7         19.17         56.94        55.63 o
  -2  -7   7         26.23         31.91        42.50 o
  -1  -7   7         34.72         47.61        59.99 o
  -6  -6   7         32.87         37.12        55.74 o
  -5  -6   7         96.60         43.82        48.88 o
  -4  -6   7         28.75         46.32        39.97 o
  -3  -6   7         81.54        108.95        33.50 o
  -2  -6   7         77.01         96.29        34.91 o
  -1  -6   7         27.71         -7.81        36.45 o
   0  -6   7         93.25         61.01        39.32 o
   1  -6   7         21.51         10.60        44.03 o
  -7  -5   7         25.70        146.25        62.54 o
  -6  -5   7          7.81        -19.74        49.57 o
  -5  -5   7        187.39        159.27        42.00 o
  -4  -5   7        160.83        155.30        30.58 o
  -3  -5   7        154.50        145.94        27.92 o
  -2  -5   7        201.99        250.55        29.39 o
  -1  -5   7        103.66         45.38        26.69 o
   0  -5   7          3.12         11.29        37.07 o
   1  -5   7         92.16         21.70        58.75 o
   2  -5   7         12.65        -29.97        38.02 o
  -7  -4   7          1.62        -53.14        53.14 o
  -6  -4   7         17.13         24.98        46.20 o
  -5  -4   7         16.40          6.35        37.18 o
  -4  -4   7        118.27        118.41        25.41 o
  -3  -4   7        109.49        113.15        19.69 o
  -2  -4   7        208.34        231.64        21.66 o
  -1  -4   7        646.99        631.52        35.75 o
   0  -4   7         14.93         16.69        19.95 o
   2  -4   7        204.68        216.72        44.87 o
   3  -4   7         34.17         60.22        47.46 o
  -7  -3   7         11.85         30.82        59.94 o
  -6  -3   7         15.59         16.18        42.14 o
  -5  -3   7        199.48        208.11        40.17 o
  -4  -3   7         80.86         90.66        20.96 o
  -3  -3   7        122.42        137.57        16.40 o
  -2  -3   7         66.15        106.93        13.66 o
  -1  -3   7        251.62        262.43        14.85 o
   0  -3   7        140.28        203.79        24.29 o
   1  -3   7        136.53        149.18        23.36 o
   2  -3   7         31.59         58.64        33.72 o
   3  -3   7         72.53         94.40        38.00 o
   4  -3   7          8.57         14.91        47.01 o
  -7  -2   7          3.05         66.49        53.96 o
  -6  -2   7        112.86        128.38        45.60 o
  -5  -2   7        595.81        611.85        46.19 o
  -4  -2   7         29.42          2.10        18.77 o
  -3  -2   7        526.38        593.28        39.84 o
  -2  -2   7        100.69         96.63        11.73 o
  -1  -2   7        338.92        322.72        18.41 o
   0  -2   7       2357.16       2609.46       100.89 o
   1  -2   7         27.16         47.00        13.12 o
   2  -2   7         46.65         41.36        17.08 o
   3  -2   7        298.66        319.01        29.28 o
   4  -2   7         14.35         26.28        35.37 o
   5  -2   7         44.42         91.77        54.49 o
  -6  -1   7         21.59         27.56        44.08 o
  -5  -1   7         31.11         84.42        28.66 o
  -4  -1   7         82.24        104.60        22.41 o
  -3  -1   7        970.49        961.34        47.01 o
  -2  -1   7        267.71        282.34        16.83 o
  -1  -1   7        289.59        266.65        14.69 o
   0  -1   7         35.49         27.43         5.68 o
   1  -1   7         96.31        105.29         9.46 o
   2  -1   7        445.79        468.26        31.37 o
   3  -1   7        368.78        374.91        28.99 o
   4  -1   7         59.03         60.00        27.41 o
   5  -1   7         10.79         -4.69        43.11 o
   6  -1   7        110.03         81.81        60.13 o
  -6   0   7         47.75         49.86        51.44 o
  -5   0   7         12.71         -4.05        36.38 o
  -4   0   7         55.37         66.52        35.26 o
  -3   0   7        261.54        264.80        28.89 o
  -2   0   7         58.04         48.93        10.68 o
  -1   0   7        217.38        211.08        12.60 o
   0   0   7          1.54         -0.26         5.01 o
   1   0   7       1965.30       1791.08        76.82 o
   2   0   7         89.69        111.75        13.79 o
   3   0   7         93.63         91.42        15.85 o
   4   0   7         19.51          2.57        17.73 o
   5   0   7         14.44          7.22        28.92 o
   6   0   7        100.65        102.06        82.26 o
  -6   1   7          7.11        119.67        54.07 o
  -5   1   7        118.41         92.40        46.45 o
  -4   1   7        271.66        221.94        40.04 o
  -3   1   7         65.42         85.20        27.49 o
  -2   1   7       1342.51       1355.00        73.17 o
  -1   1   7       1310.29       1347.83        68.17 o
   0   1   7       1031.69       1017.63        44.95 o
   1   1   7        204.06        207.72        12.19 o
   2   1   7        356.87        370.81        25.21 o
   3   1   7        146.42        145.00        19.38 o
   4   1   7         11.89         11.75        24.42 o
   5   1   7          2.31          7.64        33.11 o
   6   1   7         21.69         95.93        46.59 o
  -5   2   7          2.08          1.35        47.70 o
  -4   2   7         15.82         29.80        41.54 o
  -3   2   7        231.78        219.51        38.86 o
  -2   2   7         61.89        110.44        49.15 o
  -1   2   7        181.06        192.49        16.98 o
   0   2   7        105.64        124.75        12.32 o
   1   2   7       1898.39       1976.83        85.38 o
   2   2   7        152.26        178.60        21.93 o
   3   2   7         63.16         85.85        18.29 o
   4   2   7         46.99         54.71        20.24 o
   5   2   7         11.18         -6.71        33.11 o
   6   2   7        149.34        241.21        47.21 o
   7   2   7         91.13         51.16        72.08 o
  -4   3   7         17.08         21.98        80.38 o
  -3   3   7         16.02         -6.63        62.56 o
  -2   3   7         35.98          1.58        53.56 o
  -1   3   7        345.05        368.52        27.28 o
   0   3   7         52.25         46.52        13.54 o
   1   3   7        108.93        124.85        11.58 o
   2   3   7        840.82        798.15        38.98 o
   3   3   7         58.73         49.35        10.14 o
   4   3   7        135.57        173.66        21.82 o
   5   3   7        198.41        191.26        29.77 o
   6   3   7         30.63         30.55        63.95 o
   7   3   7         54.04         13.38        64.99 o
  -3   4   7        168.30        266.09        89.79 o
  -2   4   7         88.29         70.09        69.49 o
  -1   4   7        102.52         79.36        25.58 o
   0   4   7         58.32         62.07        48.31 o
   1   4   7        244.58        287.75        34.40 o
   2   4   7         54.41         32.12        26.99 o
   3   4   7         31.89         -6.93        35.14 o
   4   4   7        165.03        150.88        39.70 o
   5   4   7        109.32        150.93        27.54 o
   6   4   7          2.54         -7.84        41.88 o
   7   4   7         69.17         71.71        50.55 o
  -2   5   7         47.00         46.92        87.51 o
  -1   5   7         12.84         71.72        41.91 o
   0   5   7         23.38         28.92        37.63 o
   1   5   7        170.10        120.96        37.93 o
   2   5   7        149.52        162.39        37.69 o
   3   5   7        133.47        110.87        49.20 o
   4   5   7        149.27         90.48        52.47 o
   5   5   7         16.36         34.34        17.52 o
   6   5   7         10.03         23.37        43.12 o
   7   5   7        112.64        137.46        57.56 o
  -1   6   7         41.16         72.17       164.33 o
   0   6   7          7.92         12.03        48.58 o
   1   6   7          5.28         25.50        43.87 o
   2   6   7         54.50         53.00        42.39 o
   3   6   7         48.25        106.71        58.80 o
   4   6   7         93.72        164.82        64.35 o
   5   6   7         12.16         28.02        66.62 o
   6   6   7          0.17         -5.44        88.00 o
   1   7   7         63.90        104.37        59.63 o
   2   7   7         42.32         69.20        70.68 o
   3   7   7         24.73        -19.70        62.86 o
   4   7   7         45.93        -27.82        68.80 o
   5   7   7          6.31        -47.52        67.91 o
   6   7   7         11.13         11.58        80.48 o
  -5  -7   8         45.75         87.99        58.83 o
  -4  -7   8         63.21         49.40        58.41 o
  -3  -7   8          4.78        -53.73        53.73 o
  -2  -7   8         39.71         35.68        58.78 o
  -6  -6   8         90.26         68.04        57.83 o
  -5  -6   8          1.91          3.65        59.89 o
  -4  -6   8        312.61        354.81        42.12 o
  -3  -6   8         59.92         36.97        34.66 o
  -2  -6   8         42.84         42.80        41.06 o
  -1  -6   8         16.46         -0.97        44.60 o
   0  -6   8         24.26          4.07        39.44 o
   1  -6   8         13.21        -33.91        39.30 o
  -7  -5   8         34.58        -60.51        60.51 o
  -6  -5   8         10.99         -4.46        52.51 o
  -5  -5   8         14.56         12.19        36.52 o
  -4  -5   8          0.81        -28.62        28.62 o
  -3  -5   8         67.73        107.48        28.80 o
  -2  -5   8        110.70         84.61        23.45 o
  -1  -5   8         41.34         65.41        25.10 o
   0  -5   8         22.10          8.99        37.93 o
   1  -5   8          2.35        -18.82        36.82 o
   2  -5   8         29.71         57.29        51.08 o
  -7  -4   8         22.62         55.15        56.51 o
  -6  -4   8         16.95         23.84        47.53 o
  -5  -4   8        161.75        174.56        45.04 o
  -4  -4   8         20.91         34.49        24.15 o
  -3  -4   8         87.32         86.51        19.66 o
  -2  -4   8         44.05         16.89        16.15 o
  -1  -4   8         71.91        117.71        23.58 o
   0  -4   8        157.74        202.47        27.86 o
   2  -4   8         65.58         50.85        41.73 o
   3  -4   8         32.91         48.28        67.27 o
  -7  -3   8         35.38         46.71        56.10 o
  -6  -3   8         18.19        -20.24        54.94 o
  -5  -3   8        393.03        391.89        46.43 o
  -4  -3   8        136.12        197.04        40.78 o
  -3  -3   8          7.00        -13.51        13.51 o
  -2  -3   8         94.44         72.32        13.03 o
  -1  -3   8        166.32        153.48        12.11 o
   0  -3   8         70.03         77.22        15.08 o
   1  -3   8        222.93        238.80        25.49 o
   2  -3   8        329.12        336.52        49.06 o
   3  -3   8         17.67        -46.18        46.18 o
   4  -3   8         68.10         60.20        47.86 o
  -7  -2   8         26.49         21.75        54.00 o
  -6  -2   8          7.57        -20.50        44.35 o
  -5  -2   8         49.02          6.62        28.35 o
  -4  -2   8        157.48        159.54        31.07 o
  -3  -2   8        217.75        208.48        17.85 o
  -2  -2   8        559.27        564.63        29.71 o
  -1  -2   8          3.71         12.59        11.78 o
   0  -2   8        273.79        258.43        18.70 o
   1  -2   8        388.38        396.50        20.09 o
   2  -2   8        329.95        320.40        36.42 o
   3  -2   8         69.92         57.75        42.59 o
   4  -2   8         82.42         64.96        35.71 o
   5  -2   8          6.94        -13.16        51.65 o
  -6  -1   8         55.84          5.60        45.79 o
  -5  -1   8        163.89        149.37        35.39 o
  -4  -1   8        451.44        440.75        33.31 o
  -3  -1   8        188.18        201.48        28.49 o
  -2  -1   8        180.03        168.26        13.16 o
  -1  -1   8         82.30         68.17        11.34 o
   0  -1   8       1164.11       1132.31        58.01 o
   1  -1   8        485.50        521.34        26.73 o
   2  -1   8        122.11        158.48        23.89 o
   3  -1   8         57.65         59.09        27.62 o
   4  -1   8         76.15         60.06        27.42 o
   5  -1   8          4.73          5.56        42.33 o
   6  -1   8          3.98         72.61        58.82 o
  -6   0   8          1.37        -43.89        50.42 o
  -5   0   8          3.34         18.11        39.70 o
  -4   0   8         17.01         41.65        31.79 o
  -3   0   8         55.54         37.81        15.90 o
  -2   0   8       1334.21       1406.91        62.99 o
  -1   0   8       1237.64       1270.29        65.00 o
   0   0   8          1.09         -5.04         5.04 o
   1   0   8        187.68        192.53        14.62 o
   2   0   8        245.03        230.85        26.11 o
   3   0   8          1.36        -19.51        19.51 o
   4   0   8         32.01         29.40        16.11 o
   5   0   8         27.41         -4.47        22.88 o
   6   0   8         91.19        -15.01        54.54 o
  -6   1   8         14.77        -19.11        98.00 o
  -5   1   8        113.62         56.54        44.41 o
  -4   1   8         10.05          6.49        33.82 o
  -3   1   8        115.83        102.60        37.17 o
  -2   1   8        474.53        523.91        46.79 o
  -1   1   8        157.75        168.75        13.92 o
   0   1   8       1671.01       1713.96        74.05 o
   1   1   8       1659.44       1615.95        80.95 o
   2   1   8        140.35        154.45        22.07 o
   3   1   8        109.34        170.13        21.13 o
   4   1   8        150.16        178.99        48.36 o
   5   1   8        122.19         40.75        33.89 o
   6   1   8         18.24        -46.44        46.44 o
  -5   2   8         20.99         29.94        60.14 o
  -4   2   8         72.01         43.19        40.54 o
  -3   2   8         39.05         89.00        35.60 o
  -2   2   8         71.30        101.01        31.31 o
  -1   2   8        652.86        655.13        38.93 o
   0   2   8        176.28        206.65        23.69 o
   1   2   8        680.60        649.46        31.58 o
   2   2   8         90.04         98.15        21.65 o
   3   2   8         83.67        100.90        17.38 o
   4   2   8          6.10        -33.70        44.46 o
   5   2   8         59.88         51.97        33.46 o
   6   2   8         70.20        102.30        45.19 o
   7   2   8         10.64        -84.44        85.04 o
  -4   3   8         12.53        -18.71        77.81 o
  -3   3   8         24.35         15.05        64.54 o
  -2   3   8        191.58        181.26        59.79 o
  -1   3   8        120.26        130.74        17.88 o
   0   3   8         24.91          9.73        13.14 o
   1   3   8        551.98        562.37        30.03 o
   2   3   8       1151.31       1164.17        53.63 o
   3   3   8         41.27         62.20        21.03 o
   4   3   8        342.93        383.23        28.28 o
   5   3   8          3.97         68.84        70.03 o
   6   3   8         48.14         85.34        42.58 o
   7   3   8         20.72        -53.48        53.48 o
  -3   4   8         38.94        -76.92        76.92 o
  -2   4   8        133.27        119.09        70.19 o
  -1   4   8         96.88        101.98        26.19 o
   0   4   8        130.71         29.01        49.99 o
   1   4   8         20.21         26.86        27.14 o
   2   4   8        182.73        192.19        31.26 o
   3   4   8         48.91         26.83        39.89 o
   4   4   8         89.45         71.08        21.28 o
   5   4   8         14.83         -9.81        27.58 o
   6   4   8         84.60        109.37        44.53 o
   7   4   8         67.26        123.26        54.65 o
  -2   5   8         76.37        158.49        85.13 o
  -1   5   8        119.19        224.85        45.49 o
   0   5   8        143.04        126.49        40.03 o
   1   5   8         78.91         49.64        35.50 o
   2   5   8          0.08         16.54        47.32 o
   3   5   8          0.78         14.75        45.14 o
   4   5   8         25.68         -6.34        51.58 o
   5   5   8          0.32         10.38        28.84 o
   6   5   8          4.55         42.29        42.81 o
   7   5   8         49.00         47.81        55.71 o
  -1   6   8         32.64         21.68        87.11 o
   0   6   8        159.69        127.03        52.90 o
   1   6   8        113.38        133.35        47.50 o
   2   6   8         45.33         48.78        44.15 o
   3   6   8         52.23         55.93        55.24 o
   4   6   8          1.72        110.77        61.57 o
   5   6   8         84.32         20.69        65.53 o
   1   7   8         38.25         54.53        59.50 o
   2   7   8         93.06         90.68        72.17 o
   3   7   8         23.15        113.05        67.91 o
   4   7   8         11.67        -22.57        69.49 o
   5   7   8        106.62        144.43        75.93 o
   6   7   8         24.40        -21.58        80.58 o
  -5  -7   9         25.44          1.32        60.63 o
  -4  -7   9          1.76        -24.73        56.52 o
  -3  -7   9          7.50        -19.88        54.02 o
  -2  -7   9         20.24         67.46        58.42 o
  -6  -6   9          4.65         -0.20        75.43 o
  -5  -6   9         56.09         -6.92        47.87 o
  -4  -6   9         37.68         48.44        46.89 o
  -3  -6   9          5.55         43.21        37.04 o
  -2  -6   9         34.54         86.11        42.42 o
  -1  -6   9          6.61         -3.43        59.25 o
   0  -6   9         25.34         28.55        40.57 o
  -6  -5   9         55.83         43.25        53.84 o
  -5  -5   9         77.17         53.00        43.05 o
  -4  -5   9         41.26         37.97        32.66 o
  -3  -5   9          1.65         10.64        47.35 o
  -2  -5   9          6.66         26.03        22.78 o
  -1  -5   9         14.16         23.42        25.80 o
   0  -5   9        133.40         57.77        38.93 o
   1  -5   9         33.05         36.07        34.02 o
   2  -5   9         17.13        -32.55        45.66 o
  -7  -4   9         23.31        -34.17        59.10 o
  -6  -4   9        218.88        211.25        48.51 o
  -5  -4   9        137.55        139.36        48.01 o
  -4  -4   9         92.59        152.11        59.28 o
  -3  -4   9        123.44        128.03        30.25 o
  -2  -4   9        148.47        155.87        20.31 o
  -1  -4   9        187.51        230.62        19.85 o
   0  -4   9         57.91         34.95        21.17 o
   1  -4   9         46.49         22.08        58.51 o
   2  -4   9         55.32         36.11        41.75 o
   3  -4   9         12.10         18.45        48.37 o
  -7  -3   9         28.02         58.22        57.80 o
  -6  -3   9          8.51        -12.07        62.61 o
  -5  -3   9          6.72        -10.53        34.02 o
  -4  -3   9        134.66        136.05        38.84 o
  -3  -3   9         93.42         89.89        16.63 o
  -2  -3   9         61.26         68.27        13.10 o
  -1  -3   9        324.44        325.18        20.67 o
   0  -3   9         26.41         39.24        15.39 o
   1  -3   9        108.53        107.54        21.26 o
   2  -3   9         35.85         60.50        41.82 o
   3  -3   9         30.62         74.28        74.56 o
   4  -3   9         46.43         72.86        70.29 o
  -7  -2   9         44.12        105.73        56.28 o
  -6  -2   9          2.23         20.17        44.10 o
  -5  -2   9         79.51         87.85        32.22 o
  -4  -2   9        161.12        157.40        22.80 o
  -3  -2   9         28.50         64.46        40.83 o
  -2  -2   9          2.76         15.09         9.57 o
  -1  -2   9        278.32        278.13        30.57 o
   0  -2   9        503.01        614.85        32.05 o
   1  -2   9         49.63         31.73        15.39 o
   2  -2   9         11.97         16.99        21.00 o
   3  -2   9        142.79        169.31        58.12 o
   4  -2   9         52.33         41.15        45.05 o
   5  -2   9         18.09        -33.10        51.03 o
  -6  -1   9          7.68        -38.18        47.05 o
  -5  -1   9         89.90         89.72        28.14 o
  -4  -1   9         78.92         85.37        22.92 o
  -3  -1   9        453.87        447.86        30.22 o
  -2  -1   9        506.18        515.19        31.28 o
  -1  -1   9        416.35        437.53        28.71 o
   0  -1   9        509.90        530.44        26.05 o
   1  -1   9        194.26        194.65        14.05 o
   2  -1   9        286.27        293.56        19.68 o
   3  -1   9         10.29         39.32        22.72 o
   4  -1   9        121.09         99.96        28.30 o
   5  -1   9         77.43        149.00        47.58 o
  -6   0   9         14.45         45.95        51.31 o
  -5   0   9          7.83        -15.33        28.84 o
  -4   0   9        119.01        149.29        35.84 o
  -3   0   9          6.70         -6.36        11.45 o
  -2   0   9        512.87        497.93        27.44 o
  -1   0   9        573.55        583.80        32.94 o
   0   0   9        113.68        103.78         8.16 o
   1   0   9        616.46        603.96        28.54 o
   2   0   9        240.01        273.63        21.60 o
   3   0   9         25.30         25.17        20.73 o
   4   0   9         82.90         69.22        32.37 o
   5   0   9        128.50        144.78        42.84 o
   6   0   9          4.07         58.20        52.43 o
  -5   1   9          4.02          9.99        43.45 o
  -4   1   9        114.35        116.28        58.06 o
  -3   1   9         11.81         31.70        26.34 o
  -2   1   9          7.00         54.61        17.14 o
  -1   1   9        287.44        282.11        19.53 o
   0   1   9        485.10        473.23        23.90 o
   1   1   9        246.65        285.54        16.36 o
   2   1   9        290.78        284.64        17.65 o
   3   1   9        618.00        686.21        43.99 o
   4   1   9          9.19         17.54        28.33 o
   5   1   9         50.83          6.51        34.27 o
   6   1   9         29.11          6.70        62.32 o
  -5   2   9         21.06         43.49       126.61 o
  -4   2   9        133.58         84.11        51.62 o
  -3   2   9        122.46         91.67        57.02 o
  -2   2   9         32.47         18.25        68.45 o
  -1   2   9        209.33        215.48        18.28 o
   0   2   9         62.58         48.66        18.09 o
   1   2   9         52.01         52.09         9.09 o
   2   2   9        232.13        288.25        18.10 o
   3   2   9        187.27        231.67        22.54 o
   4   2   9         84.41         93.50        29.92 o
   5   2   9         38.95        -23.54        36.92 o
   6   2   9         76.24         72.03        44.85 o
   7   2   9         23.38         90.58        72.12 o
  -4   3   9         15.72         26.83        79.49 o
  -3   3   9         19.05         10.49        61.67 o
  -2   3   9        139.65        195.21        59.69 o
  -1   3   9         77.15        109.33        17.00 o
   0   3   9         32.43         31.34        14.37 o
   1   3   9        587.31        623.33        36.26 o
   2   3   9        237.72        262.49        29.48 o
   3   3   9        311.15        285.38        23.29 o
   4   3   9         68.35         85.13        19.31 o
   5   3   9        238.23        248.93        31.37 o
   6   3   9         48.86         56.04        42.69 o
   7   3   9         33.84         69.25        56.83 o
  -3   4   9        102.13          3.46        79.29 o
  -2   4   9         83.73         84.05        71.18 o
  -1   4   9         95.72         96.84        26.16 o
   0   4   9         74.01         88.67        29.92 o
   1   4   9         33.22         31.45        13.49 o
   2   4   9         55.50         27.69        34.85 o
   3   4   9         15.92         80.98        39.99 o
   4   4   9         77.97        127.69        42.56 o
   5   4   9         77.38         43.43        26.78 o
   6   4   9         42.51         38.40        43.69 o
   7   4   9          6.37        -53.06        53.06 o
  -2   5   9         37.71        -18.81        83.06 o
  -1   5   9         56.31        -32.67        76.72 o
   0   5   9         57.90         96.40        38.97 o
   1   5   9         49.19         21.71        36.92 o
   2   5   9         66.78         60.90        38.65 o
   3   5   9        136.20         93.15        48.11 o
   4   5   9         60.72        -28.81        46.43 o
   5   5   9         33.85         35.91        18.96 o
   6   5   9         19.88         44.58        41.91 o
   7   5   9         68.56        130.77        55.00 o
  -1   6   9         20.98        -90.28        90.28 o
   0   6   9         82.92         50.57        51.48 o
   1   6   9         19.68         -1.19        44.75 o
   2   6   9         16.69        -35.11        42.42 o
   3   6   9          6.74         32.77        55.63 o
   4   6   9         99.01        124.93        63.45 o
   5   6   9         32.85         94.93        65.34 o
   1   7   9         13.59         28.04        58.62 o
   2   7   9         48.23         12.77        62.76 o
   3   7   9         26.64        -62.56        62.56 o
   4   7   9        102.36         82.66        70.09 o
   5   7   9         13.94         13.27        77.02 o
  -4  -7  10        147.41        225.62        61.57 o
  -3  -7  10          5.59         18.68        67.27 o
  -2  -7  10         46.41         38.29       121.02 o
  -6  -6  10         13.03         17.11        58.44 o
  -5  -6  10          1.19         52.28        71.97 o
  -4  -6  10         49.61         89.01        46.95 o
  -3  -6  10         48.40         57.87        38.70 o
  -2  -6  10         26.18         52.37        47.25 o
  -1  -6  10         19.49         21.29        44.91 o
   0  -6  10         63.27        131.80        53.05 o
  -6  -5  10         33.14         26.22        56.05 o
  -5  -5  10          3.48        -35.53        42.99 o
  -4  -5  10         31.89         31.20        32.49 o
  -3  -5  10        746.22        841.01        93.10 o
  -2  -5  10         10.17         52.74        25.25 o
  -1  -5  10         72.24         77.83        27.34 o
   0  -5  10         67.82         51.74        40.12 o
   1  -5  10         32.28         -7.20        74.59 o
   2  -5  10          3.03        -26.65        46.60 o
  -7  -4  10          0.91         -5.03        57.90 o
  -6  -4  10         45.13        -14.04        45.21 o
  -5  -4  10          4.76        -12.10        40.86 o
  -4  -4  10          4.54          5.10        39.86 o
  -3  -4  10        109.05         94.21        20.52 o
  -2  -4  10        149.89        160.05        21.18 o
  -1  -4  10         94.36        134.47        17.81 o
   0  -4  10         16.36         54.31        21.91 o
   1  -4  10        122.90        115.43        63.06 o
   2  -4  10         54.15         46.28        37.93 o
   3  -4  10          3.97         35.71        43.57 o
  -7  -3  10         11.70         45.72        58.49 o
  -6  -3  10         19.76         36.32        46.97 o
  -5  -3  10        100.81        109.25        37.80 o
  -4  -3  10        114.98         18.64        58.49 o
  -3  -3  10          4.63          4.85        39.42 o
  -2  -3  10        498.47        520.07        41.91 o
  -1  -3  10         89.29         84.08        10.89 o
   0  -3  10         27.12         22.89        28.11 o
   1  -3  10        261.65        321.50        33.48 o
   2  -3  10         54.18         52.13        33.63 o
   3  -3  10          9.74         25.03        36.72 o
   4  -3  10         34.48         23.78        47.86 o
  -7  -2  10         31.33         87.73        58.64 o
  -6  -2  10         21.04         12.57        49.10 o
  -5  -2  10         23.95         68.97        32.02 o
  -4  -2  10         74.86         64.97        22.89 o
  -3  -2  10         84.70         80.80        24.93 o
  -2  -2  10         73.75         80.94        12.66 o
  -1  -2  10        451.78        517.72        23.85 o
   0  -2  10        800.62        951.48        45.25 o
   1  -2  10        745.44        802.16        34.80 o
   2  -2  10        151.69        153.19        25.11 o
   3  -2  10         43.74         26.72        35.79 o
   4  -2  10        161.14        182.10        38.46 o
   5  -2  10         35.80        -51.40        51.40 o
  -6  -1  10         14.29        -26.19        46.48 o
  -5  -1  10          1.25         -9.82        27.78 o
  -4  -1  10         15.24          9.27        22.94 o
  -3  -1  10        326.76        342.39        24.78 o
  -2  -1  10        106.58        122.40        14.57 o
  -1  -1  10        108.43        113.55        15.05 o
   0  -1  10        508.73        528.42        26.79 o
   1  -1  10        138.35        160.96        14.05 o
   2  -1  10        170.48        155.02        19.58 o
   3  -1  10         56.87         44.53        19.71 o
   4  -1  10         52.87         60.61        23.55 o
   5  -1  10         41.96         84.96        27.96 o
  -6   0  10         27.65         73.87        53.23 o
  -5   0  10          9.18          2.00        41.12 o
  -4   0  10        171.14        141.22        34.42 o
  -3   0  10        269.48        282.40        20.04 o
  -2   0  10        237.18        267.28        18.30 o
  -1   0  10         44.25         54.75         9.14 o
   0   0  10        195.52        179.87        11.47 o
   1   0  10        416.06        450.78        23.75 o
   2   0  10         99.08         98.33        26.31 o
   3   0  10        110.48        114.24        22.73 o
   4   0  10         35.32         14.74        34.60 o
   5   0  10         12.86         22.25        40.26 o
   6   0  10         43.53         79.51       139.48 o
  -5   1  10         58.02         93.31        47.69 o
  -4   1  10        111.31        138.75        40.51 o
  -3   1  10        290.07        248.12        35.21 o
  -2   1  10        223.00        201.62        30.71 o
  -1   1  10        484.36        512.81        36.81 o
   0   1  10        436.76        458.05        24.09 o
   1   1  10         46.22         39.77         8.71 o
   2   1  10        774.95        818.85        38.61 o
   3   1  10         27.30         17.07        26.08 o
   4   1  10         26.01         33.39        29.40 o
   5   1  10         55.96         47.70        37.11 o
   6   1  10         12.62         74.67        46.06 o
  -5   2  10         21.85         30.98        84.94 o
  -4   2  10         35.03         12.67        70.09 o
  -3   2  10         13.89         39.89        59.49 o
  -2   2  10         52.79         57.56        33.24 o
  -1   2  10        390.44        358.64        32.13 o
   0   2  10         89.15        119.83        18.82 o
   1   2  10       1139.31       1156.91        52.54 o
   2   2  10        160.94        153.23        13.67 o
   3   2  10        394.72        436.31        32.95 o
   4   2  10        118.37         77.81        22.44 o
   5   2  10        333.01        339.82        43.20 o
   6   2  10         77.79         53.98        45.89 o
   7   2  10          7.85        -35.56        80.18 o
  -4   3  10         21.34        -19.01        78.80 o
  -3   3  10         14.18         28.61        64.25 o
  -2   3  10         64.48         25.84        57.32 o
  -1   3  10         57.26         81.52        16.13 o
   0   3  10         37.34         47.73        14.93 o
   1   3  10        651.59        522.50       131.31 o
   2   3  10         26.29         29.46        11.33 o
   3   3  10         22.07         17.54        16.82 o
   4   3  10        156.26        188.11        38.48 o
   5   3  10        114.83         79.76        30.36 o
   6   3  10         26.65         40.53        43.92 o
   7   3  10         22.21         38.83        55.30 o
  -3   4  10         95.79        158.59        86.82 o
  -2   4  10          4.33         57.71        65.83 o
  -1   4  10         53.91         68.96        29.67 o
   0   4  10         11.91         31.71        29.57 o
   1   4  10         26.13         52.46        27.54 o
   2   4  10         71.31         57.61        29.94 o
   3   4  10         20.79          4.49         7.40 o
   4   4  10          8.10         28.53        22.67 o
   5   4  10        177.20        139.46        28.52 o
   6   4  10         75.67        103.99        45.33 o
   7   4  10         22.68         37.63        63.60 o
  -2   5  10         61.42        140.37        87.02 o
  -1   5  10          9.94        -10.20        72.17 o
   0   5  10         53.41         38.15        37.99 o
   1   5  10         32.72        -13.75        37.33 o
   2   5  10          4.99          7.84        36.51 o
   3   5  10         61.48         86.87        37.53 o
   4   5  10        213.97        278.67        62.46 o
   5   5  10         40.53         53.82        33.49 o
   6   5  10         92.61         99.47        44.30 o
   7   5  10         53.67         90.33        54.36 o
  -1   6  10         74.80         51.38        88.99 o
   0   6  10         10.84         74.82        52.58 o
   1   6  10        114.94         71.12        47.27 o
   2   6  10         66.93         96.53        54.20 o
   3   6  10         41.89         69.30        58.90 o
   4   6  10         64.88          6.14        59.99 o
   5   6  10          1.65        -32.47        61.77 o
   6   6  10         81.49         37.91        70.58 o
   1   7  10         81.42         28.56        85.98 o
   2   7  10         21.55        -42.67        65.24 o
   3   7  10          0.48         31.28        68.31 o
   4   7  10         39.82        131.07        68.21 o
   5   7  10         10.29         77.41        75.04 o
  -4  -7  11          5.14         45.25        58.80 o
  -3  -7  11          9.47         -8.20        74.94 o
  -2  -7  11         21.61          4.98        60.94 o
  -6  -6  11          7.27          2.05        61.20 o
  -5  -6  11         23.12        -13.77        48.26 o
  -4  -6  11        161.98        124.64        47.05 o
  -3  -6  11         22.41         40.91        48.54 o
  -2  -6  11         69.61        108.30        52.52 o
  -1  -6  11         18.64         -2.06        46.31 o
   0  -6  11         18.28        -26.01        51.61 o
  -6  -5  11         17.98        -50.09        54.44 o
  -5  -5  11          6.91         62.77        45.36 o
  -4  -5  11        229.86        352.46        37.77 o
  -3  -5  11         11.30         15.63        25.11 o
  -2  -5  11         27.37         29.79        31.36 o
  -1  -5  11         23.59         56.90        30.71 o
   0  -5  11         61.44         47.19        41.49 o
   1  -5  11         40.61         67.84        35.51 o
   2  -5  11         55.40         50.30        48.50 o
  -7  -4  11         92.43        167.63        91.87 o
  -6  -4  11        274.52        304.02        54.97 o
  -5  -4  11         57.84         64.24        42.87 o
  -4  -4  11        135.22        156.34        25.96 o
  -3  -4  11        302.40        284.54        31.88 o
  -2  -4  11        128.55        139.59        17.39 o
  -1  -4  11         14.56         16.10        16.32 o
   0  -4  11         94.57         74.84        25.19 o
   1  -4  11         38.93          6.63        63.85 o
   2  -4  11         31.10         54.06        48.82 o
   3  -4  11          3.35         62.79        46.05 o
  -7  -3  11          4.39         41.95        59.25 o
  -6  -3  11         24.73         59.96        48.89 o
  -5  -3  11        252.17        214.46        39.90 o
  -4  -3  11         54.88         56.20        21.09 o
  -3  -3  11         18.51         17.53        15.97 o
  -2  -3  11         50.73         70.24        15.23 o
  -1  -3  11         32.77          8.40         9.31 o
   0  -3  11         65.60         93.10        18.71 o
   1  -3  11         12.88         16.27        23.39 o
   2  -3  11         37.83         32.13        33.27 o
   3  -3  11          0.48         55.39        38.24 o
   4  -3  11          2.42        -23.67        42.88 o
  -6  -2  11         37.75         28.25        46.95 o
  -5  -2  11          9.27         25.95        31.74 o
  -4  -2  11         73.10        121.71        45.98 o
  -3  -2  11        258.88        304.66        54.72 o
  -2  -2  11        120.57        136.09        17.39 o
  -1  -2  11        131.35        139.38        18.96 o
   0  -2  11        241.50        260.45        21.30 o
   1  -2  11         36.20         58.22        13.48 o
   2  -2  11         81.65         79.56        18.92 o
   3  -2  11        582.73        619.93        65.35 o
   4  -2  11          0.67        -17.31        30.20 o
   5  -2  11         61.60         37.03        82.81 o
  -6  -1  11          8.79         67.54        49.12 o
  -5  -1  11         22.76         39.93        29.41 o
  -4  -1  11        269.09        257.41        32.14 o
  -3  -1  11        238.04        231.02        20.00 o
  -2  -1  11        106.85        104.08        14.15 o
  -1  -1  11         70.49         81.90        15.04 o
   0  -1  11         58.62         74.99         9.58 o
   1  -1  11        681.55        735.42        36.83 o
   2  -1  11        443.42        431.49        23.31 o
   3  -1  11        168.15        163.69        19.64 o
   4  -1  11         14.39         46.47        18.67 o
   5  -1  11         14.19          6.43        79.24 o
  -6   0  11         30.79         34.83        51.63 o
  -5   0  11        216.91        205.67        78.01 o
  -4   0  11         74.91         39.21        24.57 o
  -3   0  11         88.64        128.66        24.15 o
  -2   0  11        305.24        324.18        25.70 o
  -1   0  11        198.60        228.19        23.05 o
   0   0  11        470.23        431.85        22.89 o
   1   0  11         67.53         79.65        10.47 o
   2   0  11         49.17         53.18         9.46 o
   3   0  11         20.43         29.81        26.64 o
   4   0  11         50.70         33.95        47.12 o
   5   0  11        106.68        121.81        40.85 o
   6   0  11         15.01          2.11        50.69 o
  -5   1  11        148.90        133.67        50.90 o
  -4   1  11         14.41         75.01        39.24 o
  -3   1  11         43.52         26.96        30.93 o
  -2   1  11        698.41        644.88        52.14 o
  -1   1  11         59.82         70.09        12.64 o
   0   1  11        439.47        503.47        26.16 o
   1   1  11        187.05        199.74        13.88 o
   2   1  11        133.71        126.74        16.50 o
   3   1  11         24.83         52.35        21.22 o
   4   1  11         71.76         49.40        42.96 o
   5   1  11        196.48        178.75        41.95 o
   6   1  11         28.08         54.64        46.43 o
  -5   2  11         15.57        -39.60        84.84 o
  -4   2  11         33.45        -61.57        68.50 o
  -3   2  11         54.73        -32.47        58.31 o
  -2   2  11         84.67        129.46        33.92 o
  -1   2  11         54.35         60.31        13.81 o
   0   2  11         63.27         64.40        12.14 o
   1   2  11          3.93         12.48        10.08 o
   2   2  11        116.35        122.08        13.04 o
   3   2  11         32.77         36.23        17.79 o
   4   2  11         14.24         40.61        39.94 o
   5   2  11        119.99        175.46        38.56 o
   6   2  11         45.81         95.77        47.26 o
   7   2  11         10.21         53.70        59.16 o
  -4   3  11         34.59        -44.84        77.81 o
  -3   3  11         65.95         67.61        66.62 o
  -2   3  11        133.48        113.84        58.70 o
  -1   3  11         37.76          8.40        25.20 o
   0   3  11        266.02        287.45        23.55 o
   1   3  11         13.03         32.94        18.78 o
   2   3  11        372.86        422.86        26.93 o
   3   3  11        278.35        293.01        23.00 o
   4   3  11        145.14        158.57        27.90 o
   5   3  11          5.41         21.44        34.78 o
   6   3  11          0.86        -43.06        73.40 o
   7   3  11         28.27         76.56        56.03 o
  -3   4  11         19.55        -49.50        82.76 o
  -2   4  11        167.73        137.80        78.01 o
  -1   4  11         36.98         66.06        47.96 o
   0   4  11         93.65         86.43        31.02 o
   1   4  11          3.27        -13.78        15.23 o
   2   4  11         31.22         35.70        10.28 o
   3   4  11         98.19        214.63        40.74 o
   4   4  11        348.30        380.54        28.76 o
   5   4  11         79.24         95.49        42.22 o
   6   4  11          8.05         19.81        44.05 o
   7   4  11         31.23        102.36        77.51 o
  -2   5  11         52.14        133.94        84.64 o
  -1   5  11         84.52        153.14       121.22 o
   0   5  11        188.34        197.09        42.86 o
   1   5  11         33.73         19.42        37.69 o
   2   5  11         73.77         58.75        37.07 o
   3   5  11         61.83          2.88        37.42 o
   4   5  11         44.61         24.25        51.77 o
   5   5  11          1.35          3.82        18.27 o
   6   5  11         66.81         15.54        44.79 o
   7   5  11          9.30        -54.98        54.98 o
  -1   6  11         27.56        -27.92       100.87 o
   0   6  11        119.23        161.89        56.43 o
   1   6  11         31.42        -18.42        45.51 o
   2   6  11        171.35        176.75        49.79 o
   3   6  11          2.67          6.87        45.26 o
   4   6  11         27.69         -1.39        60.09 o
   5   6  11         20.39         26.83        69.10 o
   6   6  11         15.20         58.90        75.73 o
   1   7  11         46.10         92.05        61.33 o
   2   7  11         33.10         75.57        63.65 o
   3   7  11        110.07        180.27        76.03 o
   4   7  11         13.61         21.18        70.58 o
   5   7  11         19.12         23.16        77.71 o
  -3  -7  12          3.19        -11.89        63.81 o
  -5  -6  12         25.48         80.28        65.43 o
  -4  -6  12         62.11         25.43        45.09 o
  -3  -6  12         43.39         90.15        48.39 o
  -2  -6  12         10.37        -43.60        45.23 o
  -1  -6  12         36.49         15.42        47.12 o
   0  -6  12         26.77         24.81        53.16 o
  -6  -5  12         24.96        -45.50        51.26 o
  -5  -5  12         16.46         44.56        48.06 o
  -4  -5  12        118.25         -5.97       126.27 o
  -3  -5  12         22.32          6.31        29.95 o
  -2  -5  12         59.46         28.20        21.57 o
  -1  -5  12         20.02         10.79        30.79 o
   0  -5  12         22.25         44.03        42.59 o
   1  -5  12          9.45         -2.87        36.24 o
   2  -5  12         38.51         11.78        64.52 o
  -6  -4  12        100.83        108.75        49.82 o
  -5  -4  12        193.10        183.49        41.99 o
  -4  -4  12         41.12         24.65        27.07 o
  -3  -4  12        104.53        115.51        21.24 o
  -2  -4  12        127.51        139.79        22.24 o
  -1  -4  12         76.76         87.64        17.60 o
   0  -4  12         15.97         -4.76        25.03 o
   1  -4  12          1.13        -25.77        40.59 o
   2  -4  12         30.53         57.95        82.46 o
   3  -4  12          0.84        -21.98        47.60 o
  -7  -3  12          7.33         25.57        64.10 o
  -6  -3  12          6.43        -20.59        49.75 o
  -5  -3  12         16.87        -12.25        36.00 o
  -4  -3  12         34.23         41.72        22.34 o
  -3  -3  12          6.41         -3.70        15.29 o
  -2  -3  12        187.80        233.00        23.48 o
  -1  -3  12        171.94        187.81        15.09 o
   0  -3  12          3.41        -18.77        18.77 o
   1  -3  12         38.67         54.01        25.53 o
   2  -3  12         20.05         52.26        35.17 o
   3  -3  12         46.22          1.13        40.77 o
   4  -3  12         77.75         73.22        44.44 o
  -6  -2  12         41.02        -47.43        47.43 o
  -5  -2  12          4.20          1.44        32.56 o
  -4  -2  12        234.61        227.86        63.72 o
  -3  -2  12         87.32         89.63        16.01 o
  -2  -2  12         70.43         59.63        18.28 o
  -1  -2  12        305.45        348.43        28.37 o
   0  -2  12         18.08          2.30        12.30 o
   1  -2  12        164.62        160.60        15.72 o
   2  -2  12         11.03         36.53        20.26 o
   3  -2  12        121.70         82.86        27.13 o
   4  -2  12         49.40         59.47        35.47 o
   5  -2  12         24.12        -29.75        53.77 o
  -6  -1  12         15.30          4.18        48.81 o
  -5  -1  12         17.44         15.86        50.03 o
  -4  -1  12        134.01        118.58        25.83 o
  -3  -1  12        212.57        266.71        31.73 o
  -2  -1  12        432.82        464.19        28.55 o
  -1  -1  12        280.33        300.05        28.52 o
   0  -1  12        156.98        176.92        13.40 o
   1  -1  12         79.59        123.86        13.68 o
   2  -1  12         15.78         37.42        17.08 o
   3  -1  12        460.12        526.20        35.73 o
   4  -1  12         84.20         60.86        15.87 o
   5  -1  12         39.34          5.92        52.57 o
  -6   0  12         49.27         78.84        69.54 o
  -5   0  12        131.31        147.91        46.36 o
  -4   0  12        323.17        320.33        28.86 o
  -3   0  12         23.51         -3.29        17.57 o
  -2   0  12        274.82        275.27        23.57 o
  -1   0  12        793.18        798.28        42.54 o
   0   0  12       2434.94       2428.43       104.92 o
   1   0  12        682.73        656.75        33.93 o
   2   0  12        148.61        168.13        11.98 o
   3   0  12         61.10          5.05        45.34 o
   4   0  12         20.90          6.53        48.11 o
   5   0  12         11.59          3.89        66.57 o
   6   0  12          6.67        -40.44        51.35 o
  -5   1  12         59.78         75.57        49.37 o
  -4   1  12        166.86        183.04        43.35 o
  -3   1  12        171.85        118.18        36.53 o
  -2   1  12          7.00          8.36        27.90 o
  -1   1  12       1034.60       1159.51        63.00 o
   0   1  12        779.87        818.83        39.14 o
   1   1  12        360.46        412.05        24.45 o
   2   1  12         32.62         43.10        19.69 o
   3   1  12        127.23        147.37        23.54 o
   4   1  12         52.48         16.23        48.80 o
   5   1  12         14.91          1.20        37.82 o
   6   1  12        113.00         71.65        48.36 o
  -5   2  12         15.40         24.06        88.40 o
  -4   2  12        100.21        164.33        76.13 o
  -3   2  12         40.45         66.13        62.27 o
  -2   2  12         15.43        -35.21        35.21 o
  -1   2  12        420.44        456.08        29.73 o
   0   2  12         94.24        104.36        13.60 o
   1   2  12        191.92        199.56        15.33 o
   2   2  12         55.61         36.36        12.42 o
   3   2  12        243.68        259.28        25.19 o
   4   2  12         18.91         40.78        30.97 o
   5   2  12          3.68         10.93        34.61 o
   6   2  12         86.19         61.72        45.40 o
   7   2  12         11.52        -28.29        95.58 o
  -4   3  12         25.44          1.98        81.37 o
  -3   3  12          8.07         -9.01        69.39 o
  -2   3  12        274.66        251.34        68.50 o
  -1   3  12         32.43         43.55        16.22 o
   0   3  12        111.58        136.18        18.89 o
   1   3  12         32.74         50.98        21.65 o
   2   3  12        888.18        860.00        43.27 o
   3   3  12         88.23         97.27        17.59 o
   4   3  12         17.49         17.35        27.92 o
   5   3  12         13.39         27.79        45.73 o
   6   3  12         47.24         85.92        65.68 o
   7   3  12          9.21         40.23        55.60 o
  -3   4  12         32.74        160.37        89.19 o
  -2   4  12        153.06        163.73        71.18 o
  -1   4  12        112.61        120.33        24.37 o
   0   4  12        176.51        188.60        36.00 o
   1   4  12         84.93         84.33        17.61 o
   2   4  12         59.28         96.20        26.04 o
   3   4  12        174.56        147.32        37.77 o
   4   4  12        146.02         96.88        26.73 o
   5   4  12        143.62        135.69        29.03 o
   6   4  12         20.32        -21.90        43.93 o
   7   4  12         41.18         76.88       115.92 o
  -1   5  12        129.02        135.78        55.29 o
   0   5  12         74.82         66.12        39.00 o
   1   5  12         22.96         -7.17        67.76 o
   2   5  12          2.78         17.57        36.55 o
   3   5  12         22.66         66.52        38.15 o
   4   5  12         83.12         96.13        16.16 o
   5   5  12          9.61         69.98        55.13 o
   6   5  12         41.96        -12.46        45.49 o
   7   5  12         22.09         42.04        56.64 o
  -1   6  12          2.03        -73.45        95.03 o
   0   6  12         67.30         41.93        54.03 o
   1   6  12         64.10         58.31        79.15 o
   2   6  12        153.96        116.26        46.28 o
   3   6  12         20.02         27.29        46.67 o
   4   6  12         32.42         -0.10        59.30 o
   5   6  12         46.84        100.38        71.08 o
   6   6  12         18.17         26.93        75.14 o
   1   7  12         37.46         48.57        61.70 o
   2   7  12         24.26         48.34        58.69 o
   3   7  12          7.75         15.64        70.88 o
   4   7  12         43.15        -36.43        71.67 o
   5   7  12         37.61         58.21        82.36 o
  -5  -6  13          7.34        -49.82        51.38 o
  -4  -6  13          6.44         60.17        45.24 o
  -3  -6  13          4.68        -32.66        45.52 o
  -2  -6  13         41.33         12.85        45.84 o
  -1  -6  13          4.49         49.42        49.97 o
   0  -6  13         20.07         28.89        55.56 o
  -6  -5  13         12.89         10.63        55.53 o
  -5  -5  13         37.94         -2.76        47.36 o
  -4  -5  13         88.71         99.29        32.19 o
  -3  -5  13         11.76         27.50        22.76 o
  -2  -5  13         17.01         30.39        23.66 o
  -1  -5  13         55.15         -0.39        30.07 o
   0  -5  13         14.87        -19.77        42.94 o
   1  -5  13         14.95         -0.65        37.35 o
  -6  -4  13          6.83        -36.76        49.68 o
  -5  -4  13         10.40         14.49        38.74 o
  -4  -4  13        169.70        192.56        32.83 o
  -3  -4  13         24.49         22.65        24.01 o
  -2  -4  13        279.80        316.44        22.49 o
  -1  -4  13          4.29          9.93        18.05 o
   0  -4  13         21.86         28.08        25.34 o
   1  -4  13         98.64        118.39        49.69 o
   2  -4  13         15.62        -30.44        56.18 o
   3  -4  13         31.27         73.84        53.34 o
  -6  -3  13         18.59         62.24        50.63 o
  -5  -3  13         86.42         24.14        58.80 o
  -4  -3  13         18.93         28.35        22.32 o
  -3  -3  13        110.84        123.44        18.06 o
  -2  -3  13         78.29         69.09        31.29 o
  -1  -3  13         14.65         16.43        13.05 o
   0  -3  13        212.30        261.01        25.50 o
   1  -3  13         86.55         75.75        27.28 o
   2  -3  13         73.81         71.64        37.02 o
   3  -3  13         55.30         31.82        46.12 o
   4  -3  13         13.34         64.74        46.12 o
  -6  -2  13         20.83         12.48        51.33 o
  -5  -2  13         93.21         91.75        34.86 o
  -4  -2  13        307.29        456.51        65.62 o
  -3  -2  13        227.82        259.24        33.26 o
  -2  -2  13         72.99         92.35        23.86 o
  -1  -2  13        131.68        190.17        24.18 o
   0  -2  13         10.84         20.75        12.32 o
   1  -2  13        252.63        272.15        31.24 o
   2  -2  13        551.38        656.22        38.76 o
   3  -2  13         36.21         30.87        27.15 o
   4  -2  13        177.13        197.07        58.05 o
   5  -2  13          3.37          2.87        57.17 o
  -6  -1  13         16.08         15.27        74.49 o
  -5  -1  13          8.79         28.87        29.70 o
  -4  -1  13        173.59        179.54        27.70 o
  -3  -1  13         43.84         28.01        16.13 o
  -2  -1  13        253.24        289.53        26.33 o
  -1  -1  13          3.56         18.27        19.59 o
   0  -1  13         47.40         45.29        11.80 o
   1  -1  13         17.26         50.07        12.69 o
   2  -1  13        232.73        229.58        17.72 o
   3  -1  13         15.18         24.01        16.58 o
   4  -1  13         18.35         43.76        55.44 o
   5  -1  13         18.87        -64.15        69.20 o
  -6   0  13         11.78        -12.83        54.75 o
  -5   0  13          2.45        -41.89        41.89 o
  -4   0  13         56.55         49.90        35.54 o
  -3   0  13        140.53        152.97        29.23 o
  -2   0  13        179.69        183.48        20.72 o
  -1   0  13        215.54        265.97        18.84 o
   0   0  13         73.28         80.41        15.17 o
   1   0  13          1.15        -10.07        11.33 o
   2   0  13         78.16         66.31        22.89 o
   3   0  13          0.36        -39.30        39.30 o
   4   0  13         59.63         54.64        50.68 o
   5   0  13         55.36         30.46        42.39 o
   6   0  13          3.10        -52.66        52.66 o
  -5   1  13         42.60         56.46        48.71 o
  -4   1  13        119.21         71.99        40.51 o
  -3   1  13         40.45         13.66        51.87 o
  -2   1  13        157.14        169.45        16.95 o
  -1   1  13         39.71         61.77        14.08 o
   0   1  13         24.34         30.59        10.69 o
   1   1  13        451.31        492.39        32.53 o
   2   1  13        760.43        816.32        40.37 o
   3   1  13        209.37        220.53        26.09 o
   4   1  13         46.92         23.76        47.81 o
   5   1  13          4.81         29.15        39.56 o
   6   1  13         17.56         -1.06        69.44 o
  -5   2  13         28.93          9.40        90.58 o
  -4   2  13         47.53        -56.33        74.74 o
  -3   2  13         41.71         39.80        64.84 o
  -2   2  13         32.77         16.73        48.80 o
  -1   2  13        114.31        121.41        31.07 o
   0   2  13         81.24        108.17        14.36 o
   1   2  13        735.89        768.85        44.45 o
   2   2  13         66.66         99.15        24.31 o
   3   2  13        102.47        144.28        23.72 o
   4   2  13          8.78         32.10        30.56 o
   5   2  13         23.31          0.32        52.86 o
   6   2  13        199.10        189.84        49.76 o
  -4   3  13          5.56         72.96        86.92 o
  -3   3  13         16.43        -68.70        71.28 o
  -2   3  13         72.41         61.08        61.28 o
  -1   3  13          5.31        -15.67        15.67 o
   0   3  13         25.75         40.76        16.67 o
   1   3  13        108.95        126.53        16.70 o
   2   3  13        293.83        312.88        22.61 o
   3   3  13        257.49        281.25        29.26 o
   4   3  13        281.78        392.51        41.43 o
   5   3  13          6.04         10.56        39.40 o
   6   3  13         17.97        -25.30        45.37 o
   7   3  13          9.40         70.88        78.20 o
  -3   4  13         61.43        -82.56        82.56 o
  -2   4  13         22.25        -24.15        74.15 o
  -1   4  13          0.82        -14.66        23.50 o
   0   4  13          6.78          0.01        34.53 o
   1   4  13         56.49         22.94        19.08 o
   2   4  13         32.39         21.35        31.50 o
   3   4  13         81.63         64.00        26.52 o
   4   4  13         47.32         65.59        44.79 o
   5   4  13         64.42         91.23        28.60 o
   6   4  13          4.24         22.97        46.27 o
   7   4  13          2.79        -54.80        56.01 o
  -2   5  13         32.91         80.18       102.36 o
  -1   5  13          2.30        -28.23        45.64 o
   0   5  13         28.42         25.08        39.16 o
   1   5  13        114.86        143.26        27.03 o
   2   5  13        114.52         99.00        40.59 o
   3   5  13        160.53        185.30        45.93 o
   4   5  13         45.20         48.32        11.97 o
   5   5  13        255.85        301.31        35.00 o
   6   5  13          5.23         40.01        48.23 o
   7   5  13         44.57        107.56        64.40 o
  -1   6  13          2.89        -67.12        99.49 o
   0   6  13         17.44         16.24        53.23 o
   1   6  13         10.15         -5.36        50.59 o
   2   6  13         92.55         86.36        47.67 o
   3   6  13         39.62          0.11        80.98 o
   4   6  13         42.85        136.61        63.45 o
   5   6  13         86.33          2.87        64.35 o
   6   6  13         49.31         -7.92        78.70 o
   1   7  13          5.76        -49.53        61.28 o
   2   7  13         35.27         94.24        87.66 o
   3   7  13         29.12        -54.59        54.59 o
   4   7  13          5.79        185.61        75.73 o
   5   7  13          6.71        -79.00        79.00 o
  -5  -6  14         27.73        114.70        53.22 o
  -4  -6  14         28.50         -5.84        87.11 o
  -3  -6  14         40.70        113.74        89.49 o
  -2  -6  14         40.21         85.61        61.82 o
  -1  -6  14         11.90         48.42        51.80 o
   0  -6  14          2.38         85.32        58.34 o
  -6  -5  14         20.49         12.15        84.69 o
  -5  -5  14          9.66          2.85        43.65 o
  -4  -5  14         33.25         42.14        31.94 o
  -3  -5  14         11.27         -7.48        21.53 o
  -2  -5  14        137.13        135.77        25.61 o
  -1  -5  14          2.92        -14.77        33.93 o
   0  -5  14         65.61         70.92        44.35 o
   1  -5  14         35.25         34.97        39.08 o
  -6  -4  14          1.17         49.33        77.51 o
  -5  -4  14          5.46        -30.75        41.08 o
  -4  -4  14         45.42         33.00        29.35 o
  -3  -4  14        226.56        201.52        25.53 o
  -2  -4  14        265.38        280.04        33.74 o
  -1  -4  14        120.07        104.78        18.91 o
   0  -4  14         65.42         25.49        26.91 o
   1  -4  14         21.96         27.94        43.53 o
   2  -4  14          2.82         27.65        53.02 o
   3  -4  14         47.48        -15.66        47.36 o
  -6  -3  14         10.85        -11.81        52.51 o
  -5  -3  14          5.53         16.86        38.93 o
  -4  -3  14         25.95         40.26        25.01 o
  -3  -3  14        202.37        242.71        30.70 o
  -2  -3  14          1.64         22.84        47.32 o
  -1  -3  14         65.58         69.09        10.53 o
   0  -3  14         47.14         79.13        26.51 o
   1  -3  14        198.09        250.81        31.37 o
   2  -3  14         13.33         66.73        38.22 o
   3  -3  14         60.99        103.96        48.80 o
   4  -3  14          5.51         56.91        45.49 o
  -6  -2  14          4.05        -49.62        49.62 o
  -5  -2  14          3.38         37.79        35.13 o
  -4  -2  14         51.08        122.17        82.16 o
  -3  -2  14         29.61        107.36        34.93 o
  -2  -2  14         76.96         94.55        26.35 o
  -1  -2  14         20.98          7.38        21.55 o
   0  -2  14         58.20         57.13        31.68 o
   1  -2  14         10.41         33.61        35.69 o
   2  -2  14        502.08        542.96        35.57 o
   3  -2  14          8.24         55.41        28.34 o
   4  -2  14         31.16         33.83        33.39 o
  -6  -1  14         10.25         47.86        52.87 o
  -5  -1  14          5.68        -25.04        29.69 o
  -4  -1  14        143.58        145.52        28.54 o
  -3  -1  14         67.40         63.10        17.39 o
  -2  -1  14         23.79         32.45        24.22 o
  -1  -1  14        289.11        340.56        27.16 o
   0  -1  14         36.51         45.45         9.48 o
   1  -1  14        142.12        154.13        16.02 o
   2  -1  14          7.71         17.72        15.09 o
   3  -1  14         39.71         22.84        16.86 o
   4  -1  14         99.46        113.55        58.80 o
   5  -1  14          9.70         -2.21        46.52 o
  -6   0  14         22.98        -33.37        81.77 o
  -5   0  14          1.57         10.75        43.39 o
  -4   0  14         23.50         -0.23        24.44 o
  -3   0  14         45.62         90.63        29.78 o
  -2   0  14         80.85         99.88        23.47 o
  -1   0  14        519.38        582.66        33.23 o
   0   0  14          7.19        -13.58        13.58 o
   1   0  14         73.15         99.70        13.16 o
   2   0  14         85.58         70.05        14.17 o
   3   0  14         23.31         31.78        42.37 o
   4   0  14         61.52         18.31        51.87 o
   5   0  14         21.55         40.48        43.03 o
   6   0  14         30.25        -28.69        59.84 o
  -5   1  14          5.25         22.89        49.59 o
  -4   1  14         14.71         28.02        67.71 o
  -3   1  14        106.35        105.63        56.43 o
  -2   1  14        302.73        301.08        19.40 o
  -1   1  14        123.98        130.38        17.29 o
   0   1  14          3.62        -13.31        20.73 o
   1   1  14       1433.13       1598.93        71.54 o
   2   1  14         16.72         -2.53        12.31 o
   3   1  14         48.74         58.07        25.59 o
   4   1  14         10.39         71.37        49.60 o
   5   1  14        133.62        166.63        44.35 o
   6   1  14          8.73         47.36        48.65 o
  -5   2  14         49.50       -100.28       100.28 o
  -4   2  14          7.47         60.39        75.73 o
  -3   2  14          5.61        -57.42        57.42 o
  -2   2  14        195.20        206.99        61.18 o
  -1   2  14         67.13        106.51        28.16 o
   0   2  14         22.01         27.84        13.36 o
   1   2  14        138.70        154.70        41.51 o
   2   2  14        429.51        503.44        29.24 o
   3   2  14        371.89        414.71        51.25 o
   4   2  14         48.25         25.34        50.88 o
   5   2  14        128.68        114.96        39.11 o
   6   2  14         35.13         19.27        45.85 o
  -4   3  14          2.01         26.33        86.72 o
  -3   3  14         64.70         22.77        76.42 o
  -2   3  14         35.71         45.93        62.76 o
  -1   3  14        381.23        386.44        32.07 o
   0   3  14         12.70         11.73        17.49 o
   1   3  14        103.67        115.34        23.62 o
   2   3  14        474.49        454.27        40.37 o
   3   3  14        134.17        136.34        19.44 o
   4   3  14        142.70        147.00        57.71 o
   5   3  14          0.76          6.84        37.67 o
   6   3  14         28.36         -8.13        45.23 o
   7   3  14         19.26          8.06        57.20 o
  -3   4  14          2.48        -18.71        88.40 o
  -2   4  14         57.23         61.57        74.15 o
  -1   4  14         95.95        130.54        26.99 o
   0   4  14          7.93         -3.17        48.80 o
   1   4  14        104.85         86.70        32.56 o
   2   4  14          2.92        -29.20        29.20 o
   3   4  14        225.23        239.01        23.90 o
   4   4  14        443.05        516.01        46.02 o
   5   4  14        111.76         74.67        29.85 o
   6   4  14         56.57         19.78        48.11 o
   7   4  14         15.35         -7.27        57.76 o
  -2   5  14          1.40        -36.23        85.73 o
  -1   5  14          2.47         56.52        32.12 o
   0   5  14          4.56         22.50        32.02 o
   1   5  14         24.64         75.23        35.70 o
   2   5  14         40.77         63.23        21.62 o
   3   5  14         64.19        101.45        41.86 o
   4   5  14        198.46        171.89        28.08 o
   5   5  14          3.73         46.91        45.69 o
   6   5  14         64.69        101.48        50.38 o
   0   6  14         12.50         97.01        68.90 o
   1   6  14         23.14         40.38        48.92 o
   2   6  14         51.44        -46.63        46.63 o
   3   6  14         12.44         15.04        47.41 o
   4   6  14         10.85        -49.99        61.77 o
   5   6  14        161.84        234.42        77.41 o
   6   6  14         30.89        134.83        78.90 o
   2   7  14         10.68        -13.58        58.71 o
   3   7  14         29.68         31.39        56.57 o
   4   7  14         23.54         63.45        79.69 o
   5   7  14          4.00         41.58        75.73 o
  -5  -6  15         80.63        100.08       101.17 o
  -4  -6  15         14.01         60.41        37.29 o
  -3  -6  15         16.41         70.54        37.32 o
  -2  -6  15          9.93         75.60        48.39 o
  -1  -6  15          0.76         52.70        53.56 o
  -6  -5  15          5.47         19.86       135.03 o
  -5  -5  15         17.29        -39.00        87.31 o
  -4  -5  15         10.11         42.97        51.03 o
  -3  -5  15        112.94        175.84        30.36 o
  -2  -5  15         35.47         54.67        24.18 o
  -1  -5  15         30.16        134.12        38.53 o
   0  -5  15         14.61         15.39        45.69 o
   1  -5  15          0.12         65.90        41.66 o
  -6  -4  15         73.94         68.90       103.70 o
  -5  -4  15          9.32         54.15        50.04 o
  -4  -4  15         49.66         36.59        25.89 o
  -3  -4  15         45.89        -10.30        61.47 o
  -2  -4  15         29.39         42.13        11.33 o
  -1  -4  15         50.97         54.54        18.25 o
   0  -4  15        126.68        165.14        38.61 o
   1  -4  15          2.07         -0.54        44.08 o
   2  -4  15          1.30         40.28        52.43 o
  -6  -3  15         47.52          4.47        53.92 o
  -5  -3  15         84.56         73.29        56.92 o
  -4  -3  15         90.01         51.03        38.90 o
  -3  -3  15         68.10         57.29        13.60 o
  -2  -3  15         65.45         91.97        37.24 o
  -1  -3  15         83.11         78.07         8.98 o
   0  -3  15         18.33          2.27        23.44 o
   1  -3  15         42.70         27.24        31.71 o
   2  -3  15        163.38        180.85        41.79 o
   3  -3  15         73.44        103.45        49.94 o
  -6  -2  15         25.87        112.65        54.94 o
  -5  -2  15         33.90         97.30        37.17 o
  -4  -2  15        186.90        221.05        90.68 o
  -3  -2  15        115.58        123.83        31.15 o
  -2  -2  15         41.46         33.32        41.97 o
  -1  -2  15        129.32        113.78        24.89 o
   0  -2  15          4.95         17.06        26.25 o
   1  -2  15        218.51        287.13        28.83 o
   2  -2  15        592.71        605.31        36.90 o
   3  -2  15         19.20          9.19        28.44 o
   4  -2  15          0.11          6.80        47.01 o
  -6  -1  15         23.43          6.11        52.54 o
  -5  -1  15          5.72        -27.14        29.93 o
  -4  -1  15        104.56         50.98        28.07 o
  -3  -1  15        125.53        125.16        20.19 o
  -2  -1  15         74.82         76.44        23.96 o
  -1  -1  15        133.38        154.36        26.31 o
   0  -1  15         56.10         57.85        17.78 o
   1  -1  15        114.28        118.28        16.12 o
   2  -1  15         57.69        110.39        25.38 o
   3  -1  15        190.42        210.56        21.52 o
   4  -1  15        113.65         40.19        56.92 o
   5  -1  15          0.71         -8.67        50.51 o
  -6   0  15         43.13         64.72        58.87 o
  -5   0  15         36.08        -14.98        45.69 o
  -4   0  15          5.59         25.05        19.50 o
  -3   0  15        196.83        215.31        57.61 o
  -2   0  15         12.39          5.18        14.84 o
  -1   0  15        259.35        286.13        21.45 o
   0   0  15        160.56        192.07        15.10 o
   1   0  15        286.00        302.57        24.38 o
   2   0  15          8.28         26.38        13.74 o
   3   0  15        244.69        284.51        54.05 o
   4   0  15        306.76        342.62        68.70 o
   5   0  15         60.30         28.21        46.53 o
   6   0  15          2.27          4.84        54.56 o
  -5   1  15          9.06         46.92        86.42 o
  -4   1  15        169.11         73.06        68.60 o
  -3   1  15        105.61        101.27        61.28 o
  -2   1  15          1.16        -14.44        14.44 o
  -1   1  15        114.66        156.58        18.99 o
   0   1  15         82.87        110.85        13.11 o
   1   1  15        438.41        459.58        27.49 o
   2   1  15        264.92        281.80        20.31 o
   3   1  15         41.69         76.61        31.18 o
   4   1  15          1.67        -17.32        48.51 o
   5   1  15         80.50         79.54        42.97 o
   6   1  15         25.25        103.13        64.67 o
  -4   2  15         17.88        -27.03        80.58 o
  -3   2  15         40.98         27.22        67.41 o
  -2   2  15        128.21        114.54        61.77 o
  -1   2  15         49.14         36.41        15.25 o
   0   2  15        123.08        118.35        25.95 o
   1   2  15        113.58        155.28        19.70 o
   2   2  15        377.25        459.21        27.08 o
   3   2  15          6.56          6.98        16.04 o
   4   2  15         67.37         75.93        52.07 o
   5   2  15         23.70         17.88        39.34 o
   6   2  15         34.98          8.25        55.14 o
  -3   3  15         11.77        -49.00        67.32 o
  -2   3  15          6.44        -65.24        65.24 o
  -1   3  15         13.32         38.24        39.14 o
   0   3  15         14.62         26.95        17.32 o
   1   3  15         11.76         10.47        19.00 o
   2   3  15         23.17         36.76        17.75 o
   3   3  15        148.42        180.74        39.10 o
   4   3  15        264.06        367.17        41.23 o
   5   3  15         38.24         73.45        39.29 o
   6   3  15         13.79          2.07        47.29 o
  -3   4  15         27.37         36.63       103.65 o
  -2   4  15         84.48        145.72        73.75 o
  -1   4  15         39.32         16.47        31.33 o
   0   4  15        389.00        379.63        60.48 o
   1   4  15        166.98        267.97        58.75 o
   2   4  15        126.56        117.45        35.29 o
   3   4  15          0.68          6.49        47.02 o
   4   4  15        361.32        381.85        60.48 o
   5   4  15         11.36         -7.85        29.07 o
   6   4  15         51.79         51.27        63.60 o
   7   4  15          0.85         16.59        93.75 o
  -2   5  15         18.82         13.96        82.07 o
  -1   5  15        121.66        242.93        91.67 o
   0   5  15         97.05         57.42        44.36 o
   1   5  15        114.60        111.94        42.88 o
   2   5  15         58.96         39.64        25.87 o
   3   5  15         34.57        -14.71        40.06 o
   4   5  15        121.47        138.38        28.98 o
   5   5  15        218.31        366.98       127.21 o
   6   5  15          3.08         32.67        65.24 o
   0   6  15          1.92         21.09        55.57 o
   1   6  15         30.67        -52.66        52.66 o
   2   6  15         78.40        107.24        50.09 o
   3   6  15         38.00         58.59        47.79 o
   4   6  15         91.58        112.16        68.11 o
   5   6  15         31.82         23.66        67.32 o
   6   6  15         33.09        -74.05        74.05 o
   2   7  15         38.54         24.03        82.02 o
   3   7  15         13.49        -48.59        56.16 o
   4   7  15          1.68        -60.39        85.04 o
   5   7  15          4.48        -73.95        78.30 o
  -5  -6  16         13.11        -47.81        98.20 o
  -4  -6  16         62.94        121.37        87.41 o
  -3  -6  16          6.99        -39.20        57.02 o
  -2  -6  16         17.32         -0.69        89.19 o
  -1  -6  16         17.50         43.89        88.30 o
  -6  -5  16         34.87        175.98        61.09 o
  -5  -5  16         10.96        115.83        63.06 o
  -4  -5  16         33.07          4.97        28.06 o
  -3  -5  16          9.83         40.23        34.56 o
  -2  -5  16         72.68        101.55        23.61 o
  -1  -5  16        102.51         75.14        82.07 o
   0  -5  16         56.34         23.70        46.60 o
   1  -5  16         10.57          6.47        42.28 o
  -6  -4  16          7.10         66.91        61.35 o
  -5  -4  16         39.51        -76.42        79.59 o
  -4  -4  16         30.18         34.72        23.65 o
  -3  -4  16         69.77        112.95        70.48 o
  -2  -4  16         59.54         12.57        61.77 o
  -1  -4  16        181.99        153.12        28.00 o
   0  -4  16         38.69         29.39        42.75 o
   1  -4  16         19.99         53.26        58.58 o
   2  -4  16         74.80         67.40        57.63 o
  -6  -3  16         22.48         50.32        54.23 o
  -5  -3  16         97.15         69.90        42.80 o
  -4  -3  16         59.60         65.35        25.85 o
  -3  -3  16          6.89        -23.07        56.62 o
  -2  -3  16        107.58         97.21        58.21 o
  -1  -3  16         87.06         26.23        55.14 o
   0  -3  16        437.45        515.19        45.52 o
   1  -3  16        130.67         91.08        32.71 o
   2  -3  16         91.53         85.59        65.79 o
   3  -3  16          1.91          8.18        50.33 o
  -6  -2  16         32.62         57.37        55.85 o
  -5  -2  16         40.08         35.66        44.61 o
  -4  -2  16         63.89         91.54        45.03 o
  -3  -2  16        146.49         95.50        38.93 o
  -2  -2  16         61.49         67.09        29.06 o
  -1  -2  16         10.15         18.31        25.67 o
   0  -2  16        110.81         82.58        43.28 o
   1  -2  16          3.69         10.22        35.34 o
   2  -2  16         69.53         60.96        24.18 o
   3  -2  16          1.80        -20.70        29.54 o
   4  -2  16         19.95         -2.69        35.36 o
  -6  -1  16         12.59         28.09        53.48 o
  -5  -1  16         17.73         -4.56        42.01 o
  -4  -1  16        305.11        304.77        34.16 o
  -3  -1  16        111.02         87.04        36.00 o
  -2  -1  16         33.49         37.21        26.67 o
  -1  -1  16        106.03        127.94        23.51 o
   0  -1  16        324.60        380.44        22.65 o
   1  -1  16         39.54         38.29        15.15 o
   2  -1  16        226.47        225.25        21.55 o
   3  -1  16        588.76        621.78        45.24 o
   4  -1  16         16.86         53.06        60.29 o
   5  -1  16          4.91         36.00        51.92 o
  -5   0  16         66.22         73.46        53.95 o
  -4   0  16         82.03        110.81        21.66 o
  -3   0  16        159.99        225.17        43.53 o
  -2   0  16        122.27        155.16        34.85 o
  -1   0  16        283.99        212.98        34.40 o
   0   0  16        113.53        149.89        15.77 o
   1   0  16         41.23         27.50        22.06 o
   2   0  16         29.10         33.53        15.09 o
   3   0  16         18.13         12.67        42.37 o
   4   0  16        144.35        125.92        60.68 o
   5   0  16         36.60         26.71        97.41 o
  -5   1  16          7.66         21.88        89.98 o
  -4   1  16         18.98         19.30        75.33 o
  -3   1  16         64.84         14.35        62.66 o
  -2   1  16        162.97        182.65        34.45 o
  -1   1  16        160.33        163.64        17.23 o
   0   1  16        179.86        210.49        20.86 o
   1   1  16        687.12        763.01        48.51 o
   2   1  16         14.53         23.61        14.89 o
   3   1  16        109.88         93.25        43.36 o
   4   1  16          7.05        -18.51        48.11 o
   5   1  16         75.47         34.45        61.18 o
   6   1  16         23.93        -22.59        86.72 o
  -4   2  16         10.33         95.63        82.56 o
  -3   2  16          1.97         -0.79        67.61 o
  -2   2  16        699.30        785.51       101.96 o
  -1   2  16         50.62         49.09        17.99 o
   0   2  16         90.42         77.98        34.44 o
   1   2  16         15.41         29.07        15.58 o
   2   2  16         64.27         73.66        16.19 o
   3   2  16        153.22        194.61        43.05 o
   4   2  16         95.10        109.09        55.93 o
   5   2  16         11.98         24.85        59.59 o
   6   2  16         41.17          7.27        47.53 o
  -4   3  16         56.41        114.34        95.03 o
  -3   3  16        135.63        132.06        83.85 o
  -2   3  16         64.53         86.62        65.63 o
  -1   3  16        261.16        286.21        51.77 o
   0   3  16         37.18         39.45        17.84 o
   1   3  16         86.85         89.65        21.69 o
   2   3  16         96.99         78.18        23.23 o
   3   3  16        248.45        236.13        30.60 o
   4   3  16        168.00        175.83        34.84 o
   5   3  16         23.15        -29.60        39.07 o
   6   3  16          1.58         -2.71        58.46 o
  -3   4  16          8.77         67.32        92.26 o
  -2   4  16          0.75         25.34        77.21 o
  -1   4  16        228.63        232.68        41.03 o
   0   4  16        293.96        352.22        34.21 o
   1   4  16        141.84        139.95        34.61 o
   2   4  16        395.47        292.51        55.61 o
   3   4  16        647.83        611.17        57.88 o
   4   4  16         12.56         14.89        31.49 o
   5   4  16          2.70         48.23        44.48 o
   6   4  16         14.16        -53.95        53.95 o
  -2   5  16         12.44         23.96        92.06 o
  -1   5  16          5.94         -5.11        29.43 o
   0   5  16        105.07        111.71        45.00 o
   1   5  16          5.43         23.62        50.93 o
   2   5  16          2.38        -15.96        22.74 o
   3   5  16         56.54         64.91        21.72 o
   4   5  16         25.51         72.56        25.76 o
   5   5  16         68.50        155.77        39.80 o
   6   5  16          6.35         -4.45        50.90 o
   0   6  16         19.62        -47.57        55.63 o
   1   6  16         95.73        127.46        54.45 o
   2   6  16         34.40        -49.62        49.62 o
   3   6  16         11.97         26.66        49.52 o
   4   6  16         22.34         20.59        63.95 o
   5   6  16         13.00         10.79        69.59 o
   6   6  16         10.96         25.54        83.35 o
   2   7  16          8.41        -36.05        61.27 o
   3   7  16         16.01        -11.19        75.43 o
  -4  -6  17         49.44        -64.94        86.72 o
  -3  -6  17         23.02         61.97        92.86 o
  -1  -6  17          9.81         65.69        64.27 o
  -5  -5  17         46.87         -2.57        58.11 o
  -4  -5  17         39.21         98.10        85.04 o
  -3  -5  17         48.62         73.85        74.94 o
  -2  -5  17        124.08        106.98        53.56 o
  -1  -5  17          3.59         75.48        32.60 o
   0  -5  17          3.41         10.36        47.49 o
   1  -5  17         20.42         62.31        55.02 o
  -6  -4  17         32.05        119.51        59.13 o
  -5  -4  17         36.80         89.56        34.33 o
  -4  -4  17         17.20         29.63        19.64 o
  -3  -4  17        233.09        136.81        68.70 o
  -2  -4  17         17.08         21.38        63.95 o
  -1  -4  17          5.15         -2.86        17.38 o
   0  -4  17         76.53        141.88        45.03 o
   1  -4  17         31.30         -0.22        49.66 o
   2  -4  17          4.16        -74.29        74.29 o
  -6  -3  17         12.91         58.48        72.12 o
  -5  -3  17         47.40         65.49        42.72 o
  -4  -3  17        213.25        231.20        31.83 o
  -3  -3  17         50.28        -10.79        59.30 o
  -2  -3  17         86.40         -9.21        53.95 o
  -1  -3  17         24.74         14.26        54.94 o
   0  -3  17         93.49         86.87        27.26 o
   1  -3  17         27.33         -8.35        31.29 o
   2  -3  17         27.30         55.63        42.34 o
   3  -3  17         42.35         33.82        51.89 o
  -6  -2  17         36.70         59.14        55.64 o
  -5  -2  17         26.38         15.59        44.02 o
  -4  -2  17          1.28          6.35        24.10 o
  -3  -2  17         20.55        -38.53        38.53 o
  -2  -2  17        108.58         96.42        57.12 o
  -1  -2  17        387.87        456.95        72.36 o
   0  -2  17        131.26        207.43        33.54 o
   1  -2  17        149.42        140.52        25.85 o
   2  -2  17         32.05         41.45        34.34 o
   3  -2  17        143.84        151.99        31.02 o
   4  -2  17         22.13         23.56        65.34 o
  -6  -1  17          5.10         11.79        57.03 o
  -5  -1  17         86.31        140.64        48.20 o
  -4  -1  17         72.90         37.18        29.32 o
  -3  -1  17        239.60        274.61        44.80 o
  -2  -1  17        126.71         28.87        34.92 o
  -1  -1  17        365.83        391.78        53.60 o
   0  -1  17         68.92         82.09        12.32 o
   1  -1  17         14.90        -17.92        17.92 o
   2  -1  17        392.43        457.46        42.97 o
   3  -1  17         70.67         56.73        26.60 o
   4  -1  17         13.87          6.43        60.39 o
   5  -1  17         63.11         17.26        53.56 o
  -5   0  17         26.03          0.20        79.19 o
  -4   0  17         54.33         31.50        40.14 o
  -3   0  17         58.73         58.33        37.42 o
  -2   0  17        124.71        116.11        20.52 o
  -1   0  17         20.05         52.11        17.28 o
   0   0  17         94.61        109.88        14.08 o
   1   0  17         84.45         98.01        15.18 o
   2   0  17         46.83         30.87        18.08 o
   3   0  17         68.11         60.19        46.33 o
   4   0  17        122.57        189.77        62.37 o
   5   0  17          2.76        -42.68        42.68 o
  -5   1  17         10.87         91.67        93.35 o
  -4   1  17         34.61        136.91        81.97 o
  -3   1  17         60.35         32.87        62.37 o
  -2   1  17         77.39         67.79        24.39 o
  -1   1  17         52.69         59.67        16.12 o
   0   1  17         58.51         59.07        18.36 o
   1   1  17         57.75         38.76        14.15 o
   2   1  17         10.94         15.14        15.95 o
   3   1  17         99.09        114.24        45.83 o
   4   1  17         56.75         32.96        47.81 o
   5   1  17          4.53         34.75        94.54 o
   6   1  17          0.59         49.13        52.37 o
  -4   2  17         14.88         94.93        84.24 o
  -3   2  17        272.92        279.85        80.78 o
  -2   2  17        362.41        413.30        80.38 o
  -1   2  17        221.24        244.42        25.85 o
   0   2  17         71.71         85.86        30.73 o
   1   2  17        103.11        111.21        18.27 o
   2   2  17         49.10         44.36        19.85 o
   3   2  17        102.17         93.29        24.86 o
   4   2  17        191.52        167.99        58.51 o
   5   2  17         46.95         14.95        63.45 o
   6   2  17         24.36         50.49        49.23 o
  -4   3  17          1.18        -63.45        85.33 o
  -3   3  17         40.63        -16.93        77.71 o
  -2   3  17         34.93         29.10        73.06 o
  -1   3  17        540.76        443.30        44.22 o
   0   3  17         79.06        127.82        36.65 o
   1   3  17        265.62        284.01        28.26 o
   2   3  17        274.67        284.45        28.31 o
   3   3  17        116.93        141.98        30.35 o
   4   3  17         75.01         77.00        34.40 o
   5   3  17          6.88          3.07        60.88 o
   6   3  17          4.49         69.26        49.86 o
  -3   4  17          8.49         75.43        90.08 o
  -2   4  17         17.44        150.47        81.47 o
  -1   4  17         85.27        109.91        26.73 o
   0   4  17         11.26        -14.83        26.83 o
   1   4  17        127.92        122.54        27.49 o
   2   4  17        342.09        456.96        96.93 o
   3   4  17        410.23        417.72        35.78 o
   4   4  17         15.73         -9.05        31.28 o
   5   4  17         36.37         63.17        43.57 o
   6   4  17          2.18        -12.10        49.81 o
  -2   5  17         21.46        -92.46        92.46 o
  -1   5  17         24.50         40.69        78.40 o
   0   5  17        203.89        145.00        56.51 o
   1   5  17        173.54        194.76        33.17 o
   2   5  17         67.88        130.94        27.33 o
   3   5  17          7.18          2.48        22.71 o
   4   5  17         68.96        105.84        20.88 o
   5   5  17          4.54         83.93        40.86 o
   6   5  17         30.00         23.76        52.80 o
   0   6  17          6.86         19.79        57.75 o
   1   6  17         39.28         39.56        57.96 o
   2   6  17        217.70        252.61        57.68 o
   3   6  17          9.92        -34.83        50.06 o
   4   6  17         22.10        -48.61        64.35 o
   6   6  17         44.85         90.97        88.30 o
   2   7  17         18.83        -58.79        58.79 o
   3   7  17         15.38         -3.16        92.51 o
   4   7  17         14.17        -67.41        77.51 o
  -4  -6  18         20.09         -8.51        96.02 o
  -3  -6  18          8.81        -42.77        90.18 o
  -2  -6  18          1.67         24.06        99.29 o
  -5  -5  18         77.59         27.72        94.24 o
  -4  -5  18         20.10        -65.63        83.65 o
  -3  -5  18         26.97        -40.79        79.19 o
  -2  -5  18          2.04          0.30        82.56 o
  -1  -5  18         63.49         34.91        37.37 o
   0  -5  18         85.70         86.27        55.58 o
   1  -5  18          0.04        -19.06        46.57 o
  -6  -4  18          1.30         50.92        56.73 o
  -5  -4  18          0.10        -39.39        52.52 o
  -4  -4  18         42.80        -37.12        70.98 o
  -3  -4  18        316.65        355.78        88.20 o
  -2  -4  18         26.57         -9.50        64.84 o
  -1  -4  18         73.83         81.36        18.36 o
   0  -4  18         38.27         54.17        50.42 o
   1  -4  18         19.18         13.06        50.25 o
   2  -4  18         65.55         97.89        59.73 o
  -6  -3  18         21.93        -60.10        60.10 o
  -5  -3  18         17.92         38.99        57.56 o
  -4  -3  18        188.22        180.33        27.61 o
  -3  -3  18         85.13        135.32        66.13 o
  -2  -3  18        429.68        444.68        82.26 o
  -1  -3  18          0.93         58.11        60.39 o
   0  -3  18        139.20        147.69        19.65 o
   1  -3  18         42.44         70.62        33.84 o
   2  -3  18         91.39         70.00        61.46 o
   3  -3  18         17.52        -49.74        51.22 o
  -6  -2  18          6.99         23.56        70.98 o
  -5  -2  18         83.59        107.83        46.57 o
  -4  -2  18         68.61         88.46        57.22 o
  -3  -2  18        159.17        146.91        62.46 o
  -2  -2  18        177.83        229.86        62.27 o
  -1  -2  18          2.95         -1.68        52.96 o
   0  -2  18        336.42        379.75        29.00 o
   1  -2  18         31.14         55.37        25.75 o
   2  -2  18         10.74        -17.74        40.67 o
   3  -2  18         10.31         36.42        31.07 o
   4  -2  18         30.32         19.01        66.33 o
  -6  -1  18          2.76         23.54        59.63 o
  -5  -1  18         31.44         28.44        46.52 o
  -4  -1  18         34.42          0.63        42.30 o
  -3  -1  18        154.00        111.63        41.58 o
  -2  -1  18        142.47        154.93        39.85 o
  -1  -1  18        118.82         97.29        25.13 o
   0  -1  18        706.66        684.52        37.88 o
   1  -1  18        303.88        313.08        43.95 o
   2  -1  18        149.35        161.47        23.94 o
   3  -1  18        200.86        211.88        23.63 o
   4  -1  18         29.68         25.24        64.94 o
   5  -1  18         27.39         68.76        54.43 o
  -5   0  18         44.18         91.37        82.56 o
  -4   0  18         11.23         -7.42        17.99 o
  -3   0  18        148.47        212.89        25.63 o
  -2   0  18         17.96          8.54        40.74 o
  -1   0  18        321.99        343.69        26.35 o
   0   0  18         32.62         16.95        13.77 o
   1   0  18        103.62        138.91        20.87 o
   2   0  18         12.66         14.17        19.55 o
   3   0  18         13.93         47.91        48.61 o
   4   0  18          8.08         12.47        54.45 o
   5   0  18         10.13         12.97        68.40 o
  -4   1  18         13.63        231.25        84.84 o
  -3   1  18        267.84        226.69        69.69 o
  -2   1  18        194.53        220.45        73.95 o
  -1   1  18         84.91         74.88        16.44 o
   0   1  18        108.32         99.33        19.37 o
   1   1  18        129.67        160.35        43.23 o
   2   1  18         70.55         72.79        17.58 o
   3   1  18        224.38        132.16        49.10 o
   4   1  18         29.55         49.30        53.06 o
   5   1  18          0.53        -30.49        66.13 o
   6   1  18          0.54         -6.33        58.64 o
  -4   2  18         45.30          4.26        84.54 o
  -3   2  18         66.22        -17.72        74.64 o
  -2   2  18         51.51        124.14        68.11 o
  -1   2  18        638.39        664.47        54.84 o
   0   2  18          1.23          9.55        18.29 o
   1   2  18         79.74        117.72        19.33 o
   2   2  18          4.78        -18.16        29.59 o
   3   2  18        208.16        253.40        45.91 o
   4   2  18          1.49         37.91        54.05 o
   5   2  18         46.37        -48.31        66.72 o
   6   2  18         50.12         39.63        51.33 o
  -3   3  18         74.08        110.38        77.81 o
  -2   3  18         15.04         47.62        71.18 o
  -1   3  18        182.19        218.27        30.09 o
   0   3  18         77.49        100.63        25.28 o
   1   3  18        407.94        407.41        49.85 o
   2   3  18        167.02        189.09        26.11 o
   3   3  18         47.45         55.11        30.68 o
   4   3  18        221.10        275.00        60.19 o
   5   3  18         38.73         57.91        57.22 o
   6   3  18         12.16         -8.78        48.72 o
  -3   4  18         47.02         95.92        97.21 o
  -2   4  18         23.35        -75.04        75.04 o
  -1   4  18         96.07        146.79        29.28 o
   0   4  18        218.97        206.65        32.55 o
   1   4  18        203.30        182.83        30.28 o
   2   4  18        206.75        244.35        30.79 o
   3   4  18        188.42        246.74        31.19 o
   4   4  18          4.94         16.73        34.63 o
   5   4  18         60.36         39.43        44.61 o
   6   4  18         23.93         61.19        55.28 o
  -1   5  18         62.01         22.77        98.50 o
   0   5  18         52.11         13.07        46.09 o
   1   5  18         68.50        131.24        35.79 o
   2   5  18         64.98        101.50        32.58 o
   3   5  18         25.09         44.40        25.95 o
   4   5  18         80.46         -5.97        39.88 o
   5   5  18         90.91         70.39        42.18 o
   6   5  18         20.24         43.19        60.39 o
   0   6  18         18.49        -45.33        56.93 o
   1   6  18         40.41         66.46        57.03 o
   2   6  18         12.70         77.24        51.79 o
   3   6  18         14.92         81.03        53.37 o
   4   6  18         29.24         56.03        70.88 o
   5   6  18         44.20        -25.05        76.22 o
   3   7  18          9.53        109.11        66.79 o
   4   7  18         59.68         66.33        80.28 o
  -3  -6  19         20.34         29.40        98.40 o
  -2  -6  19          1.87        -26.04        98.20 o
  -5  -5  19          2.57        165.02       104.93 o
  -4  -5  19          3.66         46.63        94.84 o
  -3  -5  19         15.00        -45.93        84.24 o
  -2  -5  19         52.71        138.00        86.22 o
  -1  -5  19         29.92         97.37        36.71 o
   0  -5  19         29.55         -9.12        41.12 o
  -5  -4  19         18.58         31.42        31.04 o
  -4  -4  19         25.59         47.42        86.62 o
  -3  -4  19         29.26        108.60        81.97 o
  -2  -4  19         86.76         89.79        70.58 o
  -1  -4  19         90.54         67.51        72.76 o
   0  -4  19         18.77         43.25        23.24 o
   1  -4  19         33.76          5.01        61.77 o
   2  -4  19         42.73        126.02       100.87 o
  -6  -3  19         27.63         89.50        61.97 o
  -5  -3  19         19.27        -29.20        80.09 o
  -4  -3  19         13.73        -42.17        71.87 o
  -3  -3  19        300.27        320.24        75.73 o
  -2  -3  19         24.65         44.35        68.40 o
  -1  -3  19        141.19        120.77        64.44 o
   0  -3  19         97.23         63.61        16.55 o
   1  -3  19         30.46         41.79        35.19 o
   2  -3  19         85.08         85.96        50.18 o
   3  -3  19         80.99         49.54        53.45 o
  -6  -2  19         35.89        123.23        60.52 o
  -5  -2  19         13.48        -24.24        47.41 o
  -4  -2  19        231.10        119.48        71.37 o
  -3  -2  19          9.92         60.78        59.00 o
  -2  -2  19        172.94        174.82        59.00 o
  -1  -2  19         15.36         17.42        57.02 o
   0  -2  19        155.69        177.79        22.54 o
   1  -2  19         44.03        100.45        27.89 o
   2  -2  19          5.01         18.91        33.17 o
   3  -2  19         68.60         55.23        60.58 o
   4  -2  19         14.94        -20.69        68.01 o
  -5  -1  19         45.39         13.96        81.67 o
  -4  -1  19        173.51        182.48        47.58 o
  -3  -1  19        104.61         98.40        45.99 o
  -2  -1  19         33.56         32.23        40.18 o
  -1  -1  19         61.69         86.36        53.82 o
   0  -1  19         91.86         98.98        20.67 o
   1  -1  19         44.89         99.73        37.67 o
   2  -1  19         99.13         66.78        21.82 o
   3  -1  19         25.35         12.89        20.38 o
   4  -1  19         29.73         23.36        65.14 o
   5  -1  19         22.74        -44.15        60.43 o
  -5   0  19         20.06         35.14        81.77 o
  -4   0  19         28.09        -14.65        40.13 o
  -3   0  19         96.81        112.04        42.49 o
  -2   0  19        159.48        250.13        50.44 o
  -1   0  19        337.29        368.45        32.74 o
   0   0  19         10.30         29.78        19.65 o
   1   0  19        189.72        184.00        21.52 o
   2   0  19        234.86        267.92        47.40 o
   3   0  19         25.44         33.26        48.61 o
   4   0  19          0.43         36.92        61.97 o
   5   0  19         20.07         17.52        74.34 o
  -5   1  19          3.64         55.63        98.80 o
  -4   1  19          2.25         -2.67        74.15 o
  -3   1  19         51.40         -7.92        66.62 o
  -2   1  19         70.08         58.75        23.89 o
  -1   1  19        123.11        128.45        33.62 o
   0   1  19         23.48         27.21        16.80 o
   1   1  19         39.81         28.77        16.56 o
   2   1  19        201.10        224.49        25.47 o
   3   1  19         22.63         27.23        16.08 o
   4   1  19         21.63          9.90        52.57 o
   5   1  19         96.98        113.05        68.21 o
   6   1  19         22.80         96.37        58.11 o
  -4   2  19          3.98         36.63        87.02 o
  -3   2  19         83.73         -4.85        75.83 o
  -2   2  19         13.20         -7.49        11.90 o
  -1   2  19         25.42         16.65        23.28 o
   0   2  19         64.78        101.80        28.53 o
   1   2  19          4.68         -0.69        19.18 o
   2   2  19        127.66        110.34        33.81 o
   3   2  19        222.12        188.24        29.16 o
   4   2  19         87.65         34.65        51.87 o
   5   2  19         51.86         56.33        68.11 o
   6   2  19          2.26        -64.25        69.59 o
  -3   3  19          2.03        -59.59        75.04 o
  -2   3  19        175.14        120.47        74.64 o
  -1   3  19         53.08         63.10        25.53 o
   0   3  19        187.70        179.24        30.07 o
   1   3  19        145.94        193.58        31.77 o
   2   3  19          5.46        -24.29        24.29 o
   3   3  19          2.95         45.84        26.85 o
   4   3  19        150.54         69.89        56.43 o
   5   3  19         34.07        100.08        66.72 o
   6   3  19         34.36         34.47        60.24 o
  -2   4  19         15.50        145.72        78.01 o
  -1   4  19         48.90         27.53        27.40 o
   0   4  19        289.45        248.85        35.20 o
   1   4  19         55.68         31.97        29.66 o
   2   4  19         57.66         75.83        28.98 o
   3   4  19         25.16         47.66        30.02 o
   4   4  19         75.60        113.90        32.66 o
   5   4  19         11.00         11.88        68.21 o
   6   4  19         15.19        -49.82        49.82 o
  -1   5  19         36.87        -13.96        81.87 o
   0   5  19          1.44         29.54        45.11 o
   1   5  19         18.37         -6.91        32.95 o
   2   5  19         55.42         37.86        30.65 o
   3   5  19        140.16        221.45        48.98 o
   4   5  19          7.46          5.53        64.10 o
   5   5  19         13.39         15.45        44.12 o
   6   5  19         16.79         86.39        55.74 o
   0   6  19          7.19        -93.45        93.45 o
   1   6  19          8.64         27.72        57.62 o
   2   6  19         28.52        -49.73        52.68 o
   3   6  19         44.34         38.56        63.41 o
   4   6  19          2.29        -48.96        55.32 o
   5   6  19         19.13        -64.54        75.83 o
  -5  -5  20          4.00        -97.51        97.51 o
  -4  -5  20         28.96        -43.76       109.09 o
  -3  -5  20         14.37         26.13        86.82 o
  -2  -5  20          3.56         98.20        84.24 o
  -1  -5  20         20.54          4.16        87.81 o
   0  -5  20          6.14         31.43        41.47 o
  -4  -4  20          0.78        -81.47        81.47 o
  -3  -4  20          7.66        -58.11        73.95 o
  -2  -4  20         26.64        -10.89        77.41 o
  -1  -4  20         73.21         42.67        70.58 o
   0  -4  20         38.92         60.69        29.02 o
   1  -4  20          9.39        -17.62        53.76 o
   2  -4  20          3.34         12.04        60.26 o
  -6  -3  20         13.03        -71.49        96.22 o
  -5  -3  20         12.32        -79.79        79.79 o
  -4  -3  20          8.40          1.19        74.34 o
  -3  -3  20        170.11        182.35        77.31 o
  -2  -3  20         83.65         91.96        68.70 o
  -1  -3  20         61.39         43.95        69.10 o
   0  -3  20         74.02         55.91        16.66 o
   1  -3  20        159.90        240.30        58.04 o
   2  -3  20          1.81        -14.06        65.53 o
   3  -3  20         79.20         37.97        70.42 o
  -5  -2  20         16.51         25.14        86.52 o
  -4  -2  20         13.16        -47.81        73.45 o
  -3  -2  20         90.18         62.46        70.19 o
  -2  -2  20        121.71         75.23        61.08 o
  -1  -2  20         83.43         40.29        60.68 o
   0  -2  20         15.11         12.60        16.15 o
   1  -2  20        188.84        172.72        30.83 o
   2  -2  20         90.42        125.55        36.78 o
   3  -2  20         40.31         56.41        39.06 o
   4  -2  20          9.99         -7.72        83.75 o
  -5  -1  20         31.49         95.83        82.46 o
  -4  -1  20        124.07        117.93        48.88 o
  -3  -1  20         33.99         19.28        44.85 o
  -2  -1  20          3.15         59.31        38.43 o
  -1  -1  20        311.48        324.69        41.50 o
   0  -1  20         43.19         59.56        22.57 o
   1  -1  20         28.93         -1.87        22.63 o
   2  -1  20        288.33        292.67        28.01 o
   3  -1  20        130.38        138.59        23.07 o
   4  -1  20         14.93         72.76        67.32 o
  -5   0  20         46.23        -31.48        84.24 o
  -4   0  20         31.60         64.77        21.93 o
  -3   0  20         73.69        117.19        38.43 o
  -2   0  20        183.07        183.45        29.40 o
  -1   0  20          2.36         10.54        25.09 o
   0   0  20         22.68         28.79        18.90 o
   1   0  20        142.20        235.56        57.62 o
   2   0  20        354.47        400.31        36.93 o
   3   0  20         79.21         35.44        52.07 o
   4   0  20         37.85          5.74        61.28 o
   5   0  20        115.56        162.94        78.90 o
  -5   1  20          6.62        -93.65        93.65 o
  -4   1  20          0.15         16.63        80.98 o
  -3   1  20         17.77         22.90        13.57 o
  -2   1  20        165.91        199.93        24.04 o
  -1   1  20         83.65         65.19        23.08 o
   0   1  20         21.84          1.49        18.98 o
   1   1  20         99.05         87.20        18.69 o
   2   1  20         24.62         24.75        22.45 o
   3   1  20        124.42        114.21        21.10 o
   4   1  20        224.93        258.37        65.43 o
   5   1  20         14.76         -0.40        72.27 o
  -4   2  20         68.89        105.13       140.08 o
  -3   2  20         23.52         51.38        78.80 o
  -2   2  20         76.20         81.75        29.11 o
  -1   2  20          9.53         51.22        24.06 o
   0   2  20         92.96         77.51        25.15 o
   1   2  20        186.13        209.93        24.06 o
   2   2  20          8.82         44.52        31.12 o
   3   2  20        155.66        206.69        31.20 o
   4   2  20        166.57        185.12        62.37 o
   5   2  20         70.20        -53.56        63.85 o
   6   2  20         12.86         24.08        98.75 o
  -3   3  20        151.55         66.62        82.96 o
  -2   3  20         41.74        -27.72        76.03 o
  -1   3  20         27.39         21.24        25.25 o
   0   3  20        241.44        268.96        40.79 o
   1   3  20         81.48         90.60        28.60 o
   2   3  20        435.76        441.23        37.65 o
   3   3  20         78.20         72.01        33.89 o
   4   3  20         94.98        162.25        65.63 o
   5   3  20         77.15        130.18        68.01 o
   6   3  20         38.59          9.64        53.24 o
  -2   4  20         37.53         39.70       136.02 o
  -1   4  20         42.09         37.20        50.98 o
   0   4  20         93.90        116.05        51.87 o
   1   4  20          3.45         22.13        40.26 o
   2   4  20         98.45         72.63        30.82 o
   3   4  20        293.06        276.12        34.86 o
   4   4  20         27.95        113.88        48.26 o
   5   4  20         84.23        -17.92        68.11 o
   6   4  20          2.13         41.39        53.67 o
  -1   5  20         45.87        121.66        96.22 o
   0   5  20         25.53         -6.38        98.35 o
   1   5  20        101.60         96.62        98.10 o
   2   5  20         59.87         83.80        47.07 o
   3   5  20         97.08        123.99        30.78 o
   4   5  20         40.77         51.20        50.38 o
   5   5  20          3.77         34.95        47.92 o
   6   5  20          6.37        -52.88        52.88 o
   1   6  20         13.23         50.21        59.45 o
   2   6  20          8.64         -8.36        53.72 o
   3   6  20         58.65         25.19        54.53 o
   4   6  20         34.70         -8.49        58.58 o
   5   6  20          2.90         11.48        76.72 o
  -4  -5  21          7.08         55.34       103.65 o
  -3  -5  21         27.57         -8.12        92.95 o
  -2  -5  21          0.29          6.14        88.30 o
  -1  -5  21          0.71         22.97        90.97 o
   0  -5  21         17.68         63.34        59.80 o
  -5  -4  21         67.72          0.40        89.59 o
  -4  -4  21         16.10         33.76        79.29 o
  -3  -4  21          6.85        -20.00        81.77 o
  -2  -4  21         65.97        -27.12        81.27 o
  -1  -4  21         75.02         14.95        80.09 o
   0  -4  21         50.91         65.94        28.84 o
   1  -4  21         13.76        -18.64        55.87 o
  -5  -3  21          0.71        119.68        91.47 o
  -4  -3  21          6.33          6.63        75.04 o
  -3  -3  21        104.52         62.07        75.93 o
  -2  -3  21         27.85        -12.97        72.17 o
  -1  -3  21        165.67        136.91        76.52 o
   0  -3  21        122.85        120.87        34.71 o
   1  -3  21         34.93         60.85        38.60 o
   2  -3  21         37.19         67.19        53.28 o
   3  -3  21         54.86        138.28        59.73 o
  -5  -2  21          4.81        -51.28        78.60 o
  -4  -2  21         11.88         58.11        81.87 o
  -3  -2  21        143.56        168.09        73.65 o
  -2  -2  21         39.62         31.68        62.86 o
  -1  -2  21        109.75        153.13        39.46 o
   0  -2  21        123.24        114.06        18.81 o
   1  -2  21        122.76        137.66        32.31 o
   2  -2  21         25.28         76.34        38.87 o
   3  -2  21         22.40         22.82        45.14 o
   4  -2  21         43.74         62.96        78.11 o
  -5  -1  21         35.48         65.87        46.48 o
  -4  -1  21         39.95         22.79        49.68 o
  -3  -1  21        110.68        110.46        34.06 o
  -2  -1  21         34.96         62.08        34.87 o
  -1  -1  21        136.32         89.11        36.73 o
   0  -1  21        280.00        299.11        41.70 o
   1  -1  21        367.70        366.53        32.21 o
   2  -1  21        224.63        218.21        32.15 o
   3  -1  21          8.64        -12.80        27.89 o
   4  -1  21          0.52        -67.22        67.22 o
  -5   0  21         15.09         88.60        93.65 o
  -4   0  21         32.11         46.38        27.60 o
  -3   0  21         38.58         85.15        41.64 o
  -2   0  21         52.33         65.19        28.79 o
  -1   0  21        254.57        267.03        32.37 o
   0   0  21         15.38         42.98        19.51 o
   1   0  21        108.26         93.80        25.54 o
   2   0  21         43.52         28.86        24.44 o
   3   0  21        384.90        378.75        69.30 o
   4   0  21         42.00        122.36        63.16 o
   5   0  21         10.94         52.07        94.74 o
  -4   1  21          1.13        -46.23        83.95 o
  -3   1  21          4.41         -8.07        25.75 o
  -2   1  21         84.82        196.74        77.19 o
  -1   1  21         13.47         42.62        25.11 o
   0   1  21         73.29         74.90        22.55 o
   1   1  21         87.79         97.25        24.19 o
   2   1  21         16.59         41.82        23.96 o
   3   1  21         36.53         22.20        22.42 o
   4   1  21         71.32         82.56        61.97 o
   5   1  21          1.29        -55.24        75.14 o
  -4   2  21         21.70         96.12        95.23 o
  -3   2  21         84.19         82.16        81.57 o
  -2   2  21        152.93        117.69        30.07 o
  -1   2  21        500.81        554.86        86.92 o
   0   2  21        564.23        637.09        56.42 o
   1   2  21         12.10        -21.55        21.55 o
   2   2  21        108.29        147.21        35.38 o
   3   2  21         12.07         -5.95        27.38 o
   4   2  21        128.52         99.19        56.72 o
   5   2  21         34.14          6.63        66.33 o
   6   2  21          2.97         51.35        56.60 o
  -3   3  21          6.86        -86.52        86.52 o
  -2   3  21        116.84        142.95        85.04 o
  -1   3  21         86.38         36.12        69.74 o
   0   3  21        120.99        101.53        37.93 o
   1   3  21        519.24        541.51        43.32 o
   2   3  21          0.19         13.20        27.92 o
   3   3  21        164.31        155.13        39.37 o
   4   3  21         90.44        103.05        63.06 o
   5   3  21         68.59         21.18        70.09 o
   6   3  21         30.15        -39.19        86.03 o
  -2   4  21         24.14          4.16        85.33 o
  -1   4  21          4.22         41.04        29.72 o
   0   4  21        120.41        116.84        41.86 o
   1   4  21         34.04         40.29        40.88 o
   2   4  21        123.46        111.56        33.03 o
   3   4  21         58.04         87.15        32.31 o
   4   4  21         20.18        -52.62       100.48 o
   5   4  21         15.10         17.22        72.07 o
   6   4  21         40.48         -2.61        55.28 o
  -1   5  21         21.39        -19.80        95.83 o
   0   5  21         11.11         55.38        69.79 o
   1   5  21          5.94         28.76        47.93 o
   2   5  21          5.41         36.31        47.11 o
   3   5  21        124.48        162.49        55.68 o
   4   5  21          8.70         28.35        52.56 o
   5   5  21         53.70         42.17        68.31 o
   1   6  21         20.88         56.99        61.05 o
   2   6  21         32.13         24.43        54.66 o
   3   6  21        138.69        117.67        58.98 o
   4   6  21         59.21        180.61        63.58 o
   5   6  21         17.90         -9.70        80.88 o
  -4  -5  22         19.96        145.62       105.43 o
  -2  -5  22         17.60        -94.34        94.34 o
  -1  -5  22          6.86         -5.84        92.06 o
  -5  -4  22          8.14        -36.33        85.83 o
  -4  -4  22        173.65        139.88        93.75 o
  -3  -4  22        103.47         90.18        87.11 o
  -2  -4  22         37.80         71.87        82.66 o
  -1  -4  22         10.11        -44.25        81.97 o
   0  -4  22         65.94         72.86        54.18 o
   1  -4  22          6.77         20.93        41.65 o
  -5  -3  22         25.07         19.60        96.12 o
  -4  -3  22         56.51         60.48        76.62 o
  -3  -3  22         81.39        137.40        81.57 o
  -2  -3  22        175.45        174.43        80.68 o
  -1  -3  22         40.72        -41.28        73.55 o
   0  -3  22         23.01          1.67        15.07 o
   1  -3  22         35.86         65.86        49.96 o
   2  -3  22         21.19          4.51        81.62 o
  -4  -2  22         21.03         18.21        83.85 o
  -3  -2  22         50.61         67.51        71.08 o
  -2  -2  22         77.75        101.17        68.70 o
  -1  -2  22        267.40        323.72        54.79 o
   0  -2  22        982.67       1016.61        61.89 o
   1  -2  22         33.91        -31.45        31.45 o
   2  -2  22         80.59        172.05        42.13 o
   3  -2  22          3.05         45.46        55.58 o
  -5  -1  22          8.09         67.06        90.28 o
  -4  -1  22         55.20         64.38        45.41 o
  -3  -1  22         68.67         47.53        41.65 o
  -2  -1  22         98.41        129.87        40.65 o
  -1  -1  22        225.62        254.45        43.16 o
   0  -1  22        298.98        304.12        44.41 o
   1  -1  22         93.23        119.73        27.33 o
   2  -1  22         94.32         63.43        36.59 o
   3  -1  22          0.79         28.23        34.50 o
   4  -1  22          6.19        -24.55        73.06 o
  -5   0  22          0.71         40.29        91.96 o
  -4   0  22         19.05          9.69        27.81 o
  -3   0  22         76.48         81.85        30.69 o
  -2   0  22         55.69         59.69        30.44 o
  -1   0  22         26.73         40.25        50.55 o
   0   0  22          0.56        -16.12        20.49 o
   1   0  22        123.37         95.04        24.58 o
   2   0  22         31.16         19.69        25.68 o
   3   0  22        140.13         96.12        55.24 o
   4   0  22          5.46        -58.90        58.90 o
   5   0  22          1.30         14.35        77.71 o
  -4   1  22          9.63        138.10        89.98 o
  -3   1  22        206.82        206.84        34.31 o
  -2   1  22         13.00        -11.23        37.24 o
  -1   1  22        410.51        423.71        38.05 o
   0   1  22         85.03         69.17        24.45 o
   1   1  22         23.48        -24.82        24.82 o
   2   1  22         34.42         63.77        25.08 o
   3   1  22         78.72         80.03        25.95 o
   4   1  22         51.69         50.39        61.28 o
   5   1  22         16.45         30.39        73.25 o
  -4   2  22          7.58        -77.91        88.00 o
  -3   2  22          5.46        -44.25        84.54 o
  -2   2  22         21.41         41.33        29.50 o
  -1   2  22        218.71        229.51        38.09 o
   0   2  22         63.08         13.89        33.71 o
   1   2  22         76.69         59.20        34.70 o
   2   2  22         12.85        -14.93        32.43 o
   3   2  22         40.04         22.20        30.65 o
   4   2  22         64.86        117.41        58.21 o
   5   2  22          0.60         53.65        70.58 o
  -3   3  22        119.36         94.44        96.62 o
  -2   3  22         54.43        154.63        86.42 o
  -1   3  22          8.98         81.02        25.82 o
   0   3  22        290.53        332.65        46.44 o
   1   3  22         18.31         -3.50        37.42 o
   2   3  22         22.33          0.38        30.52 o
   3   3  22         29.01         53.92        51.08 o
   4   3  22        197.09        124.83        65.34 o
   5   3  22         21.63         13.56        69.99 o
   6   3  22         40.94         24.06        55.53 o
  -2   4  22          2.12        -42.96        83.25 o
  -1   4  22          6.33         16.19        31.07 o
   0   4  22         39.37         -2.88        41.54 o
   1   4  22         31.05        -26.92        35.17 o
   2   4  22        202.01        166.19        35.49 o
   3   4  22         59.90         84.93        33.97 o
   4   4  22         22.59         72.94        46.24 o
   5   4  22          3.41        -53.26        72.36 o
   6   4  22         18.35        177.04        61.57 o
  -1   5  22         44.67        -91.37        94.93 o
   0   5  22        173.51        168.10        54.96 o
   1   5  22          7.20          6.21        59.54 o
   2   5  22        143.95        122.03        49.50 o
   3   5  22        121.55         46.46        52.63 o
   4   5  22          0.11         20.47        54.04 o
   5   5  22         35.64         48.21        72.86 o
   1   6  22         29.40        171.80        64.23 o
   2   6  22         19.32          6.45        72.56 o
   3   6  22        117.82         31.34        78.40 o
   4   6  22        142.35         85.73       105.43 o
  -4  -5  23          9.28        -36.03       102.56 o
  -3  -5  23         56.04        171.56       102.85 o
  -2  -5  23         27.02         29.60        98.80 o
  -1  -5  23          0.70         -3.76       101.57 o
  -5  -4  23         11.43         -1.78        98.20 o
  -3  -4  23         64.61        158.09        96.02 o
  -2  -4  23         35.55         57.12        92.86 o
  -1  -4  23         18.03         64.94        88.10 o
   0  -4  23         18.06         -2.97        31.17 o
   1  -4  23          0.73        -41.96        41.96 o
  -5  -3  23        102.56         93.05       101.47 o
  -4  -3  23         61.61        -85.43        85.43 o
  -3  -3  23          8.01        -41.97        76.32 o
  -2  -3  23         22.37        -21.48        72.27 o
  -1  -3  23          0.23        -27.24        63.60 o
   0  -3  23         35.09         65.31        47.99 o
   1  -3  23          0.86        -26.44        51.18 o
   2  -3  23          7.08         52.86        97.31 o
  -5  -2  23          5.49          9.50        89.98 o
  -4  -2  23         13.74          5.05        81.77 o
  -3  -2  23        127.28        154.03        84.44 o
  -2  -2  23         79.10        -24.55        70.09 o
  -1  -2  23        251.14        286.86        47.65 o
   0  -2  23        131.36        104.74        44.02 o
   1  -2  23         25.38         32.85        33.78 o
   2  -2  23         11.18        -18.35        44.43 o
   3  -2  23         34.06        125.14        66.97 o
  -5  -1  23         10.04        -19.69        54.24 o
  -4  -1  23         31.11        -21.35        47.67 o
  -3  -1  23         29.71         67.81        43.90 o
  -2  -1  23        462.93        475.24        54.11 o
  -1  -1  23        194.11        260.41        74.79 o
   0  -1  23         11.43         11.61        39.39 o
   1  -1  23          8.54         14.59        27.96 o
   2  -1  23         42.02         50.49        43.98 o
   3  -1  23         24.00        -23.24        43.80 o
  -5   0  23         41.50        -50.78        93.75 o
  -4   0  23         83.34        140.53        59.64 o
  -3   0  23          7.32         36.75        42.07 o
  -2   0  23        518.62        551.43        44.92 o
  -1   0  23        135.36        139.56        38.16 o
   0   0  23          0.39         -4.38        21.81 o
   1   0  23         46.72         56.12        25.54 o
   2   0  23        123.70        152.16        28.84 o
   3   0  23         53.07         33.22        19.00 o
   4   0  23          7.56         32.57        63.26 o
   5   0  23          5.23        -80.28        80.28 o
  -3   1  23          7.46        -12.49        33.91 o
  -2   1  23         20.77         46.17        42.43 o
  -1   1  23         79.78         56.33        36.59 o
   0   1  23        162.92        146.70        27.43 o
   1   1  23        144.69        130.40        27.83 o
   2   1  23        114.75        183.13        69.10 o
   3   1  23         46.99         65.76        28.10 o
   4   1  23          7.57         19.50        61.38 o
   5   1  23         21.59        -70.78        83.95 o
  -3   2  23         52.75        109.78        89.09 o
  -2   2  23         66.48         70.28        26.64 o
  -1   2  23         51.04         37.19        30.71 o
   0   2  23         77.96        102.84        37.80 o
   1   2  23        202.21        256.22        42.16 o
   2   2  23          2.66         27.42        37.48 o
   3   2  23        115.60        126.25        32.94 o
   4   2  23         33.13         56.53        63.95 o
   5   2  23          8.12          9.21        75.83 o
  -3   3  23         70.01        -28.31        85.73 o
  -2   3  23          2.44         53.36        83.95 o
  -1   3  23         56.69        -31.28        73.95 o
   0   3  23        202.45        204.76        43.23 o
   1   3  23        232.93        248.92        44.96 o
   2   3  23         11.58         71.83        41.38 o
   3   3  23          3.05         17.58        40.23 o
   4   3  23         28.44         64.06        39.30 o
   5   3  23          2.82         12.28        70.78 o
  -2   4  23         82.40         71.67        88.50 o
  -1   4  23          1.38        -30.24        62.91 o
   0   4  23         15.40         21.65        45.19 o
   1   4  23         10.27         16.60        74.89 o
   2   4  23         44.50         64.67        34.54 o
   3   4  23         71.93         31.07        45.98 o
   4   4  23          4.39        -66.23        66.23 o
   5   4  23          4.43         72.76       104.73 o
   0   5  23          1.20        -57.94        61.57 o
   1   5  23          4.70         47.00        52.25 o
   2   5  23          5.20         35.61        50.78 o
   3   5  23         13.72        -21.30        51.60 o
   4   5  23          2.44         19.55        55.03 o
   5   5  23          8.82         20.89        79.39 o
   1   6  23          2.14        -32.45        62.57 o
   2   6  23         17.75         65.33        67.56 o
   3   6  23         64.67         23.05        60.60 o
   4   6  23          4.54         65.44        65.53 o
  -3  -5  24         80.91         63.36       106.62 o
  -2  -5  24         32.83          1.48       107.90 o
  -4  -4  24          5.57         20.99        84.94 o
  -3  -4  24         86.34        158.79       100.38 o
  -2  -4  24        136.51        209.87        97.41 o
  -1  -4  24         35.13         40.94       127.65 o
   0  -4  24          4.32         45.45        79.29 o
   1  -4  24         17.98         67.90        46.17 o
  -5  -3  24         17.44         -6.04       100.58 o
  -4  -3  24         38.75         23.56        90.58 o
  -3  -3  24         86.22         79.59        76.62 o
  -2  -3  24         41.71         49.99        82.76 o
  -1  -3  24         18.91         85.81        48.51 o
   0  -3  24         55.77         74.32        51.40 o
   1  -3  24         77.55         57.41        69.10 o
   2  -3  24         11.82         38.02        56.51 o
  -5  -2  24         26.46         54.25        93.55 o
  -4  -2  24         79.86         81.97        89.59 o
  -3  -2  24          2.63         56.43        86.52 o
  -2  -2  24         27.17        110.07        44.15 o
  -1  -2  24         47.52         43.09        43.21 o
   0  -2  24         67.26         97.39        42.92 o
   1  -2  24         20.08         15.08        33.56 o
   2  -2  24          1.96         14.77        56.62 o
   3  -2  24         41.81        -33.36        69.89 o
  -5  -1  24          9.27        -90.97        90.97 o
  -4  -1  24          0.34         47.34        69.15 o
  -3  -1  24          2.46        -35.84        44.36 o
  -2  -1  24         90.54        128.07        43.48 o
  -1  -1  24         61.81        100.78        41.56 o
   0  -1  24         56.40        104.17        42.58 o
   1  -1  24        201.83        317.51        85.38 o
   2  -1  24         96.75        160.44        37.84 o
   3  -1  24         34.07         17.71        69.64 o
   4  -1  24         33.32         24.85        74.15 o
  -4   0  24         48.07         10.59        61.47 o
  -3   0  24         66.78         85.04        34.78 o
  -2   0  24        153.02        240.02        49.29 o
  -1   0  24         13.59         66.11        37.31 o
   0   0  24         49.29         50.99        23.29 o
   1   0  24        212.23        216.20        30.16 o
   2   0  24          4.29        -36.68        36.68 o
   3   0  24         59.09         70.47        25.16 o
   4   0  24        145.44         64.05        67.41 o
  -4   1  24         10.45        -52.17        82.36 o
  -3   1  24         31.60         57.58        45.29 o
  -2   1  24         75.84          8.75        37.44 o
  -1   1  24        129.68         87.34        31.57 o
   0   1  24         99.80         82.28        28.61 o
   1   1  24         23.92         30.28        29.08 o
   2   1  24        390.15        366.34        47.25 o
   3   1  24        111.98         86.29        30.49 o
   4   1  24         34.02        -29.50        65.63 o
   5   1  24         19.93         17.22        76.22 o
  -3   2  24         20.69         -0.49        87.21 o
  -2   2  24        126.03        168.35       127.80 o
  -1   2  24         27.71          1.45        32.98 o
   0   2  24         19.24         34.09        39.15 o
   1   2  24         28.89         31.24        38.29 o
   2   2  24        119.16        123.16        39.86 o
   3   2  24         14.61         80.52        34.29 o
   4   2  24         37.85         -5.35        65.14 o
   5   2  24          4.99         -3.56        79.19 o
  -3   3  24         58.36        102.46       105.03 o
  -2   3  24         70.71        121.07        88.70 o
  -1   3  24         22.94        -49.99        76.52 o
   0   3  24        150.02         94.95        42.34 o
   1   3  24          0.44         -9.17        40.98 o
   2   3  24         29.46         31.21        71.42 o
   3   3  24          6.36         10.76        42.50 o
   4   3  24         39.83          5.57        40.83 o
   5   3  24          0.40        -10.79        75.43 o
  -2   4  24          0.95        -93.94        93.94 o
  -1   4  24         26.73          9.42        40.34 o
   0   4  24         16.90         -1.16        45.02 o
   1   4  24         39.72         20.30        47.78 o
   2   4  24         14.71        -35.78        46.86 o
   3   4  24         12.15         30.27        49.20 o
   4   4  24          2.27         12.00        51.84 o
   5   4  24         32.36         71.77        75.63 o
   0   5  24         12.33        -55.08        55.08 o
   1   5  24         10.78          4.22        53.38 o
   2   5  24          3.71         37.48        57.61 o
   3   5  24         13.66          6.50        54.64 o
   4   5  24         10.02        -83.50        83.50 o
   5   5  24          0.08         -5.84        84.94 o
   2   6  24         36.06        -75.23        75.23 o
   3   6  24         26.84        -37.16        62.83 o
   4   6  24          0.08         92.34        90.03 o
  -4  -4  25          5.99        -97.41        97.41 o
  -3  -4  25         13.43        147.80       111.96 o
  -2  -4  25         15.74         39.10        97.21 o
  -1  -4  25         71.60        105.37        53.69 o
   0  -4  25          3.47        -11.00        58.26 o
  -3  -3  25         81.26         53.26        85.63 o
  -2  -3  25         67.43         17.03        84.94 o
  -1  -3  25         24.74         -5.93        46.83 o
   0  -3  25          1.79        -48.34        48.34 o
   1  -3  25         14.67        -13.13        74.03 o
   2  -3  25         12.74         12.87        62.02 o
  -5  -2  25         14.93         92.76       101.77 o
  -4  -2  25         47.54         11.98        95.63 o
  -3  -2  25         35.04         70.17        60.73 o
  -2  -2  25         81.24         60.22        43.48 o
  -1  -2  25        162.58        178.28        48.53 o
   0  -2  25        115.22         60.89        46.48 o
   1  -2  25         22.77         16.27        34.12 o
   2  -2  25         55.53         75.48        48.76 o
   3  -2  25          1.37        -51.97        72.76 o
  -4  -1  25         10.84         33.81        51.78 o
  -3  -1  25         20.56         -1.72        59.00 o
  -2  -1  25        140.51        241.73        49.21 o
  -1  -1  25         28.04         23.60        45.44 o
   0  -1  25          4.22         -8.33        76.08 o
   1  -1  25         62.32         36.80        31.90 o
   2  -1  25         42.73         84.89        38.36 o
   3  -1  25         26.46         59.68        36.82 o
   4  -1  25          2.94         20.49        82.96 o
  -4   0  25         35.20         35.14       149.28 o
  -3   0  25         29.55         72.16        43.49 o
  -2   0  25         97.32         98.59        83.20 o
  -1   0  25         46.35         49.44        37.64 o
   0   0  25          3.75         10.89        24.49 o
   1   0  25         75.02         44.39        28.17 o
   2   0  25         28.89         59.21        33.64 o
   3   0  25         25.77          7.88        29.43 o
   4   0  25          5.16         -7.52       122.26 o
  -4   1  25         21.36        -69.10        94.34 o
  -3   1  25         41.30         70.53        41.58 o
  -2   1  25          3.89          1.01        52.20 o
  -1   1  25        201.47        257.35        43.73 o
   0   1  25         50.96         33.50        36.84 o
   1   1  25         40.76         57.84        30.46 o
   2   1  25        110.08        115.60        39.40 o
   3   1  25         15.25          5.33        32.06 o
   4   1  25         28.44        111.17        72.56 o
   5   1  25         28.01        191.65        88.50 o
  -3   2  25          5.31          7.13        89.79 o
  -2   2  25          7.91         32.75        28.69 o
  -1   2  25         42.19         37.83        35.37 o
   0   2  25         84.22         97.11        41.75 o
   1   2  25        288.59        304.55        47.21 o
   2   2  25        207.85        235.65        45.66 o
   3   2  25         50.74         91.37        56.72 o
   4   2  25         26.23         33.66        69.30 o
   5   2  25         98.10         -4.95        76.82 o
  -1   3  25         45.39         71.28        55.68 o
   0   3  25         86.51        110.10        45.29 o
   1   3  25         50.78         31.47        43.51 o
   2   3  25          9.05          9.21        43.37 o
   3   3  25         67.01         94.55        47.64 o
   4   3  25         60.82         72.54        41.60 o
   5   3  25          3.76          0.00        79.89 o
[truncated: 21,946 more chars]
