# Supplementary material for: Control of dynamic sp3-C stereochemistry
Source: Nat Chem. 2023 Mar 13;15(5):615–24. doi: 10.1038/s41557-023-01156-7 (PMC10159849; doi:10.1038/s41557-023-01156-7)
Supplement: Supplementary file 17 — Structure factors for compound 7; CCDC reference 2068017. [file 41557_2023_1156_MOESM17_ESM.fcf]

#
# h,k,l, Fc-squared, Fo-squared, sigma(Fo-squared), status flag
#
data_19srv189
_shelx_title ' 19srv189 in P21/n #14'
_shelx_refln_list_code          4
_shelx_F_calc_maximum      177.14
_exptl_crystal_F_000       840.00
_reflns_d_resolution_high  0.8107

loop_
 _space_group_symop_operation_xyz
 'x, y, z'
 '-x+1/2, y+1/2, -z+1/2'
 '-x, -y, -z'
 'x-1/2, -y-1/2, z-1/2'

_cell_length_a     6.2961
_cell_length_b    30.3288
_cell_length_c     9.9483
_cell_angle_alpha  90.000
_cell_angle_beta   98.960
_cell_angle_gamma  90.000

_shelx_F_squared_multiplier     1.000

loop_
 _refln_index_h
 _refln_index_k
 _refln_index_l
 _refln_F_squared_calc
 _refln_F_squared_meas
 _refln_F_squared_sigma
 _refln_observed_status
   2   0   0       2726.93       2841.35        77.78 o
   4   0   0       2442.39       2397.79        98.96 o
   6   0   0          0.58        -36.08        36.08 o
   1   1   0       1716.71       1899.84        37.01 o
   2   1   0       1194.10       1234.87        36.64 o
   3   1   0        138.14        141.26        13.01 o
   4   1   0        253.07        282.58        28.03 o
   5   1   0         34.02         35.33        13.68 o
   6   1   0         47.13         40.01        22.02 o
   7   1   0          0.33         27.37        32.07 o
   1   2   0         55.68         61.89         6.63 o
   2   2   0        201.21        230.95        21.64 o
   3   2   0         17.20         22.33         9.00 o
   4   2   0         31.04         25.72         6.01 o
   5   2   0         88.34        101.57        18.69 o
   6   2   0         36.84          9.51        11.63 o
   7   2   0        256.93        262.94        71.69 o
   1   3   0        462.29        508.29        22.00 o
   2   3   0        464.20        472.03        31.54 o
   3   3   0       1163.61       1145.33        47.36 o
   4   3   0        169.04        201.38        23.48 o
   5   3   0          6.17         24.89        10.63 o
   6   3   0        152.11        146.49        32.38 o
   7   3   0          0.48         24.73        67.19 o
   0   4   0        357.49        417.92        21.66 o
   1   4   0       6078.58       6673.36        82.55 o
   2   4   0       1331.11       1311.76        66.16 o
   3   4   0          0.11          4.22         4.88 o
   4   4   0         93.27         94.13        16.16 o
   5   4   0        206.47        211.09        24.14 o
   6   4   0         63.42         71.16        26.64 o
   7   4   0        449.16        523.87       104.27 o
   1   5   0       1580.80       1666.56        34.47 o
   2   5   0        225.52        193.39        21.37 o
   3   5   0         28.66         26.99         6.78 o
   4   5   0        327.37        314.35        28.58 o
   5   5   0          0.17         -2.53         8.12 o
   6   5   0        250.64        171.11        42.29 o
   7   5   0         68.00         14.79        15.35 o
   0   6   0       1277.99       1390.11        58.71 o
   1   6   0       4897.51       5027.67        64.84 o
   2   6   0       2751.87       2832.60        84.75 o
   3   6   0       1336.04       1423.33        54.12 o
   4   6   0         18.81          9.64         9.07 o
   5   6   0          0.82        -10.53        10.53 o
   6   6   0        136.64        121.01        33.33 o
   7   6   0        236.58        248.83        70.76 o
   1   7   0       7662.00       7806.56        63.22 o
   2   7   0        328.29        284.24        18.55 o
   3   7   0        249.18        255.46        20.36 o
   4   7   0        267.71        263.00        23.61 o
   5   7   0         69.71         98.85        22.25 o
   6   7   0         72.64         76.64        26.22 o
   7   7   0          1.67        -23.53        24.23 o
   0   8   0       7662.48       7951.18       121.56 o
   1   8   0       6025.14       6132.17        66.28 o
   2   8   0         51.57         47.85         6.96 o
   3   8   0         17.80         -1.81         5.88 o
   4   8   0          3.91         -1.83         4.53 o
   5   8   0         66.61         63.11        17.04 o
   6   8   0         13.62         26.69        18.30 o
   7   8   0         12.65          5.20        16.84 o
   1   9   0        739.28        764.86        21.84 o
   2   9   0       4269.83       4694.92        81.06 o
   3   9   0        755.08        788.91        49.95 o
   4   9   0         49.78         63.04        15.26 o
   5   9   0         51.12         55.28        14.61 o
   6   9   0        137.09        163.19        31.60 o
   7   9   0         63.19         39.57        21.34 o
   0  10   0       2444.72       2507.93        45.16 o
   1  10   0        316.12        333.30        14.92 o
   2  10   0         22.49         43.46         7.92 o
   3  10   0         66.25         40.12        16.21 o
   4  10   0        109.52        124.27        23.98 o
   5  10   0         21.89         14.75        13.43 o
   6  10   0          5.32         -1.53        21.71 o
   7  10   0          4.56         -7.77        31.80 o
   1  11   0        488.25        492.74        20.43 o
   2  11   0       2064.06       2176.33        54.79 o
   3  11   0         27.70         20.00         4.89 o
   4  11   0          6.19          2.24         7.76 o
   5  11   0        456.04        502.46        55.93 o
   6  11   0        530.44        666.03        68.10 o
   7  11   0         26.89         18.24        11.58 o
   0  12   0       1929.59       1974.01        55.02 o
   1  12   0        357.04        349.73        15.81 o
   2  12   0       1915.63       1955.01        57.79 o
   3  12   0       1426.86       1402.62        56.28 o
   4  12   0          0.27          5.17        10.03 o
   5  12   0        242.47        238.81        37.67 o
   6  12   0         38.14         28.11        24.54 o
   7  12   0          6.39          5.50        21.46 o
   1  13   0       1126.63       1093.89        28.43 o
   2  13   0       4014.49       4117.18        74.38 o
   3  13   0        181.12        183.14        20.75 o
   4  13   0        656.39        693.13        60.33 o
   5  13   0        998.20       1051.43        82.63 o
   6  13   0          2.41         26.04        19.27 o
   7  13   0          1.15        -20.08        20.08 o
   0  14   0       5018.45       4867.20        90.85 o
   1  14   0       1387.40       1403.02        32.59 o
   2  14   0         22.90         15.62         7.13 o
   3  14   0        238.71        227.42        24.61 o
   4  14   0        974.81       1083.19        77.91 o
   5  14   0         50.50         29.13        18.08 o
   6  14   0         85.74         98.85        25.33 o
   7  14   0          8.29        -21.09        25.26 o
   1  15   0       2188.12       2222.58        50.09 o
   2  15   0         12.57          8.57         3.94 o
   3  15   0        111.81        112.84        15.40 o
   4  15   0        211.19        184.87        32.13 o
   5  15   0        227.50        311.32        46.66 o
   6  15   0         90.64         54.94        21.05 o
   7  15   0         61.48         31.14        25.31 o
   0  16   0        715.34        684.61        25.75 o
   1  16   0          2.05         -2.20         2.41 o
   2  16   0         71.79         38.65        11.11 o
   3  16   0         29.62         30.79         7.28 o
   4  16   0        269.32        300.02        47.37 o
   5  16   0         40.94         29.28        19.83 o
   6  16   0         43.52          8.28        15.43 o
   1  17   0        169.36        175.52        11.52 o
   2  17   0        276.35        276.46        21.15 o
   3  17   0        859.77        876.24        47.94 o
   4  17   0         17.70         11.63        15.08 o
   5  17   0         23.43         13.92        16.45 o
   6  17   0         53.68         30.21        19.06 o
   0  18   0        755.77        751.73        31.18 o
   1  18   0         13.58          9.32         5.36 o
   2  18   0        125.22        106.83        13.07 o
   3  18   0        174.77        182.03        21.47 o
   4  18   0        730.03        731.97        58.31 o
   5  18   0        316.60        352.79        50.66 o
   6  18   0          5.70         20.09        11.82 o
   1  19   0          0.05         -0.40         2.89 o
   2  19   0          6.31          4.04         4.40 o
   3  19   0        589.04        619.49        41.72 o
   4  19   0         28.24         14.65         7.08 o
   5  19   0          6.64        -11.26        14.67 o
   6  19   0        140.73         71.89        53.73 o
   0  20   0       1516.10       1460.04        80.88 o
   1  20   0        363.79        339.33        21.46 o
   2  20   0         42.52         19.79         7.61 o
   3  20   0         25.10         28.67         7.87 o
   4  20   0        105.92        105.04        23.51 o
   5  20   0         66.91         84.25        23.26 o
   6  20   0         34.70         13.34        14.02 o
   1  21   0        293.00        272.72        25.73 o
   2  21   0          3.73         -2.23         4.05 o
   3  21   0         72.10         91.28        14.90 o
   4  21   0          3.97         -8.87        15.10 o
   5  21   0          0.26         -8.08        18.29 o
   6  21   0        105.22        137.46        29.87 o
   0  22   0       1825.99       1877.08        96.94 o
   1  22   0        283.82        257.17        22.14 o
   2  22   0         15.80          7.67         5.16 o
   3  22   0         48.82         54.26        16.06 o
   4  22   0         31.01         13.11        12.57 o
   5  22   0        167.08        174.82        35.27 o
   6  22   0         72.30        110.49        36.50 o
   1  23   0        660.46        594.49        34.18 o
   2  23   0        439.02        451.65        34.39 o
   3  23   0         12.58          6.79         8.81 o
   4  23   0         93.27        115.06        26.09 o
   5  23   0         46.06         44.04        29.45 o
   6  23   0         60.70        156.44        46.95 o
   0  24   0       1976.07       1882.42       158.89 o
   1  24   0       1100.34       1130.47        48.39 o
   2  24   0        230.23        284.09        27.80 o
   3  24   0        318.98        360.36        37.62 o
   4  24   0         60.99         43.65        13.42 o
   5  24   0        160.00        167.87        42.00 o
   1  25   0        332.55        301.12        29.80 o
   2  25   0       1409.68       1455.05        64.78 o
   3  25   0          0.53         -9.55        14.51 o
   4  25   0         18.33         13.34        25.91 o
   5  25   0          0.06         -6.98        15.16 o
   0  26   0        940.24       1068.95        79.51 o
   1  26   0       1231.94       1233.40        67.48 o
   2  26   0        515.86        550.50        47.22 o
   3  26   0          1.25          6.80        13.31 o
   4  26   0         93.20         51.13        20.49 o
   5  26   0        113.14        108.23        36.68 o
   1  27   0        776.47        827.18        72.91 o
   2  27   0        731.73        728.57        66.81 o
   3  27   0          7.06         -3.41        20.42 o
   4  27   0         31.23         34.78        25.35 o
   5  27   0          0.92         36.23        14.34 o
   0  28   0          4.69        -20.35        20.57 o
   1  28   0          0.08         10.50        17.70 o
   2  28   0        174.12        126.55        26.66 o
   3  28   0          0.08        -27.99        29.41 o
   4  28   0         23.35         56.07        31.06 o
   5  28   0         58.76        169.45        46.99 o
   1  29   0        183.34        206.28        37.78 o
   2  29   0         28.29         28.26        16.33 o
   3  29   0         26.79          4.17        29.07 o
   4  29   0        301.85        370.37        90.61 o
   0  30   0        249.07        245.59        59.15 o
   1  30   0        213.39        197.11        38.03 o
   2  30   0          0.92        -12.67        12.93 o
   3  30   0          6.03         28.75        35.60 o
   4  30   0          3.37         -7.08        29.02 o
   1  31   0        110.71        152.16        34.41 o
   2  31   0          3.79         10.87        21.30 o
   3  31   0        121.47        166.55        56.86 o
   4  31   0         24.25        -50.36        50.36 o
   0  32   0         17.84         -6.02        21.58 o
   1  32   0          5.87          5.33        15.69 o
   2  32   0         45.50         76.66        26.08 o
   3  32   0          1.12        -20.93        31.72 o
   1  33   0        212.26        294.13        48.21 o
   2  33   0        113.32        155.99        43.21 o
   3  33   0         29.46         89.32        46.67 o
   0  34   0        195.75        185.52        56.01 o
   1  34   0         37.00         35.35        17.87 o
   2  34   0         16.61         30.68        26.41 o
   3  34   0         31.61         72.76        43.15 o
   1  35   0          4.29         21.44        11.47 o
   2  35   0          0.38          9.11        18.27 o
   0  36   0         86.84         98.65        39.46 o
   1  36   0         11.58         35.57        17.57 o
   2  36   0         54.41         50.67        28.46 o
   1  37   0          3.45         29.79        27.38 o
  -7   0   1        165.98        167.33        83.16 o
  -5   0   1          0.18          2.74         9.00 o
  -3   0   1        114.27        116.45        20.39 o
  -1   0   1        608.36        821.07        60.87 o
   1   0   1      29201.94      29886.05       408.61 o
   3   0   1          0.51         11.12        14.98 o
   5   0   1        148.87        176.84        39.38 o
   7   0   1          1.32         29.69        42.29 o
  -7   1   1          0.87          4.22        26.65 o
  -6   1   1         37.96         28.20        13.60 o
  -5   1   1          1.35         -2.03         6.23 o
  -4   1   1        155.92        133.66        15.44 o
  -3   1   1         70.22         74.92        11.58 o
  -2   1   1          4.41         18.06        12.37 o
  -1   1   1      22776.75      21907.59       267.00 o
   0   1   1        733.86        505.33       100.09 o
   1   1   1        479.97        473.13        14.34 o
   2   1   1        577.90        647.14        23.35 o
   3   1   1       1401.86       1501.93        46.62 o
   4   1   1         80.36         63.22        11.73 o
   5   1   1        340.79        354.01        32.83 o
   6   1   1        275.63        336.58        75.30 o
   7   1   1         63.66         78.16        32.33 o
  -7   2   1         50.70         24.71        21.35 o
  -6   2   1          0.14         -9.30        12.77 o
  -5   2   1        116.87        130.16        20.05 o
  -4   2   1        146.09        124.76        14.40 o
  -3   2   1        426.56        451.21        27.81 o
  -2   2   1        579.08        636.86       156.05 o
  -1   2   1         79.90         73.81        10.14 o
   0   2   1         14.70         10.28         2.19 o
   1   2   1      22562.44      22457.04       195.92 o
   2   2   1        249.98        263.78        16.16 o
   3   2   1        355.53        397.63        26.17 o
   4   2   1         14.61          7.63         6.80 o
   5   2   1        442.28        521.75        40.28 o
   6   2   1         19.74         13.80        15.34 o
   7   2   1         15.69          8.03        40.79 o
  -7   3   1        403.94        421.09        77.21 o
  -6   3   1         78.85         54.97        22.09 o
  -5   3   1       1919.10       2043.67        82.67 o
  -4   3   1          1.94          8.40        11.86 o
  -3   3   1       4623.79       5188.70       167.64 o
  -2   3   1        257.94        265.75        20.47 o
  -1   3   1       1141.58       1134.29        37.71 o
   0   3   1       1048.68        834.77        51.62 o
   1   3   1      12912.94      13162.59       159.02 o
   2   3   1       1057.02       1076.74        46.68 o
   3   3   1       1659.33       1694.36        44.87 o
   4   3   1        807.64        786.67        55.39 o
   5   3   1         62.78         71.72        15.50 o
   6   3   1         28.13         42.27        19.71 o
   7   3   1        125.65        181.28        60.44 o
  -7   4   1         39.12          9.05        23.37 o
  -6   4   1         31.07         37.83        20.04 o
  -5   4   1        224.39        240.26        27.91 o
  -4   4   1       1791.00       1854.01        85.27 o
  -3   4   1       1630.51       1764.58        86.79 o
  -2   4   1          9.62         10.07         6.64 o
  -1   4   1        726.05        697.76        34.32 o
   0   4   1        593.34        537.81        21.13 o
   1   4   1        569.39        613.59        33.64 o
   2   4   1       1187.67       1423.60       103.85 o
   3   4   1        293.48        283.22        18.32 o
   4   4   1        394.21        421.40        30.57 o
   5   4   1          2.69         17.21        10.56 o
   6   4   1          2.49         13.12        15.13 o
   7   4   1         66.04         25.44        25.59 o
  -7   5   1         15.58          2.00         8.95 o
  -6   5   1         28.20         -3.89        22.10 o
  -5   5   1        107.07         96.74        18.83 o
  -4   5   1         79.91         73.93        15.31 o
  -3   5   1         22.85         18.52         8.78 o
  -2   5   1        617.43        548.68        27.37 o
  -1   5   1        675.69        631.69        24.72 o
   0   5   1         14.42          5.61         3.32 o
   1   5   1        422.51        426.75        20.79 o
   2   5   1       1050.45       1040.65        45.98 o
   3   5   1        191.35        171.18        13.24 o
   4   5   1          2.25         -5.08         6.41 o
   5   5   1        348.64        381.26        44.03 o
   6   5   1        273.45        269.48        50.21 o
   7   5   1         12.64        -39.36        39.36 o
  -7   6   1         12.23          1.80        19.58 o
  -6   6   1         34.83         13.33        11.59 o
  -5   6   1        683.73        663.01        47.42 o
  -4   6   1        573.54        611.32        51.25 o
  -3   6   1        641.22        663.47        49.42 o
  -2   6   1        603.15        634.87        31.71 o
  -1   6   1       2158.94       1975.89        53.01 o
   0   6   1         11.53          5.95         4.68 o
   1   6   1       2157.86       2230.54        47.54 o
   2   6   1         94.80         88.98        16.70 o
   3   6   1        337.03        321.06        21.75 o
   4   6   1        124.00        115.20        14.57 o
   5   6   1          3.08         12.34        22.68 o
   6   6   1         75.28         99.89        28.84 o
   7   6   1        368.96        447.63        98.30 o
  -7   7   1          1.71        -16.73        22.51 o
  -6   7   1          5.39        -15.89        15.89 o
  -5   7   1        128.32        123.69        20.19 o
  -4   7   1        621.12        608.06        51.85 o
  -3   7   1       1438.75       1471.29        92.50 o
  -2   7   1       2807.21       3006.81        64.57 o
  -1   7   1        124.16        127.13        12.16 o
   0   7   1        572.96        616.46        29.43 o
   1   7   1       8085.89       8215.57        79.19 o
   2   7   1         57.40         81.80        15.04 o
   3   7   1       1976.69       1970.14        90.74 o
   4   7   1         74.34         58.71        13.75 o
   5   7   1       1134.91       1188.48        81.20 o
   6   7   1        115.49         53.72        45.65 o
   7   7   1          6.83         33.28        29.90 o
  -7   8   1        155.62         97.83        29.32 o
  -6   8   1        194.59        164.73        30.13 o
  -5   8   1        707.85        738.75        50.06 o
  -4   8   1          4.50        -11.66        11.66 o
  -3   8   1          9.88          0.30         6.19 o
  -2   8   1       1863.90       2033.49        47.44 o
  -1   8   1        371.17        364.74        20.58 o
   0   8   1          1.72          3.45         3.16 o
   1   8   1       1640.22       1588.38        35.55 o
   2   8   1        304.68        393.82        33.51 o
   3   8   1          7.56          6.53         4.62 o
   4   8   1        276.29        306.02        34.97 o
   5   8   1         21.84         14.28        16.34 o
   6   8   1         38.29         14.52        15.61 o
   7   8   1        246.65        234.46        83.93 o
  -7   9   1          0.65         -6.99        24.97 o
  -6   9   1          8.82         -8.43        17.63 o
  -5   9   1        653.22        664.44        62.69 o
  -4   9   1        416.30        463.10        47.13 o
  -3   9   1        420.01        529.25        45.57 o
  -2   9   1       3446.93       3830.63        78.89 o
  -1   9   1       2773.13       2886.16        47.45 o
   0   9   1       3531.65       3451.68        54.88 o
   1   9   1        450.42        437.35        18.78 o
   2   9   1       1012.33        947.57        52.69 o
   3   9   1        120.25        113.61        16.72 o
   4   9   1        165.20        194.44        27.80 o
   5   9   1         89.57         55.73        31.83 o
   6   9   1          0.34         16.47        17.38 o
   7   9   1          3.34          2.34        31.69 o
  -7  10   1         13.31         23.06        19.61 o
  -6  10   1        198.00        262.87        38.60 o
  -5  10   1          0.22          7.64         7.85 o
  -4  10   1         22.72          8.42        11.46 o
  -3  10   1        107.52        110.26        20.96 o
  -2  10   1         10.60         -6.90         6.90 o
  -1  10   1        220.24        197.28        12.75 o
   0  10   1        221.73        213.87        14.09 o
   1  10   1       1606.50       1549.29        36.75 o
   2  10   1       1577.37       1663.14        61.22 o
   3  10   1         58.35         39.21         9.11 o
   4  10   1         22.28         18.65         8.96 o
   5  10   1         54.17         31.56        13.10 o
   6  10   1          1.52        -11.39        13.33 o
   7  10   1          8.26         11.70        11.35 o
  -7  11   1         63.38         58.29        23.37 o
  -6  11   1         93.10         71.69        21.18 o
  -5  11   1         19.94         16.51         9.68 o
  -4  11   1         10.01         15.87         8.30 o
  -3  11   1          2.56          4.13         5.99 o
  -2  11   1        285.30        291.53        23.00 o
  -1  11   1        463.08        413.79        19.06 o
   0  11   1       2838.69       2827.35        51.77 o
   1  11   1       1094.68       1090.18        29.09 o
   2  11   1          5.71          2.49         6.76 o
   3  11   1         46.88         38.19        12.47 o
   4  11   1        918.80       1028.64        73.27 o
   5  11   1        487.86        526.88        56.28 o
   6  11   1        228.77        285.93        44.85 o
   7  11   1         39.66         19.56        28.67 o
  -7  12   1        194.49        224.71        53.88 o
  -6  12   1         66.77         72.91        18.80 o
  -5  12   1          3.96          1.99        10.21 o
  -4  12   1          0.92         11.68         8.29 o
  -3  12   1        883.25        920.94        47.11 o
  -2  12   1        342.42        332.30        25.33 o
  -1  12   1         74.66         73.66         7.41 o
   0  12   1        233.63        235.55        13.59 o
   1  12   1        993.69        913.93        31.16 o
   2  12   1       1178.41       1207.51        40.30 o
   3  12   1          1.54          3.84         6.56 o
   4  12   1       1648.17       1787.19        98.02 o
   5  12   1        128.35        116.51        25.74 o
   6  12   1        105.99        136.21        31.85 o
   7  12   1         23.17         -9.34        14.45 o
  -7  13   1          1.24        -13.34        18.94 o
  -6  13   1          1.65        -17.32        17.32 o
  -5  13   1          8.67          4.81         8.56 o
  -4  13   1         56.85         50.94        14.70 o
  -3  13   1         33.94         14.96         9.10 o
  -2  13   1          2.21          8.01         5.80 o
  -1  13   1         60.05         51.59         6.89 o
   0  13   1        522.37        559.64        21.73 o
   1  13   1        767.57        700.43        27.20 o
   2  13   1         14.12          9.01         3.26 o
   3  13   1         79.21         82.61        14.82 o
   4  13   1        199.90        212.73        35.32 o
   5  13   1        142.49        122.36        27.38 o
   6  13   1        190.92        261.08        44.08 o
   7  13   1        148.75        176.66        46.12 o
  -7  14   1         81.88        113.38        42.81 o
  -6  14   1          8.63          2.42        12.93 o
  -5  14   1        276.81        270.61        42.24 o
  -4  14   1         15.95         14.94         7.64 o
  -3  14   1        133.99        159.12        20.03 o
  -2  14   1       1374.60       1488.51        46.43 o
  -1  14   1         60.61         52.21         6.10 o
   0  14   1         59.02         40.84         5.77 o
   1  14   1       1126.45       1003.99        32.27 o
   2  14   1        140.27        106.82        11.82 o
   3  14   1       1467.60       1576.69        68.05 o
   4  14   1        247.11        291.29        39.97 o
   5  14   1        172.41        171.42        39.72 o
   6  14   1          2.71        -20.08        20.08 o
  -7  15   1        121.68         43.20        28.20 o
  -6  15   1         90.48         50.02        19.58 o
  -5  15   1        111.11        133.92        29.54 o
  -4  15   1        396.76        507.89        48.78 o
  -3  15   1         93.61         79.77        12.68 o
  -2  15   1       1368.00       1493.30        50.07 o
  -1  15   1        554.03        452.01        21.14 o
   0  15   1         25.30         24.98         8.91 o
   1  15   1         21.40         17.02         5.74 o
   2  15   1        801.97        808.29        35.20 o
   3  15   1        165.25        141.48        18.46 o
   4  15   1        131.16        156.77        31.00 o
   5  15   1        303.45        314.58        46.04 o
   6  15   1         79.29         91.25        26.10 o
  -7  16   1          1.11         26.00        20.51 o
  -6  16   1          9.25         -3.42        18.73 o
  -5  16   1          2.71          7.50        19.67 o
  -4  16   1        678.10        737.98        65.53 o
  -3  16   1        667.33        714.02        46.45 o
  -2  16   1         57.35         81.53        10.42 o
  -1  16   1         14.78         15.80         4.67 o
   0  16   1       1536.22       1557.21        46.45 o
   1  16   1         31.94         53.55        10.30 o
   2  16   1       1399.75       1407.87        47.99 o
   3  16   1         65.26         64.56        12.18 o
   4  16   1         48.26         60.97        13.90 o
   5  16   1          4.55         -1.28        10.19 o
   6  16   1        137.68        151.22        33.66 o
  -6  17   1         92.86         65.17        20.66 o
  -5  17   1        284.11        300.47        46.59 o
  -4  17   1        201.91        204.72        34.67 o
  -3  17   1        583.95        618.48        39.46 o
  -2  17   1         11.63         14.96         5.26 o
  -1  17   1        156.11        152.44        13.11 o
   0  17   1         53.51         59.98         8.80 o
   1  17   1        330.21        315.88        25.38 o
   2  17   1        138.03        161.10        16.00 o
   3  17   1        161.36        170.74        21.64 o
   4  17   1         98.49         76.78        19.32 o
   5  17   1         53.42         45.56        16.19 o
   6  17   1          7.06         23.82        13.07 o
  -6  18   1         56.41         35.84        17.01 o
  -5  18   1         24.97         -2.75        16.16 o
  -4  18   1        603.36        615.53        60.72 o
  -3  18   1          3.67         -6.58         7.55 o
  -2  18   1         23.01         16.81         5.20 o
  -1  18   1        169.84        182.51        14.41 o
   0  18   1        821.17        874.90        36.77 o
   1  18   1        165.57        158.03        20.39 o
   2  18   1          8.99          5.23         3.62 o
   3  18   1       1017.77       1022.93        53.31 o
   4  18   1          8.68          3.34         8.21 o
   5  18   1        149.09        201.02        33.54 o
   6  18   1          0.89          9.85        16.91 o
  -6  19   1        278.90        347.63        52.88 o
  -5  19   1        138.00        127.32        31.56 o
  -4  19   1        123.83        116.06        22.56 o
  -3  19   1         37.84         18.21         8.55 o
  -2  19   1         55.70         59.99         9.53 o
  -1  19   1         42.57         36.68         5.69 o
   0  19   1        190.64        175.96        16.42 o
   1  19   1        845.09        850.20        50.05 o
   2  19   1        126.00        103.06        13.30 o
   3  19   1        722.53        721.21        45.66 o
   4  19   1        328.35        347.67        40.54 o
   5  19   1          0.80         15.22        11.07 o
   6  19   1          0.55         12.88        14.07 o
  -6  20   1          3.08         -3.88        15.20 o
  -5  20   1          0.27         10.73        12.80 o
  -4  20   1        333.97        314.27        37.07 o
  -3  20   1         59.71         41.46         7.00 o
  -2  20   1          5.49          5.68         7.29 o
  -1  20   1        128.19        126.05        12.34 o
   0  20   1        512.63        483.34        28.46 o
   1  20   1        331.91        310.35        26.56 o
   2  20   1         48.78         39.16         7.81 o
   3  20   1       2039.88       2246.44        81.61 o
   4  20   1         93.20         62.20        16.35 o
   5  20   1        540.30        560.47        58.61 o
   6  20   1          5.11          2.78        10.99 o
  -6  21   1          0.55          9.09        26.25 o
  -5  21   1         71.57         57.09        16.65 o
  -4  21   1         37.36         51.76        15.17 o
  -3  21   1        815.60        885.20        50.29 o
  -2  21   1        941.83        957.30        39.31 o
  -1  21   1        497.32        458.02        24.10 o
   0  21   1         23.12         28.41         7.16 o
   1  21   1        161.70        131.78        17.60 o
   2  21   1         30.59         24.25         8.76 o
   3  21   1        282.87        292.07        28.21 o
   4  21   1        332.08        323.79        39.98 o
   5  21   1         41.38         48.90        18.25 o
   6  21   1         10.12        -10.74        18.02 o
  -6  22   1        208.52        353.92        67.92 o
  -5  22   1          3.25         15.56        18.36 o
  -4  22   1          0.09         -0.61        10.42 o
  -3  22   1          7.09         -2.84        12.54 o
  -2  22   1         57.48         54.26         9.90 o
  -1  22   1        185.35        186.31        15.26 o
   0  22   1          4.82          7.80         7.92 o
   1  22   1        499.20        500.16        36.19 o
   2  22   1         55.55         64.81        15.00 o
   3  22   1         14.47          4.56        10.93 o
   4  22   1        128.80         55.58        29.59 o
   5  22   1          0.44          2.34        18.14 o
   6  22   1          1.44         12.35        23.07 o
  -6  23   1         46.70         50.26        36.01 o
  -5  23   1         11.22         19.08        27.66 o
  -4  23   1        357.19        368.42        61.01 o
  -3  23   1          0.43          5.99        10.79 o
  -2  23   1        104.01         91.21        12.75 o
  -1  23   1          2.38          3.67         4.32 o
   0  23   1         43.76         51.28        11.12 o
   1  23   1       1244.88       1217.39        57.60 o
   2  23   1          0.55         -1.20         6.41 o
   3  23   1       1712.77       1903.22        90.57 o
   4  23   1         93.79         91.47        22.45 o
   5  23   1         67.23         89.93        22.85 o
  -5  24   1          6.75         -8.22         8.22 o
  -4  24   1        161.67        199.41        57.24 o
  -3  24   1         14.25         35.14        16.09 o
  -2  24   1        371.37        365.01        33.02 o
  -1  24   1          8.30          6.18         5.63 o
   0  24   1        396.17        392.69        31.94 o
   1  24   1         91.26         97.07        14.53 o
   2  24   1        586.52        605.70        42.97 o
   3  24   1         69.53         56.96        14.10 o
   4  24   1        177.19        205.55        40.19 o
   5  24   1         42.59          5.74        24.86 o
  -5  25   1         17.14         53.85        27.61 o
  -4  25   1         32.84          5.77        15.77 o
  -3  25   1         32.42         32.53        10.47 o
  -2  25   1        510.74        516.08        48.62 o
  -1  25   1         33.41         43.57        12.84 o
   0  25   1        296.95        263.01        32.64 o
   1  25   1          2.00          1.62         6.57 o
   2  25   1        262.50        252.16        27.90 o
   3  25   1         91.49         68.81        17.69 o
   4  25   1         57.55         50.47        18.63 o
   5  25   1        110.43        130.46        37.04 o
  -5  26   1          4.40          6.95        24.54 o
  -4  26   1          5.55         28.46        27.37 o
  -3  26   1        221.59        186.18        34.18 o
  -2  26   1         77.01         82.98        21.36 o
  -1  26   1         12.44         18.29        11.26 o
   0  26   1       1132.07       1085.62        68.32 o
   1  26   1        139.41        141.74        19.61 o
   2  26   1         10.20         16.87        12.82 o
   3  26   1         35.66         34.83        15.94 o
   4  26   1          6.71         25.41        19.57 o
   5  26   1         20.08          4.14        28.90 o
  -5  27   1          3.07          5.03        10.02 o
  -4  27   1         27.92         24.34        21.43 o
  -3  27   1         22.68         40.21        22.09 o
  -2  27   1         72.17         60.16        17.68 o
  -1  27   1         33.31         25.63         8.48 o
   0  27   1        235.86        259.34        32.45 o
   1  27   1       1177.85       1168.12        71.78 o
   2  27   1        540.85        570.35        44.96 o
   3  27   1          7.90          8.37        21.03 o
   4  27   1         21.31        -13.13        19.20 o
   5  27   1          4.64          5.28        14.00 o
  -5  28   1         10.86         27.52        14.59 o
  -4  28   1         18.97         58.65        29.86 o
  -3  28   1         65.43         54.25        19.03 o
  -2  28   1         53.17         58.00        19.21 o
  -1  28   1        570.48        587.51        53.00 o
   0  28   1        239.69        215.15        31.76 o
   1  28   1         19.08         14.04        10.39 o
   2  28   1          6.54         19.45        18.67 o
   3  28   1          5.41        -31.20        31.20 o
   4  28   1         81.06        111.50        35.64 o
  -4  29   1         82.82         89.56        49.58 o
  -3  29   1        298.15        422.35        64.99 o
  -2  29   1         17.40         -1.47        14.18 o
  -1  29   1        104.36        121.58        24.68 o
   0  29   1        154.79        153.33        26.52 o
   1  29   1        800.83        807.26        75.00 o
   2  29   1         22.88         13.15        16.64 o
   3  29   1         28.47         11.28        31.58 o
   4  29   1         50.18         25.48        27.36 o
  -4  30   1         14.25         70.41        36.95 o
  -3  30   1         10.21         -6.45        24.00 o
  -2  30   1         49.40         -1.51        19.48 o
  -1  30   1        141.90        131.55        25.69 o
   0  30   1          6.73          0.97        16.06 o
   1  30   1         34.88         20.43        16.84 o
   2  30   1         11.73          6.66        23.11 o
   3  30   1          7.03         39.78        26.91 o
   4  30   1         20.54         64.09        36.83 o
  -4  31   1        184.29        344.44        88.97 o
  -3  31   1          6.38          7.60        11.69 o
  -2  31   1         12.87          7.79        15.03 o
  -1  31   1          1.21         12.92         9.85 o
   0  31   1        170.58        186.02        38.14 o
   1  31   1        156.73        125.51        30.85 o
   2  31   1         17.96          9.64        16.37 o
   3  31   1        114.24        115.25       104.08 o
   4  31   1         18.36         20.69        24.02 o
  -4  32   1        141.53        135.73        56.65 o
  -3  32   1          9.69         10.16        32.38 o
  -2  32   1         32.18         71.18        25.61 o
  -1  32   1          2.73        -24.37        24.37 o
   0  32   1          9.11          9.29        13.43 o
   1  32   1        125.84        147.45        34.49 o
   2  32   1         57.85         71.75        27.23 o
   3  32   1         66.21         79.63        39.91 o
  -3  33   1          1.29         13.16        62.87 o
  -2  33   1          1.02          2.82        22.89 o
  -1  33   1          2.66         19.60        18.49 o
   0  33   1         87.16         93.46        31.36 o
   1  33   1        131.40        111.75        45.07 o
   2  33   1         48.91         57.27        27.74 o
   3  33   1         30.92         29.52        28.96 o
  -3  34   1          0.44        -17.18        17.48 o
  -2  34   1          6.71         23.43        22.47 o
  -1  34   1        109.38        132.26        35.10 o
   0  34   1         16.40         -9.88        18.83 o
   1  34   1          0.12         12.44        22.20 o
   2  34   1         67.26         38.56        28.53 o
   3  34   1         12.60         25.14        30.36 o
  -2  35   1         46.34         44.29        23.91 o
  -1  35   1         45.66         30.51        19.78 o
   0  35   1          2.48         18.67        23.04 o
   1  35   1         51.83         60.24        23.09 o
   2  35   1          5.83         66.15        34.64 o
  -2  36   1         74.95         92.98        27.16 o
  -1  36   1          3.23         24.26        20.82 o
   0  36   1        515.10        676.72        78.61 o
   1  36   1         22.22         21.70        27.89 o
  -1  37   1        118.44        130.09        24.09 o
   0  37   1        167.23        198.18        38.78 o
  -6   0   2        339.44        348.46        65.10 o
  -4   0   2        777.51        781.11        68.52 o
  -2   0   2        759.57        637.72        59.50 o
   0   0   2        707.30        596.87        75.64 o
   2   0   2       2232.54       2433.63       119.54 o
   4   0   2        856.28        886.14        81.82 o
   6   0   2         37.30         22.00        26.51 o
  -7   1   2        298.17        305.14        85.65 o
  -6   1   2         60.59         75.17        24.23 o
  -5   1   2          3.59        -10.37        10.37 o
  -4   1   2         30.75         27.54         6.51 o
  -3   1   2        641.93        621.34        69.62 o
  -2   1   2          1.39          9.31        11.80 o
  -1   1   2       4353.87       4218.06       124.49 o
   0   1   2      31377.21      31957.76       429.92 o
   1   1   2       2787.97       2909.22        72.39 o
   2   1   2       1826.63       1707.62        54.72 o
   3   1   2        170.73        207.25        22.09 o
   4   1   2         11.63          8.42         5.14 o
   5   1   2         54.71         57.76        17.57 o
   6   1   2        582.45        678.59       108.36 o
   7   1   2         30.28         57.71        39.13 o
  -7   2   2         16.53        -21.05        21.05 o
  -6   2   2        946.37        978.30        77.86 o
  -5   2   2        245.68        262.66        24.56 o
  -4   2   2         96.88        128.54        18.76 o
  -3   2   2       1159.36       1047.52        90.66 o
  -2   2   2         32.47         16.51        15.67 o
  -1   2   2       1143.35       1037.01        40.77 o
   0   2   2       1638.78       1586.25        42.66 o
   1   2   2      14462.54      14880.74       387.00 o
   2   2   2        386.60        380.81        25.61 o
   3   2   2         11.37          4.19         4.20 o
   4   2   2        324.10        303.43        29.26 o
   5   2   2          9.81         21.23         9.03 o
   6   2   2          2.31          9.41        52.95 o
   7   2   2         40.17         61.47        35.47 o
  -7   3   2        218.48        199.36        69.22 o
  -6   3   2         29.13         16.38        13.05 o
  -5   3   2        153.54        116.42        21.71 o
  -4   3   2         78.63         86.21        14.14 o
  -3   3   2         23.41         35.49        17.38 o
  -2   3   2        189.83        160.98        24.05 o
  -1   3   2       2666.76       2688.71        67.79 o
   0   3   2       6100.27       6178.41        69.65 o
   1   3   2        267.73        255.68        20.13 o
   2   3   2       1533.26       1461.25        61.61 o
   3   3   2        109.47        129.48        16.85 o
   4   3   2         31.92         28.78         9.32 o
   5   3   2         39.29         34.96         7.92 o
   6   3   2        150.84        192.22        58.80 o
   7   3   2         52.70         36.93        28.76 o
  -7   4   2        161.86        152.19        42.23 o
  -6   4   2        398.91        393.88        61.98 o
  -5   4   2        613.21        607.60        54.78 o
  -4   4   2          5.61         14.87         6.37 o
  -3   4   2         55.57         30.82        12.12 o
  -2   4   2       1121.25       1057.86        62.82 o
  -1   4   2       3616.54       3949.80        67.29 o
   0   4   2       1682.77       1531.92        39.41 o
   1   4   2       9251.92       9320.17       271.63 o
   2   4   2        213.62        225.45        18.79 o
   3   4   2         28.73         34.73        14.23 o
   4   4   2        114.12        106.13        16.60 o
   5   4   2       1066.65       1229.00        81.55 o
   6   4   2         10.89          3.81         9.80 o
   7   4   2        196.31        254.18        75.96 o
  -7   5   2         45.86         58.11        27.85 o
  -6   5   2        356.06        390.04        63.64 o
  -5   5   2         69.96         57.21        17.06 o
  -4   5   2         16.52          2.37         9.41 o
  -3   5   2         63.39         33.26        24.80 o
  -2   5   2        127.71        145.69        23.31 o
  -1   5   2       5874.31       6246.49       111.22 o
   0   5   2       3600.43       3494.46        49.89 o
   1   5   2       6010.77       6262.96       142.21 o
   2   5   2        801.21        803.23        35.08 o
   3   5   2        613.69        559.70        45.40 o
   4   5   2        328.18        357.13        40.13 o
   5   5   2        275.16        280.55        41.16 o
   6   5   2         15.20         21.79        13.81 o
   7   5   2         60.67         71.68        47.54 o
  -7   6   2         64.84         57.87        29.66 o
  -6   6   2         15.00         16.30        18.32 o
  -5   6   2        927.24        871.69        68.76 o
  -4   6   2        125.12         77.91        22.42 o
  -3   6   2          0.77         -2.05         6.02 o
  -2   6   2       4352.57       4619.39       137.87 o
  -1   6   2        109.01         89.05        11.31 o
   0   6   2        115.67        112.02         8.42 o
   1   6   2       3519.89       3918.77        81.36 o
   2   6   2        284.22        289.83        20.55 o
   3   6   2         83.43         70.47        17.34 o
   4   6   2         60.94         58.84        18.22 o
   5   6   2         86.01         76.98        20.22 o
   6   6   2         58.09         70.25        25.85 o
   7   6   2          9.97          1.49        21.62 o
  -7   7   2          0.15         21.93        26.32 o
  -6   7   2        890.96        855.50        73.80 o
  -5   7   2         54.98         54.14        16.34 o
  -4   7   2          2.77          1.56        10.96 o
  -3   7   2         30.85         24.62        30.21 o
  -2   7   2        582.60        586.08        47.00 o
  -1   7   2         38.14         28.75         5.09 o
   0   7   2        257.24        246.52        11.77 o
   1   7   2        722.03        784.36        36.99 o
   2   7   2         19.91         24.82         8.53 o
   3   7   2         51.09         42.40        12.71 o
   4   7   2          1.76         -8.05         9.40 o
   5   7   2        110.71        105.43        21.68 o
   6   7   2         88.65         63.39        67.98 o
   7   7   2          9.72        -10.68        41.74 o
  -7   8   2          5.29          4.34        17.48 o
  -6   8   2         83.42         55.04        26.48 o
  -5   8   2        409.22        408.40        49.30 o
  -4   8   2        108.13        107.11        23.26 o
  -3   8   2         11.33         14.33        11.08 o
  -2   8   2        614.36        671.81        44.72 o
  -1   8   2        854.41        851.89        32.79 o
   0   8   2         37.64         33.20         3.61 o
   1   8   2        162.92        158.56        16.42 o
   2   8   2        814.25        866.44        46.56 o
   3   8   2         91.70        111.85        20.72 o
   4   8   2          4.52          2.36        15.01 o
   5   8   2        298.81        360.89        46.04 o
   6   8   2         36.61         45.81        19.65 o
   7   8   2        107.96        154.45        55.47 o
  -7   9   2          3.94         12.34        30.36 o
  -6   9   2        404.06        399.77        53.19 o
  -5   9   2        196.59        168.63        31.67 o
  -4   9   2         14.52         -7.81        15.45 o
  -3   9   2        368.44        383.12        45.27 o
  -2   9   2        332.10        302.79        27.62 o
  -1   9   2       2785.53       2798.84       100.86 o
   0   9   2       1279.54       1235.72        39.83 o
   1   9   2      10228.15      11095.23       140.60 o
   2   9   2       1304.81       1332.90        58.08 o
   3   9   2         40.36         24.34        15.32 o
   4   9   2         26.46         19.16        12.06 o
   5   9   2        229.66        253.18        39.87 o
   6   9   2        313.89        416.07        68.64 o
   7   9   2         27.77         37.53        19.30 o
  -7  10   2         80.66         98.00        27.40 o
  -6  10   2         13.11         17.64        13.04 o
  -5  10   2        129.73         71.07        21.19 o
  -4  10   2          0.30          0.28         8.63 o
  -3  10   2          0.08        -14.31        14.31 o
  -2  10   2       4532.18       5133.07       178.71 o
  -1  10   2        817.60        865.79        41.33 o
   0  10   2        682.00        652.84        20.57 o
   1  10   2       1778.79       1940.77        49.94 o
   2  10   2       1132.66       1080.72        54.26 o
   3  10   2          2.79          1.24         6.78 o
   4  10   2         31.96         52.75        14.94 o
   5  10   2        110.19         77.87        37.14 o
   6  10   2         81.73         54.22        20.30 o
   7  10   2          2.27        -38.37        38.40 o
  -7  11   2         22.49         30.29        19.02 o
  -6  11   2          2.49         40.34        17.29 o
  -5  11   2          0.01          5.72        16.56 o
  -4  11   2        335.95        367.51        44.53 o
  -3  11   2        613.15        581.90        50.40 o
  -2  11   2        727.38        751.87        45.97 o
  -1  11   2       5421.88       5496.57       111.47 o
   0  11   2        528.70        464.06        16.96 o
   1  11   2       1280.15       1330.97        40.69 o
   2  11   2       5076.49       5338.25       226.42 o
   3  11   2        548.26        536.05        42.82 o
   4  11   2        832.19        848.54        67.68 o
   5  11   2         12.76          7.00         9.95 o
   6  11   2        171.89        209.20        37.63 o
   7  11   2          0.42          5.57        18.98 o
  -7  12   2         28.35         16.40        26.03 o
  -6  12   2         78.63         90.54        30.59 o
  -5  12   2         38.45          3.58         8.80 o
  -4  12   2         68.85         75.15        19.00 o
  -3  12   2        190.99        176.42        22.18 o
  -2  12   2        509.25        534.41        39.40 o
  -1  12   2         15.58         10.97         5.33 o
   0  12   2        262.80        230.64        14.31 o
   1  12   2       4155.44       4305.70        66.59 o
   2  12   2        355.87        397.30        24.35 o
   3  12   2        154.59        151.18        22.09 o
   4  12   2        387.02        369.04        44.87 o
   5  12   2         77.49         73.68        20.68 o
   6  12   2         30.84         -8.91        14.39 o
  -7  13   2         57.73        107.99        45.54 o
  -6  13   2          1.08         16.91        13.08 o
  -5  13   2        321.45        318.03        47.75 o
  -4  13   2         12.16         12.00         8.16 o
  -3  13   2        324.14        288.26        27.26 o
  -2  13   2         67.16         93.98        13.99 o
  -1  13   2         31.07         39.28         7.71 o
   0  13   2         93.37         83.51         9.78 o
   1  13   2       3412.24       3556.77        79.74 o
   2  13   2        444.65        480.78        28.00 o
   3  13   2        133.90        148.96        22.48 o
   4  13   2        134.22        132.14        22.57 o
   5  13   2        151.83        160.36        32.00 o
   6  13   2         48.66          6.48        25.10 o
  -7  14   2         48.62         45.76        33.34 o
  -6  14   2         29.89         22.34        16.95 o
  -5  14   2         18.29         32.62        13.84 o
  -4  14   2         54.48         50.23        14.10 o
  -3  14   2        112.55         59.51        19.99 o
  -2  14   2         92.67         99.15        14.65 o
  -1  14   2         12.94         13.03         5.22 o
   0  14   2         24.83         32.15         5.29 o
   1  14   2        469.31        443.00        24.43 o
   2  14   2        235.20        245.98        20.68 o
   3  14   2        294.63        276.32        31.91 o
   4  14   2        226.18        183.60        27.70 o
   5  14   2        186.07        269.52        42.91 o
   6  14   2          7.45         -7.63        17.80 o
  -7  15   2          0.21          3.33        22.64 o
  -6  15   2          9.22          8.96        12.49 o
  -5  15   2        194.66        188.26        36.60 o
  -4  15   2        159.98        138.64        25.97 o
  -3  15   2         56.98         33.07        11.67 o
  -2  15   2         27.75         35.85         7.31 o
  -1  15   2       1131.36       1170.15        47.62 o
   0  15   2         80.52         77.77         9.98 o
   1  15   2        278.82        227.36        21.37 o
   2  15   2        340.98        320.41        23.80 o
   3  15   2         88.57         88.51        15.85 o
   4  15   2        954.65       1027.24        68.75 o
   5  15   2        219.66        242.37        37.44 o
   6  15   2          1.28         -2.61        11.42 o
  -7  16   2         21.69         36.53        61.70 o
  -6  16   2          9.70         27.45        13.85 o
  -5  16   2        113.23         85.03        21.72 o
  -4  16   2        789.51        821.23        70.74 o
  -3  16   2        183.88        181.21        22.74 o
  -2  16   2         17.91         18.50         4.32 o
  -1  16   2       1779.45       1780.85        49.38 o
   0  16   2         31.87         42.57         7.20 o
   1  16   2       1206.14       1223.02        65.42 o
   2  16   2        388.76        388.16        27.06 o
   3  16   2        328.23        327.43        30.96 o
   4  16   2        217.13        255.04        34.37 o
   5  16   2         84.85        145.63        28.05 o
   6  16   2         20.90          7.74        13.67 o
  -6  17   2        101.50        136.89        35.58 o
  -5  17   2        265.16        215.83        34.52 o
  -4  17   2         95.58        101.50        20.18 o
  -3  17   2        803.31        929.43        53.20 o
  -2  17   2         48.52         37.36         6.21 o
  -1  17   2       1239.80       1326.33        42.76 o
   0  17   2       1848.30       1855.77        49.05 o
   1  17   2          1.86          7.59        10.90 o
   2  17   2          8.21          2.82         5.65 o
   3  17   2          0.07         -0.55         7.94 o
   4  17   2        602.35        605.97        54.73 o
   5  17   2         22.32         21.22        13.21 o
   6  17   2         59.74         48.00        23.88 o
  -6  18   2          0.02          6.17        22.37 o
  -5  18   2        113.04        103.90        38.11 o
  -4  18   2        268.71        286.93        37.81 o
  -3  18   2        331.22        331.90        26.68 o
  -2  18   2        129.81        136.19        13.50 o
  -1  18   2       1445.16       1399.11        48.76 o
   0  18   2       1301.81       1252.28        40.81 o
   1  18   2       1100.85       1113.23        52.65 o
   2  18   2          5.35          4.17         6.41 o
   3  18   2        578.40        632.13        43.86 o
   4  18   2        127.07        143.40        26.01 o
   5  18   2          3.79          5.45        18.32 o
   6  18   2          2.72         -9.72        20.75 o
  -6  19   2         15.88          1.05        21.32 o
  -5  19   2          8.01         18.27        16.41 o
  -4  19   2        245.92        232.87        34.09 o
  -3  19   2         25.65         23.69         5.22 o
  -2  19   2        327.34        294.56        24.65 o
  -1  19   2        404.23        419.30        26.40 o
   0  19   2          2.30         14.27         4.71 o
   1  19   2        170.65        167.77        20.41 o
   2  19   2         44.34         34.64         9.00 o
   3  19   2        303.33        351.21        32.55 o
   4  19   2        316.34        334.81        39.89 o
   5  19   2         75.23         70.87        18.53 o
   6  19   2         62.79         39.79        22.73 o
  -6  20   2        282.02        336.36        54.42 o
  -5  20   2         18.64         29.30        13.09 o
  -4  20   2        328.79        315.99        36.84 o
  -3  20   2        500.12        502.43        35.15 o
  -2  20   2         41.04         34.53         4.56 o
  -1  20   2         30.80         20.60         6.93 o
   0  20   2        642.98        607.47        29.70 o
   1  20   2        972.20       1003.40        52.18 o
   2  20   2         40.85         36.65         7.43 o
   3  20   2        604.03        577.24        41.97 o
   4  20   2         14.70         18.24        11.31 o
   5  20   2         42.01         35.31        11.71 o
   6  20   2         31.19         29.54        22.48 o
  -6  21   2         13.37         26.57        25.87 o
  -5  21   2         84.59         76.42        22.91 o
  -4  21   2          0.08         15.82        11.24 o
  -3  21   2        364.36        382.03        31.98 o
  -2  21   2        477.61        492.09        33.66 o
  -1  21   2        576.65        562.87        30.28 o
   0  21   2         10.25          5.82         5.04 o
   1  21   2         19.02         13.72         6.91 o
   2  21   2        165.34        162.35        21.63 o
   3  21   2         55.36         63.50        12.90 o
   4  21   2        296.74        304.39        39.01 o
   5  21   2         76.03         69.22        10.76 o
   6  21   2          0.01        -14.39        14.39 o
  -6  22   2        113.83        149.97        43.27 o
  -5  22   2         77.46         52.90        26.28 o
  -4  22   2          2.31         12.82         8.82 o
  -3  22   2        981.92       1037.26        63.82 o
  -2  22   2        964.00       1012.71        49.41 o
  -1  22   2         24.51         14.09         9.38 o
   0  22   2         11.31          6.05         8.69 o
   1  22   2         10.55         10.06         5.63 o
   2  22   2         14.63         16.63         7.78 o
   3  22   2         91.28         84.56        18.97 o
   4  22   2         55.07         52.65        17.28 o
   5  22   2          5.16         -8.42        16.88 o
  -6  23   2         20.45         10.58        20.85 o
  -5  23   2        163.94        169.67        44.50 o
  -4  23   2         15.45          4.91         9.85 o
  -3  23   2        152.93        140.16        23.36 o
  -2  23   2        555.21        607.97        38.50 o
  -1  23   2          7.85          0.65         8.58 o
   0  23   2        328.31        356.83        32.35 o
   1  23   2         69.39         41.96        11.99 o
   2  23   2         77.95         58.20        18.70 o
   3  23   2          7.04          5.39         5.32 o
   4  23   2          7.60        -12.61        12.61 o
   5  23   2          0.52         -9.80        20.11 o
  -5  24   2        232.45        384.59        66.19 o
  -4  24   2        187.47        215.07        45.92 o
  -3  24   2         18.71          6.29         6.91 o
  -2  24   2        584.50        583.57        43.64 o
  -1  24   2        122.78        108.11        17.40 o
   0  24   2        490.95        489.18        39.05 o
   1  24   2        134.69        150.81        20.78 o
   2  24   2       1266.93       1256.14        71.56 o
   3  24   2        232.67        259.68        35.99 o
   4  24   2         50.60         53.27        22.36 o
   5  24   2        104.58        119.32        32.45 o
  -5  25   2        147.51         80.97        54.75 o
  -4  25   2          0.19        -14.92        17.61 o
  -3  25   2        399.94        394.31        46.58 o
  -2  25   2         91.60         89.14        16.06 o
  -1  25   2       1009.10       1098.79        60.31 o
   0  25   2          7.12         13.33         9.28 o
   1  25   2         49.37         40.13        10.69 o
   2  25   2         39.65         32.72        13.20 o
   3  25   2         47.34         85.34        18.54 o
   4  25   2        106.03        134.85        32.52 o
   5  25   2         86.26         70.58        27.75 o
  -5  26   2        276.98        329.25        64.29 o
  -4  26   2        174.74        174.25        53.98 o
  -3  26   2          1.06        -21.17        21.17 o
  -2  26   2        400.26        447.92        47.31 o
  -1  26   2        493.79        487.96        40.72 o
   0  26   2        315.99        319.58        32.83 o
   1  26   2        310.76        235.94        27.53 o
   2  26   2         31.30         10.96         9.84 o
   3  26   2          5.63          2.43         7.39 o
   4  26   2         40.98         38.18        16.21 o
   5  26   2        187.06        294.10        52.00 o
  -5  27   2          3.56         56.29        19.87 o
  -4  27   2         43.07          3.11        23.64 o
  -3  27   2          1.85         -1.96        21.20 o
  -2  27   2        126.93        144.96        25.29 o
  -1  27   2        250.73        248.14        35.21 o
   0  27   2          9.37         -4.76         9.89 o
   1  27   2          1.84         -7.64         9.07 o
   2  27   2         79.08         43.08        21.48 o
   3  27   2          5.96         -1.12        10.08 o
   4  27   2         80.91         50.41        23.46 o
  -5  28   2         26.77         28.61        59.28 o
  -4  28   2        230.97        338.59        81.30 o
  -3  28   2        135.98        177.74        43.17 o
  -2  28   2          4.69         18.20         9.12 o
  -1  28   2          1.56         -0.88        18.12 o
   0  28   2        614.41        560.28        53.09 o
   1  28   2         24.20         36.45        11.29 o
   2  28   2        484.19        520.73        51.35 o
   3  28   2          5.32         -8.13        35.44 o
   4  28   2         93.73         34.15        29.55 o
  -4  29   2          0.72        -29.24        29.24 o
  -3  29   2         43.41         66.54        41.25 o
  -2  29   2        164.47        189.57        33.14 o
  -1  29   2         14.07         12.92        10.25 o
   0  29   2         67.30         29.16        13.56 o
   1  29   2        514.56        548.45        52.62 o
   2  29   2         27.52         17.44        20.26 o
   3  29   2         15.57         41.42        32.47 o
   4  29   2          1.41         16.72        33.78 o
  -4  30   2        229.55        305.28        80.90 o
  -3  30   2         49.84         69.51        30.32 o
  -2  30   2         19.40          8.52        10.41 o
  -1  30   2         50.94         20.81        11.04 o
   0  30   2        103.60        124.90        25.97 o
   1  30   2          0.05          5.40        20.74 o
   2  30   2         14.51         28.48        13.80 o
   3  30   2          8.53        -31.72        31.72 o
   4  30   2         22.41         41.75        34.82 o
  -4  31   2         67.34         83.66       102.24 o
  -3  31   2         60.57         63.53        33.66 o
  -2  31   2        110.66        105.68        19.55 o
  -1  31   2         28.97         44.06        17.32 o
   0  31   2         36.64         41.71        19.97 o
   1  31   2         14.23         38.44        17.07 o
   2  31   2        107.52        163.32        42.26 o
   3  31   2          0.00         15.99        18.64 o
  -3  32   2         84.26         66.34        39.62 o
  -2  32   2          9.60         24.75        16.65 o
  -1  32   2         37.01         35.55        16.58 o
   0  32   2         19.35          1.50        12.31 o
   1  32   2         39.77         27.22        18.02 o
   2  32   2         19.31          1.73        41.35 o
   3  32   2          1.57        -21.10        26.76 o
  -3  33   2          3.56         25.92        31.97 o
  -2  33   2          3.35         22.83        11.32 o
  -1  33   2         85.14         94.98        27.57 o
   0  33   2          0.38        -12.15        17.17 o
   1  33   2        145.41        163.78        34.99 o
   2  33   2         47.10         19.03        14.70 o
   3  33   2        109.46        173.23        60.31 o
  -3  34   2         18.38         28.77        17.10 o
  -2  34   2         73.55         31.49        44.90 o
  -1  34   2          5.39         11.41        12.35 o
   0  34   2         67.53        116.07        31.02 o
   1  34   2         11.11         10.84        14.16 o
   2  34   2         14.89         39.28        26.77 o
  -2  35   2         39.88         27.75        28.30 o
  -1  35   2        231.80        305.42        50.46 o
   0  35   2         88.65         40.64        18.79 o
   1  35   2          9.87         16.83        13.34 o
   2  35   2        153.15        180.87        61.29 o
  -1  36   2          5.86         -4.19        14.72 o
   0  36   2          4.38         13.04        11.83 o
   1  36   2         52.30         66.77        26.85 o
  -7   0   3        122.21        170.84        72.81 o
  -5   0   3        529.35        456.48        59.64 o
  -3   0   3          1.76         30.39        28.74 o
  -1   0   3       8416.38       8258.36       186.49 o
   1   0   3       5826.60       5674.68       163.59 o
   3   0   3       1214.44       1179.64        88.94 o
   5   0   3        340.13        411.74        73.57 o
   7   0   3         11.57         28.27        31.10 o
  -7   1   3        121.79        151.65        54.55 o
  -6   1   3          8.41          8.42         8.64 o
  -5   1   3         75.01         77.34        17.95 o
  -4   1   3        339.20        304.09        89.05 o
  -3   1   3        845.42        974.19        89.52 o
  -2   1   3        217.64        198.65        24.14 o
  -1   1   3         99.05         93.79        22.33 o
   0   1   3       2834.68       2768.15        72.15 o
   1   1   3        761.56        771.80        43.49 o
   2   1   3        969.36        927.53        61.82 o
   3   1   3         83.62         92.19        17.53 o
   4   1   3         32.09         57.04        17.48 o
   5   1   3        156.69        171.96        35.28 o
   6   1   3        106.44        121.01        76.61 o
   7   1   3         29.49         46.31        35.59 o
  -7   2   3         30.35         18.93        23.97 o
  -6   2   3         34.39         33.42        21.06 o
  -5   2   3        519.91        523.30        55.44 o
  -4   2   3          0.15          7.32        12.07 o
  -3   2   3        681.10        723.16        62.41 o
  -2   2   3        304.83        335.62        31.12 o
  -1   2   3       6388.57       6127.86       110.54 o
   0   2   3       6183.17       5665.05       104.00 o
   1   2   3       2485.78       2357.76        75.40 o
   2   2   3      12277.40      12812.66       198.68 o
   3   2   3        274.04        303.31        33.80 o
   4   2   3         31.68         16.59        11.03 o
   5   2   3        652.84        648.24        73.14 o
   6   2   3        852.16        813.62       122.24 o
   7   2   3         27.75         67.78        37.55 o
  -7   3   3         39.98         31.01        23.13 o
  -6   3   3          8.74          1.96        16.49 o
  -5   3   3        109.16         91.11        19.03 o
  -4   3   3         38.70         10.91        21.20 o
  -3   3   3        944.43       1004.22        74.45 o
  -2   3   3         23.66         28.99         7.79 o
  -1   3   3        989.66       1074.03        66.12 o
   0   3   3        427.92        359.16        25.96 o
   1   3   3        300.39        303.69        22.46 o
   2   3   3        686.07        828.54        51.04 o
   3   3   3          2.60         -2.45         8.47 o
   4   3   3         89.68        123.62        21.77 o
   5   3   3         24.17         15.89        15.39 o
   6   3   3          0.42         15.27        19.17 o
   7   3   3          4.82        -27.24        29.23 o
  -7   4   3        113.25         99.49        31.04 o
  -6   4   3        971.04        931.70        98.73 o
  -5   4   3        248.88        249.65        42.96 o
  -4   4   3        643.50        634.48        84.51 o
  -3   4   3         15.57         13.15         9.79 o
  -2   4   3       1587.77       1772.04        71.46 o
  -1   4   3        614.36        606.80        32.19 o
   0   4   3       3515.11       3362.03        72.33 o
   1   4   3       1923.18       1962.67        64.10 o
   2   4   3       1692.73       1736.49        67.14 o
   3   4   3         60.69         57.16        14.09 o
   4   4   3         10.36          9.44        14.69 o
   5   4   3        393.61        440.02        52.08 o
   6   4   3          6.44        -25.77        27.97 o
   7   4   3         13.12          0.84        36.66 o
  -7   5   3         17.29         16.10        20.11 o
  -6   5   3          8.25         -2.08        16.60 o
  -5   5   3        131.38        157.87        40.71 o
  -4   5   3        667.52        591.22       123.21 o
  -3   5   3       3277.37       3611.71       142.88 o
  -2   5   3         72.52         72.69        14.29 o
  -1   5   3          7.67         10.92         4.79 o
   0   5   3       2184.85       2167.34        57.67 o
   1   5   3        418.17        415.82        30.17 o
   2   5   3        391.82        417.24        32.92 o
   3   5   3        809.03        875.86        59.83 o
   4   5   3        274.49        297.20        38.64 o
   5   5   3         36.43         52.67        19.10 o
   6   5   3          3.23         -4.50        13.74 o
   7   5   3         74.24         77.21        41.08 o
  -7   6   3         28.72         19.05        29.44 o
  -6   6   3        570.16        573.18        61.53 o
  -5   6   3         97.69        108.44        26.49 o
  -4   6   3        490.72        402.84        67.68 o
  -3   6   3       2321.47       2642.17       122.80 o
  -2   6   3        897.46        890.78        60.28 o
  -1   6   3         13.32         15.29         5.99 o
   0   6   3        232.85        202.96        17.54 o
   1   6   3         24.40          9.41         6.00 o
   2   6   3         30.46         40.78        10.23 o
   3   6   3        499.57        474.01        45.07 o
   4   6   3        405.78        422.45        46.58 o
   5   6   3          0.20         12.03        11.77 o
   6   6   3        178.88        197.06        45.64 o
   7   6   3        121.47        146.83        52.58 o
  -7   7   3        152.60        113.25        36.56 o
  -6   7   3        120.01        116.09        29.08 o
  -5   7   3        586.47        513.73        87.30 o
  -4   7   3         47.01         28.35        19.07 o
  -3   7   3        947.97        979.07        75.69 o
  -2   7   3       3429.71       3498.36       138.72 o
  -1   7   3        817.76        798.54        33.52 o
   0   7   3       1476.50       1421.75        43.41 o
   1   7   3         58.91         43.91         8.64 o
   2   7   3        661.98        639.24        42.30 o
   3   7   3        137.83        119.29        22.58 o
   4   7   3        509.59        508.07        50.51 o
   5   7   3          0.42         10.62        14.20 o
   6   7   3         17.07         -1.63        39.41 o
   7   7   3         20.44         29.65        40.01 o
  -7   8   3        145.74        158.74        42.77 o
  -6   8   3        173.89        154.68        32.43 o
  -5   8   3          1.18         -9.39        13.67 o
  -4   8   3        428.55        352.22        62.14 o
  -3   8   3        134.54        139.67        27.58 o
  -2   8   3        526.61        542.55        48.31 o
  -1   8   3         66.67         66.85         8.12 o
   0   8   3        276.73        256.04        18.19 o
   1   8   3       2223.39       2368.82        73.80 o
   2   8   3         50.50         44.64        11.47 o
   3   8   3        422.76        394.47        36.89 o
   4   8   3        157.16        132.82        29.63 o
   5   8   3        508.83        650.79        64.54 o
   6   8   3          0.60         16.02        21.35 o
  -7   9   3         29.32         25.54        17.10 o
  -6   9   3        556.63        650.17        67.71 o
  -5   9   3         86.22         32.95        18.65 o
  -4   9   3        325.22        351.83        50.59 o
  -3   9   3        137.13        159.13        29.87 o
  -2   9   3        325.62        285.28        29.78 o
  -1   9   3       1391.40       1311.08        36.14 o
   0   9   3       1256.10       1257.96        36.47 o
   1   9   3        162.19        140.33        21.81 o
   2   9   3          1.15          0.52         7.87 o
   3   9   3         92.75         90.77        17.91 o
   4   9   3        150.82        145.53        28.45 o
   5   9   3        222.31        245.68        49.46 o
   6   9   3          0.70        -12.69        15.49 o
  -7  10   3          3.41         35.40        26.38 o
  -6  10   3        217.55        224.04        40.77 o
  -5  10   3        139.02        134.80        29.87 o
  -4  10   3        421.65        391.23        51.74 o
  -3  10   3        200.89        191.55        32.77 o
  -2  10   3        482.36        514.49        40.52 o
  -1  10   3       1221.07       1100.81        44.70 o
   0  10   3        273.64        272.45        16.52 o
   1  10   3         93.82         67.04        16.45 o
   2  10   3       1769.72       1906.13        75.04 o
   3  10   3        162.62        179.43        25.50 o
   4  10   3         34.37         31.12        11.32 o
   5  10   3        728.39        743.62        70.38 o
   6  10   3         42.85         23.52        13.96 o
  -7  11   3         26.52         48.08        29.64 o
  -6  11   3         59.41         47.07        17.02 o
  -5  11   3        100.63         72.12        25.78 o
  -4  11   3       1183.17       1234.05        95.38 o
  -3  11   3       2401.63       2795.45       131.78 o
  -2  11   3        204.63        219.01        26.90 o
  -1  11   3         30.22         17.42         5.98 o
   0  11   3        989.88        909.58        33.67 o
   1  11   3        370.53        347.10        30.82 o
   2  11   3          2.62          7.29         8.90 o
   3  11   3         28.90         26.22         9.37 o
   4  11   3       1109.77       1208.30        75.56 o
   5  11   3          6.06         25.01        14.25 o
   6  11   3        103.80         94.95        24.16 o
  -7  12   3         15.58         25.85        24.18 o
  -6  12   3         15.10         18.33        11.97 o
  -5  12   3        516.42        471.71        58.23 o
  -4  12   3       1037.92        983.05        91.58 o
  -3  12   3         88.79         66.62        19.02 o
  -2  12   3        678.93        673.10        47.72 o
  -1  12   3        243.96        231.51        25.36 o
   0  12   3       1624.37       1569.79        47.34 o
   1  12   3       1113.43       1161.98        56.58 o
   2  12   3       3399.57       3801.23       107.30 o
   3  12   3          2.37         -8.05        12.20 o
   4  12   3          0.27         -6.48         7.71 o
   5  12   3         26.84         29.58        15.25 o
   6  12   3         30.26         14.24        14.79 o
  -7  13   3          5.09        -27.72        27.72 o
  -6  13   3        193.78        188.34        36.98 o
  -5  13   3        121.89        157.07        32.38 o
  -4  13   3        513.32        525.78        58.58 o
  -3  13   3          0.76         -2.46         7.35 o
  -2  13   3          3.69          1.70         6.69 o
  -1  13   3          2.15         17.82         6.29 o
   0  13   3        445.62        390.69        18.74 o
   1  13   3        173.56        179.14        21.18 o
   2  13   3          5.92          6.06         5.79 o
   3  13   3         10.72          6.07         9.69 o
   4  13   3        250.69        334.79        39.68 o
   5  13   3        102.61        114.61        37.52 o
   6  13   3         22.34         16.40         9.28 o
  -7  14   3         14.21          0.11        19.81 o
  -6  14   3        102.47         96.94        26.61 o
  -5  14   3          0.09          1.99        10.51 o
  -4  14   3        613.45        635.60        62.44 o
  -3  14   3       2086.74       2416.43       101.98 o
  -2  14   3        141.70        143.74        16.47 o
  -1  14   3        168.16        161.94        19.76 o
   0  14   3        255.86        247.00        12.65 o
   1  14   3         15.00         13.48         5.97 o
   2  14   3       1989.46       2096.65        65.97 o
   3  14   3         34.29         49.75        10.46 o
   4  14   3         81.40        130.93        23.40 o
   5  14   3          6.90          1.92        12.47 o
   6  14   3          4.19        -16.07        17.71 o
  -7  15   3         43.57         67.76        25.05 o
  -6  15   3        112.95        132.44        33.38 o
  -5  15   3        538.20        563.52        64.12 o
  -4  15   3         53.58         17.76        11.10 o
  -3  15   3        201.30        248.14        26.57 o
  -2  15   3         23.00          7.13         9.95 o
  -1  15   3        113.45        125.17        18.75 o
   0  15   3        437.39        383.39        22.47 o
   1  15   3         65.20         63.79         9.01 o
   2  15   3         82.53         77.93        11.93 o
   3  15   3          0.02          2.64         9.46 o
   4  15   3         60.50         38.81        15.42 o
   5  15   3          0.09         13.63        18.58 o
   6  15   3        167.94        200.20        35.98 o
  -6  16   3         66.40         33.46        15.87 o
  -5  16   3          6.52         14.79        14.64 o
  -4  16   3        124.98        108.21        24.06 o
  -3  16   3        842.06        987.60        57.38 o
  -2  16   3       1178.77       1076.94        88.28 o
  -1  16   3        388.47        364.00        28.39 o
   0  16   3          1.81          0.30         5.56 o
   1  16   3          3.73          1.35         2.76 o
   2  16   3          7.31          2.68        14.43 o
   3  16   3        573.50        603.56        49.15 o
   4  16   3        185.44        223.87        33.49 o
   5  16   3         24.73          4.20        10.57 o
   6  16   3         94.26        111.63        28.03 o
  -6  17   3         22.87         31.72        14.66 o
  -5  17   3        132.95         92.42        26.25 o
  -4  17   3         45.66         32.32        10.93 o
  -3  17   3          0.76          7.46        10.63 o
  -2  17   3         97.90        105.28        18.03 o
  -1  17   3        552.56        518.96        31.89 o
   0  17   3        483.02        441.86        34.08 o
   1  17   3        128.43         97.28        13.64 o
   2  17   3         98.31        102.70        14.50 o
   3  17   3       1870.63       2166.51        94.96 o
   4  17   3         30.36         45.06        11.77 o
   5  17   3         43.94         44.17        16.84 o
   6  17   3        148.98        180.61        34.59 o
  -6  18   3        332.69        379.42        51.38 o
  -5  18   3         38.69         10.64        23.36 o
  -4  18   3         39.71          8.56         8.18 o
  -3  18   3         62.25         61.76        13.37 o
  -2  18   3        214.39        194.68        24.02 o
  -1  18   3        794.41        765.99        42.98 o
   0  18   3         50.95         43.56        10.88 o
   1  18   3        294.80        306.59        31.51 o
   2  18   3        193.96        180.58        20.12 o
   3  18   3         39.94         51.96        13.91 o
   4  18   3         88.49        105.05        21.65 o
   5  18   3         13.78         30.84        17.87 o
   6  18   3         25.58         28.73         9.92 o
  -6  19   3          2.81         -9.88        19.26 o
  -5  19   3        303.03        309.84        50.53 o
  -4  19   3       1661.76       1729.77       107.28 o
  -3  19   3          0.02         -4.68         4.68 o
  -2  19   3          2.91         -3.46         4.31 o
  -1  19   3        258.10        275.30        25.70 o
   0  19   3         13.35         11.58         8.08 o
   1  19   3         44.09         56.28        14.50 o
   2  19   3         43.16         50.84        11.70 o
   3  19   3         10.96          4.49         7.83 o
   4  19   3        129.69        126.26        24.78 o
   5  19   3        118.87        140.24        28.62 o
   6  19   3         17.67         36.73        28.17 o
  -6  20   3        287.40        364.36        50.21 o
  -5  20   3          6.56          9.85        10.02 o
  -4  20   3        407.78        472.99        56.27 o
  -3  20   3        141.91        141.51        21.44 o
  -2  20   3         30.16         37.25         8.77 o
  -1  20   3         21.29         13.44         6.90 o
   0  20   3        302.13        251.01        29.68 o
   1  20   3         53.36         60.73        14.73 o
   2  20   3          0.11          6.54         7.01 o
   3  20   3         89.24         88.45        16.04 o
   4  20   3        171.37        202.24        33.62 o
   5  20   3          1.68         11.47        15.79 o
  -6  21   3         34.95         47.36        19.35 o
  -5  21   3          2.62         -3.21        11.71 o
  -4  21   3        601.06        645.44        59.64 o
  -3  21   3         15.51         30.97        10.67 o
  -2  21   3         33.50         38.88        10.40 o
  -1  21   3        515.86        455.28        27.89 o
   0  21   3        324.37        316.89        31.27 o
   1  21   3        163.97        158.73        23.10 o
   2  21   3        770.16        821.77        55.52 o
   3  21   3         37.88         31.26        16.84 o
   4  21   3         47.65         54.51        24.32 o
   5  21   3         29.84         42.21        15.43 o
  -6  22   3         21.22          4.36        37.79 o
  -5  22   3         26.26         12.89        22.06 o
  -4  22   3          3.68          0.24         8.68 o
  -3  22   3          7.57         17.80        10.52 o
  -2  22   3        881.26        930.25        48.24 o
  -1  22   3          5.06          2.92         6.76 o
   0  22   3        213.94        229.42        27.44 o
   1  22   3        379.12        337.62        33.28 o
   2  22   3        178.19        150.58        24.01 o
   3  22   3        658.10        643.00        56.50 o
   4  22   3         28.03         38.34        16.36 o
   5  22   3          0.03         -4.67        11.37 o
  -6  23   3         89.75         76.41        52.11 o
  -5  23   3         17.46         23.41        19.29 o
  -4  23   3          4.99        -10.07        12.08 o
  -3  23   3          3.58         -9.09        13.13 o
  -2  23   3        389.38        415.74        41.85 o
  -1  23   3        444.21        450.49        40.40 o
   0  23   3        438.31        418.11        37.72 o
   1  23   3         72.90         77.23        14.38 o
   2  23   3        259.15        234.07        27.23 o
   3  23   3         55.35         49.80        18.48 o
   4  23   3         77.72        128.50        30.94 o
   5  23   3         44.64         24.13        34.50 o
  -5  24   3        131.80        185.69        44.96 o
  -4  24   3          0.11          5.75        21.34 o
  -3  24   3         28.02         27.54         7.21 o
  -2  24   3        230.25        234.82        32.93 o
  -1  24   3        126.17        123.54        21.45 o
   0  24   3        319.13        288.93        31.66 o
   1  24   3         92.03         98.70        16.87 o
   2  24   3          7.24         10.83        12.79 o
   3  24   3         93.24         73.45        14.33 o
   4  24   3        127.83        133.54        34.68 o
   5  24   3        148.48        173.83        40.23 o
  -5  25   3          0.19        -26.36        26.36 o
  -4  25   3          2.30          1.65        15.35 o
  -3  25   3        955.65       1066.78        74.17 o
  -2  25   3         37.97         28.03        11.10 o
  -1  25   3          9.13          8.18        10.44 o
   0  25   3        473.47        480.27        42.50 o
   1  25   3        342.75        371.47        37.50 o
   2  25   3         65.60         55.57        16.29 o
   3  25   3        318.40        354.41        45.11 o
   4  25   3        255.82        293.29        50.21 o
   5  25   3          5.40         -3.75        19.72 o
  -5  26   3          4.25         19.30        33.93 o
  -4  26   3         76.15         58.36        26.11 o
  -3  26   3         42.68         41.57        14.63 o
  -2  26   3         57.98         46.57        13.55 o
  -1  26   3          5.24         -0.70         9.20 o
   0  26   3         75.77         70.13        22.72 o
   1  26   3        292.40        286.51        32.02 o
   2  26   3         53.19         37.14        15.01 o
   3  26   3         48.83         18.79        24.78 o
   4  26   3          4.53         -8.72         8.72 o
  -5  27   3         24.32          8.75        31.33 o
  -4  27   3         30.76         67.48        33.84 o
  -3  27   3        223.03        311.90        47.88 o
  -2  27   3         59.06         87.09        24.08 o
  -1  27   3         59.49         42.00        14.91 o
   0  27   3         67.05         51.26        15.22 o
   1  27   3          0.03          3.20         6.25 o
   2  27   3        309.62        280.01        36.28 o
   3  27   3         39.26          2.38        19.05 o
   4  27   3          5.26         17.44         6.55 o
  -5  28   3         54.15         75.65        39.62 o
  -4  28   3          3.34          9.63        18.10 o
  -3  28   3         79.94         74.45        28.73 o
  -2  28   3         17.05         38.66        21.47 o
  -1  28   3          1.59          9.93        12.27 o
   0  28   3        129.46        112.57        25.19 o
   1  28   3       1154.94       1175.41        69.98 o
   2  28   3         50.57         51.03        16.67 o
   3  28   3          6.72         10.24        18.21 o
   4  28   3         40.67         37.61        19.68 o
  -4  29   3         48.27         36.24        32.96 o
  -3  29   3         24.85         18.39        12.51 o
  -2  29   3        513.71        591.30        68.23 o
  -1  29   3          0.09          4.13         9.02 o
   0  29   3          0.06          1.22         6.77 o
   1  29   3         44.83         23.45        12.18 o
   2  29   3         23.69         26.01        18.00 o
   3  29   3         46.28         32.05        18.22 o
   4  29   3          3.25         26.81        21.89 o
  -4  30   3         61.88         31.75        30.82 o
  -3  30   3         30.69         14.48        16.23 o
  -2  30   3         77.59         95.80        24.60 o
  -1  30   3         28.53          7.07        12.79 o
   0  30   3         11.42         -7.41        11.95 o
   1  30   3          5.14        -11.65        14.07 o
   2  30   3         18.49         13.62        20.64 o
   3  30   3          0.81        -17.75        30.69 o
  -4  31   3          0.09          5.83        28.19 o
  -3  31   3         27.54         30.94        33.66 o
  -2  31   3          5.68          9.47        14.68 o
  -1  31   3         20.32         11.63        15.63 o
   0  31   3          6.54          4.05         9.40 o
   1  31   3        152.59        167.63        29.96 o
   2  31   3          3.60         -7.62        14.00 o
   3  31   3         31.05         87.02        51.45 o
  -3  32   3         62.55         97.97        47.56 o
  -2  32   3         17.60          0.83        15.26 o
  -1  32   3          5.70          3.71        14.45 o
   0  32   3          8.25         -1.47        10.82 o
   1  32   3          5.77         11.03        16.55 o
   2  32   3          0.74         -2.16        17.23 o
   3  32   3         13.56         -2.14        28.32 o
  -3  33   3         43.91          5.53        23.66 o
  -2  33   3         16.69         12.64        15.78 o
  -1  33   3         14.41         19.81        12.52 o
   0  33   3         40.24         39.14        11.70 o
   1  33   3         14.78         12.97        19.24 o
   2  33   3        166.31        174.09        51.51 o
  -2  34   3         11.21         -7.57        17.17 o
  -1  34   3          1.42         12.36        11.33 o
   0  34   3         72.25         77.97        24.36 o
   1  34   3          2.09          1.55        21.25 o
   2  34   3         11.42         15.05        28.55 o
  -2  35   3         37.03         48.80        38.60 o
  -1  35   3        151.42        229.28        47.24 o
   0  35   3        101.79        145.11        39.22 o
   1  35   3          1.66        -23.89        27.06 o
  -1  36   3         17.44         34.17        20.21 o
   0  36   3          4.36          2.52        18.24 o
  -6   0   4        124.17        171.92        80.73 o
  -4   0   4        283.95        280.73        83.35 o
  -2   0   4        417.10        470.23        54.14 o
   0   0   4        505.12        556.56        52.84 o
   2   0   4       2189.46       2242.24       129.37 o
   4   0   4          7.06        -15.88        35.65 o
   6   0   4        490.90        490.83       134.97 o
  -7   1   4          0.00          8.82        15.89 o
  -6   1   4        424.65        426.17        87.71 o
  -5   1   4        735.57        728.00       100.62 o
  -4   1   4         15.25          7.98        23.17 o
  -3   1   4        372.73        398.08        42.03 o
  -2   1   4        168.78        177.91        23.33 o
  -1   1   4         54.23         60.45         9.55 o
   0   1   4        136.90        162.36        19.15 o
   1   1   4         78.83         99.17        24.08 o
   2   1   4        753.76        821.85        56.06 o
   3   1   4         95.25        110.75        34.12 o
   4   1   4        196.72        164.94        33.49 o
   5   1   4          0.92          2.87        13.17 o
   6   1   4         32.39         68.59        27.27 o
  -7   2   4         20.18         43.30        16.12 o
  -6   2   4         91.85        114.77        49.23 o
  -5   2   4         10.00          4.80        10.15 o
  -4   2   4         40.60         58.26        27.61 o
  -3   2   4        111.05        107.57        23.08 o
  -2   2   4        374.33        342.81        32.80 o
  -1   2   4       2861.75       2842.53        71.67 o
   0   2   4       3651.23       3632.40        95.26 o
   1   2   4       1031.76        965.38        73.60 o
   2   2   4       2932.63       3103.91       127.03 o
   3   2   4        720.53        724.57        66.46 o
   4   2   4         28.94         25.17        15.18 o
   5   2   4          3.17         10.19        15.57 o
   6   2   4         27.99         22.19        43.33 o
  -7   3   4          2.65          4.99        45.61 o
  -6   3   4        468.67        453.97        89.92 o
  -5   3   4         42.19         14.82        17.17 o
  -4   3   4          9.46          5.90        36.93 o
  -3   3   4        258.01        219.04        30.69 o
  -2   3   4       1673.96       1841.49        77.42 o
  -1   3   4         21.33         30.02        22.06 o
   0   3   4        162.97        158.31        19.50 o
   1   3   4       1137.69       1220.09        82.47 o
   2   3   4         66.98         38.16        24.41 o
   3   3   4          2.32          7.67        11.52 o
   4   3   4         14.96         25.57        16.80 o
   5   3   4          2.72          8.61        15.34 o
   6   3   4         54.37         53.13        36.54 o
  -7   4   4         12.60         26.63        17.94 o
  -6   4   4        539.63        595.10       104.18 o
  -5   4   4       1224.17       1153.18       129.23 o
  -4   4   4       1066.59        982.52       106.70 o
  -3   4   4         83.55         46.49        15.74 o
  -2   4   4       2035.14       2042.09        81.35 o
  -1   4   4         36.17         52.75        11.60 o
   0   4   4         87.19        103.07        16.12 o
   1   4   4         22.69         12.86         9.92 o
   2   4   4         79.34         96.51        16.83 o
   3   4   4          6.95          8.59         9.03 o
   4   4   4          7.74          1.30         8.80 o
   5   4   4          2.00        -13.33        17.56 o
   6   4   4          8.64         20.91        51.71 o
  -7   5   4          7.97         27.97        20.36 o
  -6   5   4        277.29        298.40        69.68 o
  -5   5   4         93.43        155.81        44.80 o
  -4   5   4         91.56         80.91        43.58 o
  -3   5   4         48.71         42.74        19.35 o
  -2   5   4       5042.91       5299.74       131.86 o
  -1   5   4          0.63         -1.28         6.96 o
   0   5   4        155.33        153.79        19.11 o
   1   5   4       1060.37       1113.86        57.79 o
   2   5   4        475.83        437.19        36.66 o
   3   5   4        987.11       1055.93        62.71 o
   4   5   4         48.86         37.45        16.22 o
   5   5   4         44.84         42.46        19.29 o
   6   5   4          1.73         21.18        15.62 o
  -7   6   4          9.71         -0.52        15.30 o
  -6   6   4         49.52         67.15        24.41 o
  -5   6   4         10.13         11.07        19.15 o
  -4   6   4         84.09         76.15        20.31 o
  -3   6   4          0.07         -6.34        12.11 o
  -2   6   4        171.57        197.82        27.90 o
  -1   6   4        349.04        382.18        31.13 o
   0   6   4         27.57         13.04        10.38 o
   1   6   4        237.28        167.75        21.21 o
   2   6   4         68.87         48.55        10.15 o
   3   6   4       1313.59       1251.92        70.11 o
   4   6   4         37.86         12.34        12.69 o
   5   6   4          0.01          6.35        12.16 o
   6   6   4        101.98         71.31        54.37 o
  -7   7   4         27.45          4.53        17.98 o
  -6   7   4         49.94         82.49        28.67 o
  -5   7   4        441.02        417.48        78.52 o
  -4   7   4         96.95         78.49        31.09 o
  -3   7   4         85.67         76.31        19.56 o
  -2   7   4        873.81        827.84        51.91 o
  -1   7   4         78.70         81.85        14.55 o
   0   7   4        243.00        197.82        20.03 o
   1   7   4        366.06        365.85        32.39 o
   2   7   4       2781.86       2947.15        98.36 o
   3   7   4        213.12        238.53        30.59 o
   4   7   4         38.61         26.37        10.54 o
   5   7   4        198.31        240.54        41.07 o
   6   7   4        134.26        166.63        55.47 o
  -7   8   4          2.95        -15.16        18.12 o
  -6   8   4        137.94        131.16        34.81 o
  -5   8   4          3.81         -7.50        11.46 o
  -4   8   4        163.09        184.32        39.07 o
  -3   8   4        890.02        878.95        74.28 o
  -2   8   4        134.10        128.53        20.16 o
  -1   8   4          0.44         -2.68         3.91 o
   0   8   4       1276.99       1304.95        51.33 o
   1   8   4       1150.11       1107.42        48.42 o
   2   8   4        731.92        763.78        50.53 o
   3   8   4        596.58        515.15        45.34 o
   4   8   4         77.87         90.69        18.61 o
   5   8   4         39.43         30.72        14.16 o
   6   8   4          0.38          7.19        12.19 o
  -7   9   4          1.32         -9.90        25.69 o
  -6   9   4        127.89        118.56        30.48 o
  -5   9   4       1142.01       1071.52        96.68 o
  -4   9   4         57.71         40.39        18.08 o
  -3   9   4          1.22         -3.12         8.96 o
  -2   9   4        471.81        486.87        39.82 o
  -1   9   4        846.47        891.00        43.30 o
   0   9   4        953.16        929.40        43.05 o
   1   9   4         19.16         16.78         5.86 o
   2   9   4        726.12        694.67        48.20 o
   3   9   4       1009.40       1021.96        64.80 o
   4   9   4          9.21          7.27        14.38 o
   5   9   4         34.73         18.79        19.07 o
   6   9   4         37.22         12.07        16.55 o
  -7  10   4         35.94         71.08        30.14 o
  -6  10   4        197.21        244.20        44.56 o
  -5  10   4        151.80        103.89        22.87 o
  -4  10   4         23.29         20.68        15.11 o
  -3  10   4         79.17        111.65        27.31 o
  -2  10   4         28.86         31.22         9.90 o
  -1  10   4        107.32        102.36        14.23 o
   0  10   4        702.40        697.08        33.48 o
   1  10   4         67.98         49.21         9.99 o
   2  10   4        251.42        268.09        29.85 o
   3  10   4        446.16        415.74        41.21 o
   4  10   4        130.98        112.46        23.56 o
   5  10   4          0.47         -1.85        11.90 o
   6  10   4         52.65         23.86        17.59 o
  -7  11   4        117.57        147.13        47.60 o
  -6  11   4        308.31        308.07        52.78 o
  -5  11   4        997.05       1041.69        97.16 o
  -4  11   4          6.38          2.57        14.54 o
  -3  11   4         60.48         38.70        14.31 o
  -2  11   4        279.93        275.22        32.17 o
  -1  11   4        189.93        176.52        14.99 o
   0  11   4          0.04         -3.42         3.79 o
   1  11   4         42.73         50.51        11.06 o
   2  11   4        284.00        281.66        30.28 o
   3  11   4       1408.21       1494.32        78.97 o
   4  11   4        239.17        284.54        36.25 o
   5  11   4         24.95         -0.55        11.35 o
   6  11   4          7.46         -7.81        13.79 o
  -7  12   4          7.02         10.38        15.15 o
  -6  12   4         64.09         87.66        23.84 o
  -5  12   4          5.31          0.78        14.10 o
  -4  12   4          9.03          5.09        16.06 o
  -3  12   4        772.68        864.71        75.37 o
  -2  12   4         14.66          3.14         9.45 o
  -1  12   4          0.91         -4.11         4.11 o
   0  12   4        662.04        681.74        30.84 o
   1  12   4        389.15        377.79        32.25 o
   2  12   4          9.56          8.82         9.83 o
   3  12   4        335.30        274.33        32.73 o
   4  12   4          9.13         -7.56         7.56 o
   5  12   4         36.16         32.90        18.71 o
   6  12   4         57.44         74.30        21.82 o
  -7  13   4        212.44        210.24        52.36 o
  -6  13   4         15.60         22.86        15.26 o
  -5  13   4        677.62        819.21        77.59 o
  -4  13   4        314.17        354.91        55.05 o
  -3  13   4        182.52        230.12        40.66 o
  -2  13   4        900.27       1027.94        64.48 o
  -1  13   4        523.09        483.02        35.80 o
   0  13   4        480.59        476.67        28.24 o
   1  13   4        734.60        749.57        45.34 o
   2  13   4        170.17        171.02        24.55 o
   3  13   4        529.48        566.53        48.72 o
   4  13   4          4.84         -1.23         8.61 o
   5  13   4         27.76         24.07        18.15 o
   6  13   4          0.07          3.42        14.23 o
  -7  14   4         44.64         62.27        46.67 o
  -6  14   4         96.39         57.67        20.86 o
  -5  14   4         77.85         35.81        13.30 o
  -4  14   4        434.51        414.56        60.51 o
  -3  14   4          6.39        -24.18        24.18 o
  -2  14   4        269.63        233.61        22.11 o
  -1  14   4         88.44        116.85        19.58 o
   0  14   4         31.04         34.03         6.06 o
   1  14   4        157.81        134.41        18.16 o
   2  14   4         60.27         49.79        18.61 o
   3  14   4        679.57        631.21        52.35 o
   4  14   4         14.14         -3.57         8.63 o
   5  14   4        125.42         98.34        23.94 o
   6  14   4          0.33         20.06        17.95 o
  -6  15   4          7.90        -10.47        19.04 o
  -5  15   4        370.06        362.42        51.40 o
  -4  15   4        649.33        639.26        65.66 o
  -3  15   4         12.22         23.81        12.52 o
  -2  15   4         90.98         71.46        18.32 o
  -1  15   4        227.69        207.26        26.66 o
   0  15   4         89.21         82.00        10.33 o
   1  15   4         16.47          6.04        10.60 o
   2  15   4        736.43        735.42        61.90 o
   3  15   4          5.71         -0.65         5.91 o
   4  15   4        231.26        296.05        40.00 o
   5  15   4          4.30         23.97        16.81 o
   6  15   4         42.57         53.58        23.06 o
  -6  16   4         60.39         52.75        25.77 o
  -5  16   4          0.52          8.61        12.10 o
  -4  16   4         27.99         -5.76        19.70 o
  -3  16   4         68.72         80.60        18.60 o
  -2  16   4         71.56        103.62        21.26 o
  -1  16   4       2206.02       2358.20        93.45 o
   0  16   4        371.24        344.59        19.10 o
   1  16   4         72.06         63.17        11.28 o
   2  16   4          3.31         -9.78        14.12 o
   3  16   4          6.50         -2.96         8.08 o
   4  16   4          4.24          0.54         8.88 o
   5  16   4         53.29         45.13        18.24 o
   6  16   4          0.07        -16.26        16.26 o
  -6  17   4         47.39         66.11        24.96 o
  -5  17   4        115.70        131.74        30.18 o
  -4  17   4        916.47        916.00        75.07 o
  -3  17   4        689.94        761.61        63.05 o
  -2  17   4          1.09         -4.91         6.68 o
  -1  17   4         47.07         41.81        12.03 o
   0  17   4        287.99        271.50        18.37 o
   1  17   4        107.10        107.44        14.02 o
   2  17   4        402.43        387.99        33.35 o
   3  17   4         70.18         80.44        19.40 o
   4  17   4        111.65        113.46        25.02 o
   5  17   4          6.13         -9.13        16.18 o
  -6  18   4          9.49         36.35        20.82 o
  -5  18   4         72.97         35.37        26.67 o
  -4  18   4         10.73         -0.79         8.48 o
  -3  18   4          4.26         -2.85         5.51 o
  -2  18   4        617.65        605.02        52.05 o
  -1  18   4        364.15        349.63        38.90 o
   0  18   4         82.05         74.77        13.34 o
   1  18   4         16.41         11.04         4.14 o
   2  18   4        849.31        874.33        50.47 o
   3  18   4        109.78         98.39        18.36 o
   4  18   4         65.78         22.54        14.39 o
   5  18   4         68.81        111.90        26.04 o
  -6  19   4         24.42          3.89        16.23 o
  -5  19   4         27.77          3.97        12.03 o
  -4  19   4        229.41        278.15        39.45 o
  -3  19   4        105.93         92.76        19.06 o
  -2  19   4        121.56        135.00        24.85 o
  -1  19   4        234.48        234.81        29.42 o
   0  19   4          0.23          4.27         4.10 o
   1  19   4        104.30         89.07        19.13 o
   2  19   4          4.97         -2.66         6.99 o
   3  19   4        347.32        350.77        39.73 o
   4  19   4          6.05         16.42        12.50 o
   5  19   4         31.37         20.24        30.19 o
  -6  20   4          0.99        -13.10        15.07 o
  -5  20   4         69.69         74.70        25.95 o
  -4  20   4          7.74         18.41         9.96 o
  -3  20   4        512.80        602.63        49.59 o
  -2  20   4        166.68        191.94        27.07 o
  -1  20   4          0.86          1.16         5.98 o
   0  20   4        550.90        619.86        49.05 o
   1  20   4        381.50        395.11        38.59 o
   2  20   4         14.38          0.42        12.29 o
   3  20   4         98.93        110.18        26.33 o
   4  20   4          0.00         15.99        21.10 o
   5  20   4        104.27        120.42        32.70 o
  -6  21   4         59.65         49.65        19.07 o
  -5  21   4         50.54         40.79        14.31 o
  -4  21   4         96.17         62.96        19.20 o
  -3  21   4        980.60       1065.41        65.92 o
  -2  21   4        171.58        164.19        26.30 o
  -1  21   4         34.04         37.17        10.97 o
   0  21   4        225.66        196.93        26.86 o
   1  21   4         47.65         43.18        11.01 o
   2  21   4         61.98         85.59        19.23 o
   3  21   4        584.43        617.63        67.00 o
   4  21   4          8.10          0.50         9.46 o
   5  21   4        106.24        129.82        33.57 o
  -6  22   4          0.32         20.75        20.58 o
  -5  22   4          2.66         18.92        18.48 o
  -4  22   4        399.73        428.44        49.94 o
  -3  22   4          0.68         -3.70         8.26 o
  -2  22   4        477.75        417.23        38.75 o
  -1  22   4        771.50        769.00        58.64 o
   0  22   4         33.30         30.55        13.55 o
   1  22   4        817.38        847.75        59.66 o
   2  22   4        141.44        147.74        29.87 o
   3  22   4         47.98         29.16        14.12 o
   4  22   4         26.82        -17.89        17.89 o
   5  22   4          2.51         -1.49        14.92 o
  -5  23   4          1.36         21.57        10.53 o
  -4  23   4         89.46        141.56        30.06 o
  -3  23   4        374.84        313.61        36.42 o
  -2  23   4         27.53         18.08        11.72 o
  -1  23   4          0.80         -0.58         9.98 o
   0  23   4        159.86        146.59        24.08 o
   1  23   4        203.83        197.51        28.40 o
   2  23   4          6.74         13.50        14.83 o
   3  23   4         38.64         25.10        11.48 o
   4  23   4        108.86         75.77        23.28 o
   5  23   4          1.74         -4.84        10.04 o
  -5  24   4         31.03         34.36        16.47 o
  -4  24   4          8.91          8.15         6.34 o
  -3  24   4         28.19         19.16        10.49 o
  -2  24   4        311.22        242.93        34.49 o
  -1  24   4        787.80        852.81        58.96 o
   0  24   4        180.93        188.66        28.81 o
   1  24   4         43.86         26.41        11.76 o
   2  24   4         31.14         43.88        13.77 o
   3  24   4         29.79         28.58        16.89 o
   4  24   4         41.08         48.99        17.74 o
  -5  25   4        143.98        118.05        41.86 o
  -4  25   4         58.61         87.14        21.65 o
  -3  25   4          6.21         11.96        14.04 o
  -2  25   4        655.76        768.49        63.06 o
  -1  25   4         72.49         77.05        16.91 o
   0  25   4         52.08         48.99        12.18 o
   1  25   4         53.06         35.75         9.61 o
   2  25   4        401.32        359.10        43.98 o
   3  25   4          4.78         16.25        13.28 o
   4  25   4         23.58          9.37        23.98 o
  -5  26   4          1.02         21.15        30.26 o
  -4  26   4          1.37         -9.61        14.65 o
  -3  26   4         26.25         14.17         9.55 o
  -2  26   4        140.51        183.68        28.38 o
  -1  26   4        129.66        146.70        25.99 o
   0  26   4         53.72         47.24        15.21 o
   1  26   4        111.31        121.47        21.22 o
   2  26   4          6.75          3.02         9.71 o
   3  26   4          6.38          4.58        15.22 o
   4  26   4          0.22         -6.95        14.96 o
  -5  27   4         12.61         16.74        91.60 o
  -4  27   4        112.59         87.66        41.53 o
  -3  27   4          0.12         -0.49        14.35 o
  -2  27   4        135.68        154.98        28.34 o
  -1  27   4         36.07         35.49        13.06 o
   0  27   4        194.99        154.09        24.24 o
   1  27   4        254.49        236.67        31.48 o
   2  27   4          0.08         -9.04         9.04 o
   3  27   4        112.63        135.45        35.57 o
   4  27   4         64.82         84.42        26.91 o
  -4  28   4          7.75         -6.64        32.43 o
  -3  28   4          0.57        -14.83        14.83 o
  -2  28   4        354.33        320.24        48.85 o
  -1  28   4          0.16          2.20        13.33 o
   0  28   4        168.56        141.35        24.42 o
   1  28   4        281.73        312.92        37.06 o
   2  28   4          2.23          3.40         8.89 o
   3  28   4          5.01         -0.52        10.05 o
   4  28   4          6.57         31.90        28.85 o
  -4  29   4        165.37        207.31        68.14 o
  -3  29   4          0.43          4.56        17.72 o
  -2  29   4         16.75         36.89        17.94 o
  -1  29   4        342.33        348.88        45.45 o
   0  29   4        115.66        100.36        22.51 o
   1  29   4        257.64        272.96        34.46 o
   2  29   4          1.75        -10.74        11.09 o
   3  29   4         11.88         -0.32        21.49 o
  -4  30   4          5.42         38.18        28.48 o
  -3  30   4         16.76          2.41        14.19 o
  -2  30   4         47.28         37.04        22.53 o
  -1  30   4          0.25         -1.78        10.12 o
   0  30   4        149.41        137.95        28.95 o
   1  30   4          6.45         18.54        14.35 o
   2  30   4         12.92         21.35        12.33 o
   3  30   4         53.49         77.74        23.13 o
  -3  31   4         40.73         72.55        26.91 o
  -2  31   4          0.43         10.19        20.16 o
  -1  31   4        111.89        103.40        18.25 o
   0  31   4         25.31         12.27         9.98 o
   1  31   4         41.93         32.27        17.02 o
   2  31   4          5.08         10.29        12.00 o
   3  31   4          7.69        -20.71        27.33 o
  -3  32   4          1.73        -24.04        43.24 o
  -2  32   4          0.02        -14.21        14.21 o
  -1  32   4         32.67         23.51        11.87 o
   0  32   4         10.24         43.52        14.49 o
   1  32   4        289.01        343.28        56.82 o
   2  32   4         46.28         49.81        28.15 o
  -3  33   4          4.55         60.01        33.97 o
  -2  33   4         76.96        105.61        23.68 o
  -1  33   4         85.04         79.53        18.36 o
   0  33   4        189.71        267.92        42.24 o
   1  33   4          1.74         -6.07        27.27 o
   2  33   4          7.27         34.88        22.27 o
  -2  34   4          2.20        -18.07        18.07 o
  -1  34   4          7.90         37.75        10.23 o
   0  34   4          0.28         -3.98        12.95 o
   1  34   4         47.36         51.86        25.39 o
  -1  35   4          0.20          8.10        20.23 o
   0  35   4         31.12         21.12        18.75 o
  -7   0   5        313.91        339.49       122.95 o
  -5   0   5        420.33        429.10       117.16 o
  -3   0   5        774.85        847.97        89.70 o
  -1   0   5        464.34        500.46        48.05 o
   1   0   5       2655.01       2591.95       187.28 o
   3   0   5       2709.66       3177.68       185.08 o
   5   0   5         42.36         99.09        59.11 o
  -7   1   5          0.83        -45.82        70.25 o
  -6   1   5         23.06         71.52        37.44 o
  -5   1   5       1516.11       1411.30       145.75 o
  -4   1   5          0.63         -5.54         9.89 o
  -3   1   5       1216.63       1270.24        77.47 o
  -2   1   5         36.01         44.96        17.49 o
  -1   1   5       3616.01       3739.30        91.45 o
   0   1   5       3439.91       3305.51       102.72 o
   1   1   5          3.24         -1.93         8.70 o
   2   1   5        537.10        532.66        48.44 o
   3   1   5          7.86          1.08         9.49 o
   4   1   5          5.32         20.95        31.68 o
   5   1   5        135.45        140.10        45.31 o
   6   1   5         51.73         -5.10        31.97 o
  -7   2   5        208.60        168.58        61.07 o
  -6   2   5          0.01         -6.03        16.38 o
  -5   2   5        318.56        323.24        70.47 o
  -4   2   5        229.31        238.41        45.53 o
  -3   2   5       1231.88       1277.69        77.98 o
  -2   2   5          5.47         10.18         9.60 o
  -1   2   5         39.52         83.77        17.77 o
   0   2   5        816.30        907.13        54.08 o
   1   2   5        874.12        927.15        57.47 o
   2   2   5        161.36        181.15        28.65 o
   3   2   5        174.67        182.33        38.45 o
   4   2   5         92.17         36.11        23.90 o
   5   2   5         71.46         28.82        13.71 o
   6   2   5         22.84         29.93        11.64 o
  -7   3   5         45.80         20.97        18.99 o
  -6   3   5         64.81         43.08        16.63 o
  -5   3   5        322.86        219.07        58.23 o
  -4   3   5        633.21        637.11        72.13 o
  -3   3   5          5.28         16.89        11.30 o
  -2   3   5         15.76         11.58         9.29 o
  -1   3   5       6246.43       6334.18       146.70 o
   0   3   5          1.28         16.24         7.68 o
   1   3   5        815.65        771.85        52.19 o
   2   3   5        197.16        201.12        30.51 o
   3   3   5         86.94         92.52        25.01 o
   4   3   5         54.06         41.99        31.51 o
   5   3   5         27.82          0.69        28.27 o
   6   3   5          3.40         32.02        18.61 o
  -7   4   5          0.24        -11.31        24.01 o
  -6   4   5         26.57         26.41        30.63 o
  -5   4   5         74.75         41.50        36.16 o
  -4   4   5         22.71         -3.52        21.55 o
  -3   4   5       1323.53       1451.26        83.47 o
  -2   4   5        173.84        169.94        24.21 o
  -1   4   5       1908.20       1981.17        72.18 o
   0   4   5         43.55         32.71         8.67 o
   1   4   5        217.02        198.12        25.87 o
   2   4   5         69.28         74.51        17.34 o
   3   4   5         10.11        -14.90        15.09 o
   4   4   5          0.51          8.24         9.46 o
   5   4   5         83.91         65.36        24.67 o
   6   4   5         14.54        -27.20        27.20 o
  -7   5   5         13.03         -7.56        20.91 o
  -6   5   5        425.31        413.60        64.58 o
  -5   5   5        185.25        162.44        52.02 o
  -4   5   5        101.26         62.21        23.94 o
  -3   5   5        127.84        127.96        24.28 o
  -2   5   5       1217.76       1218.23        67.20 o
  -1   5   5        130.57         99.82        16.46 o
   0   5   5          7.76         -1.34         5.87 o
   1   5   5          6.58          5.49         6.53 o
   2   5   5        192.21        207.81        29.51 o
   3   5   5        341.47        383.72        44.59 o
   4   5   5         28.74         40.83        19.49 o
   5   5   5         51.21         14.74        19.11 o
   6   5   5          3.67         -3.58        19.97 o
  -7   6   5          5.38         -6.83        19.78 o
  -6   6   5        239.22        229.57        47.18 o
  -5   6   5        278.95        268.62        63.80 o
  -4   6   5          4.84        -18.93        20.00 o
  -3   6   5         54.23         83.70        18.64 o
  -2   6   5        745.53        784.42        54.12 o
  -1   6   5        381.46        318.29        31.47 o
   0   6   5          3.46         -0.94        15.73 o
   1   6   5          7.36         -5.85         6.94 o
   2   6   5        620.47        680.26        49.43 o
   3   6   5         71.49         61.52        14.84 o
   4   6   5        193.40        172.04        32.27 o
   5   6   5         23.23          2.80        17.29 o
   6   6   5         19.92         46.42        22.94 o
  -7   7   5         10.66         12.92        25.68 o
  -6   7   5         10.49          0.58        11.62 o
  -5   7   5        183.46        134.54        45.47 o
  -4   7   5        455.99        489.84        63.48 o
  -3   7   5        253.60        281.68        37.15 o
  -2   7   5        130.48        165.90        25.07 o
  -1   7   5         69.21         56.30        12.55 o
   0   7   5         45.13         29.44        12.34 o
   1   7   5        650.81        649.52        43.61 o
   2   7   5        228.69        192.59        23.59 o
   3   7   5        721.90        701.82        54.92 o
   4   7   5         21.19         27.63        11.19 o
   5   7   5        100.69         85.46        22.71 o
   6   7   5          0.02         -2.06        31.62 o
  -7   8   5          2.41         27.34        29.70 o
  -6   8   5         51.06        -13.39        13.61 o
  -5   8   5        333.34        305.02        69.35 o
  -4   8   5         10.94        -14.48        14.48 o
  -3   8   5         45.92         43.74        14.39 o
  -2   8   5        865.27        947.49        60.24 o
  -1   8   5         71.21         48.73        17.69 o
   0   8   5        246.15        258.89        25.51 o
   1   8   5         58.08         40.49        12.92 o
   2   8   5          8.65         10.08         8.34 o
   3   8   5       1028.80       1107.49        70.04 o
   4   8   5        930.10       1045.04        73.58 o
   5   8   5         53.60         29.35        21.89 o
   6   8   5          0.49         32.71        24.39 o
  -7   9   5         11.42         16.32        24.02 o
  -6   9   5         94.77         74.40        23.80 o
  -5   9   5        354.19        349.58        85.78 o
  -4   9   5        731.89        706.74        76.88 o
  -3   9   5        161.54        205.08        36.98 o
  -2   9   5       1724.81       1847.37        83.29 o
  -1   9   5          4.82          5.84         4.85 o
   0   9   5        333.20        315.06        28.00 o
   1   9   5         92.89         80.86        13.93 o
   2   9   5       1414.16       1464.72        88.12 o
   3   9   5        245.87        188.26        29.36 o
   4   9   5       1456.79       1630.64        93.50 o
   5   9   5         29.02         24.79        13.78 o
   6   9   5          8.95        -11.27        11.62 o
  -7  10   5        241.81        298.40        66.57 o
  -6  10   5        535.53        669.51        85.67 o
  -5  10   5        202.03        161.11        48.39 o
  -4  10   5        375.03        337.34        52.77 o
  -3  10   5       1905.97       2030.93       119.40 o
  -2  10   5        200.73        213.92        28.45 o
  -1  10   5          7.49          8.80         6.48 o
   0  10   5         10.42          4.87         6.12 o
   1  10   5        160.29        132.46        19.93 o
   2  10   5       1505.81       1563.32        91.55 o
   3  10   5        811.44        884.83        63.65 o
   4  10   5          1.88         -1.14        11.96 o
   5  10   5         21.46         27.95        22.38 o
   6  10   5        102.22        139.80        42.77 o
  -7  11   5          8.36         12.01        23.31 o
  -6  11   5          0.02        -18.10        18.30 o
  -5  11   5        406.50        346.12        70.49 o
  -4  11   5        355.67        378.64        55.81 o
  -3  11   5         66.16         69.25        19.00 o
  -2  11   5        168.12        179.04        25.93 o
  -1  11   5        425.93        409.38        32.57 o
   0  11   5          2.29          2.07         6.56 o
   1  11   5        299.17        321.22        28.74 o
   2  11   5        377.76        347.92        50.71 o
   3  11   5         84.83         95.07        19.84 o
   4  11   5        241.34        240.21        34.77 o
   5  11   5          7.57         -9.76        11.97 o
   6  11   5         10.57         15.76        20.94 o
  -7  12   5          8.93        -33.85        39.08 o
  -6  12   5          0.15        -13.77        13.77 o
  -5  12   5        162.61        190.42        51.91 o
  -4  12   5         24.28         29.47        15.89 o
  -3  12   5         64.80         48.95        15.28 o
  -2  12   5        617.31        559.40        63.02 o
  -1  12   5        144.43        137.35        18.39 o
   0  12   5        323.35        315.92        25.08 o
   1  12   5         16.70         13.38        12.27 o
   2  12   5       1163.29       1226.69        96.18 o
   3  12   5        290.36        277.85        34.09 o
   4  12   5          9.43          2.74         8.48 o
   5  12   5          3.03          2.32         9.76 o
   6  12   5         65.18         57.54        15.22 o
  -6  13   5         37.16         52.36        22.25 o
  -5  13   5          0.01         13.34        20.62 o
  -4  13   5        536.15        639.83        75.04 o
  -3  13   5         11.96         18.62        16.10 o
  -2  13   5         59.44         60.21        18.33 o
  -1  13   5        152.38        152.71        18.85 o
   0  13   5        984.01        982.72        44.41 o
   1  13   5          2.04         -6.66         6.66 o
   2  13   5         21.31          1.48         9.87 o
   3  13   5        137.59        135.42        25.49 o
   4  13   5          5.61         24.05        12.04 o
   5  13   5        102.55        101.52        23.03 o
  -6  14   5          2.29          2.17        11.39 o
  -5  14   5        511.46        452.32        68.66 o
  -4  14   5        321.33        297.65        49.40 o
  -3  14   5        366.64        351.13        51.10 o
  -2  14   5        349.99        323.12        39.17 o
  -1  14   5        401.50        395.29        30.06 o
   0  14   5        562.63        558.74        37.11 o
   1  14   5         16.15          5.85         5.55 o
   2  14   5         29.28         10.02        10.77 o
   3  14   5         45.20         46.38        12.64 o
   4  14   5         17.73         26.04        16.58 o
   5  14   5         77.67        124.53        28.22 o
  -6  15   5          1.71         -3.91        12.45 o
  -5  15   5        235.10        267.82        51.81 o
  -4  15   5        466.73        485.37        67.85 o
  -3  15   5        188.84        155.91        31.19 o
  -2  15   5          0.89         -9.74         9.74 o
  -1  15   5        794.51        757.95        39.56 o
   0  15   5        141.45        141.35        18.61 o
   1  15   5        269.63        297.05        30.09 o
   2  15   5        910.73        959.61        69.23 o
   3  15   5        736.81        778.02        61.28 o
   4  15   5         22.86          8.02        12.44 o
   5  15   5         12.65          9.97        11.87 o
  -6  16   5          1.84         -1.87        18.49 o
  -5  16   5        783.93        755.29        88.31 o
  -4  16   5        181.64        168.76        40.65 o
  -3  16   5          7.36          0.90         9.84 o
  -2  16   5        925.72       1025.61        71.69 o
  -1  16   5          0.16         -2.21         8.77 o
   0  16   5         80.83         97.92        15.13 o
   1  16   5         87.39        122.00        18.26 o
   2  16   5        185.63        184.16        26.27 o
   3  16   5         23.65         24.55        12.71 o
   4  16   5         10.00          5.33        12.80 o
   5  16   5        223.53        297.63        44.66 o
  -6  17   5          8.78         13.03        24.49 o
  -5  17   5         11.10         27.36        17.41 o
  -4  17   5         31.60         43.78        16.51 o
  -3  17   5         41.39         24.03         9.48 o
  -2  17   5          9.25          3.74        10.09 o
  -1  17   5         19.60         12.20         8.51 o
   0  17   5          0.77         -3.21         6.05 o
   1  17   5        176.16        186.11        19.02 o
   2  17   5        195.69        193.16        27.98 o
   3  17   5         81.23         43.40        16.96 o
   4  17   5        179.02        189.49        34.16 o
   5  17   5         36.35         21.38        11.95 o
  -6  18   5          6.67          6.13        25.37 o
  -5  18   5          5.57         24.74        22.24 o
  -4  18   5         99.67        104.80        31.62 o
  -3  18   5        111.04        101.67        24.28 o
  -2  18   5        479.77        604.69        55.22 o
  -1  18   5        598.64        654.70        54.00 o
   0  18   5         19.91         13.49         5.07 o
   1  18   5          3.01          4.70         4.66 o
   2  18   5         56.04         41.48        11.02 o
   3  18   5        142.02        163.69        36.34 o
   4  18   5         64.85         69.68        16.97 o
   5  18   5         92.48        138.68        35.85 o
  -6  19   5         19.81         13.47        23.39 o
  -5  19   5         31.88          1.70        18.54 o
  -4  19   5         38.80         65.21        21.76 o
  -3  19   5         78.89         71.46        16.83 o
  -2  19   5        220.70        247.88        35.98 o
  -1  19   5          1.78         -3.95         8.34 o
   0  19   5          4.49         -4.68         4.68 o
   1  19   5        102.66         82.96        13.54 o
   2  19   5         47.52         34.81        11.92 o
   3  19   5        196.06        175.64        35.75 o
   4  19   5         31.52         76.45        26.44 o
   5  19   5          1.09          2.68         8.99 o
  -6  20   5         20.23         11.05        21.74 o
  -5  20   5        179.70        199.58        42.50 o
  -4  20   5        496.13        579.69        60.29 o
  -3  20   5         55.12        101.29        29.40 o
  -2  20   5          3.86          2.51         7.81 o
  -1  20   5        316.29        377.25        39.95 o
   0  20   5         15.75         16.17         9.68 o
   1  20   5         15.26         17.21        10.10 o
   2  20   5        754.27        826.96        60.07 o
   3  20   5        100.51         80.85        25.38 o
   4  20   5          0.12         -8.90        14.72 o
   5  20   5          2.28         24.73        24.91 o
  -6  21   5          5.03         20.68        30.29 o
  -5  21   5         31.66         86.59        25.88 o
  -4  21   5         80.24         69.68        19.76 o
  -3  21   5          2.74         -3.88        12.83 o
  -2  21   5        206.20        222.14        34.36 o
  -1  21   5         29.08         20.04        13.10 o
   0  21   5          3.80          8.01        15.11 o
   1  21   5         19.95         26.09         9.24 o
   2  21   5         35.59         45.32        22.91 o
   3  21   5         12.56         14.28         7.53 o
   4  21   5          1.77         47.45        19.57 o
   5  21   5         19.91         11.37        25.29 o
  -5  22   5          0.09          9.63        10.88 o
  -4  22   5         28.20         38.32         8.63 o
  -3  22   5         19.47         10.84        13.08 o
  -2  22   5          2.29          9.36         9.39 o
  -1  22   5        458.64        413.59        66.93 o
   0  22   5        289.31        266.02        33.96 o
   1  22   5          3.29         -9.94        18.59 o
   2  22   5        542.39        566.47        62.83 o
   3  22   5         37.48         29.92        14.44 o
   4  22   5          0.29        -13.77        13.77 o
  -5  23   5         30.45         13.62        15.23 o
  -4  23   5         53.50         42.52        13.06 o
  -3  23   5        852.04        997.00        73.24 o
  -2  23   5       1073.96       1111.94        86.56 o
  -1  23   5          7.86         -4.59        12.85 o
   0  23   5        222.55        202.44        31.44 o
   1  23   5        192.86        203.65        30.43 o
   2  23   5          3.63         -8.46        15.77 o
   3  23   5          7.54         -5.59         5.59 o
   4  23   5        137.92        154.63        33.72 o
  -5  24   5         63.50         45.23        21.85 o
  -4  24   5          5.88         -6.64         8.86 o
  -3  24   5        947.70       1071.91        81.58 o
  -2  24   5        411.87        504.89        57.97 o
  -1  24   5         46.48         34.52        18.88 o
   0  24   5        520.36        597.57        55.19 o
   1  24   5        759.83        771.08        61.71 o
   2  24   5        297.85        252.74        42.76 o
   3  24   5         18.03         14.55        16.89 o
   4  24   5          0.44        -29.49        29.49 o
  -5  25   5         47.33         47.55        26.36 o
  -4  25   5         11.60         29.73        22.08 o
  -3  25   5          1.65         25.96        15.27 o
  -2  25   5         92.27         74.36        17.16 o
  -1  25   5          7.96         12.95        12.71 o
   0  25   5         40.25         21.17         9.28 o
   1  25   5         59.91         63.23        17.61 o
   2  25   5          0.68        -16.62        16.62 o
   3  25   5          0.00         -4.21        18.13 o
   4  25   5          3.90        -18.47        18.47 o
  -5  26   5          0.97        -19.41        25.48 o
  -4  26   5         18.32         17.54        12.98 o
  -3  26   5         54.81         85.53        21.20 o
  -2  26   5        228.99        229.25        36.11 o
  -1  26   5         10.60          4.54        14.43 o
   0  26   5          0.05          3.23        11.09 o
   1  26   5          0.16          1.50         8.41 o
   2  26   5         38.84         24.98        17.30 o
   3  26   5         11.69         16.47        12.83 o
   4  26   5         88.99        138.93        45.10 o
  -4  27   5         16.55         22.47        24.36 o
  -3  27   5         10.78         20.08        12.44 o
  -2  27   5          4.86          8.65        11.60 o
  -1  27   5          0.96          5.91        13.09 o
   0  27   5        164.74        209.40        34.40 o
   1  27   5         70.62         41.31        13.56 o
   2  27   5          3.85          2.05        15.01 o
   3  27   5         26.30         20.31        16.35 o
  -4  28   5          0.30        -12.56        25.28 o
  -3  28   5         62.12         31.62        28.69 o
  -2  28   5         17.44         13.13        12.95 o
  -1  28   5        190.93        195.89        35.07 o
   0  28   5          0.23          0.04         9.33 o
   1  28   5        123.01         96.87        26.29 o
   2  28   5          2.17         12.66        15.97 o
   3  28   5         39.12         36.51        31.00 o
  -4  29   5        186.62        244.49        56.79 o
  -3  29   5          0.86          1.36        18.24 o
  -2  29   5          1.57         10.21         9.80 o
  -1  29   5          3.43         14.45        12.86 o
   0  29   5        209.71        256.71        34.94 o
   1  29   5          0.06         15.05        22.29 o
   2  29   5          0.77          7.31        10.41 o
   3  29   5          2.52         -3.22        17.16 o
  -3  30   5         28.47         14.47        13.67 o
  -2  30   5          0.55        -11.24        18.01 o
  -1  30   5         72.89         53.64        17.12 o
   0  30   5          3.06        -14.42        14.42 o
   1  30   5          1.38          6.65        15.83 o
   2  30   5         16.70          6.51        17.60 o
  -3  31   5          0.08          7.31        11.78 o
  -2  31   5         25.23         60.27        25.27 o
  -1  31   5          4.01          0.54         8.97 o
   0  31   5          2.02         15.42        16.82 o
   1  31   5          7.75         33.09        25.31 o
   2  31   5         10.02         13.93        16.23 o
  -2  32   5          0.37         -1.61         9.42 o
  -1  32   5         21.92          0.21        14.50 o
   0  32   5         84.00        160.33        32.07 o
   1  32   5          2.57         20.50        21.80 o
  -2  33   5          4.63         -5.84        16.94 o
  -1  33   5          3.19        -18.55        26.65 o
   0  33   5         36.02         38.44        20.49 o
   1  33   5         28.46         21.42        14.64 o
  -1  34   5        143.96        195.31        42.20 o
   0  34   5          5.63          6.59        17.09 o
  -6   0   6        537.35        626.02       154.77 o
  -4   0   6         99.63         39.34        34.56 o
  -2   0   6        326.59        300.75        62.52 o
   0   0   6          2.07          4.72        15.47 o
   2   0   6          7.54        -12.16        12.55 o
   4   0   6        397.14        404.93        76.08 o
   6   0   6         96.58        101.57        48.82 o
  -7   1   6          3.07          9.71        23.61 o
  -6   1   6         32.92          2.42        22.36 o
  -5   1   6        120.88        121.71        44.23 o
  -4   1   6        199.98        291.16        43.84 o
  -3   1   6         62.22         76.69        19.59 o
  -2   1   6        431.50        438.96        44.04 o
  -1   1   6        698.23        675.92        45.84 o
   0   1   6        607.14        502.88        43.28 o
   1   1   6         19.74         17.87        12.88 o
   2   1   6         46.89         85.87        31.78 o
   3   1   6          0.00         -1.47        10.30 o
   4   1   6          1.84          2.63        15.14 o
   5   1   6         21.51         41.75        20.72 o
   6   1   6          0.21        -14.07        18.43 o
  -7   2   6         21.50         -7.30        53.61 o
  -6   2   6         29.95         33.30        15.75 o
  -5   2   6       1332.39       1310.17       145.26 o
  -4   2   6        200.66        182.71        34.98 o
  -3   2   6         19.78          7.21         9.52 o
  -2   2   6         54.04         64.85        27.33 o
  -1   2   6          5.10         21.97         9.29 o
   0   2   6         69.54         57.36        13.01 o
   1   2   6         11.89         23.99        12.45 o
   2   2   6          6.98          1.51         7.33 o
   3   2   6          1.67          4.20        15.28 o
   4   2   6         52.07         26.08        15.38 o
   5   2   6          1.12         -7.80         7.80 o
   6   2   6         14.00          3.32        16.00 o
  -7   3   6         40.64         28.67        21.09 o
  -6   3   6          1.30        -49.96        59.79 o
  -5   3   6        741.91        827.44       115.48 o
  -4   3   6          5.61         17.35        14.07 o
  -3   3   6         39.59         40.37        23.17 o
  -2   3   6        932.19        930.51        63.08 o
  -1   3   6         98.16         72.16        17.85 o
   0   3   6        330.20        324.30        35.50 o
   1   3   6         41.92         41.78        11.46 o
   2   3   6        348.39        344.27        56.09 o
   3   3   6         17.07          9.38        11.58 o
   4   3   6          4.23        -12.24        13.69 o
   5   3   6         88.83        119.26        36.73 o
   6   3   6         12.60        -34.61        34.61 o
  -7   4   6          0.01         15.00        38.99 o
  -6   4   6          0.43        -10.02        29.62 o
  -5   4   6        125.05         50.90        74.72 o
  -4   4   6        397.13        402.20        63.01 o
  -3   4   6        124.35        107.54        22.36 o
  -2   4   6        102.90        122.22        22.16 o
  -1   4   6          2.36          6.80         5.56 o
   0   4   6         59.83         56.78        13.29 o
   1   4   6        120.31        105.72        20.99 o
   2   4   6         68.77         61.99        24.14 o
   3   4   6        145.29        167.32        31.07 o
   4   4   6         48.88          9.57         9.01 o
   5   4   6          5.88          3.18        20.12 o
   6   4   6         16.96         -8.78        12.12 o
  -7   5   6        332.32        291.64        82.96 o
  -6   5   6         11.28         -3.69        24.58 o
  -5   5   6        175.19        137.60        49.77 o
  -4   5   6       1472.71       1357.87       111.14 o
  -3   5   6          3.01          5.71         6.87 o
  -2   5   6          1.66         -2.17        13.11 o
  -1   5   6         41.89         17.52         9.60 o
   0   5   6          0.44         -8.05         8.05 o
   1   5   6         51.14         56.23        14.70 o
   2   5   6         11.69          0.71         7.26 o
   3   5   6         64.65         28.80        24.18 o
   4   5   6         31.31        -15.59        46.95 o
   5   5   6          0.62          3.72        19.08 o
   6   5   6         35.91         33.08        22.98 o
  -7   6   6         42.69         87.73        54.65 o
  -6   6   6        277.69        231.83        64.37 o
  -5   6   6         36.81         35.81        29.33 o
  -4   6   6       1740.89       1559.30       119.62 o
  -3   6   6        198.05        204.45        40.31 o
  -2   6   6         28.53         13.54         6.98 o
  -1   6   6        258.76        256.41        31.14 o
   0   6   6       1335.44       1297.76        69.79 o
   1   6   6         24.57         25.02        13.39 o
   2   6   6         61.65         65.66        19.45 o
   3   6   6         82.45         80.25        19.10 o
   4   6   6        272.14        287.40        54.39 o
   5   6   6        146.32        190.19        46.86 o
  -7   7   6        201.09        245.51        65.59 o
  -6   7   6        216.99        182.35        61.11 o
  -5   7   6        110.74        140.12        50.32 o
  -4   7   6          1.77         29.06        22.92 o
  -3   7   6       1326.84       1274.51        86.95 o
  -2   7   6        452.46        398.14        42.36 o
  -1   7   6          6.70          0.94         5.36 o
   0   7   6        124.03         92.97        19.02 o
   1   7   6        223.78        243.78        32.03 o
   2   7   6         63.22         27.01        13.56 o
   3   7   6        486.00        412.41        48.80 o
   4   7   6        191.51        139.29        34.28 o
   5   7   6          0.44          7.43        15.99 o
  -7   8   6         13.98          8.45        19.40 o
  -6   8   6        116.86         81.73        39.26 o
  -5   8   6        118.58        104.03        43.10 o
  -4   8   6        715.05        677.51        78.00 o
  -3   8   6        681.62        716.52        61.39 o
  -2   8   6        530.78        521.25        47.72 o
  -1   8   6          3.28         -3.84         9.50 o
   0   8   6        603.83        555.96        45.72 o
   1   8   6        115.98         99.60        19.87 o
   2   8   6         94.22         70.09        14.76 o
   3   8   6        622.08        659.37        62.77 o
   4   8   6        428.93        423.41        63.67 o
   5   8   6          5.34          3.19        26.01 o
  -7   9   6         98.72         60.51        41.17 o
  -6   9   6        170.34        203.95        58.67 o
  -5   9   6         18.33         11.19        17.46 o
  -4   9   6         46.01         14.85        14.45 o
  -3   9   6        520.26        543.69        55.48 o
  -2   9   6        404.24        338.31        38.78 o
  -1   9   6        828.64        803.94        56.10 o
   0   9   6         74.03         53.87        12.50 o
   1   9   6         24.40         16.82         9.24 o
   2   9   6        111.88        129.97        24.01 o
   3   9   6       1148.60       1258.06        78.66 o
   4   9   6         19.71         29.43        10.64 o
   5   9   6         17.97         21.68        13.58 o
  -6  10   6          1.17          1.11        35.02 o
  -5  10   6        118.61         99.43        28.00 o
  -4  10   6          2.42        -14.71        14.71 o
  -3  10   6          0.20         -9.79        20.66 o
  -2  10   6          0.01         -0.58        10.31 o
  -1  10   6          4.47         11.12         4.13 o
   0  10   6        250.69        240.22        28.74 o
   1  10   6        200.70        196.40        26.32 o
   2  10   6          8.36          6.06         6.82 o
   3  10   6        856.52        912.45        61.63 o
   4  10   6         82.92         67.11        20.94 o
   5  10   6         22.46         16.63        17.92 o
  -6  11   6         15.79          7.20        22.96 o
  -5  11   6        146.13         97.08        29.94 o
  -4  11   6         52.23         30.12        21.98 o
  -3  11   6         88.07        112.03        27.64 o
  -2  11   6         71.72         83.60        18.96 o
  -1  11   6         19.41          8.20         6.71 o
   0  11   6        680.51        713.08        42.73 o
   1  11   6         23.47         18.74         6.21 o
   2  11   6        225.47        167.51        25.88 o
   3  11   6         56.81         37.86        16.82 o
   4  11   6         20.19         15.86         7.73 o
   5  11   6         45.71         62.06        20.21 o
  -6  12   6          0.04         -0.78        21.54 o
  -5  12   6        103.12         58.35        20.31 o
  -4  12   6          4.00         17.21        11.47 o
  -3  12   6       1862.01       1775.20       118.35 o
  -2  12   6         14.09          3.08         8.11 o
  -1  12   6        313.78        331.34        34.91 o
   0  12   6        648.62        723.66        42.91 o
   1  12   6        384.64        369.96        36.28 o
   2  12   6         25.57         34.17         9.92 o
   3  12   6       1204.47       1316.39        97.24 o
   4  12   6         98.50         84.59        39.00 o
   5  12   6         32.30         -0.49        14.45 o
  -6  13   6          9.17        -12.09        21.10 o
  -5  13   6        108.47        130.27        36.71 o
  -4  13   6          0.81         12.42        21.20 o
  -3  13   6        561.50        480.11        62.02 o
  -2  13   6        297.70        306.26        35.22 o
  -1  13   6         74.19         75.29        13.99 o
   0  13   6         39.27         33.21         9.51 o
   1  13   6        100.12        125.48        20.68 o
   2  13   6         99.85        118.69        19.72 o
   3  13   6         16.07         18.47        10.19 o
   4  13   6         18.58         48.34        18.37 o
   5  13   6         54.40         51.75        19.87 o
  -6  14   6         11.62         36.09        28.81 o
  -5  14   6          0.15        -15.39        24.85 o
  -4  14   6         24.15         -3.66        11.60 o
  -3  14   6        458.64        363.73        54.66 o
  -2  14   6          0.14         -0.37        10.00 o
  -1  14   6        559.00        572.80        42.28 o
   0  14   6        390.16        359.95        29.89 o
   1  14   6         46.28         54.76        12.75 o
   2  14   6        271.04        254.17        30.32 o
   3  14   6        214.11        202.41        45.58 o
   4  14   6         30.49         36.01        14.65 o
   5  14   6         38.57         17.35        11.86 o
  -6  15   6         14.45         24.16        24.92 o
  -5  15   6        169.10        179.70        46.12 o
  -4  15   6         90.10         69.69        23.37 o
  -3  15   6         34.91         16.86        17.80 o
  -2  15   6        130.97        118.55        28.64 o
  -1  15   6        136.50        117.72        16.20 o
   0  15   6        680.33        750.07        47.81 o
   1  15   6         37.27         38.03        11.50 o
   2  15   6         69.68         61.50        12.03 o
   3  15   6         23.17          5.28        12.12 o
   4  15   6         51.20         44.01        17.27 o
   5  15   6          0.35        -12.63        23.15 o
  -6  16   6         17.72         30.70        19.44 o
  -5  16   6         12.21        -18.62        22.27 o
  -4  16   6        146.63        141.58        37.42 o
  -3  16   6         88.64         99.27        28.57 o
  -2  16   6        324.39        319.37        46.45 o
  -1  16   6         45.80         53.87        11.99 o
   0  16   6          7.87          7.36         9.97 o
   1  16   6        153.69        155.86        23.48 o
   2  16   6        515.27        482.30        41.03 o
   3  16   6          2.80          4.51        11.08 o
   4  16   6         50.64         62.61        20.15 o
   5  16   6         24.24         55.89        19.65 o
  -6  17   6         72.32         62.11        37.43 o
  -5  17   6        132.50        116.97        35.77 o
  -4  17   6         11.21         13.22        17.38 o
  -3  17   6        116.50        160.56        36.49 o
  -2  17   6       2558.67       2762.51       134.13 o
  -1  17   6        512.52        506.91        50.78 o
   0  17   6         11.22         11.88         5.78 o
   1  17   6        171.55        189.20        23.61 o
   2  17   6        805.28        841.66        55.00 o
   3  17   6         17.26         17.54         7.48 o
   4  17   6         54.44         71.93        20.05 o
   5  17   6         77.04         86.48        25.10 o
  -6  18   6         55.59         80.50        21.07 o
  -5  18   6         18.59         -3.96        23.95 o
  -4  18   6         62.74         72.29        25.65 o
  -3  18   6        167.77        225.58        57.79 o
  -2  18   6         28.82         16.36        22.50 o
  -1  18   6         32.63         22.68        13.20 o
   0  18   6         19.76         18.29        12.47 o
   1  18   6        578.04        638.51        39.11 o
   2  18   6         74.90         66.72        13.30 o
   3  18   6        312.40        389.11        50.52 o
   4  18   6          7.20         20.17        14.97 o
  -6  19   6         48.46        -17.13        29.06 o
  -5  19   6          0.01        -11.31        18.28 o
  -4  19   6         36.15         59.67        25.60 o
  -3  19   6         10.43         -7.07        14.95 o
  -2  19   6        189.10        210.96        34.36 o
  -1  19   6        189.42        227.73        34.91 o
   0  19   6         27.30         -8.89        10.36 o
   1  19   6          7.71         15.39         8.99 o
   2  19   6         39.78         25.23        13.47 o
   3  19   6         52.50         51.12        19.68 o
   4  19   6         88.16         45.51        19.07 o
  -5  20   6         13.34         -0.78        18.26 o
  -4  20   6        173.18        143.74        38.19 o
  -3  20   6         13.43         23.64         7.63 o
  -2  20   6         58.68         30.32        16.86 o
  -1  20   6        212.62        192.14        31.27 o
   0  20   6         68.19         36.26        13.45 o
   1  20   6         30.04          9.14        13.52 o
   2  20   6        325.07        325.29        41.60 o
   3  20   6         80.10         78.27        27.20 o
   4  20   6         33.50         32.62        51.14 o
  -5  21   6         67.94         81.31        22.55 o
  -4  21   6         85.63        114.62        30.95 o
  -3  21   6         14.77         13.68        18.27 o
  -2  21   6        504.42        580.09        56.93 o
  -1  21   6         22.99          9.07        17.19 o
   0  21   6         20.06         42.34        19.58 o
   1  21   6          7.14         -0.95        10.11 o
   2  21   6        203.55        158.39        34.36 o
   3  21   6          4.80         10.59        16.28 o
   4  21   6          0.78        -11.74        23.35 o
  -5  22   6         11.90         20.55        17.96 o
  -4  22   6          3.45         20.25         8.46 o
  -3  22   6         16.87         37.41        29.94 o
  -2  22   6         53.49         51.03        20.95 o
  -1  22   6         10.86         47.66        19.41 o
   0  22   6        163.52        159.01        36.85 o
   1  22   6          1.93        -10.84        10.84 o
   2  22   6         17.75          5.33         9.76 o
   3  22   6        129.49        151.53        34.14 o
   4  22   6         14.77        -20.42        27.98 o
  -5  23   6         31.82         26.91        15.82 o
  -4  23   6         12.98         31.04        15.58 o
  -3  23   6         37.18         66.19        29.02 o
  -2  23   6        252.21        269.74        50.32 o
  -1  23   6        910.79        952.30        94.84 o
   0  23   6         57.36         59.05        23.67 o
   1  23   6         54.31         60.59        19.14 o
   2  23   6          7.94          2.37        17.46 o
   3  23   6         48.10         39.63        31.50 o
   4  23   6        109.61        117.25        36.46 o
  -5  24   6         27.74        -21.98        21.98 o
  -4  24   6         36.50         37.56        21.07 o
  -3  24   6          4.35          3.76        19.35 o
  -2  24   6        223.28        243.44        48.88 o
  -1  24   6        138.45        132.03        32.28 o
   0  24   6        172.12        277.69        53.46 o
   1  24   6        245.35        279.33        38.32 o
   2  24   6         14.00          7.23        16.03 o
   3  24   6         11.32          5.55        19.26 o
  -4  25   6         43.11        114.72        33.04 o
  -3  25   6          6.57         27.59        18.18 o
  -2  25   6         61.40         59.83        14.66 o
  -1  25   6          5.50         -0.09         5.22 o
   0  25   6         11.91         16.53        14.62 o
   1  25   6          6.53          3.27         8.37 o
   2  25   6         87.11         57.68        16.57 o
   3  25   6          0.96          9.52        18.96 o
  -4  26   6         10.23         26.65        20.26 o
  -3  26   6         12.98        -11.93        13.00 o
  -2  26   6         26.68         48.03        22.50 o
  -1  26   6         16.85         10.52        13.31 o
   0  26   6        137.34        125.65        28.49 o
   1  26   6         85.75         55.95        12.78 o
   2  26   6          0.07         25.48        23.48 o
   3  26   6         14.62         10.56        13.45 o
  -4  27   6         37.24         -2.92        13.73 o
  -3  27   6          0.55          5.22        13.24 o
  -2  27   6        121.26        113.91        27.64 o
  -1  27   6         22.88         16.86        16.06 o
   0  27   6        122.85        155.45        35.30 o
   1  27   6         76.57         57.58        24.21 o
   2  27   6          1.14         -1.11        21.48 o
   3  27   6         15.92         -1.15        19.29 o
  -4  28   6        101.58        167.57        44.38 o
  -3  28   6        109.80        145.45        25.49 o
  -2  28   6         34.59         43.77        17.93 o
  -1  28   6          5.32         11.43        15.84 o
   0  28   6         95.07        131.50        33.46 o
   1  28   6         17.15         23.69        18.18 o
   2  28   6          9.23         31.59        18.09 o
  -3  29   6          0.03        -14.93        14.93 o
  -2  29   6         33.88         14.13        17.82 o
  -1  29   6         35.66         33.56        12.36 o
   0  29   6          7.44         -8.42        12.51 o
   1  29   6          8.21         15.94        18.66 o
   2  29   6          3.51         30.11        17.61 o
  -3  30   6         30.21         34.77        15.98 o
  -2  30   6          0.99          6.78        16.17 o
  -1  30   6          1.22         -8.63        14.50 o
   0  30   6        310.92        342.57        47.34 o
   1  30   6         86.73         68.14        20.15 o
   2  30   6         36.72         21.81        23.95 o
  -2  31   6          0.01         -0.54        18.11 o
  -1  31   6          1.00         12.91        19.57 o
   0  31   6         16.66          1.78        15.74 o
   1  31   6          0.25        -12.04        15.11 o
  -1  32   6          4.55         10.89        21.25 o
   0  32   6         14.53         39.00        26.28 o
  -5   0   7        326.68        305.69       106.94 o
  -3   0   7        256.05        213.37        51.92 o
  -1   0   7       5569.90       5789.58       193.76 o
   1   0   7        741.41        775.58        88.04 o
   3   0   7        105.37        123.96        59.14 o
   5   0   7          2.54         11.46        29.83 o
  -6   1   7         11.31         51.45        27.92 o
  -5   1   7         13.31         12.94        13.07 o
  -4   1   7        556.32        571.10        63.62 o
  -3   1   7         37.13         25.34         8.22 o
  -2   1   7          1.33         -6.84         9.47 o
  -1   1   7         59.55         76.44        19.60 o
   0   1   7        109.00         92.73        20.14 o
   1   1   7          2.91         -6.05         8.98 o
   2   1   7         11.57          6.23         8.04 o
   3   1   7         72.74          4.53        31.44 o
   4   1   7         10.04        -11.04        13.63 o
   5   1   7         48.22         10.28        17.65 o
  -6   2   7         28.83          3.91        36.24 o
  -5   2   7          1.84        -17.57        25.15 o
  -4   2   7        312.01        319.67        46.99 o
  -3   2   7        130.00        105.01        21.74 o
  -2   2   7         18.31         11.83        10.47 o
  -1   2   7          7.39          0.92         9.82 o
   0   2   7          9.07          2.12        11.29 o
   1   2   7          1.24         -1.51         9.31 o
   2   2   7         13.52         14.32         9.28 o
   3   2   7         13.77         13.96        15.59 o
   4   2   7          8.25         -3.36        16.07 o
   5   2   7          4.62        -16.65        18.00 o
  -6   3   7         14.76         55.96        38.36 o
  -5   3   7          5.43         -1.16        20.82 o
  -4   3   7        979.52        961.22        82.23 o
  -3   3   7        115.30        105.56        26.29 o
  -2   3   7          3.04         -5.56         7.14 o
  -1   3   7         24.72         17.35         7.31 o
   0   3   7        733.86        696.40        56.54 o
   1   3   7        269.65        264.82        35.23 o
   2   3   7          8.25          4.10        11.92 o
   3   3   7         10.97         11.26        37.85 o
   4   3   7         48.09         29.44        33.10 o
   5   3   7         11.10         22.88        21.65 o
  -6   4   7          0.25         -0.10        20.23 o
  -5   4   7        128.02         82.27        28.78 o
  -4   4   7        713.21        801.12        79.39 o
  -3   4   7         28.28         16.51         9.04 o
  -2   4   7        922.04        911.48        67.79 o
  -1   4   7         76.54         57.29        11.88 o
   0   4   7        103.99         85.66        19.17 o
   1   4   7        119.29         79.04        18.24 o
   2   4   7         37.07         54.04        18.65 o
   3   4   7         23.67         40.12        22.48 o
   4   4   7         15.68         10.60        20.73 o
   5   4   7          2.58          4.02        16.52 o
  -6   5   7         64.38         50.23        37.55 o
  -5   5   7          4.92        -17.46        17.46 o
  -4   5   7         23.25         26.06        11.54 o
  -3   5   7        129.73        112.92        23.82 o
  -2   5   7        186.57        203.46        30.99 o
  -1   5   7        216.64        247.12        29.69 o
   0   5   7         19.73         19.34         5.47 o
   1   5   7          0.07          0.69         5.32 o
   2   5   7         16.02         -3.72        11.04 o
   3   5   7          5.82         27.05        18.44 o
   4   5   7        254.39        310.72        47.24 o
   5   5   7          9.55         25.46        24.37 o
  -6   6   7        150.99        188.90        59.30 o
  -5   6   7         49.34         73.02        28.05 o
  -4   6   7        386.34        402.69        53.65 o
  -3   6   7        178.44        190.37        31.74 o
  -2   6   7        824.07        799.14        63.43 o
  -1   6   7        395.58        397.67        38.33 o
   0   6   7        443.82        411.98        42.10 o
   1   6   7         87.25         55.27        16.96 o
   2   6   7        397.67        443.38        49.53 o
   3   6   7         83.23         83.47        33.80 o
   4   6   7          3.40          0.24        11.41 o
   5   6   7         67.90         52.32        29.02 o
  -6   7   7        205.03        242.25        66.51 o
  -5   7   7          4.37         26.12        17.36 o
  -4   7   7          1.02          2.97        12.75 o
  -3   7   7         99.87         84.31        18.86 o
  -2   7   7        294.66        360.38        42.35 o
  -1   7   7          5.96         -2.40         8.40 o
   0   7   7        191.84        165.98        25.84 o
   1   7   7        138.30        132.76        24.13 o
   2   7   7         27.41         12.70        13.40 o
   3   7   7        116.20        125.55        39.97 o
   4   7   7         40.86          5.26        12.11 o
   5   7   7        137.93        141.61        32.77 o
  -6   8   7          5.61          5.26        21.64 o
  -5   8   7         53.42         30.37        23.27 o
  -4   8   7         25.28         22.29        15.02 o
  -3   8   7        192.01        188.58        32.81 o
  -2   8   7        251.48        269.76        37.45 o
  -1   8   7         50.78         19.54        12.89 o
   0   8   7       1102.54       1044.37        68.15 o
   1   8   7         43.57         27.31         9.73 o
   2   8   7        179.96        169.58        28.87 o
   3   8   7        381.91        413.65        73.00 o
   4   8   7         31.86         40.25        17.31 o
   5   8   7          1.26        -17.64        23.85 o
  -6   9   7          8.67         17.45        37.47 o
  -5   9   7        143.89        156.83        43.03 o
  -4   9   7        365.83        369.02        59.97 o
  -3   9   7         43.28         58.63        22.43 o
  -2   9   7         47.00         27.35        17.40 o
  -1   9   7         56.42         66.51        16.01 o
   0   9   7        190.28        164.37        24.07 o
   1   9   7         26.06         19.39        15.86 o
   2   9   7          3.89         10.80        13.45 o
   3   9   7         93.04         85.97        24.72 o
   4   9   7         51.18         23.57        20.56 o
   5   9   7        256.32        259.99        48.27 o
  -6  10   7        121.94         92.63        33.55 o
  -5  10   7          0.62          4.60        13.68 o
  -4  10   7          7.72        -10.21        10.25 o
  -3  10   7         20.73         26.22        15.89 o
  -2  10   7          2.21          0.99         7.28 o
  -1  10   7        160.70        182.31        29.20 o
   0  10   7          0.90         16.49         7.34 o
   1  10   7         22.84          3.84         6.38 o
   2  10   7          7.55         11.81        12.85 o
   3  10   7          5.87         -7.02         8.16 o
   4  10   7        237.60        258.63        44.32 o
   5  10   7         80.38         63.57        35.54 o
  -6  11   7         14.04          2.54        48.94 o
  -5  11   7         50.27         38.86        20.41 o
  -4  11   7       1225.01       1202.46       110.28 o
  -3  11   7        138.73        130.39        28.67 o
  -2  11   7        593.20        610.53        55.63 o
  -1  11   7         26.88         17.69        11.98 o
   0  11   7        113.44        106.57        18.43 o
   1  11   7         50.34         12.87        12.94 o
   2  11   7         78.38         56.27        15.94 o
   3  11   7        299.55        340.75        52.12 o
   4  11   7         14.92         14.92        15.16 o
   5  11   7         32.60         35.45        19.46 o
  -6  12   7        126.28        158.44        51.15 o
  -5  12   7         37.26         15.02        20.54 o
  -4  12   7        275.45        205.43        45.24 o
  -3  12   7         25.19         33.55         8.98 o
  -2  12   7          0.12         -1.98        16.78 o
  -1  12   7        554.60        591.59        51.83 o
   0  12   7         23.14         15.65         7.24 o
   1  12   7        558.76        594.88        49.76 o
   2  12   7        229.80        203.46        30.95 o
   3  12   7          3.57        -14.34        14.34 o
   4  12   7         18.44        -18.49        20.64 o
   5  12   7          7.16          8.78        18.55 o
  -6  13   7          1.16         -9.72        23.92 o
  -5  13   7         16.11        -10.66        28.60 o
  -4  13   7       1049.05       1116.29       108.03 o
  -3  13   7        461.63        449.49        62.81 o
  -2  13   7         81.80         49.18        21.53 o
  -1  13   7        527.43        586.34        50.97 o
   0  13   7          6.67          7.89         6.93 o
   1  13   7         22.97         16.07        12.02 o
   2  13   7          3.16        -11.42        11.42 o
   3  13   7         29.25         32.50        11.40 o
   4  13   7          1.14         -3.28        18.40 o
   5  13   7         15.19         34.67        17.65 o
  -6  14   7         25.11         -0.52        26.45 o
  -5  14   7         11.71         -9.32        10.03 o
  -4  14   7          0.21          8.16        11.93 o
  -3  14   7        725.00        869.45        88.65 o
  -2  14   7         70.06         69.23        16.39 o
  -1  14   7        850.72       1013.01        79.37 o
   0  14   7        485.10        503.60        38.91 o
   1  14   7         14.58         -9.28        11.48 o
   2  14   7          1.07         -1.86         6.89 o
   3  14   7         95.59         61.29        15.37 o
   4  14   7         19.78         30.60        26.54 o
  -6  15   7        124.30         52.77        21.88 o
  -5  15   7          2.84         33.86        19.73 o
  -4  15   7        367.50        419.13        66.57 o
  -3  15   7         36.62         22.19        15.42 o
  -2  15   7       1269.62       1328.39       112.48 o
  -1  15   7        250.45        233.50        35.81 o
   0  15   7        436.24        465.06        37.30 o
   1  15   7        506.86        555.68        48.24 o
   2  15   7         65.94         58.15        17.94 o
   3  15   7          3.70         -4.67        13.65 o
   4  15   7        107.57        115.93        33.86 o
  -6  16   7          7.08         13.03        16.86 o
  -5  16   7          5.74          9.00        28.62 o
  -4  16   7          4.96        -11.98        24.47 o
  -3  16   7        296.06        336.71        55.82 o
  -2  16   7          1.88         -5.88        14.00 o
  -1  16   7         57.86         65.99        16.73 o
   0  16   7        165.02        134.88        23.31 o
   1  16   7          7.37          7.52         8.60 o
   2  16   7         99.81         92.44        19.21 o
   3  16   7          2.29          5.40        10.81 o
   4  16   7         49.82         22.73        16.60 o
  -5  17   7         19.78         -2.62        17.78 o
  -4  17   7        127.73        121.09        38.29 o
  -3  17   7          1.05         34.20        22.05 o
  -2  17   7        121.49        145.39        34.72 o
  -1  17   7         15.21         22.23        13.67 o
   0  17   7         35.58         35.08         8.78 o
   1  17   7         68.03         39.31        11.21 o
   2  17   7         13.96         27.73        10.05 o
   3  17   7          0.16         -0.85         9.84 o
   4  17   7         35.71         44.40        16.28 o
  -5  18   7         27.02         11.70        16.17 o
  -4  18   7         31.52         24.54        18.56 o
  -3  18   7          0.40         -5.11         9.25 o
  -2  18   7         31.15         51.28        21.93 o
  -1  18   7        866.31       1008.53        79.47 o
   0  18   7         13.46         15.98        15.67 o
   1  18   7          0.16          3.20        15.52 o
   2  18   7         41.82         24.57        15.21 o
   3  18   7        454.30        547.60        58.98 o
   4  18   7        273.55        329.15        53.07 o
  -5  19   7        115.66        158.57        47.69 o
  -4  19   7        139.24        123.91        37.93 o
  -3  19   7        123.18         63.06        45.71 o
  -2  19   7        264.02        242.13        43.61 o
  -1  19   7        107.46        133.05        27.08 o
   0  19   7          3.08         20.74        20.17 o
   1  19   7         47.35         18.15         8.76 o
   2  19   7          0.42         18.87        22.33 o
   3  19   7          8.15         -7.89        18.18 o
   4  19   7        101.78         98.46        26.68 o
  -5  20   7         20.34         21.31        26.15 o
  -4  20   7         68.89         78.46        26.15 o
  -3  20   7        360.22        480.38        66.69 o
  -2  20   7          0.02          8.96        14.16 o
  -1  20   7         32.61         38.31        19.42 o
   0  20   7        326.89        338.10        57.39 o
   1  20   7          8.30        -10.38        13.37 o
   2  20   7         99.49        119.84        43.04 o
   3  20   7         42.77         44.04        24.12 o
   4  20   7         95.90        140.40        31.58 o
  -5  21   7         42.46         37.30        42.45 o
  -4  21   7         64.61         64.33        30.54 o
  -3  21   7         66.05         76.43        22.44 o
  -2  21   7       1132.15       1243.85       113.19 o
  -1  21   7          5.02          0.76        23.70 o
   0  21   7         25.65         48.75        20.35 o
   1  21   7        127.56         40.46        20.32 o
   2  21   7         74.43         58.80        21.82 o
   3  21   7          6.19          4.44        13.45 o
  -5  22   7          2.82        -27.92        27.92 o
  -4  22   7          6.41         30.62        24.50 o
  -3  22   7         89.35         87.83        27.06 o
  -2  22   7        162.99        190.56        41.02 o
  -1  22   7          8.61          1.89        18.47 o
   0  22   7        456.63        495.72        71.53 o
   1  22   7          6.46        -11.41        18.36 o
   2  22   7         20.02         13.89        21.31 o
   3  22   7         83.66         57.94        25.73 o
  -4  23   7         15.26         35.90        31.89 o
  -3  23   7         29.35         13.89        17.38 o
  -2  23   7         76.03         94.26        31.62 o
  -1  23   7         21.59          6.37        18.63 o
   0  23   7         79.61         65.88        33.43 o
   1  23   7          5.02         -4.96        16.83 o
   2  23   7          0.00         17.73        20.87 o
   3  23   7          0.02        -25.34        42.25 o
  -4  24   7          9.32         14.87        26.27 o
  -3  24   7        372.06        435.29        84.17 o
  -2  24   7        157.82        142.85        36.95 o
  -1  24   7         54.63         92.28        27.30 o
   0  24   7        161.56        188.32        45.13 o
   1  24   7         80.19        115.18        39.05 o
   2  24   7          0.00        -12.11        12.11 o
   3  24   7          4.90         28.95        13.36 o
  -4  25   7          3.75          7.34        24.66 o
  -3  25   7         32.14        -10.72        55.61 o
  -2  25   7         49.42        121.52        39.99 o
  -1  25   7         30.84         23.97        23.16 o
   0  25   7         31.83         75.62        31.54 o
   1  25   7         26.69          5.36        21.08 o
   2  25   7          7.55         10.80        14.26 o
  -4  26   7        103.32        145.49        57.39 o
  -3  26   7         30.73         58.95        26.27 o
  -2  26   7        434.54        587.88        71.80 o
  -1  26   7         11.35          3.37        10.20 o
   0  26   7        198.24        207.03        38.19 o
   1  26   7        117.40        178.83        42.55 o
   2  26   7         15.43          5.05        19.00 o
  -3  27   7        407.87        630.81        87.05 o
  -2  27   7        134.28        142.82        30.48 o
  -1  27   7         93.95         71.64        37.35 o
   0  27   7         92.09         92.68        32.44 o
   1  27   7        342.73        377.92        67.43 o
   2  27   7          0.67        -20.43        20.43 o
  -3  28   7         63.53         51.23        12.82 o
  -2  28   7        168.48        248.99        44.63 o
  -1  28   7          3.18        -11.12        11.12 o
   0  28   7          0.04         -5.90        10.79 o
   1  28   7          0.96          5.69        35.33 o
  -2  29   7          0.07        -27.01        27.01 o
  -1  29   7          0.05          7.27        26.23 o
   0  29   7          0.40          6.22        18.70 o
   1  29   7          2.79        -20.86        37.93 o
  -2  30   7         31.54         25.00        25.66 o
  -1  30   7          2.46          2.53        19.14 o
   0  30   7         48.28         35.25        21.28 o
  -6   0   8         22.45         45.34        39.92 o
  -4   0   8          0.03        -14.11        24.28 o
  -2   0   8        957.37        841.89        97.25 o
   0   0   8        778.07        743.46        90.76 o
   2   0   8         58.60         73.65        26.65 o
   4   0   8         38.45         38.66        41.43 o
  -6   1   8          2.00         -5.52        28.31 o
  -5   1   8         25.59         40.89        21.72 o
  -4   1   8         14.17         29.22         7.99 o
  -3   1   8        292.44        295.03        41.88 o
  -2   1   8        560.27        561.86        57.26 o
  -1   1   8        465.89        492.51        42.79 o
   0   1   8          6.42          5.29        10.05 o
   1   1   8       1405.93       1545.10        94.20 o
   2   1   8         37.14         32.81        19.03 o
   3   1   8         23.48         18.21        14.64 o
   4   1   8         13.51         -4.86        14.58 o
   5   1   8         39.16         77.73        29.68 o
  -6   2   8         11.04        -13.40        27.36 o
  -5   2   8          0.03          5.26        21.89 o
  -4   2   8         64.99         77.34        21.94 o
  -3   2   8        113.16        119.04        25.75 o
  -2   2   8         86.77        103.18        25.19 o
  -1   2   8        185.70        191.09        28.93 o
   0   2   8         35.06         33.24        13.40 o
   1   2   8        428.28        389.32        46.93 o
   2   2   8        581.56        615.96        61.83 o
   3   2   8          0.34         18.41        14.85 o
   4   2   8         13.08         41.18        31.62 o
   5   2   8         23.43         30.21        23.41 o
  -6   3   8        116.41        162.39        50.50 o
  -5   3   8         85.15        111.67        37.22 o
  -4   3   8        189.12        243.63        42.33 o
  -3   3   8        341.61        341.21        46.54 o
  -2   3   8        510.43        520.53        54.74 o
  -1   3   8         98.03         79.87        18.13 o
   0   3   8          4.86          3.42        10.70 o
   1   3   8        419.21        380.29        45.75 o
   2   3   8        110.80        125.19        26.83 o
   3   3   8         54.35         47.82        16.61 o
   4   3   8         18.99         -3.55        32.77 o
  -6   4   8         12.74         67.04        40.30 o
  -5   4   8          0.30          7.97        14.03 o
  -4   4   8         40.26         37.57        17.91 o
  -3   4   8        185.16        207.55        34.67 o
  -2   4   8          0.24          0.81         8.92 o
  -1   4   8       1244.76       1239.22        73.91 o
   0   4   8          3.98         -4.47        10.39 o
   1   4   8         28.80         47.06        18.36 o
   2   4   8         66.70         88.29        23.51 o
   3   4   8          0.03          9.61        14.37 o
   4   4   8          8.56          5.75        36.95 o
  -6   5   8         13.91         25.04        30.72 o
  -5   5   8          6.46          3.81        13.25 o
  -4   5   8         70.56         64.76        22.32 o
  -3   5   8         23.95         12.29        13.60 o
  -2   5   8       1083.23       1078.31        79.27 o
  -1   5   8         14.35         -4.85         7.55 o
   0   5   8          2.74         16.80        16.43 o
   1   5   8         25.03         35.48        13.25 o
   2   5   8         77.34         39.33        12.14 o
   3   5   8         48.90         35.93        12.11 o
   4   5   8          7.35        -58.50        58.50 o
  -6   6   8         73.63         70.98        26.79 o
  -5   6   8        138.93        139.74        38.68 o
  -4   6   8          6.20          5.79        11.49 o
  -3   6   8         42.74         40.38        17.67 o
  -2   6   8          0.01         -5.88        11.36 o
  -1   6   8        511.02        536.49        48.58 o
   0   6   8        441.86        380.20        42.50 o
   1   6   8        184.83        147.16        25.25 o
   2   6   8        281.14        291.03        41.74 o
   3   6   8          2.27          9.78        10.87 o
   4   6   8        165.53        131.42        43.35 o
  -6   7   8         84.07         32.74        20.53 o
  -5   7   8         23.81         -7.14        17.12 o
  -4   7   8        555.11        657.55        94.35 o
  -3   7   8        404.86        438.89        53.33 o
  -2   7   8         18.99         16.69        16.27 o
  -1   7   8         21.79          6.57        11.80 o
   0   7   8        795.81        731.40        62.05 o
   1   7   8        129.19        104.60        22.11 o
   2   7   8          6.80         -3.48        13.20 o
   3   7   8          9.91         17.51        14.06 o
   4   7   8        458.66        488.57        85.61 o
  -6   8   8        206.85        258.21        73.12 o
  -5   8   8         31.48         28.90        18.10 o
  -4   8   8          2.90         14.40        14.83 o
  -3   8   8        583.30        617.67        62.99 o
  -2   8   8          6.99         -6.72         9.09 o
  -1   8   8          4.12         -7.69        12.99 o
   0   8   8         86.18         87.61        16.56 o
   1   8   8         47.03         37.60        12.55 o
   2   8   8         62.56         94.97        23.90 o
   3   8   8        247.53        261.55        43.06 o
   4   8   8        512.32        526.21        88.62 o
  -6   9   8          3.61         22.49        24.19 o
  -5   9   8         25.87         12.88        29.83 o
  -4   9   8         23.67          7.32        11.17 o
  -3   9   8         86.62         83.89        18.97 o
  -2   9   8          2.84         15.12        15.59 o
  -1   9   8        135.75        104.25        24.08 o
   0   9   8         20.89          6.96        11.13 o
   1   9   8          0.26          7.86         5.18 o
   2   9   8         10.27          5.82        15.47 o
   3   9   8         26.67         39.31        14.37 o
   4   9   8          8.59         19.98        19.59 o
  -6  10   8         17.65         14.45        15.04 o
  -5  10   8         17.51         49.42        21.32 o
  -4  10   8         21.68         22.44        13.60 o
  -3  10   8        254.39        232.07        37.80 o
  -2  10   8          0.56         -3.98        11.96 o
  -1  10   8        394.72        426.78        48.20 o
   0  10   8        178.09        198.93        27.40 o
   1  10   8         10.66         27.09        16.02 o
   2  10   8         15.65         -9.09         9.09 o
   3  10   8          4.50          8.39        11.05 o
   4  10   8        162.83        211.99        49.69 o
  -6  11   8         32.61         80.74        41.94 o
  -5  11   8         30.92         36.73        13.39 o
  -4  11   8         24.17         17.64        15.95 o
  -3  11   8        679.76        763.61        68.82 o
  -2  11   8         30.46         46.38        15.07 o
  -1  11   8        151.84         73.46        27.30 o
   0  11   8        950.92       1001.90        63.79 o
   1  11   8          1.92          9.92         9.78 o
   2  11   8          7.10         16.48        20.23 o
   3  11   8          3.20         -8.31        15.12 o
   4  11   8        186.88        229.01        48.86 o
  -6  12   8          1.32          3.13        57.71 o
  -5  12   8        167.94        235.52        55.77 o
  -4  12   8        156.57        127.08        35.16 o
  -3  12   8        622.37        671.38        65.84 o
  -2  12   8        169.42        176.94        36.55 o
  -1  12   8       1101.00       1147.35        78.61 o
   0  12   8          8.96          5.55         6.35 o
   1  12   8         44.91         59.54        18.85 o
   2  12   8          0.10         -2.04        22.24 o
   3  12   8        100.07         66.06        26.20 o
   4  12   8          1.71         -9.71        14.40 o
  -5  13   8          4.85         -5.10        15.56 o
  -4  13   8         20.50         19.48        11.86 o
  -3  13   8       1695.08       1860.41       153.09 o
  -2  13   8         17.26          0.01        16.12 o
  -1  13   8          7.33          5.67        13.14 o
   0  13   8        177.11        182.55        28.06 o
   1  13   8          1.23         10.32        16.39 o
   2  13   8         89.19         80.75        26.01 o
   3  13   8         12.15         35.14        23.90 o
   4  13   8          1.28         -6.55        17.87 o
  -5  14   8          0.05        -17.21        17.21 o
  -4  14   8         22.25         17.79        46.50 o
  -3  14   8        480.63        510.78        72.20 o
  -2  14   8          4.77        -16.83        16.83 o
  -1  14   8          9.76         22.59        12.21 o
   0  14   8         92.35         94.29        23.96 o
   1  14   8        352.33        354.76        43.37 o
   2  14   8         16.09         -2.21        12.26 o
   3  14   8         43.45         41.27        13.43 o
   4  14   8          4.67          1.80        15.87 o
  -5  15   8         14.88        -14.14        25.37 o
  -4  15   8          0.09         -9.88         9.88 o
  -3  15   8          3.02         -8.26        14.31 o
  -2  15   8        298.17        388.39        59.23 o
  -1  15   8          3.84         -9.73         9.73 o
   0  15   8         92.21         73.05        15.86 o
   1  15   8          1.31        -14.45        15.31 o
   2  15   8         35.88         14.15        26.34 o
   3  15   8          4.80        -10.02        11.10 o
   4  15   8         68.71         31.15        12.94 o
  -5  16   8          1.99         -1.18        17.01 o
  -4  16   8          0.28          1.13        20.43 o
  -3  16   8         19.01         22.91        19.17 o
  -2  16   8        161.63        202.41        49.01 o
  -1  16   8         86.70        116.04        31.67 o
   0  16   8          4.01          3.47        13.65 o
   1  16   8        543.93        603.25        52.96 o
   2  16   8          3.03         -2.79        15.80 o
   3  16   8        135.24        143.52        24.22 o
   4  16   8         98.60         82.13        30.36 o
  -5  17   8          5.03          0.45        15.52 o
  -4  17   8         28.59         44.27        16.80 o
  -3  17   8         64.98         57.95        18.08 o
  -2  17   8          7.67          2.84        14.48 o
  -1  17   8          0.07        -10.10        17.09 o
   0  17   8         88.85         94.08        27.66 o
   1  17   8         28.90         17.89        13.00 o
   2  17   8         44.46         70.59        23.20 o
   3  17   8        158.80        157.50        49.21 o
  -5  18   8         82.39         82.19        33.82 o
  -4  18   8         20.29         15.69        22.37 o
  -3  18   8         29.25         18.25        21.99 o
  -2  18   8        572.59        646.86        78.69 o
  -1  18   8          8.52        -16.76        20.78 o
   0  18   8        170.77        152.61        39.16 o
   1  18   8         52.09         24.70        36.45 o
   2  18   8         33.01         11.34        10.13 o
   3  18   8         22.08         16.97        22.30 o
  -5  19   8          0.37         44.61        34.87 o
  -4  19   8          4.16         13.60        23.36 o
  -3  19   8        151.96        132.75        48.34 o
  -2  19   8         10.01        -21.47        21.47 o
  -1  19   8        768.72        884.16       114.29 o
   0  19   8         25.75         20.24        21.16 o
   1  19   8          0.86        -30.91        30.91 o
   2  19   8        101.87        111.52        36.73 o
   3  19   8        238.14        320.51        63.27 o
  -4  20   8          5.05         -3.62        27.09 o
  -3  20   8         13.79          3.32        10.30 o
  -2  20   8          9.27          8.31        24.54 o
  -1  20   8          7.40          9.39        17.74 o
   0  20   8         89.64         95.83        32.42 o
   1  20   8        129.43        150.52        42.14 o
   2  20   8        149.67        177.76        46.88 o
   3  20   8          0.47          2.10         9.62 o
  -4  21   8          6.46         12.34        17.77 o
  -3  21   8         52.24         27.86        22.00 o
  -2  21   8        230.95        298.10        71.81 o
  -1  21   8        113.18         56.37        64.82 o
   0  21   8        234.09        237.72        50.64 o
   1  21   8         21.93         56.52        26.49 o
   2  21   8          4.19         -2.75        12.27 o
   3  21   8         15.78          4.14        28.31 o
  -4  22   8         10.05        -20.27        37.40 o
  -3  22   8          0.83         20.19        43.88 o
  -2  22   8          7.42          3.29        15.58 o
  -1  22   8         83.41         24.26        24.71 o
   0  22   8         23.93         10.37        43.88 o
   1  22   8        152.87        196.63        69.59 o
   2  22   8          2.28        -26.85        27.59 o
  -4  23   8        123.43        140.83        45.80 o
  -3  23   8         23.87         12.73        56.67 o
  -2  23   8          6.08         23.95        50.84 o
  -1  23   8        210.05        226.53        45.78 o
   0  23   8         84.01        107.59        36.27 o
   1  23   8          0.17         -2.12        13.56 o
   2  23   8          2.11        -11.05        11.05 o
  -3  24   8          0.69         23.23        63.15 o
  -2  24   8         23.52         -4.01        53.45 o
  -1  24   8        144.27        103.00        30.49 o
   0  24   8         73.58        101.65        33.30 o
   1  24   8        202.45        256.11        55.51 o
   2  24   8         41.26         68.76        28.17 o
  -3  25   8         25.84          0.74        25.52 o
  -2  25   8         45.38         61.06        74.00 o
  -1  25   8         32.19         35.62        24.24 o
   0  25   8        276.45        327.05        65.09 o
   1  25   8          3.21         -5.36        19.70 o
  -3  26   8         10.33         22.80        47.92 o
  -2  26   8          0.01          5.98        18.68 o
  -1  26   8        813.17       1135.25       104.88 o
   0  26   8          5.84        -13.03        13.03 o
   1  26   8         50.50         93.24        30.85 o
  -2  27   8        172.92        273.83        60.11 o
  -1  27   8         61.38         36.44        33.00 o
   0  27   8        108.85        178.31        46.90 o
  -1  28   8         69.79         80.15        25.45 o
   0  28   8         23.92         23.48        11.87 o
  -5   0   9         26.21        -11.76        25.24 o
  -3   0   9          3.07        -32.87        35.20 o
  -1   0   9        455.78        500.43        65.97 o
   1   0   9        258.40        260.50        59.19 o
   3   0   9         21.72         29.11        21.87 o
  -6   1   9         86.17         32.96        38.79 o
  -5   1   9          5.25          7.01        23.72 o
  -4   1   9         54.78         60.21        24.13 o
  -3   1   9        656.01        737.01        72.16 o
  -2   1   9        130.13        181.93        37.90 o
  -1   1   9        273.98        268.33        34.18 o
   0   1   9         58.54         48.66        13.89 o
   1   1   9        114.84         98.51        25.37 o
   2   1   9         14.11          0.85        17.26 o
   3   1   9         57.49         66.90        20.48 o
   4   1   9          6.54        -12.21        12.21 o
  -6   2   9        461.65        526.88       110.42 o
  -5   2   9         72.41         37.22        15.05 o
  -4   2   9          1.31          6.07        16.83 o
  -3   2   9         39.11         27.02        13.60 o
  -2   2   9         78.39         49.66        17.96 o
  -1   2   9        161.14        170.61        25.98 o
   0   2   9        161.75        146.77        29.04 o
   1   2   9         27.68         37.60        15.70 o
   2   2   9         36.35         16.66        10.03 o
   3   2   9          1.75         24.88        12.28 o
   4   2   9          1.05        -12.50        12.50 o
  -6   3   9         18.22         -2.64        29.23 o
  -5   3   9         26.28          5.09        24.42 o
  -4   3   9         20.01         24.87        16.76 o
  -3   3   9        451.91        510.18        61.65 o
  -2   3   9          0.80          0.34         6.84 o
  -1   3   9         10.72         18.47         9.47 o
   0   3   9          5.93          2.81         8.76 o
   1   3   9         54.73         38.93        15.87 o
   2   3   9        416.06        436.02        55.49 o
   3   3   9          1.04         -1.99         9.50 o
   4   3   9          1.78         -4.22         9.89 o
  -6   4   9         11.32        -33.84        41.33 o
  -5   4   9         23.34         18.06        13.83 o
  -4   4   9        161.77        139.45        32.15 o
  -3   4   9        429.56        460.23        57.92 o
  -2   4   9        229.15        192.28        36.31 o
  -1   4   9          4.88         11.32         8.89 o
   0   4   9        284.35        269.14        40.97 o
   1   4   9        188.09        184.60        33.74 o
   2   4   9        125.43        109.07        26.28 o
   3   4   9          0.16         -9.97        20.27 o
   4   4   9         29.20         34.74        10.56 o
  -6   5   9          1.18          8.92        30.55 o
  -5   5   9         99.07         81.83        56.64 o
  -4   5   9         57.87         92.18        26.70 o
  -3   5   9        515.12        548.82        63.26 o
  -2   5   9        530.79        587.27        62.08 o
  -1   5   9        576.30        621.23        56.63 o
   0   5   9         36.00         18.41        15.06 o
   1   5   9        123.73        137.32        29.38 o
   2   5   9          2.73         -0.36        13.24 o
   3   5   9          7.85          7.92        23.82 o
   4   5   9          0.53          0.01        18.36 o
  -5   6   9         38.10         53.43        22.00 o
  -4   6   9          0.14         20.41        18.28 o
  -3   6   9         34.41         70.33        19.57 o
  -2   6   9         23.75         27.98         7.87 o
  -1   6   9         25.02         -5.65        12.47 o
   0   6   9         27.30         24.57        19.19 o
   1   6   9         36.65         61.69        18.98 o
   2   6   9         54.85         73.18        31.81 o
   3   6   9         27.52         15.09         9.90 o
   4   6   9         49.18        118.31        31.98 o
  -5   7   9          7.20         23.29        19.12 o
  -4   7   9         31.65         24.92        10.08 o
  -3   7   9        382.61        427.61        54.19 o
  -2   7   9        108.87         69.08        22.25 o
  -1   7   9         31.72         20.06        13.72 o
   0   7   9        143.50        138.48        29.49 o
   1   7   9          3.96         17.98        11.17 o
   2   7   9         24.78         24.16        11.67 o
   3   7   9        268.71        368.36        53.28 o
   4   7   9          9.11         -1.36        18.96 o
  -5   8   9        201.33        224.78        54.16 o
  -4   8   9         99.78        106.39        28.92 o
  -3   8   9          0.01         16.38        13.22 o
  -2   8   9         38.50         32.65         9.35 o
  -1   8   9        201.51        273.91        41.56 o
   0   8   9          3.52         13.41        10.98 o
   1   8   9         31.85         31.76        13.51 o
   2   8   9         45.02         55.42        16.67 o
   3   8   9         50.62         34.44        14.55 o
   4   8   9         34.57         53.81        32.47 o
  -5   9   9          5.14         13.84        14.18 o
  -4   9   9          0.13         -9.27        19.44 o
  -3   9   9         78.32         99.53        30.15 o
  -2   9   9         14.36         -0.32        11.47 o
  -1   9   9          8.29         -8.91         8.91 o
   0   9   9        272.12        240.38        33.70 o
   1   9   9          5.71          7.05        14.31 o
   2   9   9          9.20          9.82        15.76 o
   3   9   9          3.30         -2.85        13.59 o
  -5  10   9          0.56          4.66        20.61 o
  -4  10   9         51.02         65.78        20.47 o
  -3  10   9        117.54        142.43        31.27 o
  -2  10   9        212.99        207.68        35.42 o
  -1  10   9         88.25         90.49        27.05 o
   0  10   9        484.93        536.02        50.40 o
   1  10   9          4.47          6.18        14.19 o
   2  10   9         15.71         26.48         8.72 o
   3  10   9          0.06         -2.03        16.76 o
  -5  11   9          0.07          9.33        23.44 o
  -4  11   9          1.67         -3.17        29.38 o
  -3  11   9         63.38         90.09        27.21 o
  -2  11   9          8.66         19.86        14.01 o
  -1  11   9         67.56         26.51        31.25 o
   0  11   9          0.44         17.21        12.07 o
   1  11   9        184.31        147.02        37.01 o
   2  11   9         46.41         76.87        18.98 o
   3  11   9          3.75          6.21        15.94 o
  -5  12   9          0.22          8.95        27.85 o
  -4  12   9         21.90         32.48        11.38 o
  -3  12   9          5.74        -24.47        24.47 o
  -2  12   9        130.55        161.39        31.07 o
  -1  12   9         68.13         80.11        20.00 o
   0  12   9          9.89         20.89        16.90 o
   1  12   9         18.99          4.25        12.47 o
   2  12   9         17.99         27.79        12.86 o
   3  12   9          3.90        -13.69        22.21 o
  -5  13   9          0.14        -22.63        22.63 o
  -4  13   9          1.33         -4.47        13.78 o
  -3  13   9          7.23         -8.64        23.00 o
  -2  13   9         27.12         14.46        25.13 o
  -1  13   9          0.55         22.67        18.33 o
   0  13   9        607.82        634.62        55.22 o
   1  13   9         49.98         14.19         9.90 o
   2  13   9        113.18        107.29        24.54 o
   3  13   9         10.78         -6.18        15.97 o
  -5  14   9          3.11        -30.41        30.41 o
  -4  14   9          5.38          7.12        21.29 o
  -3  14   9         10.39         11.97        12.78 o
  -2  14   9         46.96         48.43        23.49 o
  -1  14   9         47.71         36.81        13.41 o
   0  14   9         73.33         96.00        26.72 o
   1  14   9         15.97         14.85        12.33 o
   2  14   9        240.81        319.80        45.55 o
   3  14   9         65.73         69.51        22.97 o
  -5  15   9         51.71         19.36        17.73 o
  -4  15   9          4.00         26.17        22.20 o
  -3  15   9        115.30        201.99        49.56 o
  -2  15   9          1.44        -12.05        12.67 o
  -1  15   9         23.95         17.24        15.39 o
   0  15   9        415.37        444.83        62.31 o
   1  15   9         42.54         78.38        28.83 o
   2  15   9          4.37         -1.88        10.00 o
   3  15   9         49.09         71.41        32.46 o
  -4  16   9         17.53         39.08        18.90 o
  -3  16   9        120.08        154.68        40.38 o
  -2  16   9        180.11        149.57        36.39 o
  -1  16   9         38.62         29.33        20.11 o
   0  16   9         26.88          2.56        24.52 o
   1  16   9         14.36          6.51        20.50 o
   2  16   9        112.04         56.58        31.59 o
   3  16   9         24.70         19.63        16.03 o
  -4  17   9         51.17         91.59        36.90 o
  -3  17   9          5.43          4.29        17.83 o
  -2  17   9         27.32         39.92        19.72 o
  -1  17   9        308.16        387.42        61.08 o
   0  17   9          5.48          4.67        17.74 o
   1  17   9         49.89         85.23        37.46 o
   2  17   9        121.22        100.79        41.64 o
  -4  18   9         34.93         37.18        11.29 o
  -3  18   9          6.70         23.51        22.47 o
  -2  18   9         68.91         49.89        29.43 o
  -1  18   9          0.06         44.56        20.19 o
   0  18   9          2.62        -28.75        28.75 o
   1  18   9         17.08          5.57        23.56 o
   2  18   9         13.19         -2.03        35.66 o
  -4  19   9         29.33         14.18        35.78 o
  -3  19   9         78.22        105.55        33.78 o
  -2  19   9         20.02          3.75        16.63 o
  -1  19   9         36.67         25.87        21.24 o
   0  19   9         72.47         83.77        38.18 o
   1  19   9          0.17          4.19        13.19 o
   2  19   9          0.30         11.84        21.31 o
  -4  20   9          5.49          0.92        31.38 o
  -3  20   9          2.54         21.78        20.82 o
  -2  20   9         60.73         27.02         9.99 o
  -1  20   9         20.82         26.63        23.05 o
   0  20   9          6.33          6.35        30.55 o
   1  20   9          1.93         -8.02        15.85 o
   2  20   9          2.37        -31.00        31.00 o
  -3  21   9         73.63         40.15        18.12 o
  -2  21   9         38.51         13.07        37.83 o
  -1  21   9         16.66         28.02        22.38 o
   0  21   9        152.46        136.82        46.64 o
   1  21   9         17.37          3.51        20.08 o
   2  21   9          0.00          1.77        18.41 o
  -3  22   9        242.16        225.63        67.46 o
  -2  22   9         66.82          1.79        22.00 o
  -1  22   9          2.62        -20.24        20.24 o
   0  22   9          0.43         -7.01        20.83 o
   1  22   9          0.26         16.73        18.02 o
  -3  23   9         36.79         31.83        28.42 o
  -2  23   9         61.75         66.93        44.16 o
  -1  23   9         18.77          8.81        12.35 o
   0  23   9         54.77         38.32        24.75 o
   1  23   9          5.34         16.29        23.06 o
  -2  24   9         10.80         49.49        62.38 o
  -1  24   9         78.69         55.56        29.37 o
   0  24   9          0.81        -10.14        13.33 o
  -1  25   9         13.95         37.70        18.08 o
   0  25   9         53.17         31.79        26.61 o
  -4   0  10         37.61          5.18        31.71 o
  -2   0  10          8.07         76.82        39.71 o
   0   0  10         28.37          4.80        20.56 o
   2   0  10          4.71        -28.43        34.45 o
  -5   1  10          2.25         10.11        20.94 o
  -4   1  10         33.84         33.71        32.77 o
  -3   1  10         25.30         22.81        16.97 o
  -2   1  10       2097.27       2476.67       136.75 o
  -1   1  10         95.45         97.41        22.30 o
   0   1  10         84.89         97.82        24.12 o
   1   1  10        108.02        111.11        27.82 o
   2   1  10         72.09        113.45        28.21 o
   3   1  10          0.42         -0.51         8.99 o
  -5   2  10          0.01          4.44         7.66 o
  -4   2  10         25.61         50.47        21.20 o
  -3   2  10         32.52         -5.15        16.03 o
  -2   2  10         10.83         15.66        13.11 o
  -1   2  10        111.41        135.51        22.58 o
   0   2  10         35.31         23.59        14.12 o
   1   2  10        666.45        734.22        74.46 o
   2   2  10          6.10        -19.76        19.76 o
   3   2  10          9.41         15.25         9.34 o
  -5   3  10         12.33         28.28        19.27 o
  -4   3  10         98.04        125.53        32.90 o
  -3   3  10          0.82          8.55        11.31 o
  -2   3  10          2.49          0.48        14.94 o
  -1   3  10          6.18         13.90         6.55 o
   0   3  10         37.68         45.39        21.48 o
   1   3  10          3.42         18.73        16.08 o
   2   3  10        160.41        128.34        31.62 o
   3   3  10         17.26         10.08        15.66 o
  -5   4  10         59.79         40.34        22.33 o
  -4   4  10        116.31        186.69        40.26 o
  -3   4  10          2.91         -5.63        20.14 o
  -2   4  10        328.58        349.56        49.95 o
  -1   4  10         49.19         32.99        10.09 o
   0   4  10          0.53         -0.62        10.23 o
   1   4  10         79.05         61.72        20.89 o
   2   4  10         90.18        121.10        31.23 o
   3   4  10          8.75        -10.92        10.92 o
  -5   5  10          0.80          0.72        21.99 o
  -4   5  10          6.36         32.36        23.92 o
  -3   5  10         41.65         12.19        11.75 o
  -2   5  10         14.74         -0.97        13.84 o
  -1   5  10          8.20         -5.11        10.63 o
   0   5  10          0.07         10.69        10.83 o
   1   5  10         27.54         36.33        12.63 o
   2   5  10          3.56         -1.62        18.59 o
   3   5  10         25.30         22.53        17.16 o
  -5   6  10         23.26         21.27        28.58 o
  -4   6  10         14.65         -3.45        14.23 o
  -3   6  10          1.64          0.65        19.23 o
  -2   6  10        129.57        112.85        31.73 o
  -1   6  10         36.30         43.34        14.59 o
   0   6  10        236.78        321.36        47.24 o
   1   6  10         88.58        106.33        29.89 o
   2   6  10         12.97         18.29        13.90 o
   3   6  10         57.43        155.76        36.53 o
  -5   7  10         78.84         55.32        23.65 o
  -4   7  10         34.26         17.57        24.38 o
  -3   7  10         22.59         22.34        34.86 o
  -2   7  10         79.68        100.86        23.46 o
  -1   7  10          0.36         12.97        13.35 o
   0   7  10          0.06         10.36        12.39 o
   1   7  10         88.72        105.11        27.85 o
   2   7  10         44.66         38.33        23.30 o
   3   7  10          0.01        -14.83        14.83 o
  -5   8  10          3.56        -12.36        30.91 o
  -4   8  10         29.76         21.60        22.19 o
  -3   8  10         18.57         36.07        21.76 o
  -2   8  10         29.42         -1.29         7.44 o
  -1   8  10         33.73         28.57        13.12 o
   0   8  10        196.62        241.38        36.32 o
   1   8  10          2.28          4.66        14.42 o
   2   8  10         23.68         11.77        10.07 o
   3   8  10          0.79         -5.07        17.18 o
  -5   9  10         44.89         43.79        27.88 o
  -4   9  10          8.95         -8.46        10.43 o
  -3   9  10         10.73         -1.56         9.78 o
  -2   9  10        157.32        202.12        37.67 o
  -1   9  10         24.03         37.45        10.79 o
   0   9  10          4.73         17.78        10.87 o
   1   9  10          5.96         23.02        20.08 o
   2   9  10          2.70          2.15        12.12 o
   3   9  10         15.74         -0.40        20.34 o
  -4  10  10         11.43         -8.86        22.73 o
  -3  10  10          5.16         -5.40        14.44 o
  -2  10  10         21.55         28.01        14.36 o
  -1  10  10         84.36         96.45        24.55 o
   0  10  10        200.43        184.98        28.50 o
   1  10  10         26.36          5.55        13.96 o
   2  10  10         10.18         -4.93        13.92 o
  -4  11  10        107.66        146.23        37.82 o
  -3  11  10         85.70         60.45        22.96 o
  -2  11  10         43.42         13.53        26.91 o
  -1  11  10        271.69        370.42        50.62 o
   0  11  10          9.35          7.87         7.78 o
   1  11  10          5.77          4.94        15.84 o
   2  11  10          1.60        -16.17        16.17 o
  -4  12  10         20.67         41.28        49.84 o
  -3  12  10          8.35         11.96        14.82 o
  -2  12  10         24.27         25.03        18.98 o
  -1  12  10         79.25         98.87        33.35 o
   0  12  10          1.48         -2.14        11.95 o
   1  12  10         18.29         21.15        20.05 o
   2  12  10        131.24         88.77        47.97 o
  -4  13  10          0.03          0.62        13.02 o
  -3  13  10         19.94         78.98        32.74 o
  -2  13  10         75.01        133.35        39.25 o
  -1  13  10          5.67         -7.78        20.04 o
   0  13  10          5.27         -0.43        10.39 o
   1  13  10        109.40        101.28        26.98 o
   2  13  10          5.36         23.62        18.81 o
  -4  14  10          0.64          4.90        51.10 o
  -3  14  10         21.49         65.82        31.13 o
  -2  14  10          8.96         48.85        30.67 o
  -1  14  10         99.01        168.03        43.90 o
   0  14  10         17.25         -3.29        12.91 o
   1  14  10         69.39         78.97        22.16 o
   2  14  10        116.39        134.31        37.72 o
  -4  15  10          0.89        -10.34        24.75 o
  -3  15  10         48.05        102.55        37.42 o
  -2  15  10        233.37        281.55        56.96 o
  -1  15  10          8.10          2.58        17.62 o
   0  15  10         74.22        118.43        38.72 o
   1  15  10        308.70        421.66        64.44 o
   2  15  10         94.01        106.21        36.19 o
  -3  16  10          5.94        -18.29        18.29 o
  -2  16  10         62.63        100.95        39.68 o
  -1  16  10          2.51          5.48         8.33 o
   0  16  10          5.11         10.91         9.29 o
   1  16  10         75.49         95.16        41.25 o
   2  16  10         36.15         53.62        35.96 o
  -3  17  10          0.62          0.92        21.88 o
  -2  17  10         53.09         74.99        31.79 o
  -1  17  10          0.88          0.19        20.08 o
   0  17  10         60.80         40.19        24.02 o
   1  17  10         32.13         26.63        14.11 o
  -3  18  10         23.48         77.69        36.38 o
  -2  18  10         38.47         33.16        20.44 o
  -1  18  10          0.00         10.46        20.36 o
   0  18  10         23.79         12.18        16.02 o
   1  18  10         10.71         15.07        38.70 o
  -3  19  10         84.70        138.08        81.96 o
  -2  19  10        143.83        170.64        54.58 o
  -1  19  10          0.00         -2.48        23.98 o
   0  19  10          2.41         39.18        32.02 o
   1  19  10          0.11        -14.54        22.21 o
  -2  20  10         31.57         29.09        31.36 o
  -1  20  10          6.02         14.87        17.95 o
   0  20  10         11.05         -2.60        10.12 o
  -2  21  10         62.92         93.66        38.49 o
  -1  21  10         88.46        183.91        49.76 o
   0  21  10          5.40          2.45        25.78 o
  -3   0  11          8.96         18.49        25.54 o
  -1   0  11         18.47         28.54        21.31 o
   1   0  11          2.44        -19.71        31.03 o
  -4   1  11          3.68         31.25        19.59 o
  -3   1  11         17.53          9.41        12.01 o
  -2   1  11         17.28          3.62        18.17 o
  -1   1  11        237.59        294.18        41.55 o
   0   1  11         67.41         95.97        29.84 o
   1   1  11         62.60         68.41        29.64 o
   2   1  11          0.56         -1.11        18.89 o
  -4   2  11         87.19        164.28        42.37 o
  -3   2  11          3.90         -3.94        10.45 o
  -2   2  11         67.48         49.53        18.10 o
  -1   2  11        439.76        533.95        55.20 o
   0   2  11          1.55         -0.48        11.65 o
   1   2  11         34.55         15.36        16.74 o
   2   2  11          5.14         -2.27        11.26 o
  -4   3  11          5.11         -2.16        19.15 o
  -3   3  11         13.07         32.23        19.89 o
  -2   3  11        203.62        250.67        44.32 o
  -1   3  11         13.08         15.08        11.00 o
   0   3  11         78.49         82.55        23.29 o
   1   3  11         34.78         39.20        17.89 o
   2   3  11          0.73          3.42        16.08 o
  -4   4  11         20.12         51.44        13.06 o
  -3   4  11         78.75         51.13        30.26 o
  -2   4  11         17.97         31.25        16.62 o
  -1   4  11         65.47         81.18        22.06 o
   0   4  11          3.75        -15.43        15.43 o
   1   4  11         34.47         40.77        16.78 o
   2   4  11          0.00          0.28        11.44 o
  -4   5  11        140.38        132.98        35.86 o
  -3   5  11         31.61          1.78        16.93 o
  -2   5  11        207.91        268.52        45.44 o
  -1   5  11          0.36          4.97        14.43 o
   0   5  11         82.29         86.51        25.74 o
   1   5  11         52.57         18.17        23.31 o
   2   5  11         33.43         17.54        13.99 o
  -4   6  11         11.04         16.26        28.41 o
  -3   6  11         89.24         49.99        18.30 o
  -2   6  11          4.31         10.64        16.38 o
  -1   6  11        309.36        388.71        50.48 o
   0   6  11          5.47        -12.02        14.97 o
   1   6  11         93.40         92.85        22.68 o
   2   6  11         21.36         14.68        19.00 o
  -4   7  11          1.16         -4.85        27.34 o
  -3   7  11          0.34        -11.04        11.04 o
  -2   7  11          1.31         -4.00         8.79 o
  -1   7  11        102.82         96.71        22.45 o
   0   7  11         63.09         88.76        23.10 o
   1   7  11         86.03         89.08        24.51 o
  -4   8  11          0.34         -2.21        28.34 o
  -3   8  11         39.40         71.01        32.43 o
  -2   8  11          0.80          9.60        11.46 o
  -1   8  11          9.25          5.73        18.50 o
   0   8  11          2.03         -5.99        12.08 o
   1   8  11         26.30         17.45        11.87 o
  -3   9  11          9.82         30.01        16.49 o
  -2   9  11          1.17          9.74        18.46 o
  -1   9  11         12.15          0.29        23.93 o
   0   9  11          1.60          5.30        13.31 o
   1   9  11         19.48         32.45        17.22 o
  -3  10  11          8.24          1.04        22.43 o
  -2  10  11          1.35         -5.07        22.80 o
  -1  10  11          1.43        -20.83        20.83 o
   0  10  11         21.86         27.37        15.44 o
   1  10  11         10.42         15.02        20.48 o
  -3  11  11          1.86        -32.49        40.55 o
  -2  11  11        132.20        225.78        51.16 o
  -1  11  11         23.48        -12.15        20.74 o
   0  11  11          1.88         -3.41        10.87 o
   1  11  11          6.60          4.10        25.11 o
  -3  12  11         12.04         22.18        25.45 o
  -2  12  11         70.03         81.52        31.35 o
  -1  12  11          0.12         23.57        13.10 o
   0  12  11          3.09          4.59        13.24 o
   1  12  11          0.01        -30.83        46.45 o
  -3  13  11         76.42        170.99        44.82 o
  -2  13  11        154.33        308.35        76.50 o
  -1  13  11         17.51        -11.07        21.81 o
   0  13  11         34.33         13.77        15.02 o
   1  13  11          5.93         -3.93        14.81 o
  -2  14  11          8.42         12.37        29.22 o
  -1  14  11          0.03          6.88        26.81 o
   0  14  11        111.54        153.65        45.81 o
  -2  15  11          6.04         -3.13        16.85 o
  -1  15  11         18.53         26.08        28.39 o
   0  15  11          9.67         13.39        36.11 o
  -1  16  11          0.02         30.49        17.06 o
  -2   0  12        152.89        195.69        93.37 o
   0   0  12        478.75        831.04       124.69 o
  -2   1  12          3.42         -7.92         7.92 o
  -1   1  12         11.42          5.45        17.78 o
   0   1  12          4.00         -7.94        12.96 o
  -2   2  12          0.10        -21.81        21.81 o
  -1   2  12         38.70         22.42        16.62 o
   0   2  12        230.73        357.88        51.44 o
  -2   3  12        106.07        141.04        34.17 o
  -1   3  12        245.84        357.12        52.64 o
   0   3  12          0.51          9.52        16.01 o
  -2   4  12         29.51          6.20        27.86 o
  -1   4  12         18.86         27.08        13.71 o
   0   4  12         98.42        101.01        23.84 o
  -2   5  12         24.83          1.60        29.31 o
  -1   5  12         47.23         22.90        15.10 o
   0   5  12          1.52          2.81        17.59 o
  -2   6  12          5.67         32.73        25.39 o
  -1   6  12          0.01         12.12         7.66 o
  -1   7  12         16.31         50.75        22.15 o
                                                
