# Supplementary material for: Control of dynamic sp3-C stereochemistry
Source: Nat Chem. 2023 Mar 13;15(5):615–24. doi: 10.1038/s41557-023-01156-7 (PMC10159849; doi:10.1038/s41557-023-01156-7)
Supplement: Supplementary file 18 — Structure factors for compound LBB1PdCl2; CCDC reference 2068018. [file 41557_2023_1156_MOESM18_ESM.fcf]

#
# h,k,l, Fc-squared, Fo-squared, sigma(Fo-squared), status flag
#
data_20srv202
_shelx_title ' 20srv202_a.res in P1'
_shelx_refln_list_code          4
_shelx_F_calc_maximum      276.54
_exptl_crystal_F_000      1423.50
_reflns_d_resolution_high  0.7696

loop_
 _space_group_symop_operation_xyz
 'x, y, z'

_cell_length_a     9.2399
_cell_length_b    12.7855
_cell_length_c    28.2827
_cell_angle_alpha  95.365
_cell_angle_beta   98.805
_cell_angle_gamma 110.791

_shelx_F_squared_multiplier     1.000

loop_
 _refln_index_h
 _refln_index_k
 _refln_index_l
 _refln_F_squared_calc
 _refln_F_squared_meas
 _refln_F_squared_sigma
 _refln_observed_status
   2  -1 -36         43.94         69.29       163.45 o
   3  -1 -36         21.77        -70.60       200.55 o
   1   0 -36         49.46         24.24       152.61 o
   2   0 -36         71.66          5.38       136.97 o
   3   0 -36        145.49        264.46       265.96 o
   4   0 -36         29.44        153.98       231.34 o
   0   1 -36          1.44        -12.22       167.23 o
   1   1 -36        295.20        269.89       174.48 o
   2   1 -36         28.00        123.92       164.37 o
   3   1 -36        459.13        427.69       299.21 o
   4   1 -36        410.55        413.36       290.15 o
   0   2 -36         27.77        -99.77       216.32 o
   1   2 -36        212.65         31.27       163.77 o
   2   2 -36         97.84         15.27       148.37 o
   3   2 -36        126.63         83.39       226.88 o
   0   3 -36        463.12        356.48       202.43 o
   1   3 -36          3.98       -155.47       186.27 o
   2   3 -36          8.79       -199.04       199.04 o
   3   3 -36        187.82        465.02       302.05 o
   0   4 -36        435.77        288.67       279.65 o
   1   4 -36        232.46        298.32       264.50 o
   2   4 -36        849.84        730.47       365.65 o
   2  -3 -35        218.00        363.68       284.03 o
   3  -3 -35        262.61        -65.38       197.64 o
   4  -3 -35         97.23        -45.07       235.88 o
   1  -2 -35        367.58        321.38       189.56 o
   2  -2 -35         18.27          8.34       139.63 o
   3  -2 -35        167.37         35.31       199.85 o
   4  -2 -35        214.53         99.94       227.67 o
   5  -2 -35        126.00       -175.80       175.80 o
   0  -1 -35        137.40         43.42       157.58 o
   1  -1 -35         62.95         18.80       147.93 o
   2  -1 -35         16.39         41.04       145.78 o
   3  -1 -35         39.47         49.57       251.63 o
   4  -1 -35        301.56        677.81       305.88 o
   5  -1 -35        309.82        291.60       290.85 o
  -1   0 -35        484.36        352.06       595.39 o
   0   0 -35         24.09        278.91       184.67 o
   1   0 -35         60.74        123.94       155.63 o
   2   0 -35         21.81        -69.75       232.47 o
   3   0 -35         94.08        163.01       236.63 o
   4   0 -35        173.62        309.55       277.25 o
   5   0 -35          0.72        179.51       250.86 o
  -1   1 -35        824.63        889.96       234.05 o
   0   1 -35        239.49        -11.81       160.70 o
   1   1 -35        215.86        319.67       262.20 o
   2   1 -35        608.98        911.58       330.10 o
   3   1 -35        533.92        217.94       155.03 o
   4   1 -35        848.99       1370.70       389.66 o
   5   1 -35        759.91        871.01       290.36 o
  -1   2 -35        223.02         75.89       165.79 o
   0   2 -35        202.92         63.26       211.89 o
   1   2 -35         22.76         -2.24       155.67 o
   2   2 -35          3.47        -67.27       137.48 o
   3   2 -35        251.57        290.82       234.46 o
   4   2 -35         57.97        224.60       265.16 o
  -1   3 -35         96.55        261.95       220.45 o
   0   3 -35         74.50         36.06       197.56 o
   1   3 -35         41.01        119.43       229.10 o
   2   3 -35        554.63        533.80       321.83 o
   3   3 -35        118.15        244.16       262.94 o
   4   3 -35        185.85         55.07       298.63 o
  -1   4 -35          4.05        211.05       270.39 o
   0   4 -35         38.16        -15.77       225.34 o
   1   4 -35        211.17         36.82       238.19 o
   2   4 -35        556.57        327.84       316.57 o
   3   4 -35        514.38        362.24       194.02 o
  -1   5 -35        849.95        399.43       329.54 o
   0   5 -35        145.34        144.25       248.68 o
   1   5 -35        125.17       -202.09       202.09 o
   2   5 -35        352.11        685.40       330.71 o
   3   5 -35         61.01         83.55       178.85 o
   0   6 -35        158.04        225.39       264.46 o
   1   6 -35        620.68        700.81       314.34 o
   2   6 -35        359.03        207.45       276.60 o
   2  -4 -34        283.74        333.76       186.30 o
   3  -4 -34        266.49        275.79       258.51 o
   4  -4 -34        167.56        216.38       249.44 o
   5  -4 -34        111.99         93.91       258.43 o
   0  -3 -34        108.99        167.61       172.90 o
   1  -3 -34        286.93        444.63       186.08 o
   2  -3 -34        283.08         72.90       217.19 o
   3  -3 -34         76.80       -102.16       175.03 o
   4  -3 -34        305.79        320.91       254.77 o
   5  -3 -34         53.50        158.49       238.12 o
   0  -2 -34          0.22       -101.35       140.91 o
   1  -2 -34         40.40        161.68       146.91 o
   2  -2 -34        385.96        276.58       284.85 o
   3  -2 -34        130.33        184.06       231.39 o
   4  -2 -34        398.27        504.31       302.18 o
   5  -2 -34       1052.61       1268.15       362.05 o
   6  -2 -34        156.32       -152.52       174.30 o
  -1  -1 -34        171.57        269.27       295.24 o
   0  -1 -34         17.96       -128.13       128.13 o
   1  -1 -34        124.35        157.02       158.31 o
   2  -1 -34         97.67         93.70       149.57 o
   3  -1 -34        140.03        162.28       235.91 o
   4  -1 -34        173.36        235.92       249.45 o
   5  -1 -34         26.73       -146.47       184.02 o
   6  -1 -34        283.00        557.54       244.99 o
  -1   0 -34        524.49        829.78       339.81 o
   0   0 -34        573.79        375.88       199.88 o
   1   0 -34        227.34        334.66       174.00 o
   2   0 -34        385.98        824.95       226.64 o
   3   0 -34        977.90        786.19       454.55 o
   4   0 -34        300.03        455.36       284.84 o
   5   0 -34        208.76        434.98       266.75 o
   6   0 -34        132.63         38.31       218.62 o
  -2   1 -34        138.39         19.29       167.30 o
  -1   1 -34        324.89        205.65       229.19 o
   0   1 -34          0.13        -95.42       147.75 o
   1   1 -34        419.93        268.19       175.39 o
   2   1 -34         87.68        177.42       147.49 o
   3   1 -34         62.40         60.09       138.95 o
   4   1 -34        586.61        380.44       254.18 o
   5   1 -34         22.45       -190.03       190.03 o
  -2   2 -34        422.59        293.51       197.43 o
  -1   2 -34         93.79          3.24       296.73 o
   0   2 -34          3.42        -23.91       218.19 o
   1   2 -34         86.43         73.11       191.93 o
   2   2 -34         90.33        -34.56       199.07 o
   3   2 -34         25.68         90.13       196.79 o
   4   2 -34       1049.14       1299.05       356.04 o
   5   2 -34        732.60        633.22       222.26 o
  -2   3 -34        408.81        158.73       177.27 o
  -1   3 -34        294.26        211.26       180.22 o
   0   3 -34         38.63        127.69       221.58 o
   1   3 -34        396.54        292.41       231.53 o
   2   3 -34         29.83        -44.32       213.32 o
   3   3 -34        431.94        509.62       280.41 o
   4   3 -34        103.13        226.52       180.91 o
   5   3 -34         29.54         60.46       164.49 o
  -2   4 -34       1072.79       1074.82       350.02 o
  -1   4 -34         58.78       -166.76       193.80 o
   0   4 -34        465.68        910.37       324.03 o
   1   4 -34        688.16        765.63       303.88 o
   2   4 -34       1228.22        670.11       332.08 o
   3   4 -34        514.91        338.93       193.20 o
   4   4 -34         37.58        105.92       160.37 o
  -2   5 -34         38.33         38.31       243.37 o
  -1   5 -34         22.37        -85.63       209.56 o
   0   5 -34        110.93         -3.00       217.86 o
   1   5 -34         57.00        134.46       245.63 o
   2   5 -34         25.92         28.13       158.45 o
   3   5 -34        152.75        -86.81       146.58 o
   4   5 -34         15.42        252.58       178.48 o
  -2   6 -34        374.33        230.00       294.64 o
  -1   6 -34        304.85        254.77       285.59 o
   0   6 -34        133.65        148.75       258.44 o
   1   6 -34        254.16       -214.17       214.17 o
   2   6 -34        130.62         -0.75       215.62 o
   3   6 -34         26.80       -162.43       162.43 o
  -1   7 -34        380.84        236.02       279.62 o
   0   7 -34        761.60        537.02       312.93 o
   1   7 -34       1353.23       1225.21       364.52 o
   2   7 -34        156.23        -62.18       179.49 o
   2  -5 -33         94.94          8.00       224.61 o
   3  -5 -33         28.78          3.76       217.07 o
   4  -5 -33        392.86       1063.55       318.71 o
   5  -5 -33        369.29        163.11       246.54 o
   0  -4 -33         63.66        107.65       166.09 o
   1  -4 -33         61.51        -72.36       150.58 o
   2  -4 -33         95.11         59.35       217.10 o
   3  -4 -33         75.53         99.16       264.42 o
   4  -4 -33        150.22        434.18       261.46 o
   5  -4 -33          0.44         61.59       244.85 o
   6  -4 -33        225.85        200.63       244.96 o
  -1  -3 -33        127.63        -66.58       189.29 o
   0  -3 -33         37.95        -28.71       154.52 o
   1  -3 -33          8.56          6.77       142.07 o
   2  -3 -33        697.48        780.65       194.64 o
   3  -3 -33       1146.20       1773.67       418.54 o
   4  -3 -33        262.63        295.34       241.98 o
   5  -3 -33       1095.64       1345.83       368.11 o
   6  -3 -33        140.14        -26.30       197.59 o
  -1  -2 -33        385.41        395.09       192.31 o
   0  -2 -33         37.95        188.10       161.73 o
   1  -2 -33        630.44        650.07       186.63 o
   2  -2 -33        300.46        305.72       317.50 o
   3  -2 -33        145.43        193.95       195.30 o
   4  -2 -33        329.14        294.63       234.50 o
   5  -2 -33         11.42          3.00       218.57 o
   6  -2 -33          2.80        -90.88       178.76 o
  -2  -1 -33       1455.33       1795.33       279.75 o
  -1  -1 -33        156.76        288.10       188.82 o
   0  -1 -33         32.06        104.03       161.48 o
   1  -1 -33        282.36         49.61       140.99 o
   2  -1 -33        129.89        -37.52       151.01 o
   3  -1 -33        126.97         -0.73       126.38 o
   4  -1 -33        618.48        267.74       263.22 o
   5  -1 -33        339.22        362.28       245.02 o
   6  -1 -33          6.82         44.31       212.56 o
  -2   0 -33         13.29         19.91       158.02 o
  -1   0 -33        542.28        820.54       292.13 o
   0   0 -33         34.25          8.23       145.79 o
   1   0 -33        367.37        425.39       187.57 o
   2   0 -33        398.10        506.47       158.70 o
   3   0 -33         93.38        228.45       137.30 o
   4   0 -33        317.59       -105.22       182.64 o
   5   0 -33         49.03        -24.79       223.09 o
   6   0 -33        271.89        411.74       270.54 o
  -3   1 -33        248.64        119.89       217.92 o
  -2   1 -33         23.35        257.63       262.14 o
  -1   1 -33        427.33        298.67       187.73 o
   0   1 -33         83.24         94.29       150.45 o
   1   1 -33        123.61        167.09       158.30 o
   2   1 -33        864.91       1065.27       601.92 o
   3   1 -33       1303.60       1348.90       330.24 o
   4   1 -33        281.18         97.70       238.99 o
   5   1 -33       1204.45        858.72       228.68 o
   6   1 -33        480.60        656.16       207.19 o
  -3   2 -33        289.84        368.66       218.74 o
  -2   2 -33          3.57        -90.13       199.04 o
  -1   2 -33        193.17         99.81       154.79 o
   0   2 -33          5.07        212.90       161.30 o
   1   2 -33        248.19         90.93       210.41 o
   2   2 -33         31.06         22.53       211.07 o
   3   2 -33        305.25        510.24       293.11 o
   4   2 -33        234.47        261.76       177.62 o
   5   2 -33        155.01         63.63       174.02 o
   6   2 -33        117.34       -117.56       172.60 o
  -3   3 -33        857.73        807.93       215.62 o
  -2   3 -33        861.07        697.43       308.50 o
  -1   3 -33        235.70        261.51       256.24 o
   0   3 -33        683.27        682.91       307.64 o
   1   3 -33        142.68          9.77       199.10 o
   2   3 -33        334.23        281.86       226.24 o
   3   3 -33        229.36        222.43       248.73 o
   4   3 -33        272.05        148.00       155.21 o
   5   3 -33          6.21         12.37       169.59 o
  -3   4 -33        258.02        448.47       217.46 o
  -2   4 -33         52.65         61.59       238.12 o
  -1   4 -33        156.86        340.35       266.72 o
   0   4 -33        280.62        114.98       217.94 o
   1   4 -33        419.54        681.01       288.67 o
   2   4 -33        402.37        536.15       176.14 o
   3   4 -33        551.28        161.34       171.93 o
   4   4 -33        574.71        757.04       363.92 o
   5   4 -33         10.83        295.08       220.03 o
  -3   5 -33        133.96       -124.71       258.44 o
  -2   5 -33         50.57        -87.88       241.87 o
  -1   5 -33        399.65        599.04       279.64 o
   0   5 -33        142.75        198.34       262.20 o
   1   5 -33         87.15        -52.58       235.88 o
   2   5 -33        141.48        256.57       171.57 o
   3   5 -33        242.04         35.67       165.12 o
   4   5 -33         37.90        -61.12       149.60 o
  -3   6 -33        335.55         47.35       242.76 o
  -2   6 -33        220.37        -38.32       220.16 o
  -1   6 -33        885.92        841.19       334.10 o
   0   6 -33        370.52        487.75       289.39 o
   1   6 -33        853.45       1348.20       391.94 o
   2   6 -33        791.34       1350.26       349.83 o
   3   6 -33         55.83         33.79       167.53 o
   4   6 -33         12.74       -202.76       202.76 o
  -2   7 -33        390.30        635.84       330.74 o
  -1   7 -33        346.07        354.01       320.94 o
   0   7 -33       1284.65       2402.85       444.24 o
   1   7 -33        389.05       1085.35       386.29 o
   2   7 -33         92.72        -58.11       156.25 o
   3   7 -33         80.80         63.27       180.45 o
  -2   8 -33         43.48        364.30       290.69 o
  -1   8 -33         15.17        357.52       302.69 o
   0   8 -33        277.49        362.97       342.68 o
   1   8 -33         51.14        234.36       290.70 o
   2  -6 -32        252.42        247.07       166.79 o
   3  -6 -32        934.30       1203.11       346.16 o
   4  -6 -32        358.59        107.48       224.74 o
   5  -6 -32        835.05       1628.69       358.87 o
   0  -5 -32        191.99        175.76       186.62 o
   1  -5 -32        392.31        390.16       188.67 o
   2  -5 -32        324.55        120.25       230.74 o
   3  -5 -32        109.62        123.20       214.10 o
   4  -5 -32       1627.36       1165.71       342.15 o
   5  -5 -32        469.88        255.61       271.40 o
   6  -5 -32        133.37         22.54       192.33 o
  -1  -4 -32         74.02        -63.10       214.09 o
   0  -4 -32        154.87         95.28       159.37 o
   1  -4 -32          4.80       -114.93       130.38 o
   2  -4 -32         49.24          0.16       251.64 o
   3  -4 -32       1257.49       1636.31       382.49 o
   4  -4 -32        713.40        373.10       257.26 o
   5  -4 -32         84.82        -53.34       213.34 o
   6  -4 -32        167.52        106.69       250.19 o
   7  -4 -32        163.00        -12.77       189.33 o
  -1  -3 -32        153.99         69.22       168.99 o
   0  -3 -32         13.41         84.74       161.19 o
   1  -3 -32         68.80        231.00       150.61 o
   2  -3 -32        588.64        682.33       248.92 o
   3  -3 -32        294.99        682.95       216.82 o
   4  -3 -32        462.19        301.48       240.58 o
   5  -3 -32        126.37        369.63       245.67 o
   6  -3 -32        298.34       -102.96       178.87 o
   7  -3 -32         57.35        163.75       222.34 o
  -2  -2 -32        750.03        740.62       228.72 o
  -1  -2 -32        223.59        182.77       175.30 o
   0  -2 -32        158.22        -64.75       146.07 o
   1  -2 -32         16.36        -38.30       137.55 o
   2  -2 -32        366.29        501.73       173.60 o
   3  -2 -32        582.79        620.53       275.24 o
   4  -2 -32        451.44       1035.92       293.96 o
   5  -2 -32        457.85        509.65       275.91 o
   6  -2 -32        189.56        186.34       235.93 o
   7  -2 -32        395.97        429.89       261.58 o
  -2  -1 -32        185.00        101.43       214.89 o
  -1  -1 -32         85.81        -73.18       149.62 o
   0  -1 -32         24.86        184.64       163.86 o
   1  -1 -32         46.17         98.51       130.61 o
   2  -1 -32       1226.34       1224.95       203.91 o
   3  -1 -32         37.34         25.68       115.20 o
   4  -1 -32        629.71       1389.75       334.69 o
   5  -1 -32        125.65         77.38       218.62 o
   6  -1 -32         12.72         -6.01       207.30 o
   7  -1 -32         39.73        150.23       232.10 o
  -3   0 -32        554.18        298.75       205.66 o
  -2   0 -32        522.70        477.69       191.56 o
  -1   0 -32         25.48        -48.76       170.50 o
   0   0 -32        511.20        272.38       166.03 o
   1   0 -32       1164.52       1210.74       203.68 o
   2   0 -32        619.94        751.27       347.82 o
   3   0 -32       2446.44       3065.89       248.36 o
   4   0 -32        809.54        299.46       264.85 o
   5   0 -32         34.39        293.69       239.61 o
   6   0 -32        368.34        310.67       195.20 o
   7   0 -32         85.39        290.76       198.17 o
  -3   1 -32        260.87        233.58       190.68 o
  -2   1 -32         82.32         64.16       160.53 o
  -1   1 -32        192.08        296.54       178.44 o
   0   1 -32         10.93        -55.26       130.92 o
   1   1 -32        241.86        329.91       161.19 o
   2   1 -32        264.47        197.37       207.01 o
   3   1 -32        178.79        378.62       175.78 o
   4   1 -32        248.63        432.79       148.50 o
   5   1 -32         36.13       -120.06       147.22 o
   6   1 -32        201.93         16.63       165.38 o
   7   1 -32        416.98        914.73       323.95 o
  -3   2 -32        117.84        167.12       184.43 o
  -2   2 -32        342.08        260.28       173.79 o
  -1   2 -32        393.78        329.16       167.06 o
   0   2 -32        522.17        553.84       282.69 o
   1   2 -32       1272.13        904.53       305.05 o
   2   2 -32        653.06        298.61       264.01 o
   3   2 -32        331.44        612.50       260.06 o
   4   2 -32        428.81         54.91       161.07 o
   5   2 -32       1075.57       1531.76       250.44 o
   6   2 -32         83.44          8.44       147.17 o
  -4   3 -32        296.39        120.66       199.11 o
  -3   3 -32        100.58         41.49       237.39 o
  -2   3 -32        158.00         50.17       175.83 o
  -1   3 -32        147.92        551.39       278.74 o
   0   3 -32        395.52        221.01       231.53 o
   1   3 -32        690.79        851.45       304.65 o
   2   3 -32        613.10         13.54       177.50 o
   3   3 -32        223.05        -45.66       190.49 o
   4   3 -32        566.61        699.56       211.09 o
   5   3 -32        273.98       -146.62       153.33 o
   6   3 -32        119.49         92.10       198.04 o
  -4   4 -32        178.71        269.59       207.71 o
  -3   4 -32        338.53        874.79       327.70 o
  -2   4 -32        147.43        198.35       261.46 o
  -1   4 -32        106.61        -33.81       200.58 o
   0   4 -32        707.96        409.90       254.26 o
   1   4 -32        369.34         82.69       252.57 o
   2   4 -32        687.40        697.77       182.88 o
   3   4 -32       1048.49        886.10       291.67 o
   4   4 -32        198.07         56.93       191.98 o
   5   4 -32          1.21       -129.57       147.21 o
   6   4 -32        153.25         18.40       167.42 o
  -4   5 -32        489.90        243.59       325.54 o
  -3   5 -32       1669.77       2371.63       456.66 o
  -2   5 -32        267.28        125.50       229.21 o
  -1   5 -32        101.01        136.73       256.92 o
   0   5 -32         92.08        392.81       282.46 o
   1   5 -32          8.74       -124.91       124.91 o
   2   5 -32          8.44         13.97       139.08 o
   3   5 -32        450.21        486.21       201.77 o
   4   5 -32        220.20         95.53       174.42 o
   5   5 -32        258.60        114.40       180.71 o
  -4   6 -32        767.99        307.67       311.43 o
  -3   6 -32         57.57       -126.20       252.39 o
  -2   6 -32        138.43        362.12       320.05 o
  -1   6 -32        228.46         -3.76       254.74 o
   0   6 -32        948.87        543.31       322.87 o
   1   6 -32        538.61        402.59       177.62 o
   2   6 -32         21.26        150.22       253.87 o
   3   6 -32        179.27         80.03       171.12 o
   4   6 -32        153.00        -51.19       164.81 o
  -3   7 -32          4.07        -23.28       238.09 o
  -2   7 -32        359.75        447.90       332.98 o
  -1   7 -32        806.33        981.74       355.11 o
   0   7 -32        479.18        621.69       342.09 o
   1   7 -32        613.91        674.54       300.78 o
   2   7 -32        214.67          3.66       161.36 o
   3   7 -32         38.57         60.32       163.38 o
  -3   8 -32         96.69       -223.11       223.11 o
  -2   8 -32         16.14        351.51       309.45 o
  -1   8 -32        115.35        136.73       295.24 o
   0   8 -32         28.35       -129.19       202.80 o
   1   8 -32         33.12        113.05       294.03 o
   2   8 -32        126.23        -91.88       156.58 o
  -2   9 -32        579.63        118.06       280.48 o
  -1   9 -32       2119.38       1369.68       377.08 o
   0   9 -32        209.21        323.85       313.33 o
   1   9 -32        180.20         39.83       151.68 o
   2  -7 -31         19.23         52.58       156.05 o
   3  -7 -31       2019.73       2971.11       515.77 o
   4  -7 -31        917.79       1288.85       378.42 o
   5  -7 -31        185.50        100.68       230.67 o
   1  -6 -31         78.93        122.91       164.60 o
   2  -6 -31       1034.31        790.29       310.48 o
   3  -6 -31        242.13        290.81       244.97 o
   4  -6 -31       1113.51       1133.60       340.28 o
   5  -6 -31        723.37        540.01       306.90 o
   6  -6 -31         54.29       -138.96       138.96 o
   0  -5 -31         86.22        161.25       170.17 o
   1  -5 -31        266.80        655.82       471.11 o
   2  -5 -31        434.71        313.34       167.83 o
   3  -5 -31        157.15        -35.79       143.67 o
   4  -5 -31        110.32        -11.27       214.86 o
   5  -5 -31        321.02        217.96       236.75 o
   6  -5 -31         19.84        -27.79       204.30 o
   7  -5 -31         96.45        128.46       254.66 o
  -1  -4 -31        638.56        417.87       197.21 o
   0  -4 -31        294.08        438.18       241.21 o
   1  -4 -31        346.26        319.87       224.32 o
   2  -4 -31        414.12        435.13       172.89 o
   3  -4 -31        169.77         52.59       214.13 o
   4  -4 -31        254.54        223.94       244.99 o
   5  -4 -31         12.69        126.18       224.58 o
   6  -4 -31         58.13        -69.86       190.80 o
   7  -4 -31        193.43        253.21       268.99 o
  -2  -3 -31         58.90         53.55       187.04 o
  -1  -3 -31        415.19        206.31       299.15 o
   0  -3 -31        134.04         31.66       152.51 o
   1  -3 -31        832.21        341.60       165.72 o
   2  -3 -31        831.66       1084.71       196.46 o
   3  -3 -31       2922.85       4420.78       285.47 o
   4  -3 -31        763.95        434.02       288.15 o
   5  -3 -31        242.71        721.33       314.11 o
   6  -3 -31         37.76        -38.31       196.80 o
   7  -3 -31         83.36         -3.76       182.54 o
  -3  -2 -31        520.70        663.31       215.57 o
  -2  -2 -31         43.16       -180.14       258.77 o
  -1  -2 -31        484.24        446.86       192.79 o
   0  -2 -31         27.41          1.04       143.71 o
   1  -2 -31        146.05        380.34       345.94 o
   2  -2 -31        476.71        213.36       142.01 o
   3  -2 -31         16.42        277.16       111.34 o
   4  -2 -31        415.44       1038.87       314.24 o
   5  -2 -31        145.80        196.84       211.12 o
   6  -2 -31        144.83        -45.08       169.04 o
   7  -2 -31        146.63        206.61       214.87 o
  -3  -1 -31        481.86        450.28       187.46 o
  -2  -1 -31        281.01        131.00       160.91 o
  -1  -1 -31        279.00        213.43       297.94 o
   0  -1 -31         24.09         -7.54       144.11 o
   1  -1 -31       2137.90       2116.72       387.84 o
   2  -1 -31       2128.38       3293.62       444.07 o
   3  -1 -31        136.79         18.78       141.25 o
   4  -1 -31        391.82        384.81       282.65 o
   5  -1 -31        481.91        454.81       237.59 o
   6  -1 -31        239.24        114.22       223.93 o
   7  -1 -31         70.13        137.47       220.10 o
  -3   0 -31        455.94        438.20       209.93 o
  -2   0 -31         11.38         72.47       145.23 o
  -1   0 -31        319.91        435.28       173.52 o
   0   0 -31        322.91         84.93       190.16 o
   1   0 -31        491.45        204.52       233.09 o
   2   0 -31       1322.78       1265.28       206.68 o
   3   0 -31          6.72        314.82       130.98 o
   4   0 -31       1142.47       1655.70       540.58 o
   5   0 -31         11.95        427.30       224.58 o
   6   0 -31        109.22       -142.58       142.58 o
   7   0 -31        361.64        -84.85       170.05 o
  -4   1 -31       1532.26       1488.15       274.13 o
  -3   1 -31        133.91        177.15       292.96 o
  -2   1 -31          3.67         13.44       155.26 o
  -1   1 -31        212.36         22.83       164.14 o
   0   1 -31         64.43         68.36       282.07 o
   1   1 -31         34.44         48.03       119.47 o
   2   1 -31        537.30        934.58       405.67 o
   3   1 -31       1651.01       1814.49       355.09 o
   4   1 -31        329.84        360.03       251.80 o
   5   1 -31        957.81       1205.59       331.17 o
   6   1 -31        888.34        708.57       283.31 o
   7   1 -31        713.37        775.05       214.43 o
  -4   2 -31        287.34        219.44       181.09 o
  -3   2 -31        155.84         89.66       161.15 o
  -2   2 -31        142.97        279.60       313.63 o
  -1   2 -31        365.61        143.91       165.29 o
   0   2 -31        347.03        625.31       399.06 o
   1   2 -31        301.27        543.33       277.34 o
   2   2 -31        400.15        251.09       216.51 o
   3   2 -31         56.18         58.12       132.17 o
   4   2 -31        507.26        355.01       176.86 o
   5   2 -31         44.50       -102.13       281.30 o
   6   2 -31         61.59        183.56       185.68 o
   7   2 -31         15.14        -15.66       153.91 o
  -4   3 -31       1048.72        913.33       387.60 o
  -3   3 -31        350.86        193.82       197.23 o
  -2   3 -31        361.08        249.55       269.10 o
  -1   3 -31        193.24         43.58       183.34 o
   1   3 -31        460.04        471.34       233.83 o
   2   3 -31         79.68         14.11       123.27 o
   3   3 -31        419.92        250.36       163.89 o
   4   3 -31        129.78         52.44       149.08 o
   5   3 -31        209.03         82.42       204.01 o
   6   3 -31        303.78        140.19       233.32 o
  -4   4 -31        254.08         37.24       263.77 o
  -3   4 -31        450.69       1047.93       364.62 o
  -2   4 -31        330.81        423.09       289.37 o
  -1   4 -31         89.20        246.40       223.11 o
   0   4 -31          2.13        -31.55       362.02 o
   1   4 -31        451.63        348.85       420.20 o
   2   4 -31        884.56        880.56       193.80 o
   3   4 -31        423.68        104.52       158.56 o
   4   4 -31        579.74        432.90       208.65 o
   5   4 -31          7.15        223.82       283.91 o
   6   4 -31        793.35        558.09       257.57 o
  -4   5 -31        767.14        665.68       319.71 o
  -3   5 -31        166.92       -130.73       259.21 o
  -2   5 -31         93.77         36.06       232.88 o
  -1   5 -31         33.77       -196.04       220.08 o
   0   5 -31         19.22       -138.20       202.05 o
   1   5 -31         33.60        223.27       167.00 o
   2   5 -31        242.71        158.56       187.87 o
   3   5 -31        780.70        491.43       230.51 o
   4   5 -31        119.68        185.56       267.45 o
   5   5 -31        683.31        110.56       288.82 o
  -4   6 -31        437.55       1202.65       410.38 o
  -3   6 -31        298.05        120.25       238.99 o
  -2   6 -31        118.15       -146.50       216.36 o
  -1   6 -31       1378.31       1769.44       417.27 o
   0   6 -31       1590.99       1255.52       363.29 o
   1   6 -31        419.16        348.56       182.27 o
   2   6 -31       1207.44       1219.04       360.71 o
   3   6 -31        205.52        -72.67       181.46 o
   4   6 -31         93.39         28.94       194.21 o
   5   6 -31        436.00       1057.87       514.53 o
  -4   7 -31        193.71       -190.85       190.85 o
  -3   7 -31        119.29        180.30       246.41 o
  -2   7 -31        437.12        640.44       311.99 o
  -1   7 -31        479.95        554.04       312.77 o
   0   7 -31        556.52       1471.47       396.97 o
   1   7 -31        137.34        129.86       168.30 o
   2   7 -31        183.58        106.61       164.84 o
   3   7 -31        104.71       -129.80       152.84 o
   4   7 -31         92.29        183.88       186.10 o
  -4   8 -31        256.42        515.43       321.63 o
  -3   8 -31        261.20        -47.34       224.69 o
  -2   8 -31        174.53        186.33       256.96 o
  -1   8 -31        289.38        398.24       281.82 o
   0   8 -31        433.01        290.44       168.23 o
   1   8 -31         84.38       -134.38       142.21 o
   2   8 -31        100.70         37.80       156.89 o
   3   8 -31        643.13        608.00       223.50 o
  -3   9 -31        105.90         78.88       252.41 o
  -2   9 -31        994.68       1226.61       393.54 o
  -1   9 -31        680.13        470.76       325.67 o
   0   9 -31        449.74        570.86       198.14 o
   1   9 -31         24.42        162.93       171.74 o
   2   9 -31        495.80        284.03       204.78 o
  -2  10 -31        702.44        551.99       344.48 o
  -1  10 -31        789.47       1450.99       384.34 o
   0  10 -31         69.07        107.81       178.32 o
   3  -8 -30        570.60        598.47       315.06 o
   4  -8 -30        237.11         74.39       220.92 o
   5  -8 -30          8.79        137.45       242.60 o
   1  -7 -30        472.57        124.63       164.50 o
   2  -7 -30        399.55        219.74       159.99 o
   3  -7 -30       1233.29       1214.44       337.34 o
   4  -7 -30        151.80        169.80       253.19 o
   5  -7 -30        398.05        470.48       291.66 o
   6  -7 -30         70.52        129.95       226.11 o
   0  -6 -30         74.71        126.52       166.06 o
   1  -6 -30         72.08         44.44       250.90 o
   2  -6 -30        498.02       1230.65       336.84 o
   3  -6 -30        448.83        180.89       137.06 o
   4  -6 -30        141.26        229.15       250.93 o
   5  -6 -30       1137.45       1489.05       362.14 o
   6  -6 -30        350.39        376.49       253.30 o
   7  -6 -30          4.97         66.10       223.82 o
  -1  -5 -30        215.53         48.75       163.91 o
   0  -5 -30        220.87        145.85       168.91 o
   1  -5 -30        339.30        434.07       176.03 o
   2  -5 -30        525.84        864.42       314.68 o
   3  -5 -30         23.44        105.09       126.29 o
   4  -5 -30        555.98        935.39       308.31 o
   5  -5 -30        180.23        -52.60       194.60 o
   6  -5 -30         44.01        -17.28       203.56 o
   7  -5 -30        238.71         48.84       190.87 o
  -2  -4 -30        779.74        876.86       214.44 o
  -1  -4 -30        278.13        -61.49       147.38 o
   0  -4 -30        340.65        320.44       170.08 o
   1  -4 -30       1033.75       1613.52       235.77 o
   2  -4 -30        630.35       1200.50       189.74 o
   3  -4 -30       3009.12       3939.46       540.92 o
   4  -4 -30       1137.82        887.68       306.46 o
   5  -4 -30        133.71        321.55       250.18 o
   6  -4 -30         54.28         57.09       181.03 o
   7  -4 -30         16.74         82.62       217.82 o
   8  -4 -30        121.24         16.53       210.35 o
  -3  -3 -30        189.18         98.94       271.58 o
  -2  -3 -30         39.87        372.56       221.58 o
  -1  -3 -30         83.73        196.93       173.57 o
   0  -3 -30        139.56        293.76       215.62 o
   1  -3 -30        106.34        250.12       156.49 o
   2  -3 -30        238.20        622.88       182.27 o
   3  -3 -30        405.56       1018.57       173.66 o
   4  -3 -30        249.58        213.42       293.08 o
   5  -3 -30        124.75         23.29       220.13 o
   6  -3 -30         26.83        -67.60       208.06 o
   7  -3 -30        552.56        784.21       277.47 o
   8  -3 -30         25.07       -136.70       136.70 o
  -3  -2 -30       1373.73       1464.64       273.46 o
  -2  -2 -30        142.72       -136.01       136.01 o
  -1  -2 -30         61.58         12.72       166.52 o
   0  -2 -30        566.05        437.39       295.51 o
   1  -2 -30         34.13         18.90       119.54 o
   2  -2 -30        607.82        524.54       154.93 o
   3  -2 -30        896.28       1364.07       402.62 o
   4  -2 -30         85.29       -117.19       182.55 o
   6  -2 -30        479.17        622.46       266.91 o
   7  -2 -30        565.78        329.36       251.16 o
   8  -2 -30        911.96       1224.87       343.13 o
  -4  -1 -30         37.19         -1.76       176.18 o
  -3  -1 -30        281.08        252.63       174.03 o
  -2  -1 -30        244.38        -75.90       220.93 o
  -1  -1 -30        265.58        268.96       157.90 o
   0  -1 -30        325.42        366.83       161.02 o
   1  -1 -30        122.91        206.46       126.70 o
   2  -1 -30       2023.60       2759.35       351.99 o
   3  -1 -30        363.96        430.11       137.45 o
   4  -1 -30        648.79        747.13       276.02 o
   5  -1 -30         64.73        135.21       219.35 o
   6  -1 -30        114.29        299.75       368.87 o
   7  -1 -30         15.85        324.47       267.35 o
   8  -1 -30         67.80       -152.66       152.95 o
  -4   0 -30        135.60         93.25       155.94 o
  -3   0 -30        227.82         40.23       202.51 o
  -2   0 -30        267.39        750.90       363.70 o
  -1   0 -30         29.57        -66.37       126.95 o
   0   0 -30        927.39        985.84       204.45 o
   1   0 -30       4365.73       4945.18       350.79 o
   2   0 -30        700.57       1022.45       268.54 o
   3   0 -30       1273.83       1880.59       643.25 o
   4   0 -30        960.33        950.63       295.07 o
   5   0 -30        120.60        108.86       145.23 o
   6   0 -30        613.09        801.82       252.42 o
   7   0 -30        495.22        558.55       299.99 o
   8   0 -30        182.64        131.61       175.26 o
  -4   1 -30        105.09        296.32       193.38 o
  -3   1 -30         98.65        257.65       181.33 o
  -2   1 -30        365.51        378.65       392.34 o
  -1   1 -30        239.85        203.07       166.89 o
   0   1 -30        323.40        165.84       146.78 o
   1   1 -30        331.64        300.14       152.28 o
   2   1 -30        154.45        -40.57       165.30 o
   3   1 -30        246.84        138.28       192.39 o
   4   1 -30        171.24         83.77       142.79 o
   5   1 -30        111.26       -121.05       134.00 o
   6   1 -30        362.46        437.97       291.98 o
   7   1 -30        392.74        651.64       334.50 o
  -5   2 -30        236.62        200.24       193.92 o
  -4   2 -30       1043.46        632.06       235.55 o
  -3   2 -30          2.71        110.89       241.06 o
  -2   2 -30        254.25        281.62       216.69 o
  -1   2 -30        853.74        902.69       204.09 o
   0   2 -30        328.29        243.53       229.25 o
   1   2 -30       1783.54       1745.90       362.03 o
   2   2 -30       1423.08       1849.16       357.96 o
   3   2 -30        542.03        343.19       370.71 o
   4   2 -30        117.10        292.81       167.24 o
   5   2 -30        212.66        337.24       192.33 o
   6   2 -30          3.82        121.32       188.52 o
   7   2 -30         70.85       -156.11       191.86 o
  -5   3 -30        347.72         93.22       207.82 o
  -4   3 -30        305.78        -10.35       159.99 o
  -3   3 -30         31.13        336.55       237.69 o
  -1   3 -30        242.63        145.04       240.48 o
   0   3 -30        554.71        942.99       294.05 o
   1   3 -30        387.26        185.68       205.98 o
   2   3 -30       2654.16       2946.33       255.64 o
   3   3 -30        219.35        144.00       148.40 o
   4   3 -30       1761.30       1400.60       244.69 o
   5   3 -30        841.11        438.46       195.08 o
   6   3 -30        127.05        223.72       195.29 o
   7   3 -30        261.73         74.46       165.28 o
  -5   4 -30        344.83         96.06       192.90 o
  -4   4 -30        153.52        219.75       203.35 o
  -3   4 -30         87.13         72.87       232.13 o
  -2   4 -30        151.42        -78.14       226.15 o
  -1   4 -30         69.81        167.52       258.41 o
   0   4 -30         85.91        350.82       241.89 o
   1   4 -30        909.20        919.97       219.40 o
   2   4 -30        203.41        149.14       138.30 o
   3   4 -30        517.79        498.09       240.59 o
   4   4 -30         70.85        343.22       176.11 o
   5   4 -30        244.56        280.86       172.84 o
   6   4 -30        434.85        189.44       224.77 o
  -5   5 -30       1737.46       1627.02       553.17 o
  -4   5 -30         53.36        217.84       295.96 o
  -3   5 -30       1102.74       1058.47       325.24 o
  -2   5 -30        197.86        169.82       260.74 o
   0   5 -30       1647.34       1573.26       377.63 o
   1   5 -30        364.90        208.46       139.61 o
   2   5 -30          1.44       -107.34       131.37 o
   3   5 -30        449.78        195.48       156.97 o
   4   5 -30        325.48        276.10       176.87 o
   5   5 -30        130.63        -76.45       146.71 o
   6   5 -30        235.92        207.99       197.52 o
  -5   6 -30        258.35        367.47       321.63 o
  -4   6 -30        658.61       1692.10       397.04 o
  -3   6 -30        167.50       -169.80       209.63 o
  -2   6 -30       1116.15       1343.07       378.65 o
  -1   6 -30       1185.73       1098.65       349.42 o
   0   6 -30        657.66        605.44       189.55 o
   1   6 -30        393.16        145.61       145.93 o
   2   6 -30         90.72        109.77       168.96 o
   3   6 -30        298.43        354.29       185.12 o
   4   6 -30         50.76        150.99       171.97 o
   5   6 -30         96.09         21.79       184.80 o
  -5   7 -30        284.21        258.52       299.10 o
  -4   7 -30        318.23        175.12       279.58 o
  -3   7 -30        197.87        122.48       260.73 o
  -2   7 -30        219.72         -2.25       250.98 o
  -1   7 -30        228.06       -197.63       224.68 o
   0   7 -30        149.83        346.88       145.14 o
   1   7 -30        605.43        745.24       229.38 o
   2   7 -30       1097.18       1281.71       275.48 o
   3   7 -30        165.90        202.82       181.96 o
   4   7 -30       1198.22       1727.86       268.80 o
   5   7 -30        768.99        850.86       317.82 o
  -4   8 -30        118.18        235.14       296.75 o
  -3   8 -30         41.23       -199.05       199.05 o
  -2   8 -30        246.66        241.97       256.25 o
  -1   8 -30        129.96         70.62       221.63 o
   0   8 -30         40.65         20.90       146.93 o
   1   8 -30        148.43        215.38       189.09 o
   2   8 -30         73.62        154.67       168.09 o
   3   8 -30        368.31        417.69       203.01 o
   4   8 -30        114.21        221.27       225.99 o
  -4   9 -30        181.92        340.36       314.06 o
  -3   9 -30        776.77        845.49       362.60 o
  -2   9 -30       1068.05       1143.28       363.58 o
  -1   9 -30       1531.68       2070.39       449.01 o
   0   9 -30        397.49        352.13       181.30 o
   1   9 -30         80.14          3.14       162.28 o
   2   9 -30         22.80          6.15       157.90 o
   3   9 -30        348.69        255.68       210.41 o
  -3  10 -30          0.89       -178.00       212.55 o
  -2  10 -30        442.93       -141.33       233.04 o
  -1  10 -30         67.73        -57.09       214.84 o
   0  10 -30         53.72        176.78       282.40 o
   1  10 -30         46.53        -55.56       163.54 o
   2  -8 -29        125.09        129.36       266.29 o
   3  -8 -29        195.36        -48.84       205.88 o
   4  -8 -29         86.53        167.52       234.38 o
   5  -8 -29        202.06        116.46       219.40 o
   6  -8 -29         97.50         -1.50       181.80 o
   0  -7 -29        155.73        221.06       169.87 o
   1  -7 -29       1050.93        896.90       213.58 o
   2  -7 -29        129.75         56.45       142.40 o
   3  -7 -29        637.01        846.11       167.27 o
   4  -7 -29        543.04        851.87       310.55 o
   5  -7 -29         96.35       -142.73       174.28 o
   6  -7 -29        264.98        -41.33       184.87 o
   7  -7 -29        143.28        604.72       256.19 o
  -1  -6 -29        305.80        294.60       255.52 o
   0  -6 -29        533.17        481.32       195.25 o
   1  -6 -29         18.58         68.08       144.34 o
   2  -6 -29        739.47       1078.33       190.36 o
   3  -6 -29        407.33        407.94       234.88 o
   4  -6 -29        785.64        568.71       291.16 o
   5  -6 -29        733.13        457.30       255.77 o
   6  -6 -29         51.47        -31.55       195.30 o
   7  -6 -29         67.39        184.04       230.61 o
   8  -6 -29        400.65        266.10       245.80 o
  -2  -5 -29        399.00        462.16       237.87 o
  -1  -5 -29        547.93        497.86       196.76 o
   0  -5 -29          0.72       -105.99       284.66 o
   1  -5 -29       1106.57       1575.92       385.45 o
   2  -5 -29        833.05       1618.53       265.62 o
   3  -5 -29         39.59        -15.37       112.55 o
   4  -5 -29        398.83        180.42       211.24 o
   5  -5 -29         57.16        200.56       227.60 o
   6  -5 -29         65.06         20.28       224.60 o
   7  -5 -29         66.93         82.63       199.81 o
   8  -5 -29        770.40        746.92       257.27 o
  -2  -4 -29        346.52         72.16       358.52 o
  -1  -4 -29        302.93         64.35       191.79 o
   0  -4 -29        517.00        773.11       268.82 o
   1  -4 -29        244.87        384.94       335.50 o
   2  -4 -29       1368.96       1870.66       235.67 o
   3  -4 -29        626.88        993.78       467.01 o
   5  -4 -29        160.76         -5.26       185.58 o
   6  -4 -29         38.72        186.28       204.31 o
   7  -4 -29        113.43         96.91       210.35 o
   8  -4 -29         42.63         86.38       194.54 o
  -3  -3 -29        627.95        225.41       213.51 o
  -2  -3 -29         82.66        229.12       180.32 o
  -1  -3 -29        118.72         -8.06       139.03 o
   0  -3 -29        467.01        796.74       191.61 o
   1  -3 -29       2356.10       3060.99       295.69 o
   2  -3 -29        694.60        821.91       163.03 o
   3  -3 -29       1970.25       3051.56       230.60 o
   4  -3 -29        352.45        527.07       135.11 o
   5  -3 -29        184.70        330.61       256.22 o
   6  -3 -29        165.18        -30.05       191.59 o
   7  -3 -29        248.15       -120.99       181.10 o
   8  -3 -29        772.79        688.26       291.88 o
  -4  -2 -29         38.22         16.17       162.60 o
  -3  -2 -29        442.55        484.07       279.66 o
  -2  -2 -29         21.20         42.91       146.56 o
  -1  -2 -29        261.18        221.57       156.81 o
   0  -2 -29        462.84        351.31       187.56 o
   1  -2 -29        215.48        338.50       148.97 o
   2  -2 -29        316.29        497.93       146.12 o
   3  -2 -29        611.79        936.12       394.43 o
   4  -2 -29         67.29         -6.26        81.88 o
   5  -2 -29        114.59         90.90       181.81 o
   6  -2 -29        690.47        588.92       299.39 o
   7  -2 -29        660.89        827.28       312.89 o
   8  -2 -29        185.22        188.59       217.89 o
  -4  -1 -29        695.41        730.27       229.09 o
  -3  -1 -29        373.27        251.06       245.05 o
  -2  -1 -29        180.91        288.92       181.31 o
  -1  -1 -29       1353.75       1644.63       266.67 o
   0  -1 -29        891.47       1044.47       203.58 o
   1  -1 -29       5926.74       6145.44       361.92 o
   2  -1 -29       3693.80       4166.36       290.13 o
   3  -1 -29        265.67        382.33       134.87 o
   4  -1 -29        515.08        471.43       111.78 o
   5  -1 -29        392.22         61.64       185.68 o
   6  -1 -29        175.28        -29.30       188.59 o
   7  -1 -29         24.80        -53.33       230.59 o
   8  -1 -29        185.24        166.53       176.41 o
  -4   0 -29        212.52        183.60       170.96 o
  -3   0 -29        460.96        371.42       188.99 o
  -2   0 -29         31.87        -15.77       197.17 o
  -1   0 -29        283.98        167.64       138.50 o
   0   0 -29        809.56        632.20       180.76 o
   1   0 -29        147.99        223.03       159.62 o
   2   0 -29        625.98        886.83       179.37 o
   3   0 -29         47.27         16.75       103.62 o
   4   0 -29        314.88        372.53       124.63 o
   5   0 -29        127.77         55.66       141.84 o
   6   0 -29        439.77        199.73       170.79 o
   7   0 -29        792.70        677.18       223.25 o
   8   0 -29        426.03        569.43       235.75 o
  -5   1 -29       1015.56        808.60       217.56 o
  -4   1 -29        378.41        399.75       209.67 o
  -3   1 -29        167.83         79.74       281.72 o
  -2   1 -29         33.76        -50.72       130.91 o
  -1   1 -29        213.56        120.21       151.12 o
   0   1 -29        439.50        426.80       156.57 o
   1   1 -29         52.81         34.55       202.82 o
   2   1 -29        244.20        282.57       210.43 o
   3   1 -29       1499.81       1982.22       359.55 o
   4   1 -29        885.87        934.20       185.92 o
   5   1 -29        474.22        483.26       188.14 o
   6   1 -29       1128.02       1313.17       246.67 o
   7   1 -29        274.18         35.32       207.42 o
   8   1 -29         76.15       -159.65       208.09 o
  -5   2 -29        122.94         83.67       173.70 o
  -4   2 -29         34.25        238.04       190.16 o
  -3   2 -29        107.88        168.44       169.63 o
  -2   2 -29        100.62        251.62       205.43 o
  -1   2 -29       1330.68       1659.67       381.16 o
   0   2 -29       2126.49       2868.39       474.01 o
   1   2 -29        218.79        216.42       207.41 o
   2   2 -29       1017.78       1332.53       316.23 o
   3   2 -29        169.40        126.28       133.78 o
   4   2 -29        280.49        190.98       168.69 o
   5   2 -29        563.60        480.30       188.74 o
   6   2 -29         15.21        -35.64       144.59 o
   7   2 -29        152.68        -46.77       219.01 o
  -5   3 -29         22.67        -95.35       155.79 o
  -4   3 -29        365.82         13.27       170.25 o
  -3   3 -29        576.20        701.54       224.71 o
  -2   3 -29        663.63        438.47       260.27 o
  -1   3 -29        605.63        928.08       306.88 o
   0   3 -29        774.59        971.37       317.54 o
   1   3 -29        612.52        519.68       254.99 o
   2   3 -29        925.05        607.97       171.91 o
   3   3 -29        167.96        105.95       158.51 o
   4   3 -29       1020.32        617.83       345.14 o
   5   3 -29        435.40        277.76       174.84 o
   6   3 -29        378.79        285.62       172.88 o
   7   3 -29         10.82         12.86       162.62 o
  -5   4 -29       1497.52       1464.40       276.13 o
  -4   4 -29         18.58       -142.71       238.85 o
  -2   4 -29        884.29        733.71       316.85 o
  -1   4 -29        193.65        464.30       277.27 o
   0   4 -29        503.16        171.45       236.12 o
   1   4 -29        930.68       1133.08       217.88 o
   2   4 -29        976.67        855.28       271.35 o
   3   4 -29        215.21        275.03       208.90 o
   4   4 -29        943.00       1101.16       216.58 o
   5   4 -29        319.75        576.20       196.31 o
   6   4 -29        638.84        647.41       223.78 o
   7   4 -29        327.59        221.80       190.87 o
  -5   5 -29         26.99        395.01       269.65 o
  -4   5 -29        287.68        300.62       254.77 o
  -3   5 -29        312.01        105.22       223.98 o
  -2   5 -29        488.38        350.39       267.68 o
  -1   5 -29       1011.79       1225.48       359.11 o
   0   5 -29         26.04       -107.36       107.36 o
   1   5 -29        701.29        476.22       159.37 o
   2   5 -29         38.99        242.64       156.53 o
   3   5 -29        265.43        202.49       149.85 o
   4   5 -29        155.36         20.23       152.71 o
   5   5 -29        119.92        157.24       167.52 o
   6   5 -29         47.52        -40.68       147.64 o
  -5   6 -29         26.06        235.85       296.69 o
  -4   6 -29        206.28        321.60       268.25 o
  -3   6 -29        273.68        118.74       228.46 o
  -2   6 -29        349.85         71.41       377.26 o
  -1   6 -29        711.99        184.31       242.24 o
   0   6 -29       1371.32       1638.27       210.87 o
   1   6 -29         47.78         19.60       134.53 o
   2   6 -29       2372.22       2166.69       268.78 o
   3   6 -29       1633.18       1553.26       559.62 o
   4   6 -29        535.93        380.95       188.82 o
   5   6 -29        596.16        496.79       192.92 o
   6   6 -29         79.69          5.53       174.49 o
  -5   7 -29         96.59       -154.00       247.15 o
  -4   7 -29        311.59        207.43       260.04 o
  -3   7 -29        100.25        268.94       242.65 o
  -2   7 -29        148.46        208.12       235.16 o
  -1   7 -29         17.90       -136.36       149.06 o
   0   7 -29        171.74        271.27       149.80 o
   1   7 -29        592.79        544.33       184.84 o
   2   7 -29        216.26        221.98       194.58 o
   3   7 -29        587.04        562.87       193.98 o
   4   7 -29        394.99        184.95       177.82 o
   5   7 -29        263.00         85.65       235.17 o
  -5   8 -29       1378.68       1703.56       417.19 o
  -4   8 -29        714.72        679.91       295.61 o
  -3   8 -29        487.05        929.97       322.55 o
  -2   8 -29        904.94       1067.05       347.68 o
  -1   8 -29        302.31        -28.79       215.33 o
   0   8 -29        192.44        150.40       140.28 o
   1   8 -29        405.87        197.71       246.57 o
   2   8 -29        148.67         91.03       180.32 o
   3   8 -29        206.76         74.37       168.13 o
   4   8 -29        798.52       1530.04       343.05 o
  -4   9 -29         39.12        344.77       299.70 o
  -3   9 -29        176.42         40.57       248.70 o
  -2   9 -29        934.37        363.49       289.74 o
  -1   9 -29        497.22        486.73       173.47 o
   0   9 -29        147.40        294.18       217.47 o
   1   9 -29        231.69        226.16       179.96 o
   2   9 -29         87.28         15.61       168.36 o
   3   9 -29        257.05         36.82       246.48 o
  -4  10 -29        556.45         45.87       265.43 o
  -3  10 -29        331.86        624.49       344.23 o
  -2  10 -29         53.94         27.79       276.43 o
  -1  10 -29        219.65        115.95       157.70 o
   0  10 -29        302.29         94.25       162.04 o
   1  10 -29         54.26        342.26       306.43 o
   2  10 -29       1497.86       1083.63       243.71 o
  -3  11 -29        471.81        327.78       324.02 o
  -2  11 -29        419.88        -95.47       251.07 o
  -1  11 -29        290.29        667.58       212.68 o
   0  11 -29         34.69        -61.56       162.36 o
   2  -9 -28        513.35        334.07       177.58 o
   3  -9 -28         59.79        113.60       164.11 o
   4  -9 -28         68.60         76.62       223.85 o
   5  -9 -28        158.52         72.88       218.63 o
   6  -9 -28        102.86        -94.65       186.30 o
   1  -8 -28        963.08        838.13       355.17 o
   2  -8 -28       1317.45       1439.59       274.10 o
   3  -8 -28        817.94        741.18       177.14 o
   4  -8 -28        443.96        460.01       260.87 o
   5  -8 -28         55.21         89.39       208.07 o
   6  -8 -28        110.36        -66.86       214.10 o
   7  -8 -28        232.96        161.56       211.90 o
   0  -7 -28       1908.04       1845.83       278.49 o
   1  -7 -28       1126.99       1618.99       551.77 o
   2  -7 -28        241.73        145.44       145.87 o
   3  -7 -28        751.67        514.64       280.95 o
   4  -7 -28        115.63       -160.02       160.02 o
   5  -7 -28        208.02         45.08       192.36 o
   6  -7 -28        159.67        288.51       250.19 o
   7  -7 -28         84.93          3.76       220.10 o
   8  -7 -28        318.89        242.00       239.75 o
  -1  -6 -28        597.57       1178.20       262.40 o
   0  -6 -28        981.62       1742.23       382.27 o
   1  -6 -28         40.67        274.17       226.84 o
   2  -6 -28        752.08        886.16       246.01 o
   3  -6 -28        527.58        660.51       174.45 o
   4  -6 -28        734.94        661.20       246.76 o
   5  -6 -28         84.01        216.35       224.61 o
   6  -6 -28        714.13        660.39       276.82 o
   7  -6 -28        407.84        451.71       259.34 o
   8  -6 -28        555.07        451.84       259.42 o
  -2  -5 -28        478.90        408.20       195.08 o
  -1  -5 -28         62.48        297.94       159.03 o
   0  -5 -28        124.00         96.66       136.92 o
   1  -5 -28        283.66        587.47       488.47 o
   2  -5 -28         47.53        156.26       199.81 o
   3  -5 -28          2.38         52.68       111.03 o
   4  -5 -28         98.67        127.71       320.78 o
   5  -5 -28         59.32        172.02       235.12 o
   6  -5 -28         36.18        -96.14       153.98 o
   7  -5 -28        561.41        736.11       298.54 o
   8  -5 -28        366.57       -157.09       196.18 o
  -3  -4 -28         97.32        200.10       173.13 o
  -2  -4 -28        110.48         94.20       163.40 o
  -1  -4 -28        502.36        323.54       169.65 o
   0  -4 -28         90.23        141.72       200.20 o
   1  -4 -28       2141.99       2448.87       305.65 o
   2  -4 -28       1766.48       2486.23       268.35 o
   3  -4 -28        775.90       1305.72       168.29 o
   4  -4 -28        645.77        861.46       116.59 o
   5  -4 -28         80.73        -43.57       201.32 o
   6  -4 -28        263.28         98.45       271.30 o
   7  -4 -28       1017.97       1224.54       298.83 o
   8  -4 -28         26.54        452.85       268.15 o
   9  -4 -28        221.27         46.59       223.92 o
  -4  -3 -28        191.25         59.65       184.30 o
  -3  -3 -28         20.10         71.51       151.55 o
  -2  -3 -28        846.68        708.42       195.58 o
  -1  -3 -28          6.56        -13.42       131.83 o
   0  -3 -28        680.97        828.31       390.01 o
   1  -3 -28        175.99        388.72       151.86 o
   2  -3 -28        148.03        188.99       184.83 o
   3  -3 -28        230.97        448.54       243.07 o
   4  -3 -28         94.70        -56.13       100.29 o
   5  -3 -28        140.20        116.45       175.06 o
   6  -3 -28         63.82        -32.30       190.80 o
   7  -3 -28       1460.04       1309.38       372.21 o
   8  -3 -28        451.95        230.80       227.04 o
   9  -3 -28        208.46        -62.37       192.36 o
  -4  -2 -28       1075.76       1319.76       432.03 o
  -3  -2 -28        827.57       1100.70       276.89 o
  -2  -2 -28         65.28        -81.55       131.41 o
  -1  -2 -28        185.60        104.64       138.54 o
   0  -2 -28        925.00       1139.79       201.15 o
   1  -2 -28        407.34        519.05       239.42 o
   2  -2 -28        208.59        207.31       205.11 o
   3  -2 -28        151.65        326.36       116.50 o
   4  -2 -28         14.09         -3.39        72.88 o
   5  -2 -28        507.32        191.75       204.54 o
   6  -2 -28        792.45        589.83       249.81 o
   7  -2 -28        587.45        539.89       219.60 o
   8  -2 -28       1256.38       1291.79       514.68 o
   9  -2 -28        533.34        967.10       230.85 o
  -4  -1 -28         65.79        -11.14       151.34 o
  -3  -1 -28        352.02        352.46       164.31 o
  -2  -1 -28        444.97        343.66       210.85 o
  -1  -1 -28        348.05        174.78       154.82 o
   0  -1 -28       1140.75       1376.89       209.17 o
   1  -1 -28        335.24        305.90       137.18 o
   2  -1 -28       1712.37       2241.59       354.09 o
   3  -1 -28        905.23       1004.30       153.75 o
   4  -1 -28         18.62        -53.87        78.17 o
   5  -1 -28         85.87       -133.72       133.72 o
   6  -1 -28          0.41        -60.79       135.19 o
   7  -1 -28         71.31        -20.45       158.50 o
   8  -1 -28        368.02        117.86       222.16 o
  -5   0 -28        971.90       1500.42       305.17 o
  -4   0 -28         32.38         84.85       162.77 o
  -3   0 -28        212.61        222.90       164.06 o
  -2   0 -28        484.21        375.72       160.01 o
  -1   0 -28        322.52         93.41       165.74 o
   0   0 -28        962.11        995.87       224.33 o
   1   0 -28       6193.05       7189.10       668.37 o
   2   0 -28        873.50        875.09       166.61 o
   3   0 -28        642.38       1040.60       491.53 o
   4   0 -28        235.31        375.16       117.98 o
   5   0 -28        130.74        -12.83       299.39 o
   6   0 -28       1652.67       1907.49       275.45 o
   7   0 -28        716.65        536.21       209.64 o
   8   0 -28         83.96        -33.90       149.70 o
  -5   1 -28       1297.86        998.71       250.99 o
  -4   1 -28         41.06        358.14       242.58 o
  -3   1 -28         47.50        148.21       166.94 o
  -2   1 -28        104.50         72.12       136.08 o
  -1   1 -28         79.10         86.13       135.73 o
   0   1 -28       1785.46       2154.26       406.96 o
   1   1 -28       2685.42       3164.04       480.81 o
   2   1 -28        140.45        -11.27       194.60 o
   3   1 -28         57.21        -71.85       119.24 o
   4   1 -28        366.52        656.32       190.92 o
   5   1 -28        235.81        215.30       167.66 o
   6   1 -28         69.15        210.29       171.09 o
   7   1 -28        568.41        565.19       196.55 o
   8   1 -28         10.98       -141.44       146.46 o
  -5   2 -28         47.62        109.59       176.47 o
  -4   2 -28        525.77        216.56       239.87 o
  -3   2 -28        311.71        324.60       178.53 o
  -2   2 -28        752.74        653.97       176.44 o
  -1   2 -28       1925.47       2583.50       454.19 o
   0   2 -28        889.11       1369.82       338.73 o
   1   2 -28        151.80        284.76       211.13 o
   2   2 -28        537.12        508.86       164.67 o
   3   2 -28        143.58         59.29       140.77 o
   4   2 -28        337.14        365.76       162.03 o
   5   2 -28         41.96         30.09       132.48 o
   6   2 -28         14.23       -150.48       239.60 o
   7   2 -28         13.20         25.86       148.49 o
   8   2 -28        737.41        452.68       198.54 o
  -6   3 -28       1456.12       1626.45       285.83 o
  -5   3 -28         77.41        153.69       175.34 o
  -4   3 -28         10.38         30.79       247.11 o
  -3   3 -28        313.73        113.49       247.28 o
  -2   3 -28         21.78        -56.33       198.29 o
  -1   3 -28        485.09        644.35       277.47 o
   0   3 -28       2175.45       2184.31       422.79 o
   1   3 -28        131.87         59.68       115.48 o
   2   3 -28       1528.78       2018.56       441.37 o
   3   3 -28        321.89        182.61       226.21 o
   4   3 -28       1381.80       1569.64       251.20 o
   5   3 -28       1952.61       1671.37       285.88 o
   6   3 -28         83.47        186.13       160.43 o
   7   3 -28        119.53        143.15       171.74 o
  -6   4 -28       1113.41        869.14       247.13 o
  -5   4 -28        247.21        198.47       183.70 o
  -3   4 -28        243.62        167.58       247.99 o
  -2   4 -28         24.93        202.80       248.62 o
  -1   4 -28        499.24        218.07       219.58 o
   0   4 -28          0.71         76.61       222.32 o
   1   4 -28       1975.00       2206.66       247.96 o
   2   4 -28        220.26         76.69       163.45 o
   3   4 -28        368.92        380.90       174.34 o
   4   4 -28        451.75        576.92       193.76 o
   5   4 -28        633.01        731.76       200.36 o
   6   4 -28        295.22        476.47       191.04 o
   7   4 -28         45.93         36.36       158.29 o
  -6   5 -28        480.46        352.13       218.78 o
  -5   5 -28        637.78        585.80       307.60 o
  -4   5 -28        116.89          3.76       223.13 o
  -3   5 -28        775.20        687.62       281.40 o
  -2   5 -28       2121.67       2458.94       459.60 o
  -1   5 -28       1425.57       1198.13       350.44 o
   0   5 -28       1435.39       1322.08       183.46 o
   1   5 -28        942.35       1497.30       211.36 o
   2   5 -28        131.06         23.98       134.63 o
   3   5 -28        789.48        878.42       206.69 o
   4   5 -28         75.41        221.25       170.09 o
   5   5 -28         16.60         65.47       233.59 o
   6   5 -28        103.79         50.04       151.93 o
   7   5 -28        166.40        219.45       163.03 o
  -6   6 -28        277.93        -48.10       208.92 o
  -5   6 -28        155.47        489.03       310.30 o
  -4   6 -28       1091.41       1062.98       338.04 o
  -2   6 -28        704.17        635.62       302.42 o
  -1   6 -28        536.54        496.76       117.32 o
   0   6 -28         54.81        171.51       138.40 o
   1   6 -28        595.09        544.87       169.65 o
   2   6 -28        246.45        311.45       171.44 o
   3   6 -28        786.07        698.32       199.99 o
   4   6 -28        763.62        458.54       183.81 o
   5   6 -28         28.48          4.12       156.61 o
   6   6 -28         22.49         47.77       199.42 o
  -6   7 -28        255.49         93.18       276.54 o
  -5   7 -28        357.28        589.21       327.71 o
  -4   7 -28         33.31       -199.80       199.80 o
  -3   7 -28       1166.55        440.45       266.57 o
  -1   7 -28        169.40        275.00       223.91 o
   0   7 -28        198.97        256.04       149.23 o
   1   7 -28        786.32        738.81       178.98 o
   2   7 -28       1110.44        856.34       198.87 o
   3   7 -28        473.05        193.00       157.23 o
   4   7 -28       1033.20       1347.48       234.39 o
   5   7 -28        610.35        218.64       181.88 o
  -5   8 -28         36.58         93.89       230.60 o
  -4   8 -28        383.73        405.84       266.10 o
  -3   8 -28        199.08        332.87       250.97 o
  -2   8 -28        519.59       1379.67       389.43 o
  -1   8 -28        281.71        315.65       177.37 o
   0   8 -28        366.68        331.31       190.89 o
   1   8 -28        773.80        528.56       410.00 o
   2   8 -28        668.55        593.14       461.80 o
   3   8 -28         31.66       -100.80       146.11 o
   4   8 -28         49.08        -55.58       148.78 o
   5   8 -28        123.92         34.62       153.76 o
  -5   9 -28       1259.00       1670.78       412.58 o
  -4   9 -28         64.88       -215.59       226.10 o
  -3   9 -28        478.35        699.14       336.83 o
  -2   9 -28        724.31        525.75       256.52 o
  -1   9 -28        547.76        523.55       222.55 o
   0   9 -28        905.02        867.29       205.00 o
   1   9 -28        452.37        284.50       292.04 o
   2   9 -28        929.86        742.97       230.24 o
   3   9 -28        390.39        341.38       189.87 o
   4   9 -28         62.78       -119.40       147.09 o
  -5  10 -28        117.53        -58.60       277.21 o
  -4  10 -28        520.57       1147.97       361.65 o
  -3  10 -28         43.07          0.75       217.83 o
  -2  10 -28        101.04        351.58       277.21 o
  -1  10 -28         58.87        105.14       142.78 o
   0  10 -28        144.49          7.27       159.45 o
   1  10 -28        260.70        344.21       380.21 o
   2  10 -28        197.04        226.40       203.33 o
   3  10 -28       1062.02       1135.65       351.50 o
  -4  11 -28        459.48        431.44       339.05 o
  -3  11 -28        660.28        272.26       267.74 o
  -2  11 -28        575.28         77.45       245.14 o
  -1  11 -28         85.15         19.63       153.77 o
   0  11 -28        121.55         55.45       156.32 o
   1  11 -28        254.52        254.88       196.33 o
   4 -10 -27        469.26        441.97       307.48 o
   5 -10 -27        460.57         81.19       197.72 o
   1  -9 -27         25.03        -19.60       147.91 o
   2  -9 -27        459.08        324.91       168.68 o
   3  -9 -27         35.52        133.70       244.87 o
   4  -9 -27        110.32        116.44       193.07 o
   5  -9 -27        126.13        211.11       235.15 o
   6  -9 -27        406.82        204.46       254.83 o
   7  -9 -27         46.40        221.59       253.14 o
   0  -8 -27         41.62         10.46       147.90 o
   1  -8 -27        839.50       1136.07       225.30 o
   2  -8 -27        341.04        304.31       254.01 o
   3  -8 -27        362.29        368.06       145.24 o
   4  -8 -27        141.38         57.85       226.14 o
   5  -8 -27        230.23        210.40       221.68 o
   6  -8 -27         75.54         51.08       197.56 o
   7  -8 -27        398.32        831.30       322.48 o
   8  -8 -27        241.51        -16.53       224.68 o
   0  -7 -27        336.71        319.43       208.95 o
   1  -7 -27        593.82       1046.01       268.48 o
   2  -7 -27        153.37         87.24       219.31 o
   3  -7 -27        445.20        388.77       137.64 o
   4  -7 -27       1026.48       1117.05       287.56 o
   5  -7 -27         74.71        222.35       208.83 o
   6  -7 -27        573.07        299.30       239.89 o
   7  -7 -27       1314.32       1287.00       326.87 o
   8  -7 -27        354.97        904.13       308.92 o
  -2  -6 -27        176.19          6.15       158.30 o
  -1  -6 -27        370.37        560.91       288.98 o
   0  -6 -27       1073.81        872.51       480.98 o
   1  -6 -27        167.20          4.66       136.77 o
   2  -6 -27        176.23        355.98       133.58 o
   3  -6 -27        907.25       1353.40       183.78 o
   4  -6 -27        525.30        539.33       139.11 o
   5  -6 -27        609.62        375.30       235.41 o
   6  -6 -27        582.55        566.96       262.46 o
   7  -6 -27        220.40         12.77       208.15 o
   8  -6 -27        650.37        502.32       263.23 o
   9  -6 -27         18.89        110.41       220.07 o
  -3  -5 -27        380.94        161.58       281.46 o
  -2  -5 -27         64.82          2.25       192.30 o
  -1  -5 -27       1169.97       1845.21       319.61 o
   0  -5 -27       1311.24       1618.46       978.82 o
   1  -5 -27       1178.10       1350.18       299.74 o
   2  -5 -27       2399.89       3032.11       253.16 o
   3  -5 -27         33.22         85.25       124.31 o
   4  -5 -27        390.61        425.35       100.25 o
   5  -5 -27        122.93        174.30       199.84 o
   6  -5 -27         12.70        -71.35       203.55 o
   7  -5 -27        304.91        370.53       226.22 o
   8  -5 -27        545.17        583.43       269.19 o
   9  -5 -27        515.99        257.14       250.37 o
  -3  -4 -27        250.13        172.95       170.97 o
  -2  -4 -27        509.74        467.90       189.44 o
  -1  -4 -27        172.13        288.86       182.17 o
   0  -4 -27        328.82        582.21       244.62 o
   1  -4 -27        470.54        274.69       205.61 o
   2  -4 -27        842.38       1150.81       183.53 o
   3  -4 -27        165.43         67.70        98.07 o
   4  -4 -27         12.25        -56.43        62.95 o
   5  -4 -27        117.09        341.83       229.89 o
   6  -4 -27        170.66        126.23       221.65 o
   8  -4 -27        462.14        524.69       245.84 o
   9  -4 -27        167.67        146.51       208.12 o
  -4  -3 -27        108.25        179.75       170.03 o
  -3  -3 -27        261.77         60.87       208.92 o
  -2  -3 -27        540.67        293.92       177.07 o
  -1  -3 -27         53.85         41.81       130.70 o
   0  -3 -27       1077.61        867.61       194.09 o
   1  -3 -27       1765.54       2382.60       326.95 o
   2  -3 -27         33.17        158.16       201.30 o
   3  -3 -27        872.77       1370.50       175.76 o
   4  -3 -27        398.15        292.45       212.01 o
   5  -3 -27         63.28        -93.90       138.22 o
   6  -3 -27       1918.87       2812.10       416.35 o
   7  -3 -27       1925.65       2118.58       386.12 o
   8  -3 -27        863.02       1008.22       313.78 o
   9  -3 -27        862.16        263.34       232.49 o
  -4  -2 -27        275.51        572.49       196.90 o
  -3  -2 -27        335.63        388.36       229.21 o
  -2  -2 -27        341.13        255.96       150.62 o
  -1  -2 -27         30.15        193.11       138.00 o
   0  -2 -27       1087.57       1434.45       334.36 o
   1  -2 -27       1521.28       1964.05       236.80 o
   2  -2 -27       1244.41       1189.13       205.27 o
   3  -2 -27        534.67        498.48       170.87 o
   4  -2 -27        395.15        358.49        90.37 o
   5  -2 -27         71.40        408.58       219.35 o
   6  -2 -27         13.49          9.76       185.52 o
   7  -2 -27        560.12        799.31       262.45 o
   8  -2 -27        206.63          7.01       154.63 o
   9  -2 -27         79.39        226.26       185.64 o
  -5  -1 -27         76.62         76.78       155.17 o
  -4  -1 -27        414.55        133.26       163.79 o
  -3  -1 -27        295.09        129.15       167.60 o
  -2  -1 -27        383.62        296.79       165.50 o
  -1  -1 -27       2610.30       2774.61       308.03 o
   0  -1 -27       2190.52       2426.80       313.74 o
   1  -1 -27       4481.04       4788.14       395.33 o
   2  -1 -27       3436.16       4560.63       275.41 o
   3  -1 -27        198.24        158.52       113.47 o
   4  -1 -27         22.02        -46.65        72.66 o
   5  -1 -27        220.54        413.23       219.43 o
   6  -1 -27         11.19        -45.33       116.33 o
   7  -1 -27        141.42         -1.28       140.51 o
   8  -1 -27        376.56        287.14       179.26 o
   9  -1 -27        111.44       -122.15       193.82 o
  -5   0 -27        566.79        449.95       505.28 o
  -4   0 -27        210.78        -73.64       187.10 o
  -3   0 -27        186.08         45.69       132.11 o
  -2   0 -27        792.65        810.81       259.61 o
  -1   0 -27        306.22        254.86       155.72 o
   0   0 -27        306.38        309.92       151.01 o
   1   0 -27        385.75        729.12       167.45 o
   2   0 -27        496.07        606.67       152.88 o
   3   0 -27        359.86        276.82       113.20 o
   4   0 -27         53.92         -3.66        78.53 o
   5   0 -27       1300.17       1814.77       346.92 o
   6   0 -27       1195.33       1229.02       225.17 o
   7   0 -27       1268.05       1097.40       235.71 o
   8   0 -27        518.01        395.41       196.19 o
   9   0 -27          1.86       -144.09       144.09 o
  -6   1 -27        888.60        686.75       339.68 o
  -5   1 -27        390.38        269.05       179.62 o
  -4   1 -27        363.16        100.50       151.71 o
  -3   1 -27        483.91        286.09       162.67 o
  -2   1 -27         11.43         38.05       132.91 o
  -1   1 -27       1350.91       1546.24       247.94 o
   0   1 -27        983.20        871.10       265.80 o
   1   1 -27        265.29        271.32       201.43 o
   2   1 -27         42.07        102.16       175.77 o
   3   1 -27         69.76        123.58       128.22 o
   4   1 -27        793.02       1035.64       204.86 o
   5   1 -27        868.76        583.61       224.25 o
   6   1 -27       1156.34       1090.77       223.08 o
   7   1 -27        379.56        340.69       187.41 o
   8   1 -27         46.40        -14.71       197.18 o
  -6   2 -27        372.76        -24.71       160.23 o
  -5   2 -27         21.46        -16.91       151.56 o
  -4   2 -27         64.73          2.92       153.62 o
  -3   2 -27        409.73        487.34       173.64 o
  -2   2 -27        634.31        580.39       181.11 o
  -1   2 -27       1606.96       1360.25       351.41 o
   0   2 -27       4958.00       6027.65       551.34 o
   1   2 -27        743.63        679.45       269.40 o
   2   2 -27        464.38        297.84       136.39 o
   3   2 -27        151.77         86.14       135.35 o
   4   2 -27        195.86        161.31       146.53 o
   5   2 -27       1383.82       1305.11       229.16 o
   6   2 -27        242.48        117.56       153.24 o
   7   2 -27          3.54       -126.35       126.35 o
   8   2 -27         79.67        108.73       168.43 o
  -6   3 -27        159.79       -158.74       298.24 o
  -5   3 -27         10.39         93.59       167.87 o
  -4   3 -27        397.83        251.02       196.54 o
  -3   3 -27        490.47        545.08       292.50 o
  -2   3 -27        117.89        -27.05       207.36 o
  -1   3 -27       1575.87        804.49       302.37 o
   0   3 -27        910.45       1160.69       295.86 o
   1   3 -27        562.36        579.76       222.26 o
   2   3 -27       1106.36       1209.31       194.94 o
   3   3 -27          6.65        -54.58       119.21 o
   4   3 -27       1525.95       1965.12       519.74 o
   5   3 -27        762.82       1283.69       236.57 o
   6   3 -27        374.98        146.44       168.87 o
   7   3 -27        376.10        360.18       188.81 o
   8   3 -27        208.36        -58.57       151.65 o
  -6   4 -27        110.05        -37.84       343.69 o
  -5   4 -27        450.42        192.21       232.80 o
  -4   4 -27         68.50        307.99       254.65 o
  -3   4 -27        218.34        166.07       231.45 o
  -2   4 -27       3281.45       2882.54       442.04 o
  -1   4 -27       1707.84       1495.56       340.17 o
   0   4 -27         17.23         74.21       102.59 o
   1   4 -27        687.68        409.95       151.07 o
   2   4 -27        802.30        715.73       175.55 o
   3   4 -27          9.43         64.95       216.31 o
   4   4 -27        714.14        836.33       198.25 o
   5   4 -27       1631.33       1593.33       243.12 o
   6   4 -27        214.39        174.82       187.48 o
   7   4 -27        319.38        209.76       178.23 o
  -6   5 -27        410.03        718.30       433.66 o
  -5   5 -27         66.96        165.26       218.59 o
  -4   5 -27        482.78        393.16       240.61 o
  -3   5 -27        492.64        387.93       256.41 o
  -2   5 -27        711.13       1029.91       325.02 o
  -1   5 -27       1144.37       1174.82       337.43 o
   0   5 -27        987.38        626.18       214.96 o
   1   5 -27       1449.63       1881.23       225.11 o
   2   5 -27        288.30        130.70       136.50 o
   3   5 -27         97.40       -132.26       139.04 o
   4   5 -27        639.45        404.98       182.11 o
   5   5 -27        118.76        102.46       144.21 o
   6   5 -27        103.36         31.55       184.80 o
   7   5 -27         28.00         91.50       163.37 o
  -6   6 -27        296.66        229.22       270.55 o
  -5   6 -27        166.01       -134.49       178.82 o
  -4   6 -27         27.15        -58.59       310.21 o
  -3   6 -27        258.05        137.53       219.44 o
  -2   6 -27        166.99        308.06       258.47 o
  -1   6 -27        848.73       1036.11       152.68 o
   0   6 -27       2079.06       2293.25       238.03 o
   1   6 -27        366.72         28.76       139.42 o
   2   6 -27       2542.71       2458.45       728.33 o
   3   6 -27       3287.97       3639.00       306.65 o
   4   6 -27        985.01        683.79       280.77 o
   5   6 -27        154.70         97.17       160.46 o
   6   6 -27         48.76         30.37       279.39 o
  -6   7 -27        177.23       -205.12       205.12 o
  -5   7 -27         53.80        338.77       294.45 o
  -4   7 -27       1614.55       2367.33       451.43 o
  -3   7 -27       1276.33       1407.69       592.74 o
  -2   7 -27        340.51        277.37       245.04 o
  -1   7 -27        110.34        -32.30       163.03 o
   0   7 -27        266.61        141.67       130.92 o
   1   7 -27        889.06       1266.20       323.22 o
   2   7 -27        394.86        334.75       163.17 o
   3   7 -27        302.70        134.62       151.94 o
   4   7 -27        681.47        411.21       337.32 o
   5   7 -27         60.30        227.10       167.13 o
   6   7 -27         40.47        179.41       167.56 o
  -6   8 -27        495.75        351.86       302.24 o
  -5   8 -27        950.36        751.00       341.67 o
  -4   8 -27        662.57       1196.54       363.29 o
  -3   8 -27        851.69       1498.09       418.32 o
  -2   8 -27        993.30        836.15       156.49 o
  -1   8 -27        103.51       -111.33       111.33 o
   0   8 -27         41.63        119.21       143.20 o
   1   8 -27        903.98        994.14       307.82 o
   2   8 -27        138.12        -28.30       145.61 o
   3   8 -27        447.16        219.13       168.69 o
   4   8 -27        346.32        328.00       183.75 o
   5   8 -27         36.39        187.41       180.64 o
  -6   9 -27        237.13        -63.12       206.64 o
  -5   9 -27        206.72       -145.77       211.14 o
  -4   9 -27        118.26       -106.68       193.83 o
  -3   9 -27        172.02        129.23       232.92 o
  -2   9 -27        395.04        398.95       158.57 o
  -1   9 -27        674.79        618.24       225.66 o
   0   9 -27        239.06        226.72       154.19 o
   1   9 -27       2088.31       2233.52       285.39 o
   2   9 -27        767.23        878.73       224.21 o
   3   9 -27        520.29        488.67       206.54 o
   4   9 -27        275.86        383.10       189.49 o
  -5  10 -27        345.76        483.96       330.71 o
  -4  10 -27        743.34        -75.98       212.89 o
  -3  10 -27          9.50        213.31       270.39 o
  -2  10 -27          0.39       -135.19       162.98 o
  -1  10 -27        168.93        360.97       173.31 o
   0  10 -27        943.17        992.82       233.02 o
   1  10 -27        205.31        -46.26       259.23 o
   2  10 -27       1290.29       1227.80       243.69 o
   3  10 -27       1151.42       1161.83       528.83 o
  -4  11 -27        692.00        613.67       357.27 o
  -3  11 -27        497.52        138.34       261.64 o
  -2  11 -27        336.43        156.71       168.31 o
  -1  11 -27        581.13        495.75       195.96 o
   0  11 -27        186.16        164.46       142.78 o
   1  11 -27         56.43          9.59       272.30 o
   2  11 -27        418.33        456.09       230.07 o
  -3  12 -27       1941.60       1847.97       444.05 o
  -2  12 -27        504.59        204.35       203.36 o
  -1  12 -27         70.44         40.38       176.10 o
   0  12 -27         28.67         19.86       177.12 o
   2 -10 -26         24.80         -5.62       141.49 o
   3 -10 -26        235.79        -73.86       122.46 o
   4 -10 -26        674.56        324.16       219.62 o
   5 -10 -26        238.13        384.66       282.54 o
   6 -10 -26        150.72        148.76       227.64 o
   1  -9 -26          6.06         60.72       156.13 o
   2  -9 -26          1.28          0.70       142.01 o
   3  -9 -26         94.38        -97.22       113.40 o
   4  -9 -26         73.39       -172.77       172.77 o
   5  -9 -26        323.06        226.23       223.97 o
   6  -9 -26        127.69        -96.91       171.29 o
   7  -9 -26        425.76        232.28       269.87 o
  -1  -8 -26        921.78       1412.25       325.82 o
   0  -8 -26        468.12        378.08       252.61 o
   1  -8 -26        975.29       1268.94       262.97 o
   2  -8 -26       2085.63       2440.04       389.27 o
   3  -8 -26        696.51        671.75       160.52 o
   4  -8 -26        538.54        581.30       232.36 o
   5  -8 -26        129.82         26.29       189.32 o
   6  -8 -26         20.01        -91.63       150.97 o
   7  -8 -26        492.27        283.45       241.34 o
   8  -8 -26        592.36        227.10       235.37 o
  -2  -7 -26       1344.45       1294.56       277.86 o
  -1  -7 -26         69.08         51.72       144.71 o
   0  -7 -26       1220.36       2080.62       309.09 o
   1  -7 -26        876.08        823.54       185.48 o
   2  -7 -26        266.11        207.42       137.48 o
   3  -7 -26       1081.16       1575.99       201.78 o
   5  -7 -26         65.74        320.00       217.84 o
   6  -7 -26        519.96        555.60       268.44 o
   7  -7 -26          4.55       -105.15       191.53 o
   8  -7 -26        506.71        586.38       280.45 o
   9  -7 -26         19.90         15.02       206.55 o
  -2  -6 -26        214.03        144.50       165.97 o
  -1  -6 -26        190.62        372.33       298.64 o
   0  -6 -26       1940.70       2189.25       279.51 o
   1  -6 -26        792.32        707.46       183.86 o
   2  -6 -26       1258.36       1758.16       222.99 o
   3  -6 -26        436.44        962.35       164.26 o
   4  -6 -26       1233.55       1392.07       398.42 o
   5  -6 -26         27.07        147.22       219.33 o
   6  -6 -26        709.32        623.56       413.68 o
   7  -6 -26        969.48        411.64       246.88 o
   8  -6 -26        242.08        616.12       287.06 o
   9  -6 -26       1553.71       2074.80       403.78 o
  -3  -5 -26         67.07         33.35       154.74 o
  -2  -5 -26        278.24        218.66       161.84 o
  -1  -5 -26        597.27        826.80       201.73 o
   0  -5 -26        256.61        365.05       259.24 o
   1  -5 -26        959.11       1215.63       200.38 o
   2  -5 -26         58.50        166.62       180.28 o
   3  -5 -26         26.27        -22.33       143.46 o
   4  -5 -26        295.68        478.88       128.52 o
   5  -5 -26        225.84         84.92       172.09 o
   6  -5 -26        117.62        233.65       210.36 o
   8  -5 -26        660.57        880.68       301.61 o
   9  -5 -26         22.88       -169.75       169.75 o
  -4  -4 -26         81.49         93.92       159.58 o
  -3  -4 -26        276.42        589.48       280.28 o
  -2  -4 -26        136.58         92.67       145.56 o
  -1  -4 -26        945.27       1082.41       209.66 o
   0  -4 -26        703.50        510.40       164.60 o
   1  -4 -26       1947.94       1996.30       255.03 o
   2  -4 -26        736.71        771.70       254.70 o
   3  -4 -26         42.99         93.34       103.24 o
   4  -4 -26        334.71        415.46       139.03 o
   5  -4 -26        226.71        163.82       198.39 o
   6  -4 -26       1086.72        946.42       268.06 o
   7  -4 -26       2654.75       1925.69       355.87 o
   8  -4 -26        499.50        421.73       387.15 o
   9  -4 -26         53.56        207.32       238.87 o
  -4  -3 -26         40.28         21.19       149.43 o
  -3  -3 -26         48.91        -14.77       140.19 o
  -2  -3 -26       1040.83       1019.42       207.08 o
  -1  -3 -26       1028.20       1153.53       217.34 o
   0  -3 -26        411.57        602.14       268.40 o
   1  -3 -26       1676.00       1978.00       230.45 o
   2  -3 -26        239.72        170.44       213.02 o
   3  -3 -26        973.49        721.23       252.98 o
   4  -3 -26         60.35       -138.97       138.97 o
   5  -3 -26        459.05        526.27       240.61 o
   6  -3 -26        434.06        346.60       216.53 o
   7  -3 -26        727.74        555.89       243.75 o
   8  -3 -26        922.72        800.67       290.50 o
   9  -3 -26          9.29        107.41       205.80 o
  -5  -2 -26        194.79        308.76       178.56 o
  -4  -2 -26        760.03        568.98       187.06 o
  -3  -2 -26       1570.16       1291.06       231.14 o
  -2  -2 -26        608.75        627.79       165.09 o
  -1  -2 -26       1661.05       2286.77       412.43 o
   0  -2 -26       3933.68       3098.97       303.59 o
   1  -2 -26        533.03        901.36       304.94 o
   2  -2 -26        387.84        385.62       133.23 o
   3  -2 -26        312.72        551.02       272.82 o
   4  -2 -26         42.81        340.57       170.85 o
   5  -2 -26        229.97         24.80       156.31 o
   6  -2 -26        461.70        777.39       245.12 o
   7  -2 -26        480.94        431.94       176.68 o
   8  -2 -26        626.95        553.43       215.17 o
   9  -2 -26        307.21        141.50       164.55 o
  -5  -1 -26        107.60        254.57       175.11 o
  -4  -1 -26         96.26          6.01       185.55 o
  -3  -1 -26         53.08        128.55       153.41 o
  -2  -1 -26        152.04         30.32       138.91 o
  -1  -1 -26        491.67        859.46       178.02 o
   0  -1 -26       2135.51       2694.90       276.30 o
   1  -1 -26        683.22        592.45       157.27 o
   2  -1 -26        296.45        480.89       210.05 o
   3  -1 -26        290.78        346.51       207.45 o
   4  -1 -26         37.26        144.72        59.72 o
   5  -1 -26        990.71        683.20       180.25 o
   6  -1 -26        862.62        513.01       183.52 o
   7  -1 -26        113.34        -25.54       136.52 o
   8  -1 -26        657.32        916.90       222.60 o
   9  -1 -26        120.77         63.10       161.15 o
  -6   0 -26        527.02        485.73       460.86 o
  -5   0 -26        340.99        307.86       178.81 o
  -4   0 -26         43.52        -48.27       136.34 o
  -3   0 -26        786.30        810.22       193.40 o
  -2   0 -26        438.14        296.46       149.76 o
  -1   0 -26        601.24        944.98       198.38 o
   0   0 -26         31.57         38.19       117.04 o
   1   0 -26       2988.76       3393.52       257.67 o
   2   0 -26        907.25       1103.12       169.85 o
   3   0 -26        264.44        407.29       221.72 o
   4   0 -26       1551.18       1528.24       223.71 o
   5   0 -26       2180.60       2338.10       315.22 o
   6   0 -26       1880.26       1985.48       263.36 o
   7   0 -26       1464.04       1323.93       256.13 o
   8   0 -26        171.04       -111.01       138.23 o
   9   0 -26         24.66       -126.36       149.58 o
  -6   1 -26        535.63        625.88       406.74 o
  -5   1 -26        404.72        581.96       201.72 o
  -4   1 -26        370.12        313.37       166.81 o
  -3   1 -26         97.00        156.45       254.26 o
  -2   1 -26        887.82        495.61       162.33 o
  -1   1 -26       1648.15       1536.92       221.46 o
   0   1 -26       1925.87       1641.74       335.93 o
   1   1 -26       2750.98       3016.96       428.91 o
   2   1 -26        934.08        919.27       254.50 o
   3   1 -26       1175.08       1199.86       190.58 o
   4   1 -26        333.36         94.13       134.69 o
   5   1 -26        218.60        100.58       229.58 o
   6   1 -26         39.97         88.50       140.80 o
   7   1 -26        748.98        724.57       531.45 o
   8   1 -26        124.69         -7.32       145.56 o
   9   1 -26        152.03        155.61       171.66 o
  -6   2 -26        300.44         11.55       319.74 o
  -5   2 -26         73.62        219.12       195.65 o
  -4   2 -26        375.48        -31.23       139.78 o
  -3   2 -26        253.59        589.48       194.96 o
  -2   2 -26        352.27        384.81       261.60 o
  -1   2 -26       3299.13       3028.09       454.41 o
   0   2 -26       2618.30       2889.40       440.83 o
   1   2 -26         27.46         88.63       187.78 o
   2   2 -26        147.06        118.05       123.07 o
   3   2 -26        141.62         31.93       119.81 o
   4   2 -26        328.47        273.62       203.71 o
   5   2 -26        236.81        181.14       150.69 o
   6   2 -26         71.28          3.84       146.91 o
   7   2 -26          7.51        102.10       144.99 o
   8   2 -26        304.24        477.93       183.54 o
  -6   3 -26       1501.41        625.28       318.71 o
  -5   3 -26         47.57        370.24       185.53 o
  -4   3 -26        522.59        323.76       179.11 o
  -3   3 -26        240.42         81.91       202.16 o
  -2   3 -26         63.62        105.17       202.82 o
  -1   3 -26        500.17        705.34       263.22 o
   0   3 -26       2184.01       2535.61       412.37 o
   1   3 -26        121.16        182.05       123.45 o
   2   3 -26        411.67        347.10       140.36 o
   3   3 -26        889.18        807.86       189.97 o
   4   3 -26        967.07       1105.01       449.05 o
   5   3 -26       3036.30       3171.30       318.16 o
   6   3 -26        669.08        406.49       179.16 o
   7   3 -26        157.82        314.74       177.08 o
   8   3 -26        443.32        395.26       199.64 o
  -7   4 -26        297.48        262.00       186.71 o
  -6   4 -26        348.88        224.50       198.74 o
  -5   4 -26        194.56         70.94       159.56 o
  -4   4 -26         12.46         96.14       226.83 o
  -3   4 -26        742.71        580.79       283.66 o
  -2   4 -26        194.18        332.89       266.76 o
  -1   4 -26       1504.66       2374.79       434.21 o
   0   4 -26        196.69         83.81       109.13 o
   1   4 -26       1548.46       1630.05       211.18 o
   2   4 -26        479.30        487.41       324.45 o
   3   4 -26         34.27       -122.06       193.42 o
   4   4 -26        420.45        563.28       181.64 o
   5   4 -26        394.98        157.02       159.37 o
   6   4 -26         54.70          3.49       140.09 o
   7   4 -26        183.67        127.28       168.43 o
   8   4 -26         87.10       -114.88       250.11 o
  -7   5 -26          3.38        205.65       185.53 o
  -6   5 -26        541.19        543.54       204.80 o
  -5   5 -26        352.59        231.51       294.65 o
  -4   5 -26        217.18         80.41       238.21 o
  -3   5 -26       1877.57       2415.54       421.67 o
  -2   5 -26       6274.80       6049.68       573.45 o
  -1   5 -26       1457.04       1393.92       192.23 o
   0   5 -26       1053.36        840.38       297.47 o
   1   5 -26       1521.47       1314.09       200.30 o
   2   5 -26        430.12        281.55       146.20 o
   3   5 -26       2466.50       2389.26       470.69 o
   4   5 -26       1535.54       1558.36       241.46 o
   5   5 -26         55.93        -67.78       165.26 o
   6   5 -26         52.23        -55.44       139.06 o
   7   5 -26        903.69        844.84       223.86 o
  -7   6 -26         26.51         58.88       173.14 o
  -6   6 -26        353.38        802.67       329.22 o
  -5   6 -26         81.22         98.41       235.13 o
  -4   6 -26        609.93        311.38       266.25 o
  -3   6 -26        591.59        512.88       287.31 o
  -2   6 -26        117.41       -157.77       157.77 o
  -1   6 -26       1116.79       1024.14       296.33 o
   0   6 -26       1236.70       1571.58       257.62 o
   1   6 -26        458.78        184.54       142.02 o
   2   6 -26        695.63        881.18       199.54 o
   3   6 -26       1078.58       1168.36       281.21 o
   4   6 -26        722.46        603.91       194.81 o
   5   6 -26         22.06         -8.98       136.00 o
   6   6 -26        277.48        158.96       158.12 o
   7   6 -26         53.12        188.34       165.33 o
  -6   7 -26        137.76        351.60       258.44 o
  -5   7 -26        575.31       1000.11       339.16 o
  -3   7 -26       1043.21        760.36       281.59 o
  -2   7 -26        345.66        384.88       114.70 o
  -1   7 -26        881.61        940.58       181.36 o
   0   7 -26        649.00        706.44       215.90 o
   1   7 -26        444.73        519.05       169.17 o
   2   7 -26        337.00        292.88       165.97 o
   3   7 -26         98.92        120.36       150.03 o
   4   7 -26        544.84        772.59       309.40 o
   5   7 -26        369.06         68.40       194.68 o
   6   7 -26         37.53        111.41       155.62 o
  -6   8 -26         74.56        362.07       307.24 o
  -5   8 -26        238.89        363.71       274.28 o
  -4   8 -26       1146.08       1105.31       338.85 o
  -3   8 -26        234.27        918.98       309.61 o
  -2   8 -26        189.67        152.54       233.69 o
  -1   8 -26        205.12        147.13       125.26 o
   0   8 -26        108.94       -116.20       116.20 o
   1   8 -26       2050.56       1986.02       399.89 o
   2   8 -26       1468.11       1385.19       368.47 o
   3   8 -26        229.45         69.18       145.12 o
   4   8 -26        124.44        -86.15       134.61 o
   5   8 -26        145.19         98.88       159.03 o
  -6   9 -26         94.53        137.47       304.99 o
  -5   9 -26        435.62        559.99       316.49 o
  -4   9 -26         22.41         -3.00       195.29 o
  -3   9 -26        285.31        453.11       267.55 o
  -2   9 -26       1462.14       1333.12       199.21 o
  -1   9 -26        902.97        984.27       190.44 o
   0   9 -26       1802.75       2067.14       257.52 o
   1   9 -26       1702.07       1807.03       256.14 o
   2   9 -26        501.38        368.72       184.10 o
   3   9 -26        536.01        723.02       219.75 o
   4   9 -26        212.83        284.19       181.48 o
  -6  10 -26       1233.04       1020.17       406.52 o
  -5  10 -26       1100.89        514.08       312.41 o
  -4  10 -26        218.11        353.92       295.31 o
  -3  10 -26        170.08        266.34       145.95 o
  -2  10 -26         10.42        -22.88       132.62 o
  -1  10 -26         13.53         22.53       193.03 o
   0  10 -26        866.89        738.37       315.68 o
   1  10 -26        380.60        467.06       193.01 o
   2  10 -26         62.67        -40.32       178.03 o
   3  10 -26        493.06        588.88       243.67 o
  -5  11 -26        765.98        963.55       376.05 o
  -4  11 -26        901.43        436.37       338.62 o
  -3  11 -26        714.20        591.99       183.39 o
  -2  11 -26        103.98        469.84       251.25 o
  -1  11 -26        169.35        279.86       268.57 o
   0  11 -26        101.39        100.64       165.04 o
   1  11 -26        208.71        229.93       265.24 o
   2  11 -26        109.35         29.30       224.62 o
  -4  12 -26        386.94        160.86       284.13 o
  -3  12 -26        231.48        180.63       187.45 o
  -2  12 -26        536.47        731.04       229.29 o
  -1  12 -26        925.66        677.33       227.27 o
   0  12 -26        188.20        164.10       185.24 o
   1  12 -26       1207.92        823.61       339.56 o
   4 -11 -25        578.06        116.55       207.54 o
   5 -11 -25        278.58        167.58       245.74 o
   1 -10 -25        287.41        287.65       174.29 o
   2 -10 -25        138.81         78.30       158.52 o
   3 -10 -25        531.78        580.93       295.08 o
   4 -10 -25        122.36        154.83       153.13 o
   5 -10 -25        170.63        -72.13       190.09 o
   6 -10 -25        592.13        315.84       266.21 o
   7 -10 -25        125.43        329.05       255.43 o
   0  -9 -25        589.73        774.64       597.00 o
   1  -9 -25        247.42        373.22       178.63 o
   2  -9 -25       1422.44       1753.48       246.83 o
   3  -9 -25        427.07        432.52       347.65 o
   4  -9 -25         36.57         96.33       120.59 o
   5  -9 -25        105.09        327.54       250.16 o
   6  -9 -25        438.93        239.06       252.60 o
   7  -9 -25        415.65        306.70       239.80 o
   8  -9 -25        160.71         40.57       208.12 o
  -1  -8 -25       1638.62       2255.10       292.86 o
   0  -8 -25        180.32        164.39       255.05 o
   1  -8 -25        915.95       1156.87       440.97 o
   2  -8 -25        646.90        959.86       516.27 o
   3  -8 -25        583.82        690.69       160.10 o
   4  -8 -25        331.17        303.22       125.63 o
   5  -8 -25        369.32         59.38       184.16 o
   6  -8 -25         23.54        -15.02       191.53 o
   7  -8 -25          9.61        120.17       220.82 o
   8  -8 -25        271.77        139.78       236.72 o
   9  -8 -25         37.65        226.09       263.65 o
  -2  -7 -25        644.25        456.91       181.87 o
  -1  -7 -25        356.42        204.96       164.72 o
   0  -7 -25        354.09        610.83       181.32 o
   1  -7 -25        487.72          0.05       123.11 o
   2  -7 -25        163.39        125.94       130.23 o
   3  -7 -25         28.26        -38.11       105.03 o
   4  -7 -25       1150.34       1435.96       351.68 o
   5  -7 -25        927.34       1182.29       304.83 o
   6  -7 -25        439.01        612.65       252.61 o
   7  -7 -25       2788.31       3062.35       466.16 o
   8  -7 -25       1496.90       1482.66       368.44 o
   9  -7 -25        165.27        132.23       223.14 o
  -3  -6 -25        129.58        105.74       171.08 o
  -2  -6 -25         79.28        106.67       171.37 o
  -1  -6 -25        156.69        202.44       163.75 o
   0  -6 -25        242.58        221.55       169.80 o
   1  -6 -25        747.03        720.07       184.09 o
   2  -6 -25         87.14        125.33       135.97 o
   3  -6 -25        584.04        806.50       201.19 o
   4  -6 -25        156.02          6.73        99.18 o
   5  -6 -25        769.35        560.49       246.05 o
   6  -6 -25       1023.31       1570.28       335.77 o
   7  -6 -25          5.49         44.31       202.04 o
   8  -6 -25        448.30        284.93       233.81 o
   9  -6 -25        168.55        238.17       257.71 o
  -4  -5 -25        179.22        124.37       161.35 o
  -3  -5 -25        793.54        836.59       400.20 o
  -2  -5 -25        109.81         -9.76       135.29 o
  -1  -5 -25       1288.09       1716.71       336.68 o
   0  -5 -25       3460.96       4406.72       342.98 o
   1  -5 -25       1414.28       1993.04       236.99 o
   2  -5 -25       2665.22       2987.55       246.55 o
   3  -5 -25        207.12        376.13       165.66 o
   4  -5 -25        113.95        254.09        81.91 o
   5  -5 -25        470.55        529.28       227.08 o
   6  -5 -25         76.51       -138.22       138.22 o
   7  -5 -25        361.20        798.97       256.33 o
   8  -5 -25        842.62        457.42       301.73 o
   9  -5 -25        417.85        281.90       214.24 o
  -4  -4 -25        475.55        277.38       226.26 o
  -3  -4 -25        103.14         40.37       137.65 o
  -2  -4 -25        252.33        472.00       164.67 o
  -1  -4 -25        989.04       1445.25       500.18 o
   0  -4 -25        142.01        120.39       128.02 o
   1  -4 -25        141.07        214.45       208.46 o
   2  -4 -25        218.14        438.86       129.98 o
   3  -4 -25        197.22        198.38       187.11 o
   4  -4 -25          0.35         19.53       150.21 o
   5  -4 -25        615.04        931.16       278.32 o
   6  -4 -25       1115.23        822.28       268.85 o
   7  -4 -25        165.35        152.53       202.12 o
   8  -4 -25        813.06        188.10       224.22 o
   9  -4 -25         13.91         59.34       205.05 o
  -5  -3 -25       1920.97       2140.09       260.44 o
  -4  -3 -25        117.91         32.11       146.75 o
  -3  -3 -25        213.22          0.15       161.93 o
  -2  -3 -25       1825.64       2472.41       283.64 o
  -1  -3 -25        173.27        263.55       200.96 o
   0  -3 -25       2000.11       2104.15       278.13 o
   1  -3 -25        629.94        831.32       164.11 o
   2  -3 -25        189.90        502.44       152.13 o
   3  -3 -25       1016.52       1179.04       150.75 o
   4  -3 -25        114.45        336.58       216.37 o
   5  -3 -25        194.97        123.24       196.88 o
   6  -3 -25        858.29       1039.31       277.72 o
   7  -3 -25       2422.27       2006.55       382.85 o
   8  -3 -25        439.38        267.64       225.54 o
   9  -3 -25        452.51        416.17       180.55 o
  -5  -2 -25         92.32         57.43       154.66 o
  -4  -2 -25        826.77       1144.30       282.92 o
  -3  -2 -25        150.61        141.63       148.74 o
  -2  -2 -25        960.02       1238.24       200.67 o
  -1  -2 -25       1129.90       1591.14       216.44 o
   0  -2 -25       2427.45       2295.36       253.29 o
   1  -2 -25       2853.52       3015.43       279.63 o
   2  -2 -25         76.38         16.62       100.66 o
   3  -2 -25        409.67        540.54       159.40 o
   4  -2 -25        845.59        928.83        99.40 o
   5  -2 -25        117.35        250.93       202.85 o
   6  -2 -25       1349.76       1116.86       304.01 o
   7  -2 -25        226.99        -70.06       266.02 o
   8  -2 -25        162.15        100.45       300.12 o
   9  -2 -25         94.23        230.10       171.32 o
  -6  -1 -25          6.31       -104.33       147.95 o
  -5  -1 -25          4.24        136.86       149.59 o
  -4  -1 -25        756.77       1017.07       214.64 o
  -3  -1 -25        557.60        512.70       230.09 o
  -2  -1 -25        129.98         75.29       122.57 o
  -1  -1 -25       2741.31       3220.22       304.75 o
   0  -1 -25       2744.46       2914.75       277.34 o
   1  -1 -25        643.62        861.92       156.59 o
   2  -1 -25       1826.33       2331.20       200.50 o
   3  -1 -25        587.01        582.96       130.14 o
   4  -1 -25        846.03       1328.31       115.25 o
   5  -1 -25       2275.51       2948.51       304.14 o
   6  -1 -25         11.67         11.87       150.13 o
   7  -1 -25         70.42         77.40       139.32 o
   8  -1 -25        152.49         86.40       178.06 o
   9  -1 -25        107.13          9.60       186.68 o
  -6   0 -25        384.37        206.26       172.12 o
  -5   0 -25        175.83        114.33       161.32 o
  -4   0 -25        226.21        185.81       161.94 o
  -3   0 -25        299.86         90.96       196.55 o
  -2   0 -25        404.27        235.08       137.44 o
  -1   0 -25       2269.49       2511.98       410.94 o
   0   0 -25        285.60        132.36       127.88 o
   1   0 -25        391.21        401.33       137.83 o
   2   0 -25         61.29         64.60       172.78 o
   3   0 -25        492.30        428.61       198.55 o
   4   0 -25          1.44        -86.04        86.04 o
   5   0 -25       2545.29       2431.41       282.55 o
   6   0 -25       1375.65       1115.71       338.32 o
   7   0 -25        336.71        262.90       174.83 o
   8   0 -25        958.00       1133.03       223.68 o
   9   0 -25        299.28        201.56       217.57 o
  -6   1 -25        388.14        213.96       174.33 o
  -5   1 -25        172.89         54.11       153.69 o
  -4   1 -25        307.35        379.48       184.86 o
  -3   1 -25         41.31        -74.28       119.31 o
  -2   1 -25        850.68        642.23       175.97 o
  -1   1 -25       1315.08       1811.00       335.40 o
   0   1 -25       3531.05       3487.06       470.83 o
   1   1 -25        142.00        190.10       190.10 o
   2   1 -25         81.49         57.75       105.46 o
   3   1 -25        693.74        774.32       197.15 o
   4   1 -25        427.76        299.72       146.87 o
   5   1 -25        276.58        146.57       134.38 o
   6   1 -25       1133.66       1020.45       472.92 o
   7   1 -25        550.18        473.75       201.88 o
   8   1 -25         30.14        147.28       155.35 o
   9   1 -25        264.58        213.57       178.83 o
  -7   2 -25        157.38        385.23       231.78 o
  -6   2 -25        190.98        513.86       207.60 o
  -5   2 -25         15.43         20.28       238.85 o
  -4   2 -25         28.89       -193.56       212.57 o
  -3   2 -25         82.65        124.47       151.37 o
  -2   2 -25       1859.25       1377.15       342.63 o
  -1   2 -25       2755.67       2964.84       406.98 o
   0   2 -25       4955.52       6089.90       537.34 o
   1   2 -25       1721.99       2145.97       375.06 o
   2   2 -25       1550.27       1904.58       226.03 o
   3   2 -25        334.08        258.28       143.38 o
   4   2 -25       1168.75        968.08       189.33 o
   5   2 -25       1543.63       1593.72       230.56 o
   6   2 -25       1310.43       1078.53       552.16 o
   7   2 -25        132.96        161.17       186.70 o
   8   2 -25        106.80         63.00       149.02 o
   9   2 -25        123.37         29.09       187.81 o
  -7   3 -25        757.32        960.89       260.29 o
  -6   3 -25          7.66        188.48       171.74 o
  -5   3 -25         16.52        -72.35       145.18 o
  -4   3 -25         32.60        -15.48       139.70 o
  -3   3 -25        406.55        386.37       285.70 o
  -2   3 -25        262.54        -78.16       208.94 o
  -1   3 -25       1951.91       1399.60       345.03 o
   0   3 -25       1029.67        774.95       276.42 o
   1   3 -25         59.24        -27.94       107.77 o
   2   3 -25        436.01        238.04       208.63 o
   3   3 -25        170.25        509.39       157.58 o
   4   3 -25       2367.30       2352.47       268.41 o
   5   3 -25       1147.07       1414.88       231.18 o
   6   3 -25        238.32        289.67       164.93 o
   7   3 -25         58.10        -35.30       156.99 o
   8   3 -25        222.39        300.22       227.27 o
  -7   4 -25       1754.45       1214.60       248.38 o
  -6   4 -25         62.47       -205.03       205.03 o
  -5   4 -25        158.35        213.92       171.59 o
  -4   4 -25        813.02        324.34       216.73 o
  -3   4 -25       1205.12       1225.50       321.67 o
  -2   4 -25       3714.46       3405.73       471.55 o
  -1   4 -25       8160.89       7340.98       597.54 o
   0   4 -25        376.37        375.26       205.59 o
   1   4 -25        214.43        187.93       131.17 o
   2   4 -25        715.32        585.36       164.64 o
   3   4 -25         16.02        -69.94       126.93 o
   4   4 -25        472.81        156.77       135.99 o
   5   4 -25        584.61        312.25       161.53 o
   6   4 -25        123.90        134.31       156.72 o
   7   4 -25        490.33        442.87       164.23 o
   8   4 -25       1486.74       2029.30       267.39 o
  -7   5 -25        133.91        146.87       297.09 o
  -6   5 -25        318.88        -19.54       222.47 o
  -5   5 -25         43.07        199.80       221.59 o
  -4   5 -25       1211.98       1265.27       321.63 o
  -3   5 -25       1640.51       1839.12       401.87 o
  -2   5 -25        261.52        623.73       260.04 o
  -1   5 -25        906.77        874.32       128.14 o
   0   5 -25        388.99        505.16       248.11 o
   1   5 -25       1539.02       1304.53       198.10 o
   2   5 -25        940.59        990.99       366.24 o
   3   5 -25        496.99        521.82       226.35 o
   4   5 -25       2117.97       2116.30       257.23 o
   5   5 -25        209.39         85.90       134.49 o
   6   5 -25        362.19        193.70       146.18 o
   7   5 -25        226.27        276.46       171.09 o
  -7   6 -25        163.19       -107.68       165.90 o
  -6   6 -25        368.31        118.01       233.77 o
  -5   6 -25         23.73         19.53       216.32 o
  -4   6 -25        219.43         72.14       190.12 o
  -3   6 -25        467.44        403.71       259.42 o
  -2   6 -25        198.78        130.75       196.13 o
  -1   6 -25        501.43        422.83       128.67 o
   0   6 -25       3245.10       3571.12       260.39 o
   1   6 -25       1376.20       1148.50       192.48 o
   2   6 -25       1574.87       1471.64       227.17 o
   3   6 -25       2758.75       2803.60       293.85 o
   4   6 -25        303.44         67.88       144.78 o
   5   6 -25         55.02        216.14       162.38 o
   6   6 -25        216.45        -10.06       299.07 o
   7   6 -25        208.00        132.18       167.18 o
  -7   7 -25        252.02        718.32       326.89 o
  -6   7 -25         45.73        -24.04       198.30 o
  -5   7 -25        363.44        396.81       267.60 o
  -4   7 -25       1787.33       1582.87       394.36 o
  -3   7 -25       1232.44       1250.30       329.94 o
  -2   7 -25        294.93        283.58       122.48 o
  -1   7 -25       1693.58       1748.84       200.57 o
   0   7 -25        240.43        122.73       126.01 o
   1   7 -25        236.29        140.62       137.38 o
   2   7 -25        415.55        209.22       155.54 o
   3   7 -25          4.86        -13.90       139.97 o
   4   7 -25        319.32        153.32       142.92 o
   5   7 -25         25.07        171.05       142.42 o
   6   7 -25        269.18        238.00       171.40 o
  -7   8 -25        857.35       1035.96       390.41 o
  -6   8 -25        112.13         10.52       242.65 o
  -5   8 -25       1530.80       2419.58       467.16 o
  -3   8 -25       1078.68       1383.75       218.32 o
  -2   8 -25        757.98        512.15       142.11 o
  -1   8 -25        145.43        136.23       179.19 o
   0   8 -25        421.48        284.83       151.94 o
   1   8 -25       2260.41       2505.15       316.45 o
   2   8 -25        691.44        505.71       179.73 o
   3   8 -25       1604.46       1097.40       209.13 o
   4   8 -25        175.16         64.78       158.85 o
   5   8 -25        320.69        120.04       156.93 o
  -6   9 -25        268.07        181.11       290.83 o
  -5   9 -25        513.32       1212.67       367.68 o
  -4   9 -25        290.43        351.73       269.06 o
  -3   9 -25        165.48         56.35       363.66 o
  -2   9 -25        328.74        348.67       148.63 o
  -1   9 -25       1418.46       1220.75       201.79 o
   0   9 -25        229.72        171.27       140.58 o
   1   9 -25        896.70        607.89       192.67 o
   2   9 -25        809.68        732.06       204.79 o
   3   9 -25        323.71         95.80       170.66 o
   4   9 -25        291.61        341.10       168.83 o
   5   9 -25         37.65        127.60       160.02 o
  -6  10 -25       1092.15        987.55       355.30 o
  -5  10 -25        383.51        583.98       280.38 o
  -4  10 -25        762.63        528.80       299.42 o
  -3  10 -25        173.07         63.54       126.55 o
  -2  10 -25        318.29        351.75       208.20 o
  -1  10 -25         72.14         53.15       141.85 o
   0  10 -25        944.08       1242.50       217.93 o
   1  10 -25        662.45        688.96       375.67 o
   2  10 -25        144.68        169.53       170.16 o
   3  10 -25        592.02        415.78       270.72 o
   4  10 -25        294.23         17.63       159.59 o
  -6  11 -25        736.21        515.93       344.50 o
  -5  11 -25         90.99         43.57       223.11 o
  -4  11 -25        479.75        -18.80       244.35 o
  -3  11 -25       1142.97       1538.61       227.21 o
  -2  11 -25        152.76        111.20       179.57 o
  -1  11 -25       1687.64       2068.06       283.19 o
   0  11 -25       2161.71       1872.21       293.86 o
   1  11 -25        146.02        114.92       168.80 o
   2  11 -25        463.53        152.38       183.34 o
   3  11 -25         29.32        -81.57       163.18 o
  -5  12 -25         40.22        -24.04       249.38 o
  -4  12 -25         38.63        -90.14       203.56 o
  -3  12 -25        753.28        893.16       483.28 o
  -2  12 -25        520.85        662.38       226.36 o
  -1  12 -25         40.56        167.81       170.67 o
   0  12 -25        756.72        821.05       225.00 o
   1  12 -25        604.26        109.04       272.98 o
  -3  13 -25        341.37        236.22       200.43 o
  -2  13 -25        178.05        357.99       204.11 o
  -1  13 -25        262.35        319.17       182.55 o
   3 -11 -24        825.14        623.38       321.96 o
   4 -11 -24        890.79       1119.56       355.91 o
   5 -11 -24        105.92         25.54       226.12 o
   6 -11 -24        362.52        223.23       258.56 o
   1 -10 -24         51.99         13.90       146.94 o
   2 -10 -24         42.34       -119.38       119.38 o
   3 -10 -24         32.33        -69.68       118.83 o
   4 -10 -24         45.79       -126.81       131.07 o
   5 -10 -24         58.12         23.29       197.56 o
   6 -10 -24        225.46         54.85       193.12 o
   7 -10 -24        889.55        640.26       309.26 o
   8 -10 -24        378.63        325.46       263.08 o
  -1  -9 -24        775.37        652.43       376.09 o
   0  -9 -24        254.00        202.03       163.65 o
   1  -9 -24        271.55        314.97       165.25 o
   2  -9 -24        460.20        232.38       155.20 o
   3  -9 -24         67.50        517.49       192.30 o
   4  -9 -24        190.31         63.14       146.14 o
   5  -9 -24        274.39         54.11       196.15 o
   6  -9 -24        529.53        872.92       286.49 o
   7  -9 -24        159.05        232.91       219.39 o
   8  -9 -24        282.15        318.64       268.29 o
  -2  -8 -24         35.81        -15.25       143.60 o
  -1  -8 -24       1481.27       2390.40       454.98 o
   0  -8 -24        879.82        918.92       250.55 o
   1  -8 -24        541.98        729.32       662.04 o
   2  -8 -24       2294.81       1709.09       367.67 o
   3  -8 -24       1114.78       1277.97       182.08 o
   4  -8 -24        425.76        297.27       119.15 o
   6  -8 -24        402.22        175.91       202.22 o
   7  -8 -24        997.67        736.82       258.18 o
   8  -8 -24        692.45        173.00       242.95 o
   9  -8 -24         17.09        -15.77       193.03 o
  -3  -7 -24        308.47        499.40       303.59 o
  -2  -7 -24       1019.05       1074.55       234.42 o
  -1  -7 -24        305.56        126.93       153.15 o
   0  -7 -24        307.54        426.58       165.14 o
   1  -7 -24        544.87        447.03       167.47 o
   2  -7 -24         58.76         -5.62       117.45 o
   3  -7 -24        218.93        234.92       209.24 o
   4  -7 -24        522.53        777.35       154.76 o
   5  -7 -24         64.82        108.92       198.31 o
   6  -7 -24        559.77        700.07       282.01 o
   7  -7 -24        133.16        354.61       239.66 o
   8  -7 -24        102.99        173.54       196.82 o
   9  -7 -24         26.81        -48.07       173.51 o
  -3  -6 -24        395.14        260.64       178.74 o
  -2  -6 -24       1187.23       1282.63       229.53 o
  -1  -6 -24          8.28         67.93       145.76 o
   0  -6 -24       2115.00       2423.24       286.78 o
   1  -6 -24        926.39       1142.24       203.20 o
   2  -6 -24        377.80        488.02       141.43 o
   3  -6 -24        117.78        110.25       172.42 o
   4  -6 -24        442.85        361.26       127.78 o
   5  -6 -24         67.37        199.82       188.55 o
   6  -6 -24       1189.63       1087.51       309.55 o
   7  -6 -24       1632.81       1573.91       332.45 o
   8  -6 -24         58.21         65.35       166.01 o
   9  -6 -24       1008.07        876.78       284.51 o
  -4  -5 -24        141.81         16.18       151.22 o
  -3  -5 -24         53.02        290.75       654.94 o
  -2  -5 -24         42.14        -57.81       118.49 o
  -1  -5 -24        282.77        458.75       241.59 o
   0  -5 -24        410.88        430.24       410.83 o
   1  -5 -24       1574.50       1748.42       481.03 o
   2  -5 -24        637.36        787.30       152.85 o
   3  -5 -24        101.58        138.09        97.84 o
   4  -5 -24        138.28         30.80       153.27 o
   5  -5 -24        531.53        408.29       218.10 o
   6  -5 -24       2260.54       2154.21       385.80 o
   7  -5 -24         97.41        119.45       192.32 o
   8  -5 -24        612.24        306.85       205.32 o
   9  -5 -24        124.15        213.36       226.13 o
  10  -5 -24        438.38        339.04       242.06 o
  -5  -4 -24       1148.19       1160.77       225.79 o
  -4  -4 -24        902.01        299.48       173.57 o
  -3  -4 -24        897.44        611.58       352.54 o
  -2  -4 -24        217.93        364.00       153.26 o
  -1  -4 -24       1551.50       1675.74       234.31 o
   0  -4 -24        157.48        109.45       126.12 o
   1  -4 -24        245.40        321.00       133.76 o
   2  -4 -24        179.63        332.93       122.20 o
   3  -4 -24       1225.23       1291.98       206.46 o
   4  -4 -24        673.40        608.61       241.52 o
   5  -4 -24       3057.05       3587.20       461.62 o
   6  -4 -24       1359.12        977.30       256.97 o
   7  -4 -24       1829.86       2087.65       383.86 o
   8  -4 -24        494.59        204.52       191.74 o
   9  -4 -24          1.10        117.92       203.54 o
  10  -4 -24        173.21        130.73       199.86 o
  -5  -3 -24         27.34          2.62       133.57 o
  -4  -3 -24        397.14        370.49       161.96 o
  -3  -3 -24        213.24         36.25       144.65 o
  -2  -3 -24       1078.70       1391.66       421.28 o
  -1  -3 -24       4762.03       5235.65       334.10 o
   0  -3 -24        704.14       1024.14       176.79 o
   1  -3 -24       1043.06       1400.76       195.54 o
   2  -3 -24       2386.86       2307.30       221.19 o
   3  -3 -24       1255.07       1489.41       191.04 o
   4  -3 -24         22.94        407.78       220.83 o
   5  -3 -24        372.14        395.37       224.79 o
   6  -3 -24         87.15        -12.77       143.49 o
   7  -3 -24        209.39        238.96       189.36 o
   8  -3 -24        189.19        198.95       161.40 o
   9  -3 -24         50.77        -21.41       136.32 o
  10  -3 -24        125.00       -135.23       265.20 o
  -6  -2 -24        343.78        160.34       167.37 o
  -5  -2 -24        146.98        -12.22       141.48 o
  -4  -2 -24        535.24        695.84       416.93 o
  -3  -2 -24       3135.83       2720.96       508.04 o
  -2  -2 -24       2445.84       2833.30       305.03 o
  -1  -2 -24       2445.30       2297.31       259.60 o
   0  -2 -24       7537.98       7675.67       395.87 o
   1  -2 -24       2351.78       2577.65       262.27 o
   2  -2 -24        221.40        300.69       119.75 o
   3  -2 -24       1106.41       1083.35       142.60 o
   4  -2 -24        217.23        335.17       197.65 o
   5  -2 -24       1011.90       1744.67       341.88 o
   6  -2 -24        691.21       1035.58       204.53 o
   7  -2 -24       1081.51       1412.63       224.42 o
   8  -2 -24        183.17        211.62       163.78 o
   9  -2 -24        530.17        119.93       161.59 o
  10  -2 -24        106.86        135.22       162.52 o
  -6  -1 -24        227.31        508.80       196.17 o
  -5  -1 -24        113.86         42.90       152.16 o
  -4  -1 -24        645.46        360.06       226.37 o
  -3  -1 -24        763.27       1233.64       223.85 o
  -2  -1 -24         49.68          4.47       149.86 o
  -1  -1 -24       2275.62       2277.98       325.68 o
   0  -1 -24       1919.27       2086.42       230.60 o
   1  -1 -24        678.28        708.05       217.85 o
   2  -1 -24        137.12        162.97       101.93 o
   3  -1 -24       2330.01       2407.31       182.23 o
   4  -1 -24        422.50        546.74       118.77 o
   5  -1 -24       2025.54       2470.22       490.74 o
   6  -1 -24       3166.44       3101.79       380.34 o
   7  -1 -24        157.24        134.68       154.53 o
   8  -1 -24        989.25        977.47       209.74 o
   9  -1 -24        300.94        121.96       159.51 o
  -6   0 -24        473.50        367.76       178.41 o
  -5   0 -24        516.70        329.65       164.28 o
  -4   0 -24         35.28        -42.01       121.36 o
  -3   0 -24        804.99        885.24       195.19 o
  -2   0 -24       1058.06       1459.89       213.29 o
  -1   0 -24        912.90        806.79       179.14 o
   0   0 -24        395.64        334.07       138.36 o
   1   0 -24        243.11        154.84       119.74 o
   2   0 -24       1016.23       1402.40       284.73 o
   3   0 -24        608.35        246.00       130.01 o
   4   0 -24       1990.58       1956.42       138.11 o
   5   0 -24       1817.67       2239.76       265.06 o
   6   0 -24        634.01        494.59       178.18 o
   7   0 -24       1013.89       1243.73       222.21 o
   8   0 -24        395.90        270.62       202.97 o
   9   0 -24        281.52        244.04       172.47 o
  -7   1 -24        298.49         73.70       163.05 o
  -6   1 -24        177.09       -146.85       146.85 o
  -5   1 -24        328.19        126.93       158.65 o
  -4   1 -24        895.66       1275.06       275.07 o
  -3   1 -24         64.50       -123.23       123.23 o
  -2   1 -24       2919.07       2811.30       291.40 o
  -1   1 -24       4533.25       5109.53       469.11 o
   0   1 -24       1307.57       1546.77       315.11 o
   1   1 -24       1576.84       1143.63       288.21 o
   2   1 -24        161.07         46.73       103.07 o
   3   1 -24       2779.40       2991.95       286.25 o
   4   1 -24        515.50        731.64       175.48 o
   5   1 -24        236.56         38.38       128.61 o
   6   1 -24        355.44        218.70       147.54 o
   7   1 -24        599.78        442.65       166.61 o
   8   1 -24        293.04        402.21       174.31 o
   9   1 -24         74.44         31.08       149.16 o
  -7   2 -24         75.82        159.67       170.63 o
  -6   2 -24         96.91        419.89       184.71 o
  -5   2 -24         63.21        127.73       153.37 o
  -4   2 -24         34.19        -76.46       142.31 o
  -3   2 -24        438.00        479.26       246.97 o
  -2   2 -24        827.62        267.22       214.53 o
  -1   2 -24       1520.58       1572.44       319.80 o
   0   2 -24        960.21        939.82       302.76 o
   1   2 -24        351.11        125.60       108.32 o
   2   2 -24        758.22        539.25       153.93 o
   3   2 -24        165.76       -135.33       238.57 o
   4   2 -24       1189.31       1627.96       228.58 o
   5   2 -24        704.04       1032.23       206.27 o
   6   2 -24         39.52        -25.29       139.74 o
   7   2 -24        428.66        145.15       164.27 o
   8   2 -24         20.73         -5.14       141.90 o
   9   2 -24        265.20          0.26       147.24 o
  -7   3 -24       1223.90       1648.20       288.38 o
  -6   3 -24       1025.79        584.45       206.14 o
  -5   3 -24         14.21       -105.50       145.45 o
  -4   3 -24       1687.13       2984.66       459.96 o
  -3   3 -24       3370.08       2985.18       424.91 o
  -2   3 -24        219.75        451.59       232.22 o
  -1   3 -24       2946.47       2381.87       394.42 o
   0   3 -24       2404.36       2347.07       171.90 o
   1   3 -24        289.36        252.80       122.39 o
   2   3 -24        100.04        175.63       164.16 o
   3   3 -24       1530.80       1628.22       227.00 o
   4   3 -24       2042.66       1901.02       326.19 o
   5   3 -24       1247.57       1599.16       235.49 o
   6   3 -24       1725.12       1932.89       242.73 o
   7   3 -24         32.14       -116.36       116.36 o
   8   3 -24        886.78        774.38       278.76 o
  -7   4 -24        382.74        141.31       295.41 o
  -6   4 -24        201.94        112.86       270.47 o
  -5   4 -24        254.46        684.56       306.62 o
  -4   4 -24         27.16        -33.80       195.29 o
  -3   4 -24       1686.57       1033.33       287.39 o
  -2   4 -24        921.91       1418.34       344.08 o
  -1   4 -24       1124.70       1608.33       337.52 o
   0   4 -24        973.06       1038.74       154.77 o
   1   4 -24       1543.76       1993.77       219.59 o
   2   4 -24        798.41        876.78       174.87 o
   3   4 -24         24.48       -112.30       120.23 o
   4   4 -24        287.21        253.15       158.49 o
   5   4 -24        267.58        171.81       143.83 o
   6   4 -24         32.47        -96.44       230.22 o
   7   4 -24        174.68         90.60       139.87 o
   8   4 -24          3.70        225.11       237.30 o
  -7   5 -24         13.43         24.95       164.22 o
  -6   5 -24        377.86        534.38       282.64 o
  -5   5 -24        238.04         33.07       199.90 o
  -4   5 -24        862.13        957.29       287.51 o
  -3   5 -24       1428.27        984.38       300.01 o
  -2   5 -24       7938.86       7950.40       636.97 o
  -1   5 -24       2241.75       2343.39       176.51 o
   0   5 -24        800.05        972.42       292.05 o
   1   5 -24       1785.09       2293.88       252.44 o
   2   5 -24        854.98       1020.73       191.41 o
   3   5 -24       3240.40       3394.89       468.73 o
   4   5 -24       4722.08       4691.83       318.95 o
   5   5 -24         48.59        205.57       154.49 o
   6   5 -24        142.92         81.93       138.91 o
   7   5 -24        916.89        949.50       201.06 o
   8   5 -24        385.37        442.65       372.07 o
  -7   6 -24         69.14         37.56       214.84 o
  -6   6 -24        186.70        676.17       471.04 o
  -5   6 -24        188.59        492.84       257.73 o
  -4   6 -24         47.82         34.55       188.54 o
  -3   6 -24        902.28        481.70       238.63 o
  -2   6 -24       1628.52       2045.22       400.42 o
  -1   6 -24        137.45         61.49       101.46 o
   0   6 -24       1719.91       1688.97       224.83 o
   1   6 -24        530.19        772.81       158.80 o
   2   6 -24       1836.99       1887.98       235.72 o
   3   6 -24        689.53        478.89       171.05 o
   4   6 -24        115.04         29.81       146.18 o
   5   6 -24         32.75        171.06       147.43 o
   6   6 -24        471.84        484.11       191.31 o
   7   6 -24        797.99        284.39       176.53 o
  -7   7 -24        217.64        125.49       235.94 o
  -6   7 -24        313.33        157.08       239.76 o
  -5   7 -24       1784.15        502.92       285.06 o
  -4   7 -24       4675.98       5800.16       692.46 o
  -3   7 -24       1101.67       1143.81       342.66 o
  -2   7 -24         16.05        -79.48        79.48 o
  -1   7 -24        712.66        610.59       249.81 o
   0   7 -24       2423.15       2196.61       370.30 o
   1   7 -24         92.34         21.73       127.98 o
   2   7 -24        199.68        160.35       143.34 o
   3   7 -24         28.46        -49.00       132.32 o
   4   7 -24        278.16        138.10       145.52 o
   5   7 -24        714.87        315.23       182.76 o
   6   7 -24       1011.09       1430.74       443.66 o
  -7   8 -24        365.50        160.10       273.60 o
  -6   8 -24        184.45        291.53       234.43 o
  -5   8 -24         96.14       -102.17       204.34 o
  -4   8 -24        543.89        744.43       279.75 o
  -3   8 -24        364.04        310.71       125.36 o
  -2   8 -24         22.52         62.41       108.69 o
  -1   8 -24       1819.55       1876.68       291.55 o
   0   8 -24       2023.02       1733.42       361.89 o
   1   8 -24       1184.89       1081.86       200.32 o
   2   8 -24       1961.67       2098.55       263.64 o
   3   8 -24        249.98        428.42       187.80 o
   4   8 -24        340.19        402.75       250.26 o
   5   8 -24         30.89          2.40       133.91 o
   6   8 -24         26.63       -148.56       182.52 o
  -7   9 -24         68.69        180.28       291.46 o
  -6   9 -24        340.09        354.01       275.84 o
  -5   9 -24         90.58        157.01       238.89 o
  -4   9 -24         28.88        -64.60       137.46 o
  -3   9 -24        171.92         92.34       143.14 o
  -2   9 -24       1309.70       1758.68       224.46 o
  -1   9 -24       1890.06       2084.88       248.91 o
   0   9 -24        973.92        661.94       181.09 o
   1   9 -24       1140.48        957.39       348.63 o
   2   9 -24        353.73        314.90       176.08 o
   3   9 -24        319.22        581.20       197.32 o
   4   9 -24         41.04       -106.49       155.95 o
   5   9 -24         16.04        -52.62       161.11 o
  -7  10 -24         53.69         44.32       268.91 o
  -6  10 -24        778.48        970.38       327.25 o
  -5  10 -24       1842.50       2558.28       508.91 o
  -4  10 -24        297.94        196.86       139.45 o
  -3  10 -24        685.07        376.79       205.36 o
  -2  10 -24        726.23        971.38       307.66 o
  -1  10 -24         98.73        -67.68       144.24 o
   0  10 -24       1732.27       1534.81       247.70 o
   1  10 -24       1084.56       1273.96       238.08 o
   2  10 -24          7.48         97.84       153.24 o
   3  10 -24         42.71         97.56       162.46 o
   4  10 -24        245.32        292.70       175.11 o
  -6  11 -24        124.41        -43.57       217.12 o
  -5  11 -24        514.96        511.21       299.25 o
  -4  11 -24        736.69        566.15       198.45 o
  -3  11 -24        130.51        135.74       158.91 o
  -2  11 -24        102.85        142.74       256.93 o
  -1  11 -24       1087.43        754.30       292.11 o
   0  11 -24        262.67        423.30       174.71 o
   1  11 -24        858.42        727.81       211.07 o
   2  11 -24         76.01        181.25       169.73 o
   3  11 -24         35.62         33.50       189.66 o
  -5  12 -24        391.49        410.34       321.72 o
  -4  12 -24        280.67         50.42       152.16 o
  -3  12 -24        300.84        355.63       189.45 o
  -2  12 -24        291.30        115.02       183.38 o
  -1  12 -24       1553.77       2005.78       297.38 o
   0  12 -24        439.14        354.83       273.64 o
   1  12 -24        430.37        324.99       219.47 o
   2  12 -24        666.66        551.05       219.97 o
  -4  13 -24          8.43        106.18       205.42 o
  -3  13 -24          5.26        -22.58       151.56 o
  -2  13 -24        334.40        579.01       224.53 o
  -1  13 -24         96.83         10.11       170.73 o
   0  13 -24        161.74        290.76       291.51 o
   2 -11 -23        501.46        288.46       166.50 o
   3 -11 -23        256.56        449.78       171.33 o
   4 -11 -23         57.58        260.65       235.11 o
   5 -11 -23        272.89        208.17       248.75 o
   6 -11 -23        139.00         46.58       201.35 o
   7 -11 -23        868.46        111.36       227.98 o
   0 -10 -23        125.93         54.39       159.34 o
   1 -10 -23         64.60        160.00       214.08 o
   2 -10 -23         39.34         75.22       146.61 o
   3 -10 -23        653.21        659.33       234.66 o
   4 -10 -23        510.85        419.39       202.22 o
   5 -10 -23         58.04         25.54       187.04 o
   6 -10 -23        707.82        916.87       291.10 o
   7 -10 -23        258.38        -16.53       196.89 o
   8 -10 -23        842.51       1099.89       317.50 o
  -1  -9 -23        369.14        613.21       353.23 o
   0  -9 -23        849.23       1066.09       302.81 o
   1  -9 -23        650.33        749.39       181.93 o
   2  -9 -23        546.16        380.97       226.68 o
   3  -9 -23       1508.56       2363.05       642.75 o
   4  -9 -23        355.44        338.41       368.28 o
   5  -9 -23        495.80        735.29       273.69 o
   6  -9 -23        423.52        375.14       257.11 o
   7  -9 -23         60.61        -88.64       175.02 o
   8  -9 -23         18.96        -38.31       210.31 o
   9  -9 -23        295.20        329.92       228.46 o
  -2  -8 -23        352.61        235.61       165.30 o
  -1  -8 -23       1334.66       1206.38       352.84 o
   0  -8 -23         70.61         54.30       146.02 o
   1  -8 -23       1961.67       2233.19       271.73 o
   2  -8 -23       1597.51       1545.73       211.01 o
   3  -8 -23         35.86         42.84       113.05 o
   4  -8 -23        694.54        963.62       146.25 o
   5  -8 -23        699.86        542.33       264.05 o
   7  -8 -23        206.08        554.47       250.97 o
   8  -8 -23         71.81          4.51       184.79 o
   9  -8 -23         46.43        105.91       217.83 o
  -3  -7 -23        120.86         42.55       143.25 o
  -2  -7 -23       1763.47       1648.64       312.12 o
  -1  -7 -23        350.05        212.34       158.69 o
   0  -7 -23        404.61        453.26       167.25 o
   1  -7 -23        333.66        105.15       127.97 o
   2  -7 -23        345.47        508.83       224.34 o
   3  -7 -23         19.28          3.58       104.91 o
   4  -7 -23        931.19       1041.40       215.25 o
   5  -7 -23       2197.70       1879.09       342.78 o
   6  -7 -23        961.63       1117.03       290.57 o
   7  -7 -23       3684.21       3881.73       717.12 o
   8  -7 -23       1385.21        848.20       274.97 o
   9  -7 -23        197.90         77.39       203.63 o
  10  -7 -23        348.75        621.50       290.87 o
  -4  -6 -23        581.48        142.02       160.55 o
  -3  -6 -23        187.26        118.34       147.19 o
  -2  -6 -23        225.37        261.02       150.05 o
  -1  -6 -23         98.41         10.89       134.85 o
   0  -6 -23        144.17        342.81       321.53 o
   1  -6 -23       1431.43       1948.09       235.76 o
   2  -6 -23        295.74        306.57       127.85 o
   3  -6 -23         34.40        180.17       100.03 o
   4  -6 -23        393.81        357.04        95.83 o
   5  -6 -23        589.27        495.60       209.10 o
   6  -6 -23       1753.58       1219.45       313.76 o
   7  -6 -23        295.05        106.73       180.38 o
   8  -6 -23        293.16         80.42       190.90 o
   9  -6 -23        113.25         74.37       205.09 o
  10  -6 -23          4.68        -29.29       199.79 o
  -4  -5 -23         82.65         76.68       150.08 o
  -3  -5 -23       1256.68       1293.53       209.63 o
  -2  -5 -23        475.03        271.96       150.19 o
  -1  -5 -23       2809.14       3211.32       423.40 o
   0  -5 -23       2564.08       2985.33       316.36 o
   1  -5 -23       1075.17       1616.05       291.05 o
   2  -5 -23       1689.34       1823.05       201.90 o
   3  -5 -23        135.59         51.84       158.53 o
   4  -5 -23        209.51        276.53        92.81 o
   5  -5 -23       3000.85       2525.17       401.02 o
   6  -5 -23       2705.72       3290.06       435.41 o
   7  -5 -23        265.97         70.65       188.64 o
   8  -5 -23        373.35        228.52       198.45 o
  10  -5 -23        136.15       -148.75       167.54 o
  -5  -4 -23        292.27        142.69       416.31 o
  -4  -4 -23        647.02        453.69       186.49 o
  -3  -4 -23        521.21        852.82       186.54 o
  -2  -4 -23        184.05         62.26       289.25 o
  -1  -4 -23       2060.97       1925.44       253.25 o
   0  -4 -23        650.84        699.01       189.59 o
   1  -4 -23        129.45         92.25       136.74 o
   2  -4 -23         99.32        220.04       116.74 o
   3  -4 -23        446.63        760.07       124.76 o
   4  -4 -23        863.22       1160.68       303.38 o
   5  -4 -23        634.72        831.98       233.97 o
   6  -4 -23       2841.13       2690.97       418.97 o
   7  -4 -23          1.73         -9.01       153.22 o
   8  -4 -23        220.08        -74.39       139.02 o
   9  -4 -23          6.06         97.64       192.28 o
  10  -4 -23        355.96        311.17       307.41 o
  -5  -3 -23        830.57        861.92       212.69 o
  -4  -3 -23        946.66        907.26       353.71 o
  -3  -3 -23        159.07        179.31       138.83 o
  -2  -3 -23       4410.89       5197.14       329.54 o
  -1  -3 -23       1572.76       1316.09       211.89 o
   0  -3 -23       2632.56       3359.68       269.85 o
   1  -3 -23       1402.46       1699.35       319.66 o
   2  -3 -23       1334.33       1497.05       253.68 o
   3  -3 -23        178.93        349.89       109.67 o
   4  -3 -23        427.64        666.15       232.35 o
   5  -3 -23       1606.58       2198.45       344.70 o
   6  -3 -23         42.34        -57.84       138.21 o
   7  -3 -23        726.77        579.26       226.47 o
   8  -3 -23        301.51        188.24       156.97 o
   9  -3 -23        518.56        360.81       190.42 o
  10  -3 -23        867.77       1093.98       235.63 o
  -6  -2 -23        153.88        110.27       156.50 o
  -5  -2 -23         49.52          1.39       138.89 o
  -4  -2 -23       1157.14        766.55       297.46 o
  -3  -2 -23        393.68        417.24       163.11 o
  -2  -2 -23       1291.93        947.18       180.26 o
  -1  -2 -23       1933.19       2322.10       261.31 o
   0  -2 -23        292.69        468.80       201.04 o
   1  -2 -23       1193.12       1361.04       345.50 o
   2  -2 -23        135.92        227.66       123.98 o
   3  -2 -23       1262.23       1228.24       385.14 o
   4  -2 -23       5118.69       4859.23       451.62 o
   5  -2 -23       1305.74       1544.92       293.94 o
   6  -2 -23       1965.17       1927.75       458.90 o
   7  -2 -23        519.80        460.26       188.64 o
   8  -2 -23         46.52        -73.07       121.36 o
   9  -2 -23         15.36        -75.00       132.50 o
  10  -2 -23        126.09        -49.02       257.31 o
  -6  -1 -23        121.42        101.79       140.86 o
  -5  -1 -23          9.62        -76.15       119.75 o
  -4  -1 -23        644.28        406.42       304.99 o
  -3  -1 -23       1050.43       1035.73       201.31 o
  -2  -1 -23        134.34        394.07       142.77 o
  -1  -1 -23       2169.55       2332.96       381.90 o
   0  -1 -23       2567.53       2790.08       262.13 o
   1  -1 -23         87.00        124.57       108.35 o
   2  -1 -23       1945.93       2073.59       429.01 o
   3  -1 -23       1493.15       1423.36       159.98 o
   4  -1 -23         12.87         63.20        51.06 o
   5  -1 -23       4153.23       4270.94       311.36 o
   6  -1 -23       1314.58       1104.11       251.66 o
   7  -1 -23         57.89         89.08       146.46 o
   8  -1 -23        347.25        140.95       229.63 o
   9  -1 -23         12.56          6.53       135.86 o
  10  -1 -23        125.45        110.79       195.29 o
  -7   0 -23        648.34        487.41       198.60 o
  -6   0 -23        175.83        -56.86       149.47 o
  -5   0 -23         26.39        -76.44       126.19 o
  -4   0 -23       1237.59       1175.45       218.44 o
  -3   0 -23       3771.34       4420.46       310.10 o
  -2   0 -23       1334.11       1861.15       230.70 o
  -1   0 -23       3305.67       3109.56       327.07 o
   0   0 -23         33.06        -22.12       107.51 o
   1   0 -23        300.64        355.57       181.92 o
   2   0 -23        110.41         30.05       162.28 o
   3   0 -23        115.61        -14.84       103.95 o
   4   0 -23        213.49        312.85        88.85 o
   5   0 -23        968.38       1360.73       176.27 o
   6   0 -23       1917.42       2251.93       287.51 o
   7   0 -23        117.08         96.48       141.60 o
   8   0 -23       1070.49       1142.03       220.56 o
   9   0 -23        682.27        976.12       353.48 o
  -7   1 -23        123.29         56.28       160.52 o
  -6   1 -23        508.24        312.87       208.62 o
  -5   1 -23        301.10         11.42       154.79 o
  -4   1 -23        401.53        434.18       157.33 o
  -3   1 -23        925.85        948.06       200.91 o
  -2   1 -23       3964.78       4257.55       314.71 o
  -1   1 -23         81.58         66.86       163.77 o
   0   1 -23        350.07        214.28       196.23 o
   1   1 -23        289.77        250.32       174.40 o
   2   1 -23       2677.11       3086.59       236.66 o
   3   1 -23       2722.07       2760.65       265.70 o
   4   1 -23        265.75        247.95       146.71 o
   5   1 -23        288.06        341.64       157.07 o
   6   1 -23       1306.98       1435.41       224.41 o
   7   1 -23        913.99        786.26       315.75 o
   8   1 -23          1.90         53.33       156.97 o
   9   1 -23        194.96        289.62       230.64 o
  -7   2 -23        233.83        191.77       190.45 o
  -6   2 -23         26.51         83.34       162.34 o
  -5   2 -23         81.69       -109.28       145.78 o
  -4   2 -23        197.60        235.83       145.74 o
  -3   2 -23        744.83        838.77       202.81 o
  -2   2 -23       2414.81       2524.33       387.04 o
  -1   2 -23        481.19        405.31       224.13 o
   0   2 -23        833.99        883.86       271.80 o
   1   2 -23        779.01        989.90       367.71 o
   2   2 -23        670.85        841.33       152.37 o
   3   2 -23       1706.63       1533.12       302.65 o
   4   2 -23       3777.95       4153.41       283.43 o
   5   2 -23        536.18        445.56       157.82 o
   6   2 -23       2211.52       2370.26       306.21 o
   7   2 -23       1240.60       1685.12       431.15 o
   8   2 -23        330.20        373.22       166.25 o
   9   2 -23         91.88        953.22       386.80 o
  -7   3 -23        353.13        390.19       197.69 o
  -6   3 -23         36.60        210.29       165.59 o
  -5   3 -23        375.69        373.61       296.52 o
  -4   3 -23        484.73        485.71       250.41 o
  -3   3 -23       2005.17       1293.25       326.94 o
  -2   3 -23       1326.10       1818.09       363.35 o
  -1   3 -23        176.11        -81.16       162.31 o
   0   3 -23       2350.61       2559.44       185.05 o
   1   3 -23        267.86        447.59       127.56 o
   2   3 -23        328.59        244.20       136.06 o
   3   3 -23       1114.76       1383.93       205.76 o
   4   3 -23       1057.35        917.26       195.53 o
   5   3 -23        369.26        364.32       162.38 o
   6   3 -23         56.88         64.17       150.99 o
   7   3 -23        138.26        248.49       152.13 o
   8   3 -23          4.40        210.71       147.06 o
   9   3 -23        646.08        553.44       395.51 o
  -8   4 -23         24.42        204.25       194.50 o
  -7   4 -23        409.95        437.80       185.36 o
  -6   4 -23         32.00        168.51       160.52 o
  -5   4 -23        315.12        246.54       230.75 o
  -4   4 -23       4325.25       4717.15       463.79 o
  -3   4 -23       7563.31       7482.38       608.84 o
  -2   4 -23       3781.26       3276.44       455.24 o
  -1   4 -23       8591.58       9207.55       655.25 o
   0   4 -23        475.79        410.73       120.86 o
   1   4 -23        103.17        287.69       127.60 o
   2   4 -23        486.93        402.67       144.10 o
   3   4 -23        201.63         45.14       119.18 o
   4   4 -23        190.11         72.70       207.77 o
   5   4 -23        618.93        589.29       175.85 o
   6   4 -23        431.84        411.84       180.03 o
   7   4 -23        350.44        213.68       157.67 o
   8   4 -23       1668.69       2156.92       337.86 o
  -8   5 -23        239.12         29.25       189.74 o
  -7   5 -23         55.13         97.90       163.69 o
  -6   5 -23        318.14        221.73       246.53 o
  -5   5 -23        178.98        123.98       211.14 o
  -4   5 -23         99.33        -98.41       180.30 o
  -3   5 -23       2347.02       2300.79       381.54 o
  -2   5 -23        905.47        487.06       247.71 o
  -1   5 -23       1632.75       1598.59       149.66 o
   0   5 -23        141.20        282.52       202.87 o
   1   5 -23         16.37         60.22       116.55 o
   2   5 -23       2346.34       2493.44       263.64 o
   3   5 -23       2355.56       2411.53       263.11 o
   4   5 -23       1700.80       1496.71       217.61 o
   5   5 -23        536.44        326.54       154.78 o
   6   5 -23        284.91         29.56       126.75 o
   7   5 -23        530.70        262.42       333.86 o
   8   5 -23         48.81        123.94       310.98 o
  -8   6 -23       1058.47       1058.27       368.40 o
  -7   6 -23          5.62        -66.85       232.84 o
  -6   6 -23         95.60        222.37       238.14 o
  -5   6 -23        246.04        474.88       257.77 o
  -4   6 -23        318.37        627.56       270.60 o
  -3   6 -23        975.34        883.89       285.37 o
  -2   6 -23        148.63        134.96        82.25 o
  -1   6 -23        147.48        128.31        96.18 o
   0   6 -23       3078.87       3044.70       240.51 o
   1   6 -23        879.97        752.05       169.13 o
   2   6 -23       1364.14       1362.00       224.47 o
   3   6 -23       2339.48       2496.56       272.14 o
   4   6 -23        241.00         94.11       135.41 o
   5   6 -23        267.05        133.40       146.92 o
   6   6 -23       1023.13        893.45       246.15 o
   7   6 -23        325.60        404.89       167.45 o
  -8   7 -23         13.50        -49.44       167.82 o
  -7   7 -23         54.93       -121.69       213.33 o
  -6   7 -23        222.93         59.36       276.53 o
  -5   7 -23        910.50       1843.12       416.90 o
  -4   7 -23        714.56        872.68       290.42 o
  -3   7 -23        487.55        568.43       238.38 o
  -2   7 -23       1639.52       1749.07       187.66 o
  -1   7 -23       1077.50        878.63       161.78 o
   0   7 -23       1934.93       1918.70       229.19 o
   1   7 -23         80.61         49.50       128.08 o
   2   7 -23        626.14        843.21       273.07 o
   3   7 -23          9.03          3.46       167.87 o
   4   7 -23        104.65        -19.12       119.25 o
   5   7 -23        222.61         98.33       204.39 o
   6   7 -23        693.04        556.41       238.81 o
   7   7 -23        483.60        -32.33       260.13 o
  -7   8 -23        748.17        646.11       291.12 o
  -6   8 -23        213.33        269.01       230.69 o
  -5   8 -23       1087.26       1699.24       389.95 o
  -4   8 -23       1238.46       1328.63       114.77 o
  -3   8 -23       1087.96        982.77       149.46 o
  -2   8 -23        346.12        358.67       138.19 o
  -1   8 -23       1127.78       1329.44       390.88 o
   0   8 -23        954.07       1077.69       197.56 o
   1   8 -23       2889.55       3234.55       312.36 o
   2   8 -23        703.17        444.93       185.23 o
   3   8 -23        417.18        332.18       175.33 o
   4   8 -23        391.60        434.68       174.80 o
   5   8 -23        964.02       1280.70       221.07 o
   6   8 -23        137.97          2.25       295.26 o
  -7   9 -23        253.14         10.52       242.72 o
  -6   9 -23        237.72        217.17       219.43 o
  -5   9 -23       1431.99        919.93       325.51 o
  -4   9 -23        577.32        825.77       180.84 o
  -3   9 -23        195.43        259.47       131.73 o
  -2   9 -23       1301.66       1721.06       219.07 o
  -1   9 -23       1108.56       1033.38       389.31 o
   0   9 -23        250.38         62.36       130.61 o
   1   9 -23        347.16        258.56       160.97 o
   2   9 -23        239.42        -12.64       132.16 o
   3   9 -23         54.33        -34.92       142.44 o
   4   9 -23        257.82        162.32       197.64 o
   5   9 -23        699.22        287.67       164.88 o
  -7  10 -23        842.34        500.25       319.00 o
  -6  10 -23       1828.43       2267.01       477.95 o
  -5  10 -23        806.51       1522.71       392.68 o
  -4  10 -23        221.55        337.70       179.93 o
  -3  10 -23        551.14        450.54       172.58 o
  -2  10 -23        858.37        985.70       276.91 o
  -1  10 -23         27.32        -88.54       119.64 o
   0  10 -23         67.01        -18.94       170.90 o
   1  10 -23        363.50        154.08       159.31 o
   2  10 -23         39.62        281.36       166.68 o
   3  10 -23         97.33        270.69       187.53 o
   4  10 -23        128.08         17.82       162.63 o
  -6  11 -23        276.11        216.43       256.26 o
  -5  11 -23          8.91        168.24       253.87 o
  -4  11 -23        444.30        301.01       158.48 o
  -3  11 -23       1719.75       2481.70       318.50 o
  -2  11 -23        243.44        166.39       163.39 o
  -1  11 -23       3290.82       3650.35       581.79 o
   0  11 -23       5957.33       5835.18      1042.01 o
   1  11 -23        441.04        960.78       218.58 o
   2  11 -23        114.80         -6.43       151.84 o
   3  11 -23        139.47        206.82       182.53 o
  -6  12 -23        588.03        891.76       342.90 o
  -5  12 -23         46.13        104.03       183.24 o
  -4  12 -23        159.14        155.95       176.68 o
  -3  12 -23          5.61        -93.04       174.25 o
  -2  12 -23       1356.55        863.94       219.71 o
  -1  12 -23        283.10         93.32       208.17 o
   0  12 -23        909.36       1547.51       264.29 o
   1  12 -23        380.34        693.38       220.85 o
   2  12 -23        116.32         65.33       163.89 o
  -5  13 -23        151.79        191.58       270.47 o
  -4  13 -23         61.57        -47.77       148.17 o
  -3  13 -23        141.21        283.01       200.40 o
  -2  13 -23        596.90        248.64       189.75 o
  -1  13 -23         86.68         19.59       172.32 o
   0  13 -23         18.01        131.44       250.12 o
   1  13 -23        250.17        235.96       297.57 o
   3 -12 -22        923.43       1057.60       404.04 o
   4 -12 -22        144.26         57.71       152.14 o
   5 -12 -22        497.06        142.85       248.11 o
   6 -12 -22        415.63        969.63       329.25 o
   1 -11 -22        106.12         17.06       143.94 o
   2 -11 -22         94.17        125.16       154.00 o
   3 -11 -22        126.95        -58.34       128.01 o
   4 -11 -22       1414.83       1864.06       248.50 o
   5 -11 -22        339.71        -50.36       193.16 o
   6 -11 -22        339.35         67.64       232.25 o
   7 -11 -22        501.14        164.66       256.38 o
   8 -11 -22        256.09        105.20       220.18 o
   0 -10 -22        638.19        833.89       314.36 o
   1 -10 -22        544.87        915.12       195.28 o
   2 -10 -22         55.19         54.59       138.36 o
   3 -10 -22        139.07        336.44       264.42 o
   4 -10 -22        704.68        664.02       303.87 o
   5 -10 -22         10.36         28.01       110.54 o
   6 -10 -22         93.75        -24.79       214.85 o
   7 -10 -22        740.64        684.48       297.89 o
   8 -10 -22        267.32        358.46       263.77 o
   9 -10 -22        145.85       -211.11       213.37 o
  -2  -9 -22        217.01        396.05       177.30 o
  -1  -9 -22        334.36        262.40       161.05 o
   0  -9 -22        436.20        627.70       471.70 o
   1  -9 -22        648.26        627.09       178.66 o
   2  -9 -22        892.29        470.80       164.93 o
   3  -9 -22         72.95        245.74       131.34 o
   4  -9 -22        414.51        358.78       135.58 o
   5  -9 -22        251.94        269.37       130.81 o
   6  -9 -22        757.57       1048.70       322.76 o
   7  -9 -22         28.19        -85.63       153.98 o
   8  -9 -22         84.77        -96.91       180.29 o
   9  -9 -22        100.05        -51.08       201.33 o
  -3  -8 -22        376.05        101.29       153.32 o
  -2  -8 -22        219.08        328.52       166.06 o
  -1  -8 -22        739.01        762.80       189.06 o
   0  -8 -22        843.14        971.13       190.53 o
   1  -8 -22         11.25        117.59       256.46 o
   2  -8 -22       1283.13       1712.33       434.65 o
   3  -8 -22       2743.01       2599.09       444.86 o
   4  -8 -22         44.09         51.56       126.19 o
   5  -8 -22       3745.55       4275.79       715.57 o
   6  -8 -22       2155.28       2027.22       396.96 o
   7  -8 -22        615.08       1200.22       474.51 o
   8  -8 -22        676.85        564.06       243.71 o
   9  -8 -22         16.96         24.04       207.30 o
  10  -8 -22         59.27        137.46       238.12 o
  -3  -7 -22        140.18         86.00       142.78 o
  -2  -7 -22        197.49        456.41       160.31 o
  -1  -7 -22        352.48        310.30       153.79 o
   0  -7 -22        220.90        221.85       139.31 o
   1  -7 -22        405.32        375.83       205.24 o
   2  -7 -22        173.88        275.33       128.84 o
   3  -7 -22         13.63        -58.26        88.16 o
   4  -7 -22       1173.53       1165.17       141.08 o
   5  -7 -22        749.44        446.13       246.80 o
   6  -7 -22       1364.55        901.14       284.83 o
   7  -7 -22        411.60       1014.09       272.90 o
   8  -7 -22         42.13        126.94       330.50 o
   9  -7 -22         55.23       -122.44       122.44 o
  10  -7 -22         29.39        386.00       189.28 o
  -4  -6 -22       1015.37        878.78       217.48 o
  -3  -6 -22        218.45        322.56       173.48 o
  -2  -6 -22       1524.52       1627.83       351.93 o
  -1  -6 -22        415.90        606.47       168.07 o
   0  -6 -22       3134.99       3867.24       337.89 o
   1  -6 -22       1377.21       1422.95       431.83 o
   2  -6 -22        325.92        594.74       146.65 o
   3  -6 -22        741.67       1116.35       158.02 o
   4  -6 -22        481.83        491.38        74.12 o
   5  -6 -22         38.10       -133.70       133.70 o
   6  -6 -22       1254.58       1486.28       319.44 o
   7  -6 -22        410.73        589.34       251.85 o
   8  -6 -22         51.87        112.67       194.55 o
   9  -6 -22        278.24        -28.56       194.64 o
  10  -6 -22        104.15        385.31       256.92 o
  -5  -5 -22        446.26        241.29       178.84 o
  -4  -5 -22          4.26        -62.15       133.02 o
  -3  -5 -22        339.35        372.67       167.38 o
  -2  -5 -22        145.23        215.60       139.10 o
  -1  -5 -22        717.42        750.96       206.54 o
   0  -5 -22        604.97        855.81       170.16 o
   1  -5 -22       1586.21       1984.43       225.58 o
   2  -5 -22          9.22        137.20        98.92 o
   3  -5 -22        372.97        422.24       120.26 o
   4  -5 -22       1188.63       1403.41        93.80 o
   5  -5 -22          0.53         95.39       168.99 o
   6  -5 -22       2718.84       2224.51       375.07 o
   7  -5 -22        443.04        324.81       202.25 o
   8  -5 -22        130.73        -18.03       164.53 o
   9  -5 -22        122.64        114.94       199.84 o
  10  -5 -22        483.29        162.39       209.01 o
  -5  -4 -22        589.83        488.80       216.16 o
  -4  -4 -22       1135.46       1333.34       292.90 o
  -3  -4 -22        781.58        870.69       184.34 o
  -2  -4 -22         63.83        -19.25       157.37 o
  -1  -4 -22       1046.90       1243.90       227.78 o
   0  -4 -22        276.97        241.53       131.91 o
   1  -4 -22        313.84        172.32       117.67 o
   2  -4 -22        161.46        100.99       101.60 o
   3  -4 -22       2750.83       2997.49       202.80 o
   4  -4 -22       1410.10       1741.57       302.35 o
   5  -4 -22       9011.08       9673.46       668.93 o
   6  -4 -22       1750.50       1673.19       307.81 o
   7  -4 -22        281.05        239.76       180.38 o
   8  -4 -22        170.08        288.53       202.87 o
   9  -4 -22        229.13         97.69       169.08 o
  10  -4 -22        483.49        760.78       263.14 o
  -6  -3 -22        442.33        276.69       303.29 o
  -5  -3 -22        716.68        533.39       408.43 o
  -4  -3 -22       1779.43       2240.71       282.19 o
  -3  -3 -22       1140.52       1146.56       524.53 o
  -2  -3 -22        434.99        377.00       214.26 o
  -1  -3 -22       7400.13       6774.06       395.36 o
   0  -3 -22       2617.17       2972.06       271.89 o
   1  -3 -22        543.90        957.17       164.24 o
   2  -3 -22         30.61         -8.85       149.48 o
   3  -3 -22         32.60         76.25        60.38 o
   4  -3 -22        614.45        804.97       217.44 o
   5  -3 -22        620.42        802.67       249.78 o
   6  -3 -22        257.90        193.91       185.64 o
   7  -3 -22         82.01         58.11       132.95 o
   8  -3 -22        156.64         64.38       200.61 o
   9  -3 -22         83.52        -11.86       145.22 o
  10  -3 -22        482.41        544.96       244.31 o
  -6  -2 -22        180.96         95.41       136.62 o
  -5  -2 -22        903.38       1092.14       208.99 o
  -4  -2 -22        462.74        444.93       164.35 o
  -3  -2 -22       3890.09       4346.29       629.01 o
  -2  -2 -22       5136.89       5362.28       327.52 o
  -1  -2 -22       2735.20       3352.26       294.98 o
   0  -2 -22        914.74        819.31       381.01 o
   1  -2 -22        529.93        591.19       132.23 o
   2  -2 -22       1087.04       1472.33       329.29 o
   3  -2 -22       5253.63       4838.08       184.30 o
   4  -2 -22       1695.06       1619.49       304.91 o
   5  -2 -22        851.04        767.81       233.38 o
   6  -2 -22        946.59       1340.80       214.39 o
   7  -2 -22       1431.01       1172.32       260.75 o
   8  -2 -22        421.12        518.26       410.07 o
   9  -2 -22        184.21        159.14       153.68 o
  10  -2 -22        127.67        118.98       173.26 o
  -7  -1 -22        273.53        -63.26       150.90 o
  -6  -1 -22        143.48        113.96       145.73 o
  -5  -1 -22         54.38         78.74       136.25 o
  -4  -1 -22        689.92        780.88       182.25 o
  -3  -1 -22       6964.17       7090.50       390.15 o
  -2  -1 -22        933.54       1093.90       270.28 o
  -1  -1 -22        788.21        845.18       218.30 o
   0  -1 -22        280.71        227.28       115.80 o
   1  -1 -22        357.88        471.36       126.27 o
   2  -1 -22        208.08        308.14       182.63 o
   3  -1 -22       5051.55       5223.45       248.64 o
   4  -1 -22       1818.86       1891.89       124.65 o
   5  -1 -22        711.32        945.13       246.84 o
   6  -1 -22       3396.67       3284.24       329.19 o
   7  -1 -22        786.80       1062.71       213.03 o
   8  -1 -22        366.35        447.60       174.75 o
   9  -1 -22       1091.70        888.84       214.79 o
  10  -1 -22        322.38        215.36       180.73 o
  -7   0 -22        209.59        -39.43       140.90 o
  -6   0 -22         89.46        -17.71       199.45 o
  -5   0 -22        365.53        369.57       168.62 o
  -4   0 -22       1450.20       1230.95       213.63 o
  -3   0 -22        879.68        667.72       183.69 o
  -2   0 -22       1697.53       2048.09       274.29 o
  -1   0 -22        218.98        104.12       114.06 o
   0   0 -22        127.84        -60.11       134.49 o
   1   0 -22        597.17        851.71       353.66 o
   2   0 -22        266.03        -45.85       233.02 o
   3   0 -22        815.75        697.88       215.33 o
   4   0 -22       2609.29       2743.09       156.28 o
   5   0 -22       1980.08       2788.48       384.30 o
   6   0 -22        374.99        336.07       157.30 o
   7   0 -22        856.00       1064.66       210.06 o
   8   0 -22        532.89        915.28       317.30 o
   9   0 -22        765.83        595.90       333.99 o
  10   0 -22        616.81        366.37       259.41 o
  -7   1 -22          4.52        -33.53       151.18 o
  -6   1 -22        428.75        248.09       169.54 o
  -5   1 -22         97.84         26.83       131.09 o
  -4   1 -22       2626.25       2975.91       762.77 o
  -3   1 -22       1317.12        955.14       235.13 o
  -2   1 -22       2239.59       1508.44       229.75 o
  -1   1 -22        567.04        772.58       246.02 o
   1   1 -22       1596.41       1603.04       317.01 o
   2   1 -22       3655.35       3505.19       303.00 o
   3   1 -22        952.49        701.34       167.50 o
   4   1 -22       4506.29       4840.05       438.86 o
   5   1 -22        452.31        453.00       117.68 o
   6   1 -22        214.55        336.62       114.58 o
   7   1 -22        935.46       1073.40       213.28 o
   8   1 -22          9.94        215.87       348.84 o
   9   1 -22         91.39         10.82       133.10 o
  -7   2 -22         82.92         45.65       158.80 o
  -6   2 -22        154.56         86.40       200.61 o
  -5   2 -22        294.59        288.95       249.12 o
  -4   2 -22       1064.18       1400.39       284.64 o
  -3   2 -22        704.51        848.76       250.59 o
  -2   2 -22       2373.23       2685.64       415.07 o
  -1   2 -22        317.57        330.03       224.78 o
   0   2 -22       1088.20       1149.06       374.53 o
   1   2 -22        804.79        822.42       150.62 o
   2   2 -22       4589.77       5275.40       288.57 o
   3   2 -22        674.78        837.19       169.26 o
   4   2 -22        310.01        291.98       146.53 o
   5   2 -22        769.95        833.07       302.55 o
   6   2 -22        240.01        145.02       143.56 o
   7   2 -22        394.58        566.60       420.95 o
   8   2 -22        126.58        153.51       140.20 o
   9   2 -22        181.24        404.86       172.02 o
  -8   3 -22        431.24        109.90       177.83 o
  -7   3 -22        308.78        341.83       188.54 o
  -6   3 -22        800.54        818.21       206.68 o
  -5   3 -22       1415.49       1062.90       396.01 o
  -4   3 -22       2724.46       2321.73       383.39 o
  -3   3 -22       8062.68       9250.02       661.47 o
  -2   3 -22        568.12        177.54       189.58 o
  -1   3 -22       1936.04       2292.41       369.39 o
   0   3 -22        502.99        719.51       274.15 o
   1   3 -22         32.80         75.11       150.98 o
   2   3 -22       1171.18       1242.99       189.99 o
   3   3 -22       1227.95       1657.65       212.12 o
   4   3 -22       1325.05        895.89       181.25 o
   5   3 -22        749.04        706.54       273.55 o
   6   3 -22       1874.07       1908.66       428.48 o
   7   3 -22        585.48        742.23       364.01 o
   8   3 -22        748.36       1261.44       386.60 o
   9   3 -22       1053.87        699.17       389.82 o
  -8   4 -22        677.64         96.11       298.18 o
  -7   4 -22        219.70        119.61       162.46 o
  -6   4 -22        104.42        -55.82       135.16 o
  -5   4 -22        718.41        832.82       255.81 o
  -4   4 -22        868.49        888.93       271.75 o
  -3   4 -22       1779.40       1548.51       344.15 o
  -2   4 -22       1598.12       1840.04       351.59 o
  -1   4 -22       1918.99       2020.33       343.28 o
   0   4 -22        404.48        138.16       105.68 o
   1   4 -22        695.54        733.49       157.58 o
   2   4 -22         26.47       -105.16       145.72 o
   3   4 -22       1175.53       1259.29       205.93 o
   4   4 -22        725.65        832.29       173.19 o
   5   4 -22       2034.00       1529.39       317.78 o
   6   4 -22        670.02        508.49       165.99 o
   7   4 -22        241.57         76.16       202.11 o
   8   4 -22        136.51        133.98       207.69 o
  -8   5 -22        609.96       1112.35       245.67 o
  -7   5 -22         27.96        -51.44       136.51 o
  -6   5 -22        231.80        239.72       218.68 o
  -5   5 -22        356.18        573.49       270.62 o
  -4   5 -22       1262.50       1873.06       388.73 o
  -3   5 -22       1069.75        967.83       287.74 o
  -2   5 -22       3106.64       3366.41       461.29 o
  -1   5 -22        992.14       1044.29       138.57 o
   0   5 -22        726.06        740.54       255.15 o
   1   5 -22       3550.46       3560.02       356.17 o
   2   5 -22       3524.61       3566.87       272.76 o
   3   5 -22       3419.40       3144.51       413.02 o
   4   5 -22       3093.17       3810.10       363.09 o
   5   5 -22        894.92        700.26       168.92 o
   6   5 -22         35.06        -65.84       108.57 o
   7   5 -22        343.53        378.55       222.07 o
   8   5 -22         11.52        -18.03       288.42 o
  -8   6 -22        203.14         89.67       166.10 o
  -7   6 -22        324.87        482.45       287.86 o
  -6   6 -22        527.27        636.85       309.06 o
  -5   6 -22       1818.07       2164.79       399.74 o
  -4   6 -22       1995.59       1907.32       400.00 o
  -3   6 -22        167.30        229.93       220.16 o
  -2   6 -22       2683.79       2524.58       280.69 o
  -1   6 -22         12.19         69.34        98.14 o
   0   6 -22        456.96        369.09       126.84 o
   1   6 -22        252.92        278.36       130.18 o
   2   6 -22        561.99        730.66       173.58 o
   3   6 -22        151.97        -31.62       249.08 o
   4   6 -22        368.39        135.32       215.75 o
   5   6 -22        472.21        346.06       153.60 o
   6   6 -22        163.49        220.21       145.81 o
   7   6 -22       1227.52       1410.54       210.72 o
  -8   7 -22         27.96        156.98       247.12 o
  -7   7 -22        283.34        320.90       274.31 o
  -6   7 -22        454.68        775.08       309.76 o
  -5   7 -22       2047.41       2858.61       501.82 o
  -4   7 -22       2937.40       3214.27       470.50 o
  -3   7 -22       1340.95       1539.25       133.83 o
  -2   7 -22        548.52        566.78       129.12 o
  -1   7 -22       1594.92       1474.20       192.07 o
   0   7 -22        718.71        824.13       167.89 o
   1   7 -22       1185.93       1608.21       219.06 o
   2   7 -22        411.66        454.81       219.55 o
   3   7 -22        111.31        136.36       142.55 o
   4   7 -22        158.59         94.40       132.70 o
   5   7 -22        754.43        592.43       188.89 o
   6   7 -22       2003.01       1616.70       541.89 o
   7   7 -22        179.41        -34.56       266.73 o
  -8   8 -22         64.13         93.90       246.38 o
  -7   8 -22        182.41       -151.02       151.02 o
  -6   8 -22        245.24        444.05       459.08 o
  -5   8 -22        212.89        -11.27       190.87 o
  -4   8 -22        226.14        112.98        99.57 o
  -3   8 -22       2192.83       2550.64       206.22 o
  -2   8 -22        192.44        124.97       118.58 o
  -1   8 -22        561.05        573.29       188.76 o
   0   8 -22       4211.49       4544.14       318.19 o
   1   8 -22       3455.76       3375.72       316.29 o
   2   8 -22       1172.62       1418.82       230.88 o
   3   8 -22        239.88         73.36       145.41 o
   4   8 -22        224.67        -36.35       130.87 o
   5   8 -22        404.10         63.90       309.71 o
   6   8 -22        516.37        473.91       174.28 o
  -8   9 -22        463.57        504.37       318.75 o
  -7   9 -22          6.10        232.84       277.90 o
  -6   9 -22        940.92       1347.81       354.49 o
  -5   9 -22        427.23        306.39       152.96 o
  -4   9 -22        553.71        375.95       234.64 o
  -3   9 -22        125.34        149.30       128.53 o
  -2   9 -22       2277.71       2575.80       269.87 o
  -1   9 -22       1234.40       1597.78       230.43 o
   0   9 -22        477.55        400.08       344.73 o
   1   9 -22       1316.65       1255.88       223.99 o
   2   9 -22        166.22        186.58       149.95 o
   3   9 -22         48.29       -114.74       138.18 o
   4   9 -22        198.47        114.66       145.17 o
   5   9 -22         56.12        206.21       203.58 o
  -7  10 -22        325.91        166.85       248.77 o
  -6  10 -22       1031.96       1527.17       412.43 o
  -5  10 -22       1582.39       2095.71       391.90 o
  -4  10 -22        175.94        248.94       152.26 o
  -3  10 -22        911.40        738.13       190.58 o
  -2  10 -22       3178.20       3434.23       296.99 o
  -1  10 -22        410.78        422.12       173.54 o
   0  10 -22       1613.39       1561.83       230.90 o
   1  10 -22       1220.23       1114.49       222.09 o
   2  10 -22        121.42        411.03       179.55 o
   3  10 -22        132.97        -44.49       141.17 o
   4  10 -22        421.65        466.25       184.77 o
   5  10 -22       1058.86        313.12       336.45 o
  -7  11 -22        313.01        -81.92       231.48 o
  -6  11 -22         55.62        304.97       278.68 o
  -5  11 -22        161.15        -41.76       135.30 o
  -4  11 -22        131.93         93.33       147.30 o
  -3  11 -22        759.94       1208.86       222.15 o
  -2  11 -22        320.31        379.76       175.63 o
  -1  11 -22       3559.72       3685.13       363.13 o
   0  11 -22        166.40        405.84       167.88 o
   1  11 -22        402.97        246.14       158.77 o
   2  11 -22        146.38         34.76       154.90 o
   3  11 -22        199.58        243.31       216.36 o
   4  11 -22        165.56        147.06       156.86 o
  -6  12 -22        567.49        412.75       283.49 o
  -5  12 -22        211.80         91.81       155.25 o
  -4  12 -22        446.92        129.31       258.62 o
  -3  12 -22        360.76        143.04       296.87 o
  -2  12 -22         72.85        152.58       179.60 o
  -1  12 -22        727.33        633.63       210.83 o
   0  12 -22         95.67        134.71       159.64 o
   1  12 -22        385.40        205.96       169.64 o
   2  12 -22        101.98        239.64       182.07 o
  -5  13 -22         91.14        -81.07       144.51 o
  -4  13 -22        131.16        221.20       163.97 o
  -3  13 -22        187.30         83.83       169.11 o
  -2  13 -22        295.28         32.76       211.18 o
  -1  13 -22        868.94        936.72       209.75 o
   1  13 -22         70.80        236.12       233.96 o
  -3  14 -22       1613.81       1215.55       262.55 o
  -2  14 -22       2631.15       2348.48       308.55 o
  -1  14 -22        487.90        617.48       211.00 o
   2 -12 -21       1497.45       1547.44       240.44 o
   3 -12 -21        285.72         81.58       149.59 o
   4 -12 -21        480.26        409.77       170.95 o
   5 -12 -21        689.50        507.35       187.25 o
   6 -12 -21         28.01         26.29       247.12 o
   7 -12 -21        186.05        -41.32       209.63 o
   0 -11 -21         17.75         77.30       147.38 o
   1 -11 -21         16.75         55.73       138.47 o
   2 -11 -21        228.55        200.63       214.16 o
   3 -11 -21        435.06        230.83       150.69 o
   4 -11 -21        279.71        155.77       141.33 o
   5 -11 -21        730.28        778.18       163.71 o
   6 -11 -21        380.70         73.66       233.02 o
   7 -11 -21       1019.40       1704.66       384.54 o
   8 -11 -21        515.63        394.65       263.91 o
  -1 -10 -21          1.97        205.66       161.41 o
   0 -10 -21        424.53        595.61       251.42 o
   1 -10 -21         68.76        324.33       154.33 o
   2 -10 -21        396.31        203.73       137.31 o
   3 -10 -21        449.42        272.91       218.78 o
   4 -10 -21       1192.32       1568.90       204.10 o
   5 -10 -21        278.27        387.07       130.65 o
   6 -10 -21        399.14        540.42       268.37 o
   7 -10 -21        311.81        465.15       247.27 o
   8 -10 -21        539.51       1131.50       345.13 o
   9 -10 -21        337.89        199.17       268.32 o
  -2  -9 -21        436.95        505.08       252.93 o
  -1  -9 -21        156.89        237.64       313.64 o
   0  -9 -21       1240.13       1703.67       249.06 o
   1  -9 -21       1792.87       2341.87       272.48 o
   2  -9 -21        330.12        194.23       137.46 o
   3  -9 -21       2029.44       2418.73       253.79 o
   4  -9 -21       1833.87       1960.73       212.93 o
   5  -9 -21        598.18        120.34       191.79 o
   6  -9 -21       2114.57       1934.81       557.64 o
   7  -9 -21        240.03        308.10       220.93 o
   8  -9 -21         28.71        -31.55       185.53 o
   9  -9 -21         51.29       -138.21       174.27 o
  -3  -8 -21        706.65        506.58       181.49 o
  -2  -8 -21         27.94       -108.09       122.97 o
  -1  -8 -21        602.07        475.95       165.19 o
   0  -8 -21        194.16        182.88       126.15 o
   1  -8 -21       1561.56       1587.00       217.74 o
   2  -8 -21       1120.22       1170.49       182.58 o
   3  -8 -21        256.68        275.25       120.36 o
   4  -8 -21        583.18        727.26       139.06 o
   5  -8 -21       1042.34       1017.97       116.86 o
   6  -8 -21        230.83         15.78       196.89 o
   7  -8 -21        127.47        187.07       214.87 o
   8  -8 -21         30.09       -132.95       132.95 o
   9  -8 -21        128.27        -72.12       193.08 o
  10  -8 -21        195.87         47.34       217.90 o
  -4  -7 -21       1284.15        968.05       209.35 o
  -3  -7 -21         53.97        -17.25       134.57 o
  -2  -7 -21       2282.74       2386.47       275.85 o
  -1  -7 -21        642.58        579.66       167.91 o
   0  -7 -21        458.53        652.05       159.40 o
   1  -7 -21        510.81        662.37       160.81 o
   2  -7 -21        600.09        792.16       160.22 o
   3  -7 -21        129.46        168.60       103.77 o
   4  -7 -21       1051.85       1298.39       167.90 o
   5  -7 -21       2473.36       2925.10       448.82 o
   6  -7 -21       2038.59       1604.56       347.96 o
   7  -7 -21       2000.51       1821.47       348.63 o
   8  -7 -21       1292.36       1077.09       282.47 o
   9  -7 -21        154.32       -107.44       154.02 o
  10  -7 -21        803.83        485.92       267.83 o
  -4  -6 -21         80.36         34.11       164.14 o
  -3  -6 -21         75.53         28.42       137.43 o
  -2  -6 -21        161.75        -13.15       134.49 o
  -1  -6 -21       1050.32       1067.97       192.84 o
   0  -6 -21       1671.78       2072.82       435.16 o
   1  -6 -21       1098.76       1426.65       200.84 o
   2  -6 -21        895.59        919.04       152.21 o
   3  -6 -21         76.52        122.33        89.19 o
   4  -6 -21       1866.17       2304.66       116.26 o
   5  -6 -21         60.30         94.65       166.01 o
   6  -6 -21       1188.05       1249.60       317.90 o
   7  -6 -21        602.47        953.67       270.78 o
   8  -6 -21         46.96        145.72       188.54 o
   9  -6 -21        142.40        519.83       217.13 o
  10  -6 -21         38.82        506.19       253.88 o
  -5  -5 -21        326.82        144.31       316.38 o
  -4  -5 -21         17.62        107.61       136.44 o
  -3  -5 -21        893.20        798.61       323.62 o
  -2  -5 -21        275.31         50.31       117.54 o
  -1  -5 -21       2232.91       2246.33       262.48 o
   0  -5 -21       1826.44       2126.96       237.97 o
   1  -5 -21        260.97        262.37       266.78 o
   2  -5 -21        276.24        306.38       119.53 o
   3  -5 -21        305.89        526.05       187.89 o
   4  -5 -21        758.50        892.70       140.18 o
   5  -5 -21       4339.93       4622.72       439.07 o
   6  -5 -21       2569.22       3131.18       427.08 o
   7  -5 -21        277.95        270.57       193.16 o
   8  -5 -21         90.38        -26.29       167.52 o
   9  -5 -21        287.91        331.43       214.19 o
  10  -5 -21        156.35        368.90       369.65 o
  -6  -4 -21       1766.03       2181.89       496.65 o
  -5  -4 -21        580.42        224.23       158.17 o
  -4  -4 -21       1530.88       1401.54       299.54 o
  -3  -4 -21       2206.72       1966.07       368.04 o
  -2  -4 -21       1209.08       1020.07       191.50 o
  -1  -4 -21       1693.73       1794.91       241.64 o
   0  -4 -21       1281.12       1316.17       329.35 o
   1  -4 -21        222.81        151.23       113.73 o
   2  -4 -21        644.58        451.83       114.63 o
   3  -4 -21        301.16        520.83       152.15 o
   4  -4 -21       2610.75       2581.43       382.78 o
   5  -4 -21        113.31        -65.36       169.80 o
   6  -4 -21       1454.98       1627.60       306.10 o
   7  -4 -21         63.74        -96.90       137.47 o
   8  -4 -21         86.44        308.00       191.56 o
   9  -4 -21        538.24        351.92       221.08 o
  10  -4 -21        575.85        803.04       254.92 o
  -6  -3 -21         60.96        156.97       159.47 o
  -5  -3 -21        853.37        791.05       183.48 o
  -4  -3 -21       2735.96       2546.42       282.98 o
  -3  -3 -21       1397.84       1411.64       502.63 o
  -2  -3 -21       9553.37      10032.99       482.16 o
  -1  -3 -21       6220.79       6072.22       366.54 o
   0  -3 -21        143.77         61.61       142.76 o
   1  -3 -21          3.08        140.57       118.01 o
   2  -3 -21       1213.51       1071.11       250.27 o
   3  -3 -21         99.10        121.01        59.49 o
   4  -3 -21        143.22        134.50       162.30 o
   5  -3 -21        631.01        702.67       224.97 o
   6  -3 -21        526.10        413.59       192.54 o
   7  -3 -21        726.03        828.31       184.01 o
   8  -3 -21        403.97        428.25       214.22 o
   9  -3 -21        465.75        330.01       163.00 o
  10  -3 -21       1135.30       1020.67       224.21 o
  -6  -2 -21        196.91        268.86       162.64 o
  -5  -2 -21        183.82        143.47       144.27 o
  -4  -2 -21        285.82        329.04       156.98 o
  -3  -2 -21        910.92        442.53       179.89 o
  -2  -2 -21       1724.48       2338.30       394.58 o
  -1  -2 -21       1665.02       2104.05       247.21 o
   0  -2 -21         45.41         91.80       142.72 o
   1  -2 -21       1192.24       1503.99       178.42 o
   2  -2 -21       2334.80       2312.79       182.63 o
   3  -2 -21        739.22        803.15        88.42 o
   4  -2 -21       8930.61      10691.11       682.83 o
   5  -2 -21       3004.33       2662.11       349.15 o
   6  -2 -21        359.94        365.12       153.48 o
   7  -2 -21        138.83         62.52       129.88 o
   8  -2 -21        233.16        -26.38       227.70 o
   9  -2 -21         60.10        809.69       350.80 o
  10  -2 -21        268.75        248.83       177.31 o
  -7  -1 -21       1173.95       1316.80       323.70 o
  -6  -1 -21        246.43        161.49       146.38 o
  -5  -1 -21        195.17        112.06       140.92 o
  -4  -1 -21       1241.08        971.85       192.28 o
  -3  -1 -21        243.05        286.55       146.81 o
  -2  -1 -21        951.80       1204.79       407.35 o
  -1  -1 -21        330.47        315.08       133.60 o
   0  -1 -21       1018.94       1092.20       166.69 o
   1  -1 -21        793.55        588.74       127.45 o
   2  -1 -21       2196.29       2644.45       192.17 o
   3  -1 -21       6757.77       6221.89       218.54 o
   4  -1 -21        650.90        883.80        75.46 o
   5  -1 -21       2353.32       2298.42       254.34 o
   6  -1 -21       1185.58       1000.47       381.96 o
   7  -1 -21         63.32        230.33       167.14 o
   8  -1 -21        173.66         23.58       137.84 o
   9  -1 -21        312.91        462.03       263.02 o
  10  -1 -21        262.41        229.35       168.38 o
  -7   0 -21        198.23        201.85       219.74 o
  -6   0 -21        279.94         83.67       250.26 o
  -5   0 -21        250.30        308.84       160.66 o
  -4   0 -21       2833.70       2695.22       289.25 o
  -3   0 -21       8474.99       7359.35       391.75 o
  -2   0 -21       2119.90       2453.59       273.67 o
  -1   0 -21         17.12        139.07       157.36 o
   0   0 -21        822.92        832.20       149.07 o
   1   0 -21        785.30        728.81       213.85 o
   2   0 -21       3968.21       3661.94       346.84 o
   3   0 -21       2452.59       2729.71       292.10 o
   4   0 -21         92.88         47.81        59.99 o
   5   0 -21       3714.59       3973.53       299.49 o
   6   0 -21       2679.03       3154.92       410.30 o
   7   0 -21        218.40        377.47       167.02 o
   8   0 -21        476.23        289.26       329.30 o
   9   0 -21       1059.32        610.31       451.64 o
  10   0 -21        252.46        214.67       171.07 o
  -8   1 -21         27.32         51.18       161.69 o
  -7   1 -21        119.09       -136.69       136.69 o
  -6   1 -21         75.93        316.26       241.89 o
  -5   1 -21       1480.21       1465.84       457.88 o
  -4   1 -21       2186.14       2117.87       401.42 o
  -3   1 -21        283.84        223.61       253.27 o
  -2   1 -21       2225.17       1953.27       310.71 o
  -1   1 -21        367.74        318.07       194.75 o
   0   1 -21       1391.49       1549.43       311.58 o
   1   1 -21        981.56        936.48       229.81 o
   2   1 -21       2549.57       2408.07       228.41 o
   3   1 -21       1597.29       1397.05       191.85 o
   4   1 -21        111.33        152.61       128.52 o
   5   1 -21        672.50        755.12       131.71 o
   6   1 -21        357.43        210.49       177.76 o
   7   1 -21        342.52        404.73       160.27 o
   8   1 -21        285.40        343.29       154.55 o
   9   1 -21         32.96         72.63       134.85 o
  10   1 -21        349.03        158.36       200.77 o
  -8   2 -21       1049.29        463.40       205.07 o
  -7   2 -21          3.62         -0.36       142.90 o
  -6   2 -21        129.98         88.50       153.49 o
  -5   2 -21       2618.76       2139.98       271.48 o
  -4   2 -21       1314.23       1506.96       217.87 o
  -3   2 -21       1565.12       2405.48       398.24 o
  -2   2 -21       3078.15       2624.52       597.18 o
  -1   2 -21        657.91        799.95       231.81 o
   0   2 -21        678.54        932.53       236.35 o
   1   2 -21       2396.67       2470.93       195.64 o
   2   2 -21       1032.59        867.55       275.79 o
   3   2 -21       1068.76        747.31       345.87 o
   4   2 -21       4293.40       4681.74       435.66 o
   5   2 -21        750.66        966.54       284.07 o
   6   2 -21       1486.14       1368.92       201.42 o
   7   2 -21       1194.54        772.68       176.63 o
   8   2 -21        310.69        304.03       188.14 o
   9   2 -21        443.28        440.75       231.56 o
  -8   3 -21        125.80         -5.66       153.71 o
  -7   3 -21        123.68        152.45       156.78 o
  -6   3 -21        276.32        141.55       145.08 o
  -5   3 -21        483.51        767.15       183.94 o
  -4   3 -21       1625.97       1331.97       319.83 o
  -3   3 -21        684.97        795.35       250.59 o
  -2   3 -21       1642.73       2369.67       384.09 o
  -1   3 -21        402.93        142.13       194.02 o
   0   3 -21        737.57        678.31       211.92 o
   1   3 -21       1986.36       2200.62       331.03 o
   2   3 -21         70.24          7.25       105.32 o
   3   3 -21        837.80        790.45       479.17 o
   4   3 -21         58.23        -25.18       116.25 o
   5   3 -21        279.49        286.88       144.74 o
   6   3 -21         59.52         -8.53       240.00 o
   7   3 -21        208.98         83.33       157.05 o
   8   3 -21        405.79        247.40       242.40 o
   9   3 -21        774.50        181.30       329.50 o
  -8   4 -21         77.65         66.71       168.32 o
  -7   4 -21        228.44        144.31       247.19 o
  -6   4 -21        410.40        309.26       170.62 o
  -5   4 -21        269.42        281.09       225.47 o
  -4   4 -21       4347.93       4388.40       522.61 o
  -3   4 -21       6980.88       6724.46       548.16 o
  -2   4 -21       1207.88       1010.70       265.32 o
  -1   4 -21       3229.99       3699.15       205.11 o
   0   4 -21       1477.43       1559.48       171.57 o
   1   4 -21       4030.82       4690.44       461.11 o
   2   4 -21       3379.52       3377.47       255.80 o
   3   4 -21        480.51        611.86       161.33 o
   4   4 -21        558.03        380.83       138.94 o
   5   4 -21       1904.33       1815.15       229.66 o
   6   4 -21        313.39        470.63       239.74 o
   7   4 -21         51.44         30.56       119.72 o
   8   4 -21        209.35        157.89       182.93 o
  -8   5 -21         91.86        224.47       158.66 o
  -7   5 -21        107.92        -50.17       129.02 o
  -6   5 -21         90.79        271.19       214.85 o
  -5   5 -21        857.54        952.81       292.79 o
  -4   5 -21       1057.75        431.49       231.22 o
  -3   5 -21        483.17        654.24       255.71 o
  -2   5 -21       1197.49       1160.51       283.38 o
  -1   5 -21       1058.34       1006.70       135.41 o
   0   5 -21       2818.59       2327.27       408.16 o
   1   5 -21        495.61        495.48       143.62 o
   2   5 -21       1431.58       1772.06       227.80 o
   3   5 -21       2778.01       2644.06       263.69 o
   4   5 -21        493.82        253.78       139.28 o
   5   5 -21       1709.15       1821.33       228.46 o
   6   5 -21        232.11        127.15       130.98 o
   7   5 -21        335.63        415.69       221.32 o
   8   5 -21        227.52       -133.00       266.01 o
  -8   6 -21        420.09        695.38       490.81 o
  -7   6 -21        155.12        407.90       271.98 o
  -6   6 -21       1580.62       2269.60       418.31 o
  -5   6 -21       1705.95       1921.56       380.81 o
  -4   6 -21       1348.88       1438.68       344.44 o
  -3   6 -21       1278.01       1131.88       305.24 o
  -2   6 -21        389.77        393.77       104.81 o
  -1   6 -21        187.55        111.94        96.61 o
   0   6 -21         26.29        142.45       114.33 o
   1   6 -21        226.92        220.27       132.27 o
   2   6 -21        693.55        420.49       164.24 o
   3   6 -21       1574.00       2131.28       245.65 o
   4   6 -21       1455.94       1544.24       219.02 o
   5   6 -21        484.71        504.56       150.31 o
   6   6 -21       2752.13       2623.36       267.01 o
   7   6 -21        934.62       1184.50       445.48 o
   8   6 -21        826.37        727.43       376.09 o
  -8   7 -21        233.86        179.59       244.97 o
  -7   7 -21        172.15        486.05       292.28 o
  -6   7 -21        316.86         45.10       219.47 o
  -5   7 -21       1051.73       1410.96       365.20 o
  -4   7 -21        574.93        526.45       240.70 o
  -3   7 -21       2566.31       2477.17       179.53 o
  -2   7 -21        704.96        887.09       151.45 o
  -1   7 -21        233.59          7.44       102.19 o
   0   7 -21       3067.62       2956.68       238.59 o
   1   7 -21       1072.42       1101.12       194.87 o
   2   7 -21        361.52        413.62       157.81 o
   3   7 -21        644.09       1278.75       331.01 o
   4   7 -21         47.27        103.38       129.49 o
   5   7 -21        227.83        142.37       137.89 o
   6   7 -21        342.28        410.51       152.89 o
   7   7 -21        401.14        184.17       291.66 o
  -8   8 -21        112.37        283.22       283.22 o
  -7   8 -21        210.05         62.37       209.64 o
  -6   8 -21        456.10        200.75       247.36 o
  -5   8 -21        183.99        164.18        94.36 o
  -4   8 -21       5638.01       5743.91       300.39 o
  -3   8 -21       3506.07       3199.97       472.80 o
  -2   8 -21         18.57         12.02        98.79 o
  -1   8 -21       1271.14       1186.45       189.71 o
   0   8 -21       1762.76       1529.37       254.29 o
   1   8 -21       1771.88       2087.68       262.12 o
   2   8 -21        971.08       1111.69       202.60 o
   3   8 -21         10.01        -53.76       124.72 o
   4   8 -21         31.61        -56.92       130.23 o
   5   8 -21        230.14        187.11       169.08 o
   6   8 -21        211.63         40.87       158.71 o
  -8   9 -21        161.99         78.89       226.90 o
  -7   9 -21       1197.60       1277.69       364.45 o
  -6   9 -21       1044.79       1871.38       582.61 o
  -5   9 -21       2903.32       3889.24       559.47 o
  -4   9 -21       4867.41       4658.80       302.11 o
  -3   9 -21         98.80         -3.00       144.99 o
  -2   9 -21       2322.37       2211.45       251.99 o
  -1   9 -21        587.00        577.12       164.14 o
   0   9 -21        330.79        292.23       155.18 o
   1   9 -21        475.94        301.82       209.01 o
   2   9 -21        429.39        658.87       190.97 o
   3   9 -21         13.60         78.20       149.84 o
   4   9 -21        427.90        552.72       169.92 o
   5   9 -21       2014.96       1977.15       239.28 o
   6   9 -21        876.30        448.36       394.19 o
  -8  10 -21        152.11        229.90       250.18 o
  -7  10 -21        764.37        739.42       316.71 o
  -6  10 -21       2019.33       2362.16       332.13 o
  -5  10 -21        291.23        278.83       176.62 o
  -4  10 -21         23.26        -11.01       126.28 o
  -3  10 -21       1307.32       1306.51       460.68 o
  -2  10 -21       1328.32       1301.52       236.93 o
  -1  10 -21       1037.06       1154.41       219.12 o
   0  10 -21        165.89        270.33       264.82 o
   1  10 -21        129.39          6.73       136.64 o
   2  10 -21          4.10       -119.29       119.29 o
   3  10 -21        542.71        252.29       166.42 o
   4  10 -21        558.38        379.03       174.56 o
   5  10 -21        291.04        401.99       251.01 o
  -7  11 -21         59.70          8.26       241.12 o
  -6  11 -21        145.45        316.15       185.72 o
  -5  11 -21        371.34        379.19       173.03 o
  -4  11 -21        266.54        234.48       209.68 o
  -3  11 -21       2489.25       2753.75       304.65 o
  -2  11 -21       1646.58       1708.05       580.83 o
  -1  11 -21       2256.31       2351.59       299.62 o
   0  11 -21       2883.72       2748.34       944.91 o
   1  11 -21        282.32        373.77       175.03 o
   2  11 -21        218.70        164.89       209.24 o
   3  11 -21        665.10        969.86       224.47 o
   4  11 -21        317.02         38.09       158.22 o
  -7  12 -21       1242.52        691.90       375.73 o
  -6  12 -21        615.15        279.27       180.00 o
  -5  12 -21         11.50         18.66       139.02 o
  -4  12 -21       1184.13        896.05       351.62 o
  -3  12 -21        559.11        191.94       174.15 o
  -2  12 -21        668.77        559.74       194.69 o
  -1  12 -21        763.17        522.13       242.97 o
   0  12 -21        333.90        391.82       203.65 o
   1  12 -21        421.24        254.31       181.64 o
   2  12 -21         66.28         65.51       156.23 o
   3  12 -21        184.09        -10.49       167.35 o
  -6  13 -21        221.06        205.41       169.90 o
  -5  13 -21         88.97        -70.03       343.27 o
  -4  13 -21        504.10        541.41       200.66 o
  -3  13 -21        223.78        379.44       187.51 o
  -2  13 -21       2437.28       2777.60       352.91 o
  -1  13 -21       1195.41        950.18       336.58 o
   0  13 -21        486.04        178.08       185.20 o
   1  13 -21         91.38        -63.72       146.16 o
  -4  14 -21        325.51        136.73       192.30 o
  -3  14 -21        417.67        325.46       546.84 o
  -2  14 -21        741.75       1395.83       511.47 o
  -1  14 -21       1237.60       1534.38       402.39 o
   5 -13 -20         98.77        -62.60       150.56 o
   1 -12 -20        419.18        533.73       174.05 o
   2 -12 -20         21.06        158.71       152.58 o
   3 -12 -20        628.32        350.62       174.52 o
   4 -12 -20         24.36         86.20       122.91 o
   5 -12 -20        340.14        243.50       134.98 o
   6 -12 -20        572.99       1004.56       322.59 o
   7 -12 -20        489.59        455.53       245.10 o
   0 -11 -20        122.30        147.71       158.84 o
   1 -11 -20         80.54        106.82       150.91 o
   2 -11 -20        972.35       1544.25       238.31 o
   3 -11 -20        405.40         81.11       144.98 o
   4 -11 -20       1529.98       1844.33       229.73 o
   5 -11 -20        575.67        766.47       263.96 o
   6 -11 -20        590.12        570.72       271.48 o
   7 -11 -20        686.25        193.31       227.91 o
   8 -11 -20         91.38        134.47       259.92 o
  -1 -10 -20       1289.37       1510.06       239.14 o
   0 -10 -20        973.07       1138.23       217.23 o
   1 -10 -20       3100.22       3002.30       410.53 o
   2 -10 -20        934.13       1770.08       325.14 o
   3 -10 -20         48.93        -26.08       111.59 o
   4 -10 -20       1072.80       1618.18       255.99 o
   5 -10 -20        390.93        390.18       122.30 o
   6 -10 -20        172.64        487.56       215.64 o
   7 -10 -20        116.67        -16.53       207.35 o
   8 -10 -20        255.27         71.39       199.14 o
   9 -10 -20        148.46        181.82       253.19 o
  -2  -9 -20        358.77        125.64       141.55 o
  -1  -9 -20        574.62        777.07       179.56 o
   0  -9 -20       1184.21        988.89       195.18 o
   1  -9 -20          7.75        -64.33       111.32 o
   2  -9 -20        147.68        139.00       207.37 o
   3  -9 -20       1133.30       1611.12       214.87 o
   4  -9 -20       1219.60       1610.43       189.08 o
   5  -9 -20        279.38        413.29       202.92 o
   6  -9 -20         71.84        199.82       195.31 o
   7  -9 -20        131.51        273.47       365.88 o
   8  -9 -20        196.19        328.36       233.68 o
   9  -9 -20        497.92        352.62       269.17 o
  10  -9 -20         69.73       -172.77       172.77 o
  -3  -8 -20        476.67        489.15       419.85 o
  -2  -8 -20        214.08        267.72       220.88 o
  -1  -8 -20       1160.24       1544.15       219.34 o
   0  -8 -20        559.88        233.93       137.85 o
   1  -8 -20         92.82        163.29       122.20 o
   2  -8 -20       1034.55       1090.07       303.80 o
   3  -8 -20       3068.26       3396.20       254.61 o
   4  -8 -20        226.34        161.28        99.90 o
   5  -8 -20       2683.30       2812.27       176.91 o
   6  -8 -20       3456.60       3462.80       471.73 o
   7  -8 -20        426.83        875.04       270.66 o
   9  -8 -20        282.07        372.01       240.49 o
  10  -8 -20        112.30        -32.30       176.54 o
  -4  -7 -20        120.78         96.82       145.16 o
  -3  -7 -20         93.94        224.85       138.14 o
  -2  -7 -20        208.93        331.60       145.11 o
  -1  -7 -20        344.83        184.20       136.27 o
   0  -7 -20       1522.79       1693.54       366.73 o
   1  -7 -20        487.22        358.63       137.70 o
   2  -7 -20       2001.54       2741.16       259.43 o
   3  -7 -20        351.99        296.71       114.15 o
   4  -7 -20       1453.65       1833.46       447.76 o
   5  -7 -20       1432.61       1647.73       323.39 o
   6  -7 -20        876.85       1115.45       282.27 o
   7  -7 -20        359.14         81.94       161.62 o
   8  -7 -20         34.99          3.76       158.49 o
  10  -7 -20        259.65        203.65       232.96 o
  -5  -6 -20        658.42       1146.77       371.53 o
  -4  -6 -20        877.27        738.38       195.15 o
  -3  -6 -20        221.33        320.90       159.11 o
  -2  -6 -20        547.63        395.34       154.51 o
  -1  -6 -20       1578.41       1529.02       390.17 o
   0  -6 -20       3390.43       3790.53       299.19 o
   1  -6 -20       1370.47       1606.94       378.39 o
   2  -6 -20        133.24         54.82       106.40 o
   3  -6 -20       1199.40       1520.00       181.33 o
   4  -6 -20       3743.75       3999.32       159.27 o
   5  -6 -20         97.68        208.10       168.28 o
   6  -6 -20       1268.41       1665.13       344.36 o
   7  -6 -20        213.90       -111.97       153.30 o
   8  -6 -20         95.42        401.09       189.31 o
   9  -6 -20        183.78         15.78       183.34 o
  10  -6 -20        960.66       1816.61       416.11 o
  -5  -5 -20       1198.13        949.82       222.29 o
  -4  -5 -20        126.28        245.67       328.31 o
  -3  -5 -20        865.85        790.33       180.33 o
  -2  -5 -20        814.14        887.76       176.52 o
  -1  -5 -20        728.67        953.59       184.89 o
   0  -5 -20         67.60         25.26       100.91 o
   1  -5 -20        684.38       1068.04       215.56 o
   2  -5 -20        881.42       1098.43       171.27 o
   3  -5 -20        417.99        459.03       102.71 o
   4  -5 -20       2078.39       2287.69       134.19 o
   5  -5 -20       2374.53       2158.83       366.65 o
   6  -5 -20       1571.14       1475.78       303.93 o
   7  -5 -20        594.83        397.83       206.10 o
   8  -5 -20         41.34        158.49       181.78 o
   9  -5 -20        278.00        242.00       190.89 o
  10  -5 -20         16.90        162.99       215.57 o
  -6  -4 -20       1915.36       2130.65       494.57 o
  -5  -4 -20        247.94        443.49       199.26 o
  -4  -4 -20        663.04        327.21       324.55 o
  -3  -4 -20        344.63        269.20       152.09 o
  -2  -4 -20       1048.51       1058.91       198.27 o
  -1  -4 -20        437.88        525.09       378.21 o
   0  -4 -20        386.00        441.14       133.15 o
   1  -4 -20        318.34        363.03       192.04 o
   2  -4 -20       2352.29       2595.89       202.68 o
   3  -4 -20       4256.43       3979.74       160.56 o
   4  -4 -20       1018.62        885.08       235.79 o
   5  -4 -20       4523.17       4680.47       414.47 o
   6  -4 -20        544.78        391.06       176.76 o
   7  -4 -20        562.92        285.82       186.53 o
   8  -4 -20        568.58        585.05       224.88 o
   9  -4 -20        650.71       1535.79       311.40 o
  10  -4 -20       1176.73        885.91       218.15 o
  -6  -3 -20        150.13       -181.07       214.87 o
  -4  -3 -20       2101.70       1914.52       266.00 o
  -3  -3 -20        629.90        550.02       152.07 o
  -2  -3 -20        569.11        618.55       251.62 o
  -1  -3 -20       2741.91       2738.61       257.34 o
   0  -3 -20       1008.27       1378.44       181.68 o
   1  -3 -20        124.66        181.80       129.61 o
   2  -3 -20       6488.45       6479.92       309.59 o
   3  -3 -20       5583.31       5599.60       200.22 o
   4  -3 -20       2352.98       2234.93       334.33 o
   5  -3 -20       3452.46       3415.26       342.10 o
   6  -3 -20       1660.52       1489.22       213.80 o
   7  -3 -20        313.10        125.55       156.35 o
   8  -3 -20        382.45        174.59       157.87 o
   9  -3 -20        171.84        142.01       187.84 o
  10  -3 -20        432.52        560.16       199.61 o
  -7  -2 -20        196.92         71.92       145.38 o
  -6  -2 -20        306.19        231.25       150.97 o
  -5  -2 -20       2272.58       1730.93       340.10 o
  -4  -2 -20        829.96        883.82       193.63 o
  -3  -2 -20        726.96        709.18       103.23 o
  -2  -2 -20       4343.50       5052.06       421.86 o
  -1  -2 -20        990.90       1152.33       343.09 o
   0  -2 -20       1771.53       2356.38       225.77 o
   1  -2 -20       3387.69       3615.50       218.74 o
   2  -2 -20        138.29        110.64        85.35 o
   3  -2 -20       8216.87       7595.39       246.08 o
   4  -2 -20       2507.07       2745.55       379.86 o
   5  -2 -20        372.14        277.09       154.07 o
   6  -2 -20        392.10        233.11       134.22 o
   7  -2 -20        549.22        714.20       330.56 o
   8  -2 -20        315.12        209.29       206.66 o
   9  -2 -20         32.44          9.09       171.63 o
  10  -2 -20        125.34        443.11       358.69 o
  -7  -1 -20        425.68        138.84       154.22 o
  -6  -1 -20        603.59        430.59       166.68 o
  -5  -1 -20       1550.58       1036.01       199.91 o
  -4  -1 -20        647.00        582.97       271.58 o
  -3  -1 -20      10988.95      11030.55       502.17 o
  -2  -1 -20       1626.33       1298.62       197.73 o
  -1  -1 -20        451.65        476.12       129.13 o
   0  -1 -20        606.01        784.02       161.80 o
   1  -1 -20       1114.34        983.96       142.85 o
   2  -1 -20        233.12        275.58        93.02 o
   3  -1 -20       2360.85       2518.78       112.90 o
   4  -1 -20       5309.22       5218.74       594.58 o
   5  -1 -20        172.73        187.13       132.76 o
   6  -1 -20       1299.34       1435.16       289.10 o
   7  -1 -20       1600.64       2145.01       354.03 o
   8  -1 -20        826.37        603.42       228.74 o
   9  -1 -20       2443.73       2244.63       383.58 o
  10  -1 -20        926.62       1010.53       223.22 o
  -7   0 -20        243.32         47.78       142.62 o
  -6   0 -20        498.27        627.62       277.80 o
  -5   0 -20         79.37        256.70       142.39 o
  -4   0 -20       2949.92       2654.03       410.15 o
  -3   0 -20        647.67        792.97       168.73 o
  -2   0 -20       3181.83       3990.76       262.74 o
  -1   0 -20        433.53        377.17       120.47 o
   0   0 -20        398.94        280.52       188.77 o
   1   0 -20        892.39        799.97       208.67 o
   2   0 -20         95.97        127.74        96.39 o
   3   0 -20       2371.07       2543.23       147.55 o
   4   0 -20         36.63         11.60        99.04 o
   5   0 -20       1939.83       2391.85       190.30 o
   6   0 -20        883.29       1027.16       249.54 o
   7   0 -20       1054.41        876.50       317.80 o
   8   0 -20        978.21        740.05       180.66 o
   9   0 -20        155.81        204.79       141.71 o
  10   0 -20        515.28        506.34       193.48 o
  -8   1 -20         42.32        -96.39       151.78 o
  -7   1 -20        247.03        289.30       181.24 o
  -6   1 -20        983.33        691.52       186.16 o
  -5   1 -20         84.02        -47.30       129.59 o
  -4   1 -20       2318.07       2641.47       282.66 o
  -3   1 -20       1879.92       2089.66       243.52 o
  -2   1 -20       2005.91       2632.60       392.88 o
  -1   1 -20        412.47        669.27       212.09 o
   0   1 -20        406.56        228.64       172.23 o
   1   1 -20       6462.24       6125.61       300.82 o
   2   1 -20      15063.92      15089.84       582.99 o
   3   1 -20       2001.43       2022.58       217.17 o
   4   1 -20       3184.78       3455.10       239.88 o
   5   1 -20        879.55       1049.11       123.20 o
   6   1 -20         60.59        -97.32        97.32 o
   7   1 -20        371.05        295.02       146.56 o
   8   1 -20        154.19        130.54       138.39 o
   9   1 -20         68.68        144.98       316.25 o
  10   1 -20        225.71         45.84       290.05 o
  -8   2 -20         21.76        -42.47       150.69 o
  -7   2 -20         72.85         47.20       152.44 o
  -6   2 -20        331.82        269.83       157.48 o
  -5   2 -20        418.37        555.11       180.23 o
  -4   2 -20       5831.35       5745.98       723.19 o
  -2   2 -20       4045.91       4502.16       421.21 o
  -1   2 -20        433.30        809.97       229.40 o
   0   2 -20        747.42        721.32       173.93 o
   1   2 -20       1224.59       1476.24       168.95 o
   2   2 -20        198.78        115.86       102.95 o
   3   2 -20       1464.81       1176.53       180.24 o
   4   2 -20         98.08        208.96       127.39 o
   5   2 -20        492.83        470.33       169.19 o
   6   2 -20        365.49        178.16       136.83 o
   7   2 -20        339.99        225.47       230.36 o
   8   2 -20        764.48        512.69       346.81 o
   9   2 -20          8.80         62.32       141.96 o
  -8   3 -20        489.66        275.32       218.75 o
  -7   3 -20        351.66        506.23       268.31 o
  -6   3 -20       3368.47       2985.80       317.55 o
  -5   3 -20       5071.78       5142.61       519.18 o
  -4   3 -20       1995.03       1990.41       359.46 o
  -3   3 -20       5478.31       5616.15       492.84 o
  -2   3 -20        940.04        744.90       230.50 o
  -1   3 -20        309.28        326.29       195.47 o
   0   3 -20       1815.37       2180.38       225.54 o
   1   3 -20       1135.18        862.72       177.33 o
   2   3 -20        331.39        413.99       137.18 o
   3   3 -20       2060.46       2258.84       231.86 o
   4   3 -20       2501.67       2417.52       251.43 o
   5   3 -20        652.13        710.80       166.45 o
   6   3 -20       1841.61       1825.67       225.51 o
   7   3 -20        735.96        856.85       261.07 o
   8   3 -20        922.38        761.34       396.58 o
   9   3 -20        884.94        413.02       403.99 o
  -8   4 -20        533.09        441.10       310.13 o
  -7   4 -20        357.71        391.33       182.75 o
  -6   4 -20         73.68        -84.33       251.28 o
  -5   4 -20        151.99        241.94       217.90 o
  -4   4 -20        973.65        990.97       288.43 o
  -3   4 -20        482.69        749.80       241.43 o
  -2   4 -20        770.30       1217.95       484.76 o
  -1   4 -20       1020.41       1126.71       175.53 o
   0   4 -20       1989.67       1555.60       165.01 o
   1   4 -20       2998.53       2983.60       223.42 o
   2   4 -20       1045.49       1145.53       176.06 o
   3   4 -20       1659.59       1956.39       223.48 o
   4   4 -20        484.34        614.38       206.07 o
   5   4 -20       2131.20       2156.11       236.97 o
   6   4 -20       2329.65       2740.99       266.25 o
   7   4 -20         34.05        -97.84       107.07 o
   8   4 -20         30.82         60.42       122.45 o
   9   4 -20         49.73       -273.42       274.17 o
  -8   5 -20        515.19        344.70       227.03 o
  -7   5 -20        168.89         99.49       146.29 o
  -6   5 -20       1040.05       1727.11       347.11 o
  -5   5 -20       3130.49       2917.43       445.84 o
  -4   5 -20        319.18        784.72       250.32 o
  -3   5 -20         22.87       -100.65       130.70 o
  -2   5 -20       1373.54       1269.67       170.06 o
  -1   5 -20       1184.90       1377.07       180.16 o
   0   5 -20        401.51        678.99       227.86 o
   1   5 -20       3490.33       3448.65       386.71 o
   2   5 -20       2122.28       2118.26       237.71 o
   3   5 -20        494.34        257.61       132.80 o
   4   5 -20       2374.95       2102.66       502.60 o
   5   5 -20       1709.91       1339.13       248.17 o
   6   5 -20        133.41        239.22       133.96 o
   7   5 -20       1132.31       1414.23       190.53 o
   8   5 -20        269.97        163.83       299.10 o
  -8   6 -20        227.84         49.10       170.91 o
  -7   6 -20        702.41        439.24       278.34 o
  -6   6 -20        967.40       1206.60       350.81 o
  -5   6 -20       1801.73       1959.19       364.42 o
  -4   6 -20       2954.62       3059.46       452.61 o
  -3   6 -20        291.99        263.50        76.89 o
  -2   6 -20        471.01        422.57       109.87 o
  -1   6 -20        609.64        875.54       217.45 o
   0   6 -20       1360.36       1664.93       252.63 o
   1   6 -20         66.66        168.56       128.08 o
   2   6 -20        149.76        277.99       150.24 o
   3   6 -20        595.61        651.24       159.90 o
   4   6 -20        336.66        337.66       148.17 o
   5   6 -20       1455.90       1623.07       224.89 o
   6   6 -20          4.92         13.00       122.90 o
   7   6 -20       1061.74        978.73       174.77 o
   8   6 -20        318.16        466.64       349.48 o
  -8   7 -20         45.91        -99.15       158.49 o
  -7   7 -20        103.11       -175.04       175.04 o
  -6   7 -20        132.80        154.02       217.13 o
  -5   7 -20       2339.27       2490.46       437.33 o
  -4   7 -20       1695.00       1890.95       259.48 o
  -3   7 -20       4684.15       4902.49       275.30 o
  -2   7 -20        122.17        162.44       107.74 o
  -1   7 -20        870.93       1198.00       176.01 o
   0   7 -20       2722.19       2919.73       353.80 o
   1   7 -20       2799.19       2432.61       306.27 o
   2   7 -20       1293.02        888.98       179.74 o
   3   7 -20        130.79        416.92       263.68 o
   4   7 -20        265.93        229.04       139.54 o
   5   7 -20        173.86        -80.40       114.27 o
   6   7 -20        836.35        721.44       167.47 o
   7   7 -20        291.22        -42.84       271.30 o
  -8   8 -20         35.92         69.10       237.36 o
  -7   8 -20       1133.11        760.41       520.22 o
  -6   8 -20       1616.05       1851.36       256.29 o
  -5   8 -20        122.69        -18.52       138.24 o
  -4   8 -20       1021.25       1508.71       179.51 o
  -3   8 -20       2355.87       2489.47       333.62 o
  -2   8 -20         80.53         75.18       110.87 o
  -1   8 -20        384.30        675.32       164.81 o
   0   8 -20       3009.60       2783.10       275.32 o
   1   8 -20       4086.11       3787.14       299.63 o
   2   8 -20       2241.23       2378.04       271.75 o
   3   8 -20       2045.35       1826.75       307.94 o
   4   8 -20         49.62         42.76       123.97 o
   5   8 -20        659.75        500.73       165.82 o
   6   8 -20       1104.82       1187.81       377.84 o
  -8   9 -20        313.09         87.93       214.20 o
  -7   9 -20        369.42        -42.09       199.19 o
  -6   9 -20       1073.13       1534.28       398.97 o
  -5   9 -20       1161.73       1221.82       282.02 o
  -4   9 -20       1006.19        894.65       168.89 o
  -3   9 -20        836.26        622.18       284.13 o
  -2   9 -20        157.18        167.15       125.77 o
  -1   9 -20        473.49        266.15       144.78 o
   0   9 -20        195.88        287.63       146.58 o
   1   9 -20       1057.14       1055.04       189.00 o
   2   9 -20        496.81        376.05       174.86 o
   3   9 -20         15.59        -50.14       131.30 o
   4   9 -20        628.30        263.84       153.06 o
   5   9 -20        194.92        128.25       137.26 o
   6   9 -20        815.73        662.72       382.86 o
  -8  10 -20        117.77        -19.53       218.61 o
  -7  10 -20        566.48        244.39       272.97 o
  -6  10 -20        960.75       1241.83       201.22 o
  -5  10 -20       3407.82       3832.13       302.75 o
  -4  10 -20       1449.28       1862.69       237.56 o
  -3  10 -20        794.30        560.54       175.89 o
  -2  10 -20       3304.77       3970.14       704.85 o
  -1  10 -20       2258.72       2224.69       266.45 o
   0  10 -20       1107.47       1139.82       212.21 o
   1  10 -20       1258.77       1011.74       213.85 o
   2  10 -20        126.55        213.61       150.47 o
   3  10 -20         66.29         88.98       143.11 o
   4  10 -20        677.11        188.04       309.14 o
   5  10 -20        786.42       2109.94       440.77 o
  -8  11 -20          3.67        110.41       266.63 o
  -7  11 -20         43.10       -173.51       173.51 o
  -6  11 -20        100.90         29.10       138.57 o
  -5  11 -20        238.10        321.53       163.16 o
  -4  11 -20        174.05         28.79       135.75 o
  -3  11 -20       1616.58       1706.05       244.67 o
  -2  11 -20        367.84        392.96       327.71 o
  -1  11 -20       3284.28       3313.94       579.71 o
   0  11 -20        162.74        136.42       145.48 o
   1  11 -20        236.94       -108.75       132.42 o
   2  11 -20        179.14        220.41       163.55 o
   3  11 -20        482.29        299.15       178.59 o
   4  11 -20        722.37        672.14       187.15 o
  -7  12 -20       1435.98       1290.22       401.42 o
  -6  12 -20        376.80        116.59       157.17 o
  -5  12 -20         64.45        102.91       232.87 o
  -4  12 -20        276.13        323.71       176.87 o
  -3  12 -20        449.79        249.88       189.57 o
  -2  12 -20         24.05       -127.83       127.83 o
  -1  12 -20        987.52       1175.08       232.58 o
   0  12 -20         41.08       -158.51       265.15 o
   1  12 -20        122.88         23.22       151.99 o
   2  12 -20        356.08        322.58       193.41 o
   3  12 -20        557.90        455.03       301.49 o
  -6  13 -20         30.77        -15.48       146.17 o
  -5  13 -20        421.31        268.07       188.45 o
  -4  13 -20        266.68        496.52       189.05 o
  -3  13 -20        592.20        775.68       206.57 o
  -2  13 -20        753.83       1307.30       277.75 o
  -1  13 -20       1116.43       1115.96       233.67 o
   0  13 -20          2.40         97.88       167.61 o
   1  13 -20        114.23        -79.38       152.02 o
   2  13 -20         42.06        -19.31       164.38 o
  -5  14 -20        555.52        237.21       197.88 o
  -4  14 -20       1413.90       1498.61       281.69 o
  -3  14 -20       1649.88       1231.17       249.25 o
  -2  14 -20       2907.39       2890.18       409.49 o
  -1  14 -20        307.78        277.95       187.76 o
   0  14 -20         71.39         44.32       280.94 o
   3 -13 -19        946.52       1347.61       236.53 o
   4 -13 -19        498.78        705.07       198.35 o
   5 -13 -19         42.70        -14.57       130.66 o
   6 -13 -19        238.73        179.59       234.45 o
   1 -12 -19        205.57        676.17       268.25 o
   2 -12 -19       1439.99       1677.51       339.00 o
   3 -12 -19        510.18        642.14       198.30 o
   4 -12 -19        209.15         72.29       163.81 o
   5 -12 -19        512.85        435.98       147.65 o
   6 -12 -19        595.45         81.22       231.62 o
   7 -12 -19        621.69        521.09       273.74 o
   8 -12 -19        141.73        -80.39       205.10 o
  -1 -11 -19        903.40        851.39       395.37 o
   0 -11 -19        252.20         66.13       205.15 o
   1 -11 -19        512.36        626.02       178.45 o
   2 -11 -19        687.90        452.73       175.05 o
   3 -11 -19       1357.97       1688.32       479.42 o
   4 -11 -19        159.06        214.04       137.39 o
   5 -11 -19        840.05        865.78       490.91 o
   6 -11 -19        373.57         -1.23       107.34 o
   7 -11 -19        483.42         45.11       185.71 o
   8 -11 -19        699.40        774.67       301.62 o
   9 -11 -19        156.77        -67.62       218.63 o
  -2 -10 -19        310.56        -24.43       150.03 o
  -1 -10 -19        171.16        101.96       137.69 o
   0 -10 -19       2076.58       2189.08       270.85 o
   1 -10 -19         72.24        236.42       131.10 o
   2 -10 -19        759.20        954.39       280.22 o
   3 -10 -19         68.60        129.34       125.16 o
   4 -10 -19        775.09       1049.65       173.06 o
   5 -10 -19        172.51        333.17       203.58 o
   6 -10 -19        151.58        101.26       101.14 o
   7 -10 -19         56.27         87.14       212.58 o
   8 -10 -19        176.52        160.04       223.90 o
   9 -10 -19        198.03        419.95       278.76 o
  -3  -9 -19        331.05        151.34       142.49 o
  -2  -9 -19        539.38        843.60       186.69 o
  -1  -9 -19          3.13         -7.01       119.33 o
   0  -9 -19       1262.10       1270.83       250.04 o
   1  -9 -19       3083.71       3143.50       718.99 o
   2  -9 -19        384.63        394.67       147.56 o
   3  -9 -19       1017.05       1221.74       269.14 o
   4  -9 -19       6049.13       6509.50       334.30 o
   5  -9 -19       2131.33       1709.02       356.33 o
   6  -9 -19       2309.77       1860.59       340.58 o
   7  -9 -19        558.07        251.93       222.60 o
   8  -9 -19        134.93         -0.75       141.24 o
   9  -9 -19        284.79        341.19       274.31 o
  10  -9 -19        272.96        699.56       274.29 o
  -4  -8 -19        219.05        -39.82       254.73 o
  -3  -8 -19        748.07        456.43       349.39 o
  -2  -8 -19        148.51         90.90       126.32 o
  -1  -8 -19        100.49        225.59       129.26 o
   0  -8 -19        960.55       1182.66       193.24 o
   1  -8 -19        347.46        484.75       152.23 o
   2  -8 -19       2787.66       3082.27       252.19 o
   3  -8 -19       1115.77       1200.91       171.33 o
   4  -8 -19        499.25        559.18       118.92 o
   5  -8 -19        911.07        919.28       152.07 o
   6  -8 -19        102.38        -21.04       149.50 o
   7  -8 -19        414.32        298.47       233.06 o
   8  -8 -19         40.96         30.80       153.98 o
   9  -8 -19        316.84        383.99       230.74 o
  10  -8 -19        369.35        234.51       226.25 o
  -4  -7 -19        610.89        659.66       187.26 o
  -3  -7 -19        281.22        136.78       199.91 o
  -2  -7 -19       1465.62       1828.52       374.14 o
  -1  -7 -19        903.45        883.66       177.38 o
   0  -7 -19        620.05        709.10       163.22 o
   1  -7 -19        845.97        826.70       153.28 o
   2  -7 -19       1231.03       1753.53       200.78 o
   3  -7 -19         31.23         60.57        94.67 o
   4  -7 -19       1999.53       2011.62       159.69 o
   5  -7 -19       1975.61       1990.63       336.72 o
   6  -7 -19       1084.48        655.16       233.47 o
   7  -7 -19        581.96        675.35       242.94 o
   8  -7 -19        531.33        169.20       184.24 o
   9  -7 -19        233.49         84.16       190.87 o
  10  -7 -19        358.26        298.40       248.04 o
  -5  -6 -19        559.98        434.55       312.81 o
  -4  -6 -19        297.98        112.98       137.60 o
  -3  -6 -19        109.67        -27.54       128.15 o
  -2  -6 -19         24.05        217.11       174.64 o
  -1  -6 -19       2873.13       2670.73       293.65 o
   0  -6 -19       1078.13       1189.38       188.24 o
   1  -6 -19         36.52         86.32       107.79 o
   2  -6 -19        541.41        793.60       145.63 o
   3  -6 -19        239.70        254.79       194.66 o
   4  -6 -19       1650.58       1927.41       105.04 o
   5  -6 -19       1487.07       1910.72       325.03 o
   6  -6 -19        352.07        287.93       202.23 o
   7  -6 -19        733.57        936.73       263.36 o
   8  -6 -19        124.38        200.60       181.06 o
   9  -6 -19        271.56        109.72       199.91 o
  10  -6 -19        145.48       -176.56       176.56 o
  11  -6 -19        230.39        305.08       234.44 o
  -6  -5 -19       1191.83       1089.35       362.14 o
  -5  -5 -19        769.89        660.58       172.07 o
  -4  -5 -19         17.15        -22.83       115.18 o
  -3  -5 -19        603.75        451.82       154.33 o
  -2  -5 -19         90.72         94.65       122.83 o
  -1  -5 -19        885.11        955.47       276.64 o
   0  -5 -19        785.13        766.99       159.46 o
   1  -5 -19        654.89        891.21       154.90 o
   2  -5 -19         89.86        161.82       167.91 o
   3  -5 -19       2973.69       3327.39       208.30 o
   4  -5 -19       2786.01       2992.99       211.14 o
   5  -5 -19       2719.13       2774.26       394.24 o
   6  -5 -19       1010.98       1345.68       292.21 o
   7  -5 -19        152.88        123.98       160.04 o
   8  -5 -19       1154.72       1281.73       280.18 o
   9  -5 -19        545.03        551.14       246.66 o
  10  -5 -19         10.55         41.31       201.29 o
  -6  -4 -19        433.74        327.58       180.66 o
  -5  -4 -19        911.56       1100.29       198.26 o
  -4  -4 -19        425.00        102.56       160.51 o
  -3  -4 -19       2095.90       2352.56       252.30 o
  -2  -4 -19       1525.09       1428.86       207.29 o
  -1  -4 -19       1810.65       2092.05       236.46 o
   0  -4 -19       1369.69       1732.26       298.60 o
   1  -4 -19        330.37        601.32       130.25 o
   2  -4 -19       1583.00       1759.28       293.62 o
   3  -4 -19       2248.75       2095.35       108.27 o
   4  -4 -19        881.71       1024.87       232.70 o
   5  -4 -19         78.91        140.48       148.75 o
   6  -4 -19        280.38        -30.07       129.28 o
   7  -4 -19        406.12        499.16       214.28 o
   8  -4 -19        274.18        205.93       187.14 o
   9  -4 -19       1786.62       1186.82       236.05 o
  10  -4 -19        286.57        162.90       174.93 o
  11  -4 -19        712.90        325.93       207.26 o
  -7  -3 -19        662.67        200.05       307.60 o
  -6  -3 -19        210.80        112.74       143.19 o
  -5  -3 -19       1652.38       1636.07       216.60 o
  -4  -3 -19       3209.73       3430.12       277.46 o
  -3  -3 -19        702.45        578.73       155.01 o
  -2  -3 -19       5539.46       5504.29       322.30 o
  -1  -3 -19       2770.28       3143.37       227.01 o
   0  -3 -19        915.95        552.10       216.89 o
   1  -3 -19       1363.51       1732.78       262.49 o
   2  -3 -19       2966.62       3292.51       212.46 o
   3  -3 -19        302.20        463.90        74.66 o
   4  -3 -19        404.63        318.86       170.71 o
   6  -3 -19        473.17        289.96       213.55 o
   7  -3 -19        906.11        846.02       175.71 o
   8  -3 -19        684.92        799.40       366.35 o
   9  -3 -19        321.41        159.69       224.70 o
  10  -3 -19        658.26        454.63       197.66 o
  11  -3 -19        164.80        -29.80       191.21 o
  -7  -2 -19        583.42        410.29       176.64 o
  -6  -2 -19        128.42        -88.44       116.75 o
  -5  -2 -19       1069.01       1141.76       196.54 o
  -4  -2 -19       2431.05       2327.61       252.73 o
  -3  -2 -19        721.00        729.53       102.72 o
  -2  -2 -19        582.07        511.35       141.77 o
  -1  -2 -19        519.64        602.22       364.45 o
   0  -2 -19         66.04         62.73        90.08 o
   1  -2 -19       1025.88       1227.50       152.18 o
   2  -2 -19       6626.01       6490.56       294.91 o
   3  -2 -19       2899.71       2942.89       169.79 o
   4  -2 -19       8964.44       9138.59      1005.80 o
   5  -2 -19       4163.39       4235.07       301.09 o
   6  -2 -19        500.92        685.12       273.02 o
   7  -2 -19       1120.48       1233.12       208.85 o
   8  -2 -19        576.91        777.70       178.92 o
   9  -2 -19        100.70         71.37       166.78 o
  10  -2 -19        995.59       1350.24       231.65 o
  -7  -1 -19        523.69        497.01       164.51 o
  -5  -1 -19        611.25        466.57       153.95 o
  -4  -1 -19       1414.29       1380.70       203.68 o
  -3  -1 -19       1652.55       1325.73       195.35 o
  -2  -1 -19        321.93        438.07       126.35 o
  -1  -1 -19        966.63       1060.73       163.12 o
   0  -1 -19       1474.00       1762.69       278.87 o
   1  -1 -19        383.86        280.81       101.05 o
   2  -1 -19        770.66        943.48       123.45 o
   3  -1 -19       4437.44       3951.34       214.02 o
   4  -1 -19       1128.56       1423.69       413.04 o
   5  -1 -19        192.29        272.72       129.60 o
   6  -1 -19       1107.98       1404.46       211.00 o
   7  -1 -19        636.54        486.67       319.73 o
   8  -1 -19       2216.80       2741.77       448.11 o
   9  -1 -19        524.05        635.26       172.99 o
  10  -1 -19        167.86        317.83       165.07 o
  -8   0 -19        154.66        211.72       152.01 o
  -7   0 -19         90.59        192.33       152.76 o
  -6   0 -19       1141.54        930.08       204.24 o
  -5   0 -19       2293.90       2169.69       280.40 o
  -4   0 -19       1896.42       1916.77       308.72 o
  -3   0 -19       5321.29       5480.03       397.68 o
  -2   0 -19       4287.27       4022.52       280.81 o
  -1   0 -19        782.97        537.35       129.60 o
   0   0 -19        106.08         -0.75       117.21 o
   1   0 -19        408.43        459.50       178.26 o
   2   0 -19       6218.37       5570.33       275.62 o
   3   0 -19       5553.79       6116.61       344.35 o
   4   0 -19         22.37        218.30       122.36 o
   5   0 -19       2985.66       2936.54       146.94 o
   6   0 -19       1166.45       1257.35       137.81 o
   7   0 -19       1384.83       1510.66       218.47 o
   8   0 -19        906.02        797.70       177.39 o
   9   0 -19        677.76        802.27       392.99 o
  10   0 -19         41.80         16.86       235.86 o
  -8   1 -19         64.65         72.17       179.15 o
  -7   1 -19         76.04        266.01       206.17 o
  -6   1 -19        783.17        520.34       211.78 o
  -5   1 -19        187.97        143.57       139.40 o
  -4   1 -19       2676.29       2469.13       261.77 o
  -3   1 -19        155.16        275.77       196.87 o
  -2   1 -19       1301.41       1555.01       281.32 o
  -1   1 -19         95.51        193.09       164.54 o
   0   1 -19        831.45       1012.32       243.31 o
   1   1 -19       1905.70       2528.07       418.88 o
   2   1 -19       1478.02       1387.97       167.58 o
   3   1 -19       2918.84       3177.75       267.34 o
   4   1 -19         66.46         46.26        64.29 o
   5   1 -19       1540.31       1588.44       240.17 o
   6   1 -19         41.21         14.27       116.78 o
   7   1 -19         41.71        120.07       121.87 o
   8   1 -19        522.16        436.04       158.07 o
   9   1 -19         26.15        -24.26       242.23 o
  10   1 -19        136.35       -111.19       330.56 o
  -8   2 -19       1146.07       1386.66       463.74 o
  -7   2 -19        177.98        263.91       192.69 o
  -6   2 -19        831.53        639.51       416.14 o
  -5   2 -19       8643.07       8479.40       621.83 o
  -4   2 -19       6380.00       5501.18       671.89 o
  -3   2 -19        383.94        347.40       206.78 o
  -2   2 -19       3444.84       2900.61       369.83 o
  -1   2 -19       3323.28       3954.54       363.06 o
   0   2 -19        476.65        463.46        97.14 o
   1   2 -19       1237.92       1334.61       162.31 o
   2   2 -19       2886.30       3147.51       224.53 o
   3   2 -19       2047.27       2047.45       216.91 o
   4   2 -19       2943.20       3135.89       274.97 o
   5   2 -19        479.17        682.30       165.97 o
   6   2 -19       1869.41       2219.29       324.90 o
   7   2 -19       1423.12       2013.90       234.60 o
   8   2 -19        973.38       1283.92       264.55 o
   9   2 -19        566.27        537.86       283.08 o
  10   2 -19        156.17        292.26       375.58 o
  -8   3 -19         31.21        -73.01       148.45 o
  -7   3 -19        610.23        298.59       223.38 o
  -6   3 -19        870.77        529.12       180.42 o
  -5   3 -19        671.10        549.67       180.20 o
  -4   3 -19       2580.35       2222.49       359.36 o
  -3   3 -19        987.56        637.24       230.52 o
  -2   3 -19       1478.43       1943.00       313.18 o
  -1   3 -19        246.69        416.37       188.68 o
   0   3 -19        189.08        286.86        94.94 o
   1   3 -19       4307.53       3925.95       228.69 o
   2   3 -19        415.27        172.07       103.38 o
   3   3 -19       1052.92       1050.23       170.17 o
   4   3 -19       1292.20       1007.03       181.17 o
   5   3 -19        177.20        135.32       116.98 o
   6   3 -19         97.29        152.61       129.08 o
   7   3 -19        284.57        217.74       135.70 o
   8   3 -19        660.55        525.98       152.84 o
   9   3 -19          5.86        258.37       365.03 o
  -9   4 -19         21.41        -54.99       158.28 o
  -8   4 -19          2.73       -118.36       118.36 o
  -7   4 -19        283.77        216.90       169.02 o
  -6   4 -19       1240.12       1140.16       491.91 o
  -5   4 -19        116.12          6.01       171.30 o
  -4   4 -19       1256.10       2248.17       382.07 o
  -2   4 -19       1050.88        904.23       231.35 o
  -1   4 -19       4599.66       4162.63       210.16 o
   0   4 -19       7885.72       6839.99       311.90 o
   1   4 -19       8045.67       8184.98       369.88 o
   2   4 -19       4773.37       4331.05       262.52 o
   3   4 -19       2548.45       2932.29       260.01 o
   4   4 -19         50.38        217.36       123.94 o
   5   4 -19       1833.74       2009.71       543.00 o
   6   4 -19         71.38        173.32       119.89 o
   7   4 -19         18.18        121.14       118.31 o
   8   4 -19         32.18         61.17       115.94 o
   9   4 -19         38.48        144.97       325.99 o
  -9   5 -19         12.73        200.43       187.92 o
  -8   5 -19        181.81         62.15       144.70 o
  -7   5 -19        334.61        322.04       312.65 o
  -6   5 -19       4035.33       4523.89       445.91 o
  -5   5 -19        873.81        704.54       270.25 o
  -4   5 -19       2531.06       2629.71       399.29 o
  -3   5 -19         17.72        183.27       169.75 o
  -2   5 -19        987.32        900.83       160.81 o
  -1   5 -19        342.94        174.21       127.82 o
   0   5 -19        512.21        213.66       160.99 o
   1   5 -19        633.66        845.48       153.86 o
   2   5 -19        676.01        403.52       134.20 o
   3   5 -19        552.27        590.87       147.82 o
   4   5 -19        113.84         84.55       157.02 o
   5   5 -19       4363.91       4135.12       401.32 o
   6   5 -19       2537.16       2556.34       478.62 o
   7   5 -19        365.23        260.08       145.83 o
   8   5 -19        242.09        225.44       285.55 o
  -9   6 -19        307.05        137.39       177.94 o
  -8   6 -19        614.12        791.14       188.80 o
  -7   6 -19        855.01        863.85       316.07 o
  -6   6 -19       1333.91       1440.57       352.64 o
  -5   6 -19       2566.04       2899.20       442.22 o
  -4   6 -19        539.54        579.11       251.98 o
  -3   6 -19        640.58        691.65       108.94 o
  -2   6 -19        121.90        303.54       102.07 o
  -1   6 -19        602.82        693.11       259.19 o
   0   6 -19       1136.79       1670.59       194.31 o
   1   6 -19         16.77         44.81       107.87 o
   2   6 -19        306.14         95.26       118.79 o
   3   6 -19       1350.44       1553.59       274.41 o
   4   6 -19       2739.09       2918.18       250.19 o
   5   6 -19        338.76        312.73       139.39 o
   6   6 -19       1599.15       1821.74       209.11 o
   7   6 -19        830.84       1232.76       190.10 o
   8   6 -19        856.04        522.08       342.34 o
  -9   7 -19        109.89         10.98       160.91 o
  -8   7 -19        302.46        375.03       286.34 o
  -7   7 -19        166.29        383.12       252.46 o
  -6   7 -19        123.39         36.92        82.33 o
  -5   7 -19       2193.71       2361.98       166.29 o
  -4   7 -19       2019.88       2191.91       124.62 o
  -3   7 -19       1337.49       1426.18       174.74 o
  -2   7 -19       1966.44       2247.65       360.29 o
  -1   7 -19       2403.61       2414.60       210.80 o
   0   7 -19       1931.32       2133.34       274.83 o
   1   7 -19        381.95        262.03       132.71 o
   2   7 -19       1166.45       1310.67       205.13 o
   3   7 -19       3964.69       3665.68       265.85 o
   4   7 -19       1541.74       1341.28       203.25 o
   5   7 -19        113.81        215.90       139.47 o
   6   7 -19        268.10        257.98       131.31 o
   7   7 -19        101.07        176.54       278.71 o
  -9   8 -19         80.78        -47.33       221.60 o
  -8   8 -19        321.71        276.58       272.83 o
  -7   8 -19        733.48       1534.56       366.38 o
  -6   8 -19        386.09        458.94       124.40 o
  -5   8 -19        451.98        401.59       128.80 o
  -4   8 -19       2174.49       2429.02       240.46 o
  -3   8 -19       3370.50       3923.00       464.13 o
  -2   8 -19        701.69        755.78       154.91 o
  -1   8 -19       1180.94       1493.22       216.80 o
   0   8 -19       1334.35       1567.54       217.97 o
   1   8 -19       2221.15       2165.25       374.01 o
   2   8 -19       1685.84       1392.79       253.47 o
   3   8 -19        354.01        390.87       162.47 o
   4   8 -19        151.34         42.99       126.51 o
   5   8 -19        232.02         54.24       125.12 o
   6   8 -19        118.92        570.88       305.76 o
   7   8 -19         55.38        -90.14       293.70 o
  -8   9 -19         84.94        -90.90       183.29 o
  -7   9 -19       2275.02       2466.58       277.03 o
  -6   9 -19       2526.27       3177.28       262.53 o
  -5   9 -19       2488.43       3077.74       245.57 o
  -4   9 -19       6907.98       7054.71       371.43 o
  -3   9 -19       1429.95       2019.56       238.46 o
  -2   9 -19        760.81        751.30       175.19 o
  -1   9 -19        390.77        345.59       145.64 o
   0   9 -19         33.99        167.51       153.23 o
   1   9 -19        248.30         49.86       123.17 o
   2   9 -19       1120.53       1139.18       202.73 o
   3   9 -19       1058.49        914.05       199.05 o
   4   9 -19        454.50        143.06       140.13 o
   5   9 -19       2005.13       1633.15       207.44 o
   6   9 -19       1104.04       1121.57       407.93 o
  -8  10 -19        132.73        -74.38       237.40 o
  -7  10 -19        428.58        259.17       224.74 o
  -6  10 -19       1866.19       2042.27       285.86 o
  -5  10 -19       1293.57       1619.56       490.74 o
  -4  10 -19        271.21        728.78       175.48 o
  -3  10 -19        793.67        703.87       322.81 o
  -2  10 -19        834.48        820.33       182.06 o
  -1  10 -19       3164.26       2867.79       298.90 o
   0  10 -19        599.91        442.31       434.73 o
   1  10 -19        329.30        523.36       404.74 o
   2  10 -19        839.81        737.67       185.04 o
   3  10 -19        138.22        115.88       179.19 o
   4  10 -19        735.88        454.61       174.34 o
   5  10 -19        251.60         93.93       273.53 o
  -8  11 -19         99.28        144.24       244.15 o
  -7  11 -19        456.36        445.04       170.52 o
  -6  11 -19        397.49        170.99       148.38 o
  -5  11 -19        432.18        263.89       206.75 o
  -4  11 -19         98.08         25.45       131.03 o
  -3  11 -19        936.10        771.11       189.26 o
  -2  11 -19       2608.38       2280.41       284.66 o
  -1  11 -19       1621.00       1771.23       499.85 o
   0  11 -19       1411.65       1611.92       331.53 o
   1  11 -19        241.94         72.11       145.54 o
   2  11 -19        212.86          2.85       216.79 o
   3  11 -19       1865.92       1585.43       240.28 o
   4  11 -19       1095.49        883.14       198.22 o
  -7  12 -19        390.01        416.87       226.84 o
  -6  12 -19        216.43        356.16       216.06 o
  -5  12 -19        144.22        111.94       171.30 o
  -4  12 -19        217.95         19.54       199.88 o
  -3  12 -19        789.00        516.78       199.73 o
  -2  12 -19         55.38         27.06       188.54 o
  -1  12 -19        423.83        477.09       190.02 o
   0  12 -19        113.07         71.58       146.32 o
   1  12 -19         63.03         41.88       217.84 o
   2  12 -19         82.33        -37.52       148.34 o
   3  12 -19        152.15         50.98       154.64 o
  -7  13 -19       1211.00       1183.68       260.49 o
  -6  13 -19        355.03        304.04       185.99 o
  -5  13 -19       1072.83       1750.13       340.22 o
  -4  13 -19       1424.89       1236.05       232.15 o
  -3  13 -19        567.19        419.44       183.07 o
  -2  13 -19       3985.40       4155.92       353.06 o
  -1  13 -19        314.20        139.63       154.17 o
   0  13 -19        583.31        205.42       186.46 o
   1  13 -19         57.87        105.32       158.58 o
   2  13 -19        332.99        478.95       250.24 o
  -6  14 -19         51.88         21.52       158.37 o
  -5  14 -19        126.49        212.25       319.63 o
  -4  14 -19        303.45        495.92       210.12 o
  -3  14 -19        791.61       1072.23       528.84 o
  -2  14 -19        256.99         67.07       154.49 o
  -1  14 -19        249.31         56.43       174.34 o
   0  14 -19          5.41         22.13       161.70 o
   2 -13 -18        221.51        136.76       239.70 o
   3 -13 -18        592.62        479.31       190.03 o
   4 -13 -18        592.61        350.13       362.05 o
   5 -13 -18         92.20        -14.79       126.39 o
   6 -13 -18        130.53        129.97       189.32 o
   7 -13 -18        233.17       -187.86       187.86 o
   0 -12 -18         23.16        -54.69       126.13 o
   1 -12 -18         40.88        184.67       164.57 o
   2 -12 -18         31.66        113.12       152.85 o
   3 -12 -18        570.04        600.77       233.87 o
   4 -12 -18        762.89        928.17       184.81 o
   5 -12 -18       1015.16       1078.41       195.41 o
   6 -12 -18       1234.52       1820.96       207.80 o
   7 -12 -18        128.40        409.37       271.21 o
   8 -12 -18        806.82       1234.41       375.41 o
  -1 -11 -18         56.85        252.07       147.32 o
   0 -11 -18        453.08        707.11       202.26 o
   1 -11 -18        416.48        205.81       143.50 o
   2 -11 -18        635.69        797.23       193.66 o
   3 -11 -18        915.49        927.48       415.03 o
   4 -11 -18        316.97        252.24       211.17 o
   5 -11 -18        572.01        884.79       181.18 o
   6 -11 -18        583.15        463.75       244.00 o
   7 -11 -18        793.83        850.86       291.92 o
   8 -11 -18        132.09        220.88       229.89 o
   9 -11 -18        201.17         97.68       254.72 o
  -2 -10 -18       1328.25       1557.83       230.56 o
  -1 -10 -18       2105.32       2428.37       363.65 o
   0 -10 -18       1189.47       1461.85       230.06 o
   1 -10 -18       1969.45       1919.41       247.73 o
   2 -10 -18       1156.38       1067.55       471.03 o
   3 -10 -18        161.40          5.39       108.04 o
   4 -10 -18       1434.64       1645.44       273.94 o
   5 -10 -18        335.84        572.82       131.51 o
   6 -10 -18        385.32        168.12       107.12 o
   7 -10 -18        183.63         67.62       235.93 o
   8 -10 -18        266.63        219.44       231.47 o
   9 -10 -18        189.90        146.52       241.19 o
  10 -10 -18        888.34        522.86       284.42 o
  -3  -9 -18       1459.97       1205.32       229.52 o
  -2  -9 -18        156.07        398.37       177.28 o
  -1  -9 -18        183.03        193.83       139.73 o
   0  -9 -18       1562.19       1968.70       249.91 o
   1  -9 -18       1190.69       1543.77       216.14 o
   2  -9 -18        157.21        -14.26       109.96 o
   3  -9 -18        489.55        394.92       175.55 o
   4  -9 -18        128.71        445.87       159.99 o
   5  -9 -18       1458.57       1601.61       334.67 o
   6  -9 -18         54.56        416.05       101.75 o
   7  -9 -18        604.54        397.80       229.40 o
   9  -9 -18        198.04       -126.99       197.62 o
  10  -9 -18        458.86        630.67       255.61 o
  -4  -8 -18        133.62         70.62       267.46 o
  -3  -8 -18       1456.16       1149.89       214.28 o
  -2  -8 -18        289.00        -36.83       217.20 o
  -1  -8 -18       2705.54       2768.66       284.75 o
   0  -8 -18       1529.82       1351.64       200.29 o
   1  -8 -18        751.67        928.80       182.51 o
   2  -8 -18        451.92        669.95       151.38 o
   3  -8 -18       4149.78       4192.60       256.88 o
   4  -8 -18       2464.85       2499.18       190.56 o
   5  -8 -18       1143.79       1343.16       140.81 o
   6  -8 -18       2397.28       2760.57       419.27 o
   7  -8 -18        346.35        316.47       234.53 o
   8  -8 -18        643.76        664.11       227.91 o
  10  -8 -18        211.72        287.04       232.18 o
  -5  -7 -18         48.82        364.31       293.70 o
  -4  -7 -18        114.37        233.60       145.01 o
  -3  -7 -18        687.50        682.15       256.51 o
  -2  -7 -18       1908.81       1741.76       357.58 o
  -1  -7 -18        202.25        173.64       141.93 o
   0  -7 -18       1568.80       2140.49       236.76 o
   1  -7 -18       1391.15       1082.05       180.38 o
   2  -7 -18       1436.57       1514.37       248.08 o
   3  -7 -18       1862.37       1892.96       196.41 o
   4  -7 -18        222.59        424.09       144.26 o
   5  -7 -18        919.35       1006.82       189.36 o
   6  -7 -18        189.98        101.44       178.84 o
   7  -7 -18        553.69        558.74       221.12 o
   8  -7 -18         58.88        243.38       184.04 o
   9  -7 -18        275.45        -22.55       194.65 o
  10  -7 -18        129.14        -19.53       223.88 o
  11  -7 -18        350.00       1003.32       298.39 o
  -5  -6 -18        333.03        206.69       228.49 o
  -4  -6 -18        604.25        815.60       175.01 o
  -3  -6 -18        434.65        422.20       148.37 o
  -2  -6 -18        524.33        640.63       165.12 o
  -1  -6 -18       3138.63       3390.70       269.73 o
   0  -6 -18        763.40        954.73       164.94 o
   1  -6 -18       3139.72       3422.32       277.27 o
   2  -6 -18       2861.24       3193.95       225.09 o
   3  -6 -18       3278.52       3608.27       214.45 o
   4  -6 -18       3327.79       3366.54       143.71 o
   5  -6 -18         99.11        187.82       160.02 o
   6  -6 -18       1038.98       1789.38       331.39 o
   7  -6 -18        536.35        781.36       239.17 o
   8  -6 -18        503.72        470.67       220.33 o
   9  -6 -18        143.36        118.71       166.04 o
  10  -6 -18       1213.05       1054.17       304.22 o
  11  -6 -18       1171.05       1479.98       352.34 o
  -6  -5 -18        146.31       -120.96       239.66 o
  -5  -5 -18       1636.45       1312.91       395.30 o
  -4  -5 -18        765.61        704.38       162.84 o
  -3  -5 -18        185.43        223.58       138.64 o
  -2  -5 -18       1087.94       1390.89       203.87 o
  -1  -5 -18        406.77        436.12       134.93 o
   0  -5 -18        326.94        250.25       116.48 o
   1  -5 -18       1246.00       1339.78       224.63 o
   2  -5 -18         38.00        -15.07        74.99 o
   3  -5 -18         42.90          9.38       176.53 o
   4  -5 -18       1277.68       1276.05        81.13 o
   5  -5 -18       2753.25       2602.59       370.97 o
   6  -5 -18         85.95        151.00       150.25 o
   7  -5 -18        373.22        490.85       218.02 o
   8  -5 -18        148.86         18.78       177.32 o
   9  -5 -18        652.78        893.54       273.05 o
  10  -5 -18       1123.76       1254.18       324.50 o
  11  -5 -18         27.11         52.58       199.05 o
  -6  -4 -18       2298.59       2725.13       275.55 o
  -5  -4 -18        655.84        592.65       204.59 o
  -4  -4 -18       2403.34       2286.63       553.30 o
  -3  -4 -18       2345.13       2607.02       263.47 o
  -2  -4 -18         61.19        256.94       129.59 o
  -1  -4 -18       1150.79       1358.63       195.28 o
   0  -4 -18        334.84        350.48       113.93 o
   1  -4 -18       1340.57       1307.97       160.87 o
   2  -4 -18        778.40       1066.58       139.15 o
   3  -4 -18       1375.22       1501.80        90.28 o
   4  -4 -18        206.11        169.85       163.84 o
   5  -4 -18       1224.74       1493.94       301.53 o
   6  -4 -18        118.48         70.62       135.24 o
   7  -4 -18        972.81        627.18       225.90 o
   8  -4 -18       2847.24       2988.55       303.23 o
   9  -4 -18        858.38       1095.28       416.13 o
  10  -4 -18        506.99        413.77       374.41 o
  11  -4 -18        386.16         61.88       190.55 o
  -7  -3 -18        881.14        238.52       328.81 o
  -6  -3 -18        445.79        146.37       299.56 o
  -5  -3 -18        344.78        388.00       145.71 o
  -4  -3 -18        973.64        748.73       161.88 o
  -3  -3 -18        563.91        571.85       145.54 o
  -2  -3 -18        347.60        532.40       138.68 o
  -1  -3 -18       3140.66       2987.17       233.61 o
   0  -3 -18        971.91       1228.99       180.79 o
   1  -3 -18       1631.07       1750.00       187.45 o
   2  -3 -18      11762.56      10801.85       428.43 o
   3  -3 -18      10903.19      10832.62       638.21 o
   4  -3 -18       2726.05       3591.07       331.11 o
   5  -3 -18       3406.52       3880.54       350.60 o
   6  -3 -18        796.18        324.00       233.33 o
   7  -3 -18        179.17        108.46       125.11 o
   8  -3 -18        633.29        445.10       177.12 o
   9  -3 -18        803.55        371.61       172.07 o
  10  -3 -18        121.41        184.45       156.99 o
  11  -3 -18        117.10       -123.96       153.38 o
  -7  -2 -18          6.37        100.77       291.01 o
  -6  -2 -18        120.18        125.77       129.21 o
  -5  -2 -18        792.52        440.26       214.80 o
  -4  -2 -18        290.21        348.56       155.93 o
  -3  -2 -18        174.81        267.53       124.66 o
  -2  -2 -18       1482.07       1507.20       118.10 o
  -1  -2 -18         56.94        288.16       137.06 o
   0  -2 -18        809.26        555.29       154.40 o
   1  -2 -18       2500.07       2709.01       188.20 o
   2  -2 -18       1487.15       1389.29       109.81 o
   3  -2 -18       3558.53       3635.24       140.44 o
   4  -2 -18       2881.47       2973.52       283.19 o
   5  -2 -18        109.50        116.88       113.00 o
   6  -2 -18        141.83        179.97       128.43 o
   7  -2 -18        668.04        846.39       311.50 o
   8  -2 -18        233.72        266.56       147.76 o
   9  -2 -18        336.41        229.36       178.10 o
  10  -2 -18         43.28        364.64       235.82 o
  11  -2 -18         84.60         40.03       164.02 o
  -8  -1 -18        743.54        521.21       337.74 o
  -7  -1 -18       1015.53        326.22       559.24 o
  -6  -1 -18        284.44        146.84       134.98 o
  -5  -1 -18       2614.24       3189.80       299.77 o
  -4  -1 -18        813.66        983.56       163.18 o
  -3  -1 -18       2913.08       3385.45       163.07 o
  -2  -1 -18       1834.81       1471.28       190.02 o
  -1  -1 -18        809.57        575.41       172.84 o
   0  -1 -18        968.10       1022.67       142.60 o
   1  -1 -18        962.42       1227.32       159.04 o
   2  -1 -18        368.64        423.12        70.23 o
   3  -1 -18       1531.94       1471.11        83.76 o
   4  -1 -18       5357.84       5189.93       286.14 o
   5  -1 -18          3.09        127.37       108.64 o
   6  -1 -18        716.36       1035.13       178.44 o
   7  -1 -18       1701.62       1696.10       233.50 o
   8  -1 -18       2834.18       2801.70       496.04 o
   9  -1 -18       1675.39       2275.15       322.68 o
  10  -1 -18       1334.87       1698.75       332.16 o
  -8   0 -18         10.86        159.21       150.50 o
  -7   0 -18         35.13        -99.72       126.58 o
  -6   0 -18       1243.70        875.38       191.18 o
  -5   0 -18        233.55        302.61       145.15 o
  -4   0 -18       1504.19       1543.94       203.99 o
  -3   0 -18       1333.41       1214.53       186.40 o
  -2   0 -18       6142.83       6046.19       370.34 o
  -1   0 -18        421.14        330.52       118.44 o
   0   0 -18        259.84        208.25       139.08 o
   1   0 -18       2495.17       2292.11       307.01 o
   2   0 -18       1304.05       1235.25       158.45 o
   3   0 -18       3963.69       4395.84       229.36 o
   4   0 -18        431.28        598.03       105.25 o
   5   0 -18        782.84       1036.07        91.43 o
   6   0 -18        241.58        290.68       137.36 o
   7   0 -18       1680.47       1245.73       196.47 o
   8   0 -18       1564.97       1847.98       277.78 o
   9   0 -18        169.40        296.33       150.16 o
  10   0 -18         87.11       -138.99       381.95 o
  -8   1 -18        310.84        297.62       179.97 o
  -7   1 -18       1851.66       1786.98       257.89 o
  -6   1 -18       1742.37       1497.95       359.74 o
  -5   1 -18        297.51        102.52       130.14 o
  -4   1 -18       2427.08       2874.44       279.75 o
  -3   1 -18        793.95        631.59       300.75 o
  -2   1 -18        384.06        399.26       185.75 o
  -1   1 -18       2446.36       2751.28       345.46 o
   0   1 -18       2587.41       3156.30       319.98 o
   1   1 -18       5286.89       5626.61       268.74 o
   2   1 -18      12109.02      11325.52       457.74 o
   3   1 -18       9406.92       9437.40       357.87 o
   4   1 -18        483.69        329.46        83.35 o
   5   1 -18        687.45        812.66       103.69 o
   6   1 -18       1205.55       1563.16       213.85 o
   7   1 -18       1276.62       1284.16       192.46 o
   8   1 -18        442.52        305.08       141.81 o
   9   1 -18         21.94         80.68       165.62 o
  10   1 -18        105.90        -72.12       271.95 o
  -8   2 -18        177.56        135.14       152.20 o
  -7   2 -18         83.48        -36.96       134.66 o
  -6   2 -18        658.43       1014.16       198.10 o
  -5   2 -18         81.96        280.96       208.09 o
  -4   2 -18       5142.31       4763.79       297.92 o
  -3   2 -18        529.13        555.14       227.20 o
  -2   2 -18       3927.50       3491.77       341.68 o
  -1   2 -18       1290.78       1295.38       253.52 o
   0   2 -18        496.78        546.35       133.94 o
   1   2 -18       2087.69       2199.63       170.89 o
   2   2 -18       1745.87       1921.05       216.49 o
   3   2 -18       1385.39       1186.89       162.75 o
   4   2 -18       2005.34       2237.83       227.70 o
   5   2 -18        468.08        563.42       160.28 o
   6   2 -18       1496.10       1580.77       205.72 o
   7   2 -18       1751.92       1488.10       205.70 o
   8   2 -18       1556.25       1798.52       492.90 o
   9   2 -18         71.59        177.24       128.07 o
  10   2 -18        248.42         59.36       300.58 o
  -9   3 -18        530.49        555.28       197.75 o
  -8   3 -18       1232.13        820.64       191.03 o
  -7   3 -18        299.35        192.18       172.45 o
  -6   3 -18       7566.66       6352.15       556.62 o
  -5   3 -18       9820.47      10230.09       699.00 o
  -4   3 -18       1588.36       1972.18       327.48 o
  -3   3 -18       3050.27       3715.90       443.51 o
  -2   3 -18       1854.44       2040.31       337.82 o
  -1   3 -18        322.54        335.30        77.79 o
   0   3 -18       3875.04       3693.41       201.78 o
   1   3 -18       4012.43       4323.70       245.28 o
   2   3 -18        974.53        984.41       151.65 o
   3   3 -18       2848.05       3159.31       316.12 o
   4   3 -18       5047.93       5092.49       429.30 o
   5   3 -18       1151.15       1202.19       214.34 o
   6   3 -18       1614.03       1731.41       209.12 o
   7   3 -18       1303.16       1222.53       361.24 o
   8   3 -18        165.48        258.79       189.30 o
   9   3 -18         23.26        119.43       304.95 o
  -9   4 -18         64.09       -118.22       145.39 o
  -8   4 -18         33.89         -1.53       140.23 o
  -7   4 -18        115.40        -70.41       123.51 o
  -6   4 -18       1935.71       2090.35       344.15 o
  -5   4 -18       1380.65       1206.81       295.52 o
  -4   4 -18       1991.33       1610.42       482.64 o
  -3   4 -18        975.75       1193.18       270.46 o
  -2   4 -18       1523.57       1443.14       264.20 o
  -1   4 -18       1698.26       1714.94       147.66 o
   0   4 -18       4544.13       4342.53       233.97 o
   1   4 -18       4737.54       4702.74       257.17 o
   2   4 -18         71.90         -9.74        99.47 o
   3   4 -18       3996.73       3792.26       248.38 o
   4   4 -18       2740.17       2599.03       241.79 o
   5   4 -18        538.66        505.91       241.79 o
   6   4 -18       3970.81       4080.33       279.15 o
   7   4 -18        152.52         62.36       111.14 o
   8   4 -18        116.47        104.92       116.59 o
   9   4 -18        184.56        -51.84       287.77 o
  -9   5 -18         99.69         61.74       180.67 o
  -8   5 -18        517.28        309.83       178.88 o
  -7   5 -18        654.16        352.04       211.37 o
  -6   5 -18       1994.86       2550.34       409.04 o
  -5   5 -18       2831.73       3044.26       438.11 o
  -4   5 -18       1469.96       1527.97       310.00 o
  -3   5 -18        111.44        219.39       275.74 o
  -2   5 -18        980.46        943.16       241.44 o
  -1   5 -18       1256.92       1510.83       470.21 o
   0   5 -18        590.36        631.32       208.46 o
   1   5 -18       2523.32       2123.03       211.46 o
   2   5 -18       4430.33       4590.31       275.17 o
   3   5 -18        196.99        239.92       128.01 o
   4   5 -18        433.39        510.53       143.99 o
   5   5 -18       3572.97       3465.80       255.39 o
   6   5 -18       1306.18       1286.42       191.81 o
   7   5 -18        872.30       1023.53       166.43 o
   8   5 -18        105.19        152.50       300.50 o
  -9   6 -18        857.52        541.73       228.82 o
  -8   6 -18        242.10        177.40       157.60 o
  -7   6 -18       1213.53       1327.17       127.95 o
  -6   6 -18        292.82        -42.09       189.41 o
  -5   6 -18       2055.34       1850.03       339.07 o
  -4   6 -18       1372.62       1389.22        89.51 o
  -3   6 -18        335.69        313.27        96.98 o
  -2   6 -18       2478.24       2184.73       362.87 o
  -1   6 -18        718.38        750.73       304.88 o
   0   6 -18       2411.18       2448.93       206.49 o
   1   6 -18        939.69       1112.44       176.52 o
   2   6 -18        968.23       1120.34       194.30 o
   3   6 -18        160.25        213.59       140.05 o
   4   6 -18        809.85        614.96       159.45 o
   5   6 -18        210.98        257.29       125.32 o
   6   6 -18        139.58        133.98       111.45 o
   7   6 -18        281.74        189.39       276.57 o
   8   6 -18        493.35         45.86       299.23 o
  -9   7 -18         59.93         82.16       165.11 o
  -8   7 -18         30.88          2.25       182.52 o
  -7   7 -18        103.27         82.86       115.85 o
  -6   7 -18         37.97        171.63       101.46 o
  -5   7 -18       2975.65       3458.28       219.29 o
  -4   7 -18        916.62        818.54       395.65 o
  -3   7 -18       3040.51       2840.80       285.63 o
  -2   7 -18        995.75       1060.97       282.07 o
  -1   7 -18       2798.25       2708.66       267.14 o
   0   7 -18        966.15        912.58       167.94 o
   1   7 -18        339.35        585.39       279.64 o
   2   7 -18       1772.25       1697.54       405.30 o
   3   7 -18       1157.98       1093.25       192.86 o
   4   7 -18        680.37        780.61       245.65 o
   5   7 -18        129.91        121.51       108.84 o
   6   7 -18        108.80        206.60       138.98 o
   7   7 -18         86.32         15.78       276.45 o
  -9   8 -18        587.00       1206.77       360.95 o
  -7   8 -18       1973.01       2037.56       396.01 o
  -6   8 -18       4370.27       4349.42       360.09 o
  -5   8 -18       1627.97       1701.94       464.50 o
  -4   8 -18        772.24        814.26       275.46 o
  -3   8 -18       4846.42       4712.80       281.57 o
  -2   8 -18        772.00       1051.38       174.34 o
  -1   8 -18         86.28        116.38       117.85 o
   0   8 -18        631.03        741.81       238.52 o
   1   8 -18       2150.57       2150.01       253.48 o
   2   8 -18       1256.95       1390.98       211.73 o
   3   8 -18       3176.03       2983.07       288.58 o
   4   8 -18       1453.70       1685.24       214.49 o
   5   8 -18       1068.53       1153.08       176.56 o
   6   8 -18        741.18        345.29       292.63 o
   7   8 -18         41.07        124.69       302.71 o
  -9   9 -18         32.58         -0.75       233.60 o
  -8   9 -18        650.40        797.17       294.83 o
  -7   9 -18        877.76        806.83       170.97 o
  -6   9 -18        135.94        269.75       185.91 o
  -5   9 -18       1874.72       2549.82       228.16 o
  -4   9 -18        711.56        619.91       227.58 o
  -3   9 -18       1126.77       1519.92       610.11 o
  -2   9 -18        402.67        288.58       176.66 o
  -1   9 -18        128.32        113.73       149.89 o
   0   9 -18        458.80        509.55       156.53 o
   1   9 -18        520.94        434.73       147.23 o
   2   9 -18       1540.47       1084.32       199.09 o
   3   9 -18        586.50        733.13       229.02 o
   4   9 -18        869.86        988.77       214.48 o
   5   9 -18        331.44        541.45       340.07 o
   6   9 -18        558.85        927.82       403.72 o
  -8  10 -18        204.21        400.42       257.73 o
  -7  10 -18        459.39        402.51       167.87 o
  -6  10 -18        235.73        179.41       139.16 o
  -5  10 -18       2177.84       2189.60       250.98 o
  -4  10 -18       2857.88       3247.78       277.77 o
  -3  10 -18        497.86        351.88       149.09 o
  -2  10 -18       2745.08       3249.69       352.04 o
  -1  10 -18       4788.00       4802.51       407.45 o
   0  10 -18       1226.26       1370.85       222.30 o
   1  10 -18       2405.55       2930.16       315.33 o
   2  10 -18       1086.23        859.50       193.95 o
   3  10 -18         12.09        -31.65       129.86 o
   4  10 -18        648.09        342.04       154.52 o
   5  10 -18        457.11        299.21       303.72 o
  -8  11 -18        184.78         16.53       228.41 o
  -7  11 -18        417.14        200.21       154.35 o
  -6  11 -18        210.62        373.75       231.03 o
  -5  11 -18        790.76        756.84       262.23 o
  -4  11 -18        574.32        420.34       161.70 o
  -3  11 -18        641.28        573.18       179.61 o
  -2  11 -18        491.49        593.40       185.06 o
  -1  11 -18       1717.32       1982.68       265.32 o
   0  11 -18        245.16        162.69       145.68 o
   1  11 -18        235.71        359.89       165.67 o
   2  11 -18        526.82        532.14       186.83 o
   3  11 -18          8.42        102.64       275.24 o
   4  11 -18       1313.66       1341.82       216.91 o
  -8  12 -18       1166.54        218.33       293.61 o
  -7  12 -18       1926.96       1506.36       276.82 o
  -6  12 -18        954.49       1184.37       233.82 o
  -5  12 -18        265.83        416.26       173.20 o
  -4  12 -18        444.55        853.54       546.51 o
  -3  12 -18        735.42        757.14       264.45 o
  -2  12 -18         48.26       -113.92       113.92 o
  -1  12 -18        479.62        405.59       174.63 o
   0  12 -18        202.09        120.72       156.44 o
   1  12 -18        112.25        -22.82       140.22 o
   2  12 -18        736.84        577.12       336.98 o
   3  12 -18       2707.23       2710.75       300.67 o
  -7  13 -18         22.97         -8.27       207.31 o
  -6  13 -18         98.60        106.56       166.89 o
  -5  13 -18        237.93         35.13       155.57 o
  -4  13 -18        441.83        265.26       182.34 o
  -3  13 -18       2092.35       2429.39       408.88 o
  -2  13 -18        622.28        537.52       251.92 o
  -1  13 -18        818.50        572.77       195.08 o
   0  13 -18         19.66        -86.73       140.73 o
   1  13 -18         80.98         -7.82       158.24 o
   2  13 -18         74.54         97.58       169.44 o
  -6  14 -18         10.23        114.75       183.27 o
  -5  14 -18       1396.95       1094.13       245.98 o
  -4  14 -18       2096.87       1797.82       286.60 o
  -3  14 -18        517.49        632.19       579.64 o
  -2  14 -18       1055.91       1355.07       441.83 o
  -1  14 -18        165.51         -4.22       176.36 o
   0  14 -18         77.83        110.30       174.11 o
   1  14 -18        387.77        280.25       179.24 o
  -4  15 -18        492.13        427.71       312.76 o
  -3  15 -18        817.49        744.52       379.85 o
  -2  15 -18        911.64        667.59       457.80 o
   2 -13 -17        572.97        392.44       183.69 o
   3 -13 -17        530.57        434.80       208.24 o
   4 -13 -17       1231.80       1443.40       232.44 o
   5 -13 -17        196.69        269.96       247.54 o
   6 -13 -17       1001.72       1383.72       469.61 o
   7 -13 -17        493.29        504.41       306.00 o
   0 -12 -17        469.58        299.02       235.27 o
   1 -12 -17        287.13        401.10       167.64 o
   2 -12 -17        150.57        163.26       157.22 o
   3 -12 -17        715.70       1045.92       202.36 o
   4 -12 -17        423.97       1141.79       251.84 o
   5 -12 -17       1250.71       1426.72       204.53 o
   6 -12 -17        740.92        912.32       239.98 o
   7 -12 -17        807.95        852.35       293.42 o
   8 -12 -17        415.91        275.88       250.32 o
   9 -12 -17        558.59        821.02       330.09 o
  -1 -11 -17       1186.01        997.69       348.57 o
   0 -11 -17       1968.88       1734.54       268.47 o
   1 -11 -17        149.11        362.90       164.02 o
   2 -11 -17        409.29        240.51       145.76 o
   3 -11 -17        955.19       1253.99       206.72 o
   4 -11 -17        147.66        181.77       127.39 o
   5 -11 -17        418.15        482.56       143.44 o
   6 -11 -17        406.50        373.63       160.13 o
   7 -11 -17         86.98         -6.76       168.27 o
   8 -11 -17         89.72       -145.74       172.78 o
   9 -11 -17        706.20        723.52       340.74 o
  -2 -10 -17        730.23        805.03       185.13 o
  -1 -10 -17         74.84        424.40       150.34 o
   0 -10 -17       1585.61       2202.75       258.39 o
   1 -10 -17        547.56        551.54       161.04 o
   2 -10 -17       1062.77       1186.27       186.02 o
   3 -10 -17        309.78        474.27       146.79 o
   4 -10 -17        223.30        287.88       129.97 o
   5 -10 -17       1828.19       2040.59       210.41 o
   6 -10 -17        202.11        465.06       232.19 o
   7 -10 -17        128.61        256.19       238.16 o
   8 -10 -17         72.09          3.00       209.58 o
   9 -10 -17         33.38         62.34       223.08 o
  10 -10 -17        488.18        346.59       256.37 o
  -3  -9 -17        272.79         45.56       132.99 o
  -2  -9 -17        335.90        -12.03       145.82 o
  -1  -9 -17        162.99        173.10       131.07 o
   0  -9 -17        391.76        435.42       156.07 o
   1  -9 -17       2310.36       2451.12       324.38 o
   2  -9 -17       1488.10       1871.85       427.41 o
   3  -9 -17       3315.40       3343.29       244.34 o
   4  -9 -17       7841.80       8146.18       384.88 o
   5  -9 -17       4591.48       4665.62       454.98 o
   6  -9 -17       1509.00       1655.69       371.99 o
   7  -9 -17        586.24        770.09       270.76 o
   8  -9 -17        265.79         56.36       209.68 o
   9  -9 -17        197.49        358.42       212.65 o
  10  -9 -17        513.93       1004.44       294.74 o
  -4  -8 -17         67.06        260.66       264.41 o
  -3  -8 -17        187.15        226.65       181.80 o
  -2  -8 -17       1298.80       1264.41       336.69 o
  -1  -8 -17          5.45         89.75       115.55 o
   0  -8 -17       1873.00       2228.80       362.55 o
   1  -8 -17        108.71        309.58       139.16 o
   2  -8 -17       1237.18       1783.65       216.93 o
   3  -8 -17       2213.53       2318.89       224.35 o
   4  -8 -17        355.69        423.08       124.01 o
   5  -8 -17        456.18        477.94       102.81 o
   6  -8 -17         10.89        217.07       169.75 o
   7  -8 -17        259.47        269.06       186.38 o
   8  -8 -17        787.97        680.90       246.81 o
   9  -8 -17        235.01         78.90       208.16 o
  10  -8 -17       1629.98       2644.32       461.17 o
  11  -8 -17         84.94        -20.28       219.35 o
  -5  -7 -17        412.85        241.30       290.91 o
  -4  -7 -17       1160.22       1349.49       338.46 o
  -3  -7 -17        607.51        857.92       442.96 o
  -2  -7 -17       1859.76       1610.67       209.03 o
  -1  -7 -17       1826.03       2078.35       240.21 o
   0  -7 -17        981.54        801.91       229.68 o
   1  -7 -17         71.76         69.38       115.81 o
   2  -7 -17       4457.04       4588.17       268.80 o
   3  -7 -17        425.05        552.70       115.62 o
   4  -7 -17       1249.62        443.87       189.94 o
   5  -7 -17       1191.44       1209.33        97.71 o
   6  -7 -17        212.13        171.34       177.35 o
   7  -7 -17        449.49        239.86       192.49 o
   8  -7 -17        765.45       1448.32       320.54 o
   9  -7 -17        673.16       1087.64       293.37 o
  10  -7 -17        352.98        342.75       242.03 o
  11  -7 -17       1880.28       1935.17       390.47 o
  -6  -6 -17        195.58         23.29       299.80 o
  -5  -6 -17        266.78        297.81       386.98 o
  -4  -6 -17        244.07        338.85       195.72 o
  -3  -6 -17        182.15         -7.38       106.99 o
  -2  -6 -17         74.46         29.66       107.42 o
  -1  -6 -17        562.33        691.42       144.95 o
   0  -6 -17        358.84        213.19       214.61 o
   1  -6 -17        145.53        175.33       107.83 o
   2  -6 -17       2652.79       2328.35       191.58 o
   3  -6 -17       2049.26       2455.23       192.90 o
   4  -6 -17       1335.96       1605.82       124.31 o
   5  -6 -17       1667.42       2100.79       335.08 o
   6  -6 -17        204.52         73.65       145.04 o
   7  -6 -17        600.30        189.57       162.48 o
   8  -6 -17        993.15       1160.82       306.43 o
   9  -6 -17        135.30        142.75       202.10 o
  10  -6 -17         89.67        851.81       274.19 o
  -6  -5 -17        366.80        577.94       332.23 o
  -5  -5 -17       1282.03       1384.29       207.51 o
  -4  -5 -17        536.29        733.51       158.12 o
  -3  -5 -17       1817.81       2142.42       233.61 o
  -2  -5 -17        448.69        389.47       136.00 o
  -1  -5 -17        839.45       1075.15       305.26 o
   0  -5 -17        699.33        558.37       205.06 o
   1  -5 -17       5964.83       6156.50       310.33 o
   2  -5 -17        524.07        581.47       118.02 o
   3  -5 -17       3464.16       3174.09       181.58 o
   4  -5 -17       3277.49       3100.34       260.21 o
   5  -5 -17       1585.01       1979.93       313.93 o
   6  -5 -17        154.18        108.95       146.52 o
   7  -5 -17        645.21        735.73       224.20 o
   8  -5 -17       1269.33       1350.77       288.57 o
   9  -5 -17       2225.56       2338.63       357.09 o
  10  -5 -17        231.45        386.92       223.93 o
  11  -5 -17        118.41        -15.03       194.58 o
  -7  -4 -17        309.27        976.93       338.95 o
  -6  -4 -17       1189.57       1339.99       189.40 o
  -5  -4 -17       1484.29       1621.02       366.98 o
  -4  -4 -17        740.49        605.04       348.72 o
  -3  -4 -17       1915.50       1906.04       224.32 o
  -2  -4 -17       2145.01       2220.43       249.74 o
  -1  -4 -17        860.23        803.55       146.23 o
   0  -4 -17       1721.32       2371.36       225.31 o
   1  -4 -17       3557.91       3383.49       207.29 o
   2  -4 -17        621.34        843.12       121.85 o
   3  -4 -17       8020.03       7959.92       268.51 o
   4  -4 -17        283.65        557.74       179.67 o
   5  -4 -17        230.35        157.84       134.54 o
   6  -4 -17         80.82        -11.27       120.95 o
   7  -4 -17        485.30        412.80       198.54 o
   8  -4 -17         46.61         38.52       124.47 o
   9  -4 -17       1562.78       1842.16       421.34 o
  10  -4 -17        478.87        184.69       215.75 o
  11  -4 -17        112.22        106.97       162.65 o
  -7  -3 -17        743.05        511.45       332.49 o
  -6  -3 -17        621.73        260.43       260.57 o
  -5  -3 -17        811.50        564.78       258.83 o
  -4  -3 -17       3008.29       2544.68       275.84 o
  -3  -3 -17        413.02        361.96       129.72 o
  -2  -3 -17       3983.37       4120.69       351.47 o
  -1  -3 -17       4092.85       3842.88       238.88 o
   0  -3 -17        133.45         58.92        82.56 o
   1  -3 -17       3219.85       3181.83       196.73 o
   2  -3 -17       5782.49       5428.44       544.47 o
   3  -3 -17        516.15        593.20        59.10 o
   4  -3 -17       2084.01       2271.02       311.61 o
   5  -3 -17       1876.50       1721.67       275.01 o
   6  -3 -17         90.01        270.14       130.22 o
   7  -3 -17        637.17        877.75       182.46 o
   8  -3 -17        801.30        650.52       174.51 o
   9  -3 -17        486.01        586.05       178.85 o
  10  -3 -17        355.98        409.02       186.37 o
  11  -3 -17        346.43        112.03       161.93 o
  -7  -2 -17       1452.74       1384.52       205.81 o
  -6  -2 -17        574.32        497.07       216.93 o
  -5  -2 -17       3321.19       3248.50       299.07 o
  -4  -2 -17       2427.72       2827.84       240.44 o
  -3  -2 -17        289.87        327.67       125.12 o
  -2  -2 -17        863.52        887.95       132.25 o
  -1  -2 -17        362.75        203.24        95.76 o
   0  -2 -17        454.06        299.92       102.35 o
   1  -2 -17       6778.69       6695.76       303.76 o
   2  -2 -17       6745.72       6093.27       209.07 o
   3  -2 -17       4824.17       4479.68       151.38 o
   4  -2 -17       3328.74       3353.57       222.63 o
   5  -2 -17       3583.21       3494.61       242.45 o
   6  -2 -17        261.41        265.65       121.40 o
   7  -2 -17       3527.09       3433.61       568.61 o
   8  -2 -17       2261.13       2439.76       305.37 o
   9  -2 -17        295.46        174.34       139.44 o
  10  -2 -17        970.61        984.33       517.75 o
  11  -2 -17        287.35        178.95       168.22 o
  -8  -1 -17        277.62          8.27       254.01 o
  -7  -1 -17         17.79          2.27       119.04 o
  -6  -1 -17        353.37        385.10       153.31 o
  -5  -1 -17        263.71         54.69       121.50 o
  -4  -1 -17        688.77        760.86       103.78 o
  -3  -1 -17        929.09       1081.62       173.21 o
  -2  -1 -17       2220.45       2129.02       223.14 o
  -1  -1 -17       2629.11       2801.19       213.46 o
   0  -1 -17        203.77        236.42        96.96 o
   1  -1 -17       1857.20       1884.63       151.54 o
   2  -1 -17        203.61        269.08        61.26 o
   3  -1 -17       5026.32       4780.89       180.79 o
   4  -1 -17       3355.87       4095.89       252.54 o
   5  -1 -17         98.35        123.34       194.18 o
   6  -1 -17       1636.11       1334.99       192.93 o
   7  -1 -17        644.59        694.76       414.11 o
   8  -1 -17       2886.82       2465.59       269.34 o
   9  -1 -17        541.91        221.84       316.60 o
  10  -1 -17        137.51        173.36       141.91 o
  -8   0 -17        132.76        365.87       314.79 o
  -7   0 -17        337.94        285.73       157.25 o
  -6   0 -17        776.59        335.58       157.36 o
  -5   0 -17       3361.33       3742.74       216.27 o
  -4   0 -17       2055.89       1919.88       232.63 o
  -3   0 -17       2925.19       3274.77       255.59 o
  -2   0 -17       2871.70       3492.79       233.92 o
  -1   0 -17       1669.71       1544.67       223.30 o
   0   0 -17       4608.00       4685.06       369.18 o
   1   0 -17       3666.76       3629.93       322.27 o
   2   0 -17       8065.60       7367.38       303.92 o
   3   0 -17       7462.40       7219.69       250.07 o
   4   0 -17        336.56        422.01        69.03 o
   5   0 -17        778.60        971.12       113.95 o
   6   0 -17        115.29        197.52       102.16 o
   7   0 -17         28.84        105.68       122.14 o
   8   0 -17        224.46        263.81       140.48 o
   9   0 -17        527.60        769.19       205.29 o
  10   0 -17        139.55         69.02       272.34 o
  -8   1 -17        149.99        126.64       164.26 o
  -7   1 -17        954.20        865.75       212.02 o
  -6   1 -17       3422.49       3120.98       713.06 o
  -5   1 -17       1205.52        969.73       348.46 o
  -4   1 -17        959.24        846.03       167.10 o
  -3   1 -17       1094.59        922.38       249.07 o
  -2   1 -17        237.69        196.19       150.34 o
  -1   1 -17         79.60        183.32       142.00 o
   0   1 -17        140.50        220.19       161.57 o
   1   1 -17       3485.05       3361.75       195.06 o
   2   1 -17       1618.84       1744.07       188.61 o
   3   1 -17       1595.93       1702.72       119.04 o
   4   1 -17        489.94        578.80       112.52 o
   5   1 -17       1028.95       1312.43       142.64 o
   6   1 -17       2638.67       2930.29       284.89 o
   7   1 -17       1689.62       1769.04       357.53 o
   8   1 -17        268.69        187.53       278.41 o
   9   1 -17        486.22        337.41       148.29 o
  10   1 -17        112.03       -132.22       250.92 o
  -9   2 -17         31.02        -95.98       147.61 o
  -8   2 -17        554.20        434.59       174.70 o
  -7   2 -17       1398.68       1340.96       405.36 o
  -6   2 -17       1634.39       1548.06       159.89 o
  -5   2 -17      10022.87       9861.41       666.52 o
  -4   2 -17       6625.10       7516.31       536.80 o
  -3   2 -17        465.05        881.52       218.89 o
  -2   2 -17       1138.90       1340.63       257.15 o
  -1   2 -17       2314.81       2347.54       327.28 o
   0   2 -17        219.45        188.27        80.22 o
   1   2 -17       3862.28       3728.96       282.43 o
   2   2 -17       7363.14       7133.13       329.11 o
   3   2 -17         78.21         84.72        88.89 o
   4   2 -17       2365.34       2170.65       210.76 o
   5   2 -17       2860.81       2774.67       227.00 o
   6   2 -17       5431.17       4473.75       383.37 o
   7   2 -17       3105.13       3308.64       256.07 o
   8   2 -17        821.24        889.82       312.67 o
   9   2 -17         50.31        -40.16       113.96 o
  10   2 -17        190.00        -16.53       314.82 o
  -9   3 -17        489.21        265.74       174.01 o
  -8   3 -17       1134.74        489.95       265.00 o
  -7   3 -17        230.08         39.21        90.75 o
  -6   3 -17       3755.99       4096.07       644.83 o
  -5   3 -17        919.51        758.94       248.49 o
  -4   3 -17       1230.31       1370.38       271.39 o
  -3   3 -17        908.61        807.47       223.73 o
  -2   3 -17       1416.18        967.60       230.97 o
  -1   3 -17       4418.52       3931.09       262.57 o
   0   3 -17       2953.14       2624.45       174.39 o
   1   3 -17      14635.21      15146.27       565.88 o
   2   3 -17       4837.24       4295.16       246.53 o
   3   3 -17       2610.42       2587.47       227.92 o
   4   3 -17       3959.86       3686.04       240.56 o
   5   3 -17        431.20        195.17       120.87 o
   6   3 -17        178.85         78.52       105.49 o
   7   3 -17        102.01         44.54        99.87 o
   8   3 -17         28.39         56.22       145.34 o
   9   3 -17        140.16        220.13       321.55 o
  -9   4 -17        121.39         18.12       144.18 o
  -8   4 -17         29.76        189.04       248.96 o
  -7   4 -17        168.67         87.32        82.82 o
  -6   4 -17       1652.79       2068.72       350.73 o
  -5   4 -17        473.96        210.58       175.98 o
  -4   4 -17       1735.85       1391.31       280.86 o
  -3   4 -17        851.93        568.55       261.34 o
  -2   4 -17         74.50         76.63       135.98 o
  -1   4 -17       8110.12       8109.00       332.93 o
   0   4 -17      19759.52      18713.59       673.27 o
   1   4 -17       2510.26       2655.02       182.13 o
   2   4 -17       4756.72       4211.46       249.97 o
   3   4 -17       4283.61       4081.48       247.62 o
   4   4 -17       1841.80       1577.78       192.16 o
   5   4 -17       1695.52       1711.92       253.17 o
   6   4 -17       1540.97       1931.65       215.57 o
   7   4 -17        350.67        226.21       117.03 o
   8   4 -17        115.33         62.18       109.57 o
   9   4 -17        382.03        556.16       402.07 o
  -9   5 -17        227.43         89.79       151.03 o
  -8   5 -17        965.69        902.00       339.43 o
  -7   5 -17        834.92       1032.37       374.37 o
  -6   5 -17       8983.90      10208.88       718.99 o
  -5   5 -17       1323.35       1006.28       243.48 o
  -4   5 -17       1115.16       1731.55       485.22 o
  -3   5 -17          0.51         -3.98        40.21 o
  -2   5 -17        940.45        775.49       198.53 o
  -1   5 -17        355.22        203.87       101.52 o
   0   5 -17        277.73        312.00       163.14 o
   1   5 -17       1016.80       1327.54       172.85 o
   2   5 -17       2313.03       2472.51       234.22 o
   3   5 -17       1202.29       1176.64       179.28 o
   4   5 -17         25.59        -29.73       101.22 o
   5   5 -17       2419.75       2364.07       230.92 o
   6   5 -17       2263.89       1965.70       225.78 o
   7   5 -17        286.73        258.35       118.71 o
   8   5 -17        927.70        406.31       315.33 o
   9   5 -17        295.83       -261.53       261.53 o
  -9   6 -17        425.97        360.40       177.01 o
  -8   6 -17        315.50        406.10       168.58 o
  -7   6 -17       2401.74       2778.94       203.82 o
  -6   6 -17        212.78        309.10       106.49 o
  -5   6 -17       4031.47       3929.08       220.54 o
  -4   6 -17        769.10        783.64       124.35 o
  -3   6 -17       1258.95       1538.42       178.07 o
  -2   6 -17       4035.27       4057.09       258.63 o
  -1   6 -17       5584.63       5077.54       624.39 o
   0   6 -17       2217.65       2368.48       228.88 o
   1   6 -17       2711.64       2797.98       228.25 o
   2   6 -17       4803.77       5005.36       288.39 o
   3   6 -17        181.09        116.70       120.43 o
   4   6 -17        753.15        936.82       202.79 o
   5   6 -17        274.20        174.70       118.63 o
   6   6 -17        773.38        847.09       141.33 o
   7   6 -17        830.06        323.55       306.25 o
   8   6 -17         82.33        -35.31       239.63 o
  -9   7 -17        221.73        -29.31       220.92 o
  -8   7 -17       1325.28       1269.35       185.14 o
  -7   7 -17       1225.43       1264.43       295.99 o
  -6   7 -17       1199.62       1650.42       393.58 o
  -5   7 -17       2053.95       1916.71       169.27 o
  -4   7 -17       2473.70       2726.24       200.48 o
  -3   7 -17        526.64        779.29       137.10 o
  -2   7 -17       2079.31       2491.83       300.07 o
  -1   7 -17       2792.54       3058.70       231.05 o
   0   7 -17       1582.26       1989.85       240.72 o
   1   7 -17        815.68       1094.22       240.52 o
   2   7 -17       2133.87       2418.60       259.92 o
   3   7 -17       5622.78       5620.18       332.37 o
   4   7 -17       2825.31       2697.14       265.28 o
   5   7 -17        684.83        625.47       144.30 o
   6   7 -17        112.03        188.36       113.15 o
   7   7 -17        201.18         82.65       267.50 o
  -9   8 -17        480.46        568.30       294.71 o
  -8   8 -17        595.12        461.77       163.01 o
  -7   8 -17       1051.58       1309.76       182.93 o
  -6   8 -17        548.27        487.78       147.80 o
  -5   8 -17       2598.54       2572.13       284.90 o
  -4   8 -17        427.73        348.41       278.56 o
  -3   8 -17         18.62        122.47       111.44 o
  -2   8 -17        199.46        316.62       188.22 o
  -1   8 -17        362.46        318.79       184.21 o
   0   8 -17        656.48        632.99       157.95 o
   1   8 -17        364.85        420.77       148.63 o
   2   8 -17       1034.26       1171.60       232.32 o
   3   8 -17        816.23        678.09       165.91 o
   4   8 -17        710.41       1094.55       184.24 o
   5   8 -17        635.12        461.47       297.45 o
   6   8 -17        284.26         59.37       249.51 o
   7   8 -17        101.21         97.66       321.53 o
  -9   9 -17        165.12        147.26       273.48 o
  -8   9 -17        118.20        -61.85       119.17 o
  -7   9 -17       2831.69       3189.19       449.70 o
  -6   9 -17       4063.62       4133.84       285.66 o
  -5   9 -17        293.79        314.07       135.48 o
  -4   9 -17       4682.31       4718.14       311.94 o
  -3   9 -17       2143.86       2240.18       247.85 o
  -2   9 -17       2163.73       2623.26       267.25 o
  -1   9 -17       1658.28       2051.66       344.40 o
   0   9 -17        613.48        482.43       155.41 o
   1   9 -17        106.50        229.40       139.16 o
   2   9 -17       1592.07       1961.76       259.78 o
   3   9 -17       1249.96       1301.79       474.20 o
   4   9 -17         75.14        174.95       131.93 o
   5   9 -17       1647.70       2279.18       232.06 o
   6   9 -17        730.58        600.19       376.79 o
  -9  10 -17         91.97         47.33       226.12 o
  -8  10 -17         14.87         75.93       163.90 o
  -7  10 -17        205.43        214.44       171.69 o
  -6  10 -17        239.91        401.79       163.73 o
  -5  10 -17       1256.33       1655.16       363.50 o
  -4  10 -17        637.47       1031.74       192.91 o
  -3  10 -17       1477.30       1246.42       261.95 o
  -2  10 -17        366.17        236.68       138.15 o
  -1  10 -17       3632.98       2885.63       302.83 o
   0  10 -17       1005.23       1112.17       200.96 o
   1  10 -17         96.93        313.34       151.93 o
   2  10 -17       1760.05       1683.13       365.02 o
   3  10 -17        960.91       1268.03       207.53 o
   4  10 -17        427.16        433.97       162.02 o
   5  10 -17        670.05        386.52       317.40 o
  -8  11 -17        777.52        703.19       210.85 o
  -7  11 -17        877.14        766.81       198.98 o
  -6  11 -17        846.08        723.84       247.58 o
  -5  11 -17        793.35        951.07       222.32 o
  -4  11 -17         56.94        -94.57       117.09 o
  -3  11 -17        489.59        508.24       221.42 o
  -2  11 -17       2204.63       2065.04       266.19 o
  -1  11 -17         58.98        104.09       141.54 o
   0  11 -17        477.75        260.31       159.59 o
   1  11 -17        286.68        389.04       385.15 o
   2  11 -17        491.17        133.09       271.44 o
   3  11 -17       2954.86       2631.01       407.41 o
   4  11 -17       1612.94       1801.45       243.79 o
   5  11 -17        736.85        248.98       321.19 o
  -8  12 -17        696.23        619.23       207.55 o
  -7  12 -17        415.07        323.81       198.04 o
  -6  12 -17        523.88        732.28       280.85 o
  -5  12 -17       1479.33       2072.13       337.61 o
  -4  12 -17        413.08        296.20       167.09 o
  -3  12 -17        875.08        629.44       185.38 o
  -2  12 -17        297.96        177.66       164.22 o
  -1  12 -17        219.57        110.67       211.54 o
   0  12 -17        327.47        279.02       167.58 o
   1  12 -17         35.52        -96.86       122.00 o
   2  12 -17        286.46        350.65       313.73 o
   3  12 -17        178.65        453.74       307.30 o
   4  12 -17        874.47        354.38       362.66 o
  -7  13 -17       1365.31       1445.69       268.31 o
  -6  13 -17       1190.86       1339.90       256.17 o
  -5  13 -17        221.05        150.92       154.33 o
  -4  13 -17       2917.31       2602.75       308.20 o
  -3  13 -17       1302.83       1841.08       273.49 o
  -2  13 -17       2635.33       2986.05       332.55 o
  -1  13 -17        644.03        513.23       339.18 o
   0  13 -17         33.40        108.47       151.30 o
   1  13 -17        127.75         -2.65       143.77 o
   2  13 -17        154.43         52.31       163.07 o
  -6  14 -17          6.59          9.59       168.09 o
  -5  14 -17       1026.31        673.17       212.20 o
  -4  14 -17        726.02        604.02       208.42 o
  -3  14 -17        654.51        579.00       313.60 o
  -2  14 -17         34.87       -135.20       185.53 o
  -1  14 -17        182.03        131.43       178.94 o
   0  14 -17         70.13         17.32       151.64 o
   1  14 -17        609.21        572.15       291.74 o
  -5  15 -17        259.14         79.42       189.32 o
  -4  15 -17        392.53       -184.16       216.48 o
  -3  15 -17        443.91        363.93       212.80 o
  -2  15 -17         51.47        -19.73       159.87 o
  -1  15 -17         12.89         -0.64       154.28 o
   4 -14 -16        605.84        323.99       236.47 o
   5 -14 -16        309.59        421.43       178.99 o
   6 -14 -16        248.48        216.01       159.38 o
   1 -13 -16       1306.55       1185.39       649.11 o
   2 -13 -16        104.68         86.00       153.18 o
   3 -13 -16        569.49        234.36       166.58 o
   4 -13 -16        196.02        279.90       258.06 o
   5 -13 -16        715.73        739.15       182.39 o
   6 -13 -16       1272.73       1490.52       216.01 o
   7 -13 -16        156.39         72.13       243.43 o
   8 -13 -16         86.82         79.63       237.38 o
   0 -12 -16        651.46        858.79       358.33 o
   1 -12 -16        561.45        534.55       185.82 o
   2 -12 -16        111.41        218.54       143.53 o
   3 -12 -16        260.66        258.35       148.92 o
   4 -12 -16        388.74        448.39       145.99 o
   5 -12 -16       1047.20       1355.29       324.80 o
   6 -12 -16       1383.28       1790.49       214.96 o
   7 -12 -16        462.39        545.68       176.38 o
   8 -12 -16         54.82        -38.31       183.28 o
   9 -12 -16       1098.48       1441.38       392.86 o
  -2 -11 -16        784.11        656.33       171.56 o
  -1 -11 -16        277.98        738.16       181.71 o
   0 -11 -16        261.67        226.87       148.92 o
   1 -11 -16        684.31        727.15       248.99 o
   2 -11 -16        641.21        552.77       171.38 o
   3 -11 -16        427.58        266.98       140.77 o
   4 -11 -16         46.93         -1.84       110.98 o
   5 -11 -16        457.31        657.47       150.83 o
   6 -11 -16         19.05       -125.06       163.74 o
   7 -11 -16        108.05        534.07       262.94 o
   8 -11 -16        369.96        558.42       277.37 o
   9 -11 -16         34.74         24.04       229.84 o
  10 -11 -16        635.90        397.75       258.70 o
  -3 -10 -16        255.47         72.89       278.79 o
  -2 -10 -16        465.69        465.72       166.43 o
  -1 -10 -16       4437.34       4157.89       466.01 o
   0 -10 -16       2513.09       2935.17       418.41 o
   1 -10 -16        755.31        470.78       230.95 o
   2 -10 -16       2692.81       2403.18       263.49 o
   3 -10 -16        449.41        745.05       166.56 o
   4 -10 -16       1678.73       1726.15       210.22 o
   5 -10 -16        973.53       1401.22       185.22 o
   6 -10 -16        210.27         88.75       126.99 o
   7 -10 -16        182.87        158.09        87.77 o
   8 -10 -16        879.93       1197.16       326.61 o
   9 -10 -16        356.54        599.74       265.33 o
  10 -10 -16        553.85        375.21       284.98 o
  -4  -9 -16          8.61         83.37       260.63 o
  -3  -9 -16         22.54        124.00       138.19 o
  -2  -9 -16        376.93        343.72       322.44 o
  -1  -9 -16        194.37        106.92       123.31 o
   0  -9 -16        692.85        761.65       175.38 o
   1  -9 -16       3764.65       3327.32       433.24 o
   2  -9 -16        336.90        399.70       136.25 o
   3  -9 -16       1102.19       1351.33       186.52 o
   4  -9 -16        174.01        276.27       110.25 o
   5  -9 -16       2570.03       2518.47       227.56 o
   6  -9 -16        357.29        353.25       109.72 o
   7  -9 -16        395.18        399.12       233.81 o
   8  -9 -16        467.62        976.62       302.26 o
   9  -9 -16         36.93        130.70       175.01 o
  10  -9 -16       1532.87       1923.45       384.21 o
  -4  -8 -16        511.50        364.66       257.90 o
  -3  -8 -16       2369.43       2643.04       325.42 o
  -2  -8 -16       1856.32       1915.65       224.02 o
  -1  -8 -16       2024.49       2882.92       285.96 o
   0  -8 -16       2908.75       3739.17       376.83 o
   1  -8 -16       3326.21       3288.16       350.41 o
   2  -8 -16        513.51        372.75       128.79 o
   3  -8 -16       1200.89       1163.39       164.44 o
   4  -8 -16       1662.72       1850.04       250.46 o
   5  -8 -16        898.22       1128.27       133.04 o
   6  -8 -16       1585.98       1179.38       276.03 o
   7  -8 -16        646.31        511.48       231.70 o
   8  -8 -16        821.12        658.40       256.62 o
   9  -8 -16       3141.40       3364.84       506.70 o
  10  -8 -16       1682.30       2546.03       409.23 o
  11  -8 -16        305.68        386.22       260.78 o
  -5  -7 -16         49.36       -178.77       220.84 o
  -4  -7 -16        467.94       1054.01       318.03 o
  -3  -7 -16       1663.77       1823.70       236.34 o
  -2  -7 -16       2008.81       2025.70       234.08 o
  -1  -7 -16        547.00        466.98       137.31 o
   0  -7 -16       1276.93       1825.64       375.68 o
   1  -7 -16         47.01        -54.28        87.09 o
   2  -7 -16       1822.11       2283.09       292.97 o
   3  -7 -16       5405.13       5296.42       274.22 o
   4  -7 -16        523.65        653.60       111.06 o
   5  -7 -16        379.56        377.79       205.98 o
   6  -7 -16         52.64        -29.30       127.70 o
   7  -7 -16       1388.22       1274.45       287.94 o
   8  -7 -16       1088.08       1435.19       311.77 o
   9  -7 -16        583.91       1194.15       305.34 o
  10  -7 -16        552.86        215.82       199.27 o
  11  -7 -16         49.30       -119.43       147.98 o
  -6  -6 -16        382.23        561.41       317.20 o
  -5  -6 -16        316.52        278.65       285.57 o
  -4  -6 -16        229.81        290.89       128.52 o
  -3  -6 -16         42.65         -4.87        98.30 o
  -2  -6 -16         64.25          1.15       105.31 o
  -1  -6 -16        641.30        902.07       203.90 o
   0  -6 -16        743.61        698.56       142.29 o
   1  -6 -16       4470.63       4862.93       270.08 o
   2  -6 -16       4788.85       4757.28       255.88 o
   3  -6 -16       4982.37       4798.42       275.30 o
   4  -6 -16       6286.55       6677.87       352.11 o
   5  -6 -16        349.16        257.13       165.41 o
   6  -6 -16        103.66        143.50       149.51 o
   7  -6 -16        951.97       1212.88       273.33 o
   8  -6 -16          0.33         57.08       150.97 o
   9  -6 -16        561.13        637.67       228.62 o
  10  -6 -16        635.57        708.42       270.76 o
  11  -6 -16        827.42        911.78       269.34 o
  -6  -5 -16        298.08        490.68       335.19 o
  -5  -5 -16       1629.43       1251.96       208.06 o
  -4  -5 -16       4429.38       4327.63       604.89 o
  -3  -5 -16       2843.96       2750.04       236.39 o
  -2  -5 -16       1589.25       1803.82       207.10 o
  -1  -5 -16        772.88       1174.72       169.66 o
   0  -5 -16        904.83        942.73       151.69 o
   1  -5 -16       3293.68       3323.00       213.83 o
   2  -5 -16       1452.44       1351.53       242.26 o
   3  -5 -16        255.35        289.63       157.45 o
   4  -5 -16        535.20        567.85        93.29 o
   5  -5 -16       1031.22        779.00       234.33 o
   6  -5 -16        301.32        276.64       172.15 o
   7  -5 -16       1300.98       1935.32       316.56 o
   8  -5 -16       2992.05       2923.69       414.61 o
   9  -5 -16       2023.67       2015.43       343.36 o
  10  -5 -16       1936.16       2577.13       412.51 o
  11  -5 -16         19.79         32.30       191.53 o
  -7  -4 -16         53.18         92.39       262.90 o
  -6  -4 -16       2993.62       3513.21       656.50 o
  -5  -4 -16       1628.64       1688.79       349.45 o
  -4  -4 -16       4462.01       4154.69       291.39 o
  -3  -4 -16       4823.67       5529.33       309.92 o
  -2  -4 -16        157.28        154.21        98.79 o
  -1  -4 -16        665.36        493.04       160.65 o
   0  -4 -16       3348.78       3417.19       215.83 o
   1  -4 -16       1663.24       1727.78       173.49 o
   2  -4 -16       2480.48       2896.76       175.80 o
   3  -4 -16        558.87        867.88       101.03 o
   4  -4 -16       1339.27       1431.07       249.73 o
   5  -4 -16       1212.40       1199.41       247.30 o
   6  -4 -16         87.10         39.07       143.49 o
   7  -4 -16        104.05        202.12       132.15 o
   8  -4 -16         43.90         40.84       124.17 o
   9  -4 -16       2072.42       1980.61       469.42 o
  10  -4 -16          4.83         20.10       219.32 o
  11  -4 -16        232.63        204.50       166.18 o
  -7  -3 -16        861.36       1623.62       433.33 o
  -6  -3 -16       1387.34       1425.34       241.85 o
  -5  -3 -16        136.94        216.33       132.23 o
  -4  -3 -16       1196.84       1285.99       189.53 o
  -3  -3 -16        507.41        318.60       127.59 o
  -2  -3 -16        311.23        231.74       196.56 o
  -1  -3 -16        561.46        861.79       138.46 o
   0  -3 -16       2451.45       2744.82       240.89 o
   1  -3 -16       5649.29       4911.73       293.23 o
   2  -3 -16       7336.91       7188.50       238.58 o
   3  -3 -16      13314.38      12894.81       521.72 o
   4  -3 -16         52.44        -51.08       101.41 o
   5  -3 -16       2599.11       2658.98       244.90 o
   6  -3 -16       1186.25       1615.89       269.84 o
   7  -3 -16       1322.99       1402.97       211.55 o
   8  -3 -16       1976.84       2471.13       274.83 o
   9  -3 -16       1385.61       1258.37       226.81 o
  10  -3 -16        222.58        194.78       250.19 o
  11  -3 -16        253.37        385.60       188.90 o
  -8  -2 -16        217.68         10.52       250.22 o
  -7  -2 -16        291.65        126.23       153.32 o
  -6  -2 -16        819.43        579.55       306.99 o
  -5  -2 -16       1060.97        913.18       222.12 o
  -4  -2 -16         98.22        250.55       113.96 o
  -3  -2 -16        134.30        175.73       110.98 o
  -2  -2 -16        908.58        971.07       134.25 o
  -1  -2 -16       2767.28       3008.43       205.11 o
   0  -2 -16         85.73        149.37        86.64 o
   1  -2 -16       2680.66       2687.01       169.20 o
   2  -2 -16       3697.53       3104.11       149.86 o
   3  -2 -16       3658.68       3270.44       115.48 o
   4  -2 -16       2578.50       2828.54       244.09 o
   5  -2 -16        209.86        201.17       117.25 o
   6  -2 -16        487.41        603.17       183.53 o
   7  -2 -16       1592.36       1893.61       235.39 o
   8  -2 -16        401.52        630.51       168.41 o
   9  -2 -16       1016.09       1108.86       208.00 o
  10  -2 -16        337.71        568.28       363.37 o
  11  -2 -16        597.69        522.74       191.42 o
  -8  -1 -16        247.84        114.22       263.76 o
  -7  -1 -16       1170.39        823.95       169.73 o
  -6  -1 -16          2.77         37.28       117.53 o
  -5  -1 -16       2968.85       2834.91       275.32 o
  -4  -1 -16       1863.17       1704.63       129.57 o
  -3  -1 -16       1769.15       1898.81       138.84 o
  -2  -1 -16        909.14        901.41       113.19 o
  -1  -1 -16       1991.11       2393.02       193.30 o
   0  -1 -16       3437.64       2996.80       189.28 o
   1  -1 -16       5031.43       4445.30       224.42 o
   2  -1 -16       1564.74       1638.89       159.52 o
   3  -1 -16       2230.83       2044.65       109.03 o
   4  -1 -16       1697.75       1783.15       193.11 o
   5  -1 -16        992.76        932.77       181.60 o
   6  -1 -16        322.59        492.35       168.40 o
   7  -1 -16        478.64        795.72       168.48 o
   8  -1 -16       2143.51       2486.25       548.52 o
   9  -1 -16       1236.27       1374.56       229.32 o
  10  -1 -16       1905.04       2055.77       353.67 o
  11  -1 -16        191.29       -123.98       269.74 o
  -8   0 -16        267.09        159.85       151.43 o
  -7   0 -16        185.83         76.74       125.12 o
  -6   0 -16        581.63        371.53       169.20 o
  -5   0 -16        708.81        837.18       119.98 o
  -4   0 -16        706.15        723.66       107.25 o
  -3   0 -16       1226.65       1350.52       318.18 o
  -2   0 -16       1060.97       1006.94       153.79 o
  -1   0 -16        427.99        456.32       111.15 o
   0   0 -16        437.35        520.60       182.09 o
   1   0 -16       5466.88       5067.89       375.58 o
   2   0 -16       4758.22       4978.39       270.19 o
   3   0 -16       1561.64       2084.38       195.16 o
   4   0 -16       1581.29       1505.23       118.02 o
   5   0 -16       1551.70       2117.90       220.33 o
   6   0 -16        865.54        975.80       110.40 o
   7   0 -16        291.30         70.78       114.11 o
   8   0 -16       1152.46       1331.94       201.35 o
   9   0 -16        816.14        853.18       188.46 o
  10   0 -16        249.43        185.23       141.22 o
  -9   1 -16       1840.15       2051.39       270.24 o
  -8   1 -16        154.09         -1.50       211.87 o
  -7   1 -16       3325.17       3670.12       561.97 o
  -6   1 -16       6069.48       6069.77       582.93 o
  -5   1 -16        804.02        835.95       172.89 o
  -4   1 -16       1283.17       1636.81       280.49 o
  -3   1 -16        100.34        109.25        95.42 o
  -2   1 -16        108.13         32.31       142.76 o
  -1   1 -16        695.09        989.55       225.19 o
   0   1 -16       4842.61       3723.30       332.46 o
   1   1 -16       8657.23       8738.07       356.96 o
   2   1 -16       6632.30       6214.11       505.72 o
   3   1 -16       5670.09       5999.14       221.70 o
   4   1 -16        405.08        474.58        93.75 o
   5   1 -16        676.65        805.88       174.25 o
   6   1 -16       4159.90       4045.79       498.18 o
   7   1 -16       4783.72       4586.27       284.97 o
   8   1 -16       1192.01       1146.35       183.91 o
   9   1 -16         76.35         97.69       173.15 o
  10   1 -16        116.15        -35.31       322.29 o
  -9   2 -16          1.73        100.75       158.95 o
  -8   2 -16        387.16        308.48       173.20 o
  -7   2 -16       1026.35       1286.25       226.79 o
  -6   2 -16       4486.79       4762.80       222.46 o
  -5   2 -16       1143.12       1127.57       352.60 o
  -4   2 -16       1724.29       1712.40       281.65 o
  -3   2 -16       1155.35       1375.95       247.32 o
  -2   2 -16        118.78        -66.12       100.69 o
  -1   2 -16       2163.18       2579.81       332.54 o
   0   2 -16       3196.63       3129.97       173.37 o
   1   2 -16       2263.38       1938.89       177.55 o
   2   2 -16       8051.32       7756.40       516.18 o
   3   2 -16        821.73        520.94       121.57 o
   4   2 -16        789.35        747.75       139.32 o
   5   2 -16        698.09        687.53       142.59 o
   6   2 -16       6016.56       5498.54       302.14 o
   7   2 -16       1154.96       1245.79       469.64 o
   8   2 -16       1467.71       1435.39       196.62 o
   9   2 -16        204.91        167.19       123.53 o
  10   2 -16        148.02         45.08       315.55 o
  -9   3 -16        507.36        174.27       172.97 o
  -8   3 -16       1229.32       1234.33       158.26 o
  -7   3 -16        313.11        245.15       100.34 o
  -6   3 -16       3216.44       2631.59       211.65 o
  -5   3 -16       6593.01       6985.70       524.80 o
  -4   3 -16        899.29       1427.14       283.95 o
  -3   3 -16       2590.40       2808.49       367.48 o
  -2   3 -16       1983.97       1857.20       298.84 o
  -1   3 -16       4290.96       4344.21       198.63 o
   0   3 -16      20821.26      21460.69       829.87 o
   1   3 -16      17675.09      16140.45       593.20 o
   2   3 -16         59.55         81.63        86.37 o
   3   3 -16        719.96        681.23       132.26 o
   4   3 -16       5193.25       4299.21       267.22 o
   5   3 -16       1254.72       1422.33       196.38 o
   6   3 -16        146.70        252.32       138.97 o
   7   3 -16        328.23        510.90       129.00 o
   8   3 -16         56.82        159.52       109.57 o
   9   3 -16        248.99        441.79       375.66 o
  -9   4 -16        363.54        325.33       283.33 o
  -8   4 -16       1298.51       1133.79       167.67 o
  -7   4 -16        347.91        357.42       107.98 o
  -6   4 -16       5082.66       5789.61       347.40 o
  -5   4 -16       2389.79       2426.44       354.66 o
  -4   4 -16        406.60        300.06       169.21 o
  -3   4 -16        794.81        918.69       213.88 o
  -2   4 -16        891.57        828.30       299.47 o
  -1   4 -16       2719.89       2262.67       152.55 o
   0   4 -16       3927.57       3677.74       431.42 o
   1   4 -16       2822.12       2988.01       483.78 o
   2   4 -16         71.48         57.10        98.11 o
   3   4 -16       3518.08       3369.68       219.42 o
   4   4 -16       1474.47       1338.87       179.00 o
   5   4 -16       2714.53       2593.14       241.77 o
   6   4 -16       4397.65       4469.48       480.79 o
   7   4 -16        776.23        485.25       130.53 o
   8   4 -16         33.66        485.15       320.73 o
   9   4 -16        215.15        513.89       332.12 o
  -9   5 -16        196.09        256.27       174.01 o
  -8   5 -16       1172.28       1472.48       171.37 o
  -7   5 -16       5452.87       5432.55       279.37 o
  -6   5 -16       2931.76       2876.97       179.51 o
  -5   5 -16         25.73         94.25        53.20 o
  -4   5 -16       1037.68       1150.39       117.02 o
  -3   5 -16         30.54         60.65        45.75 o
  -2   5 -16       1414.39       1435.83       143.21 o
  -1   5 -16        150.59        166.81        81.55 o
   0   5 -16       1229.24       1708.59       264.80 o
   1   5 -16        190.84        315.16       111.31 o
   2   5 -16       4596.17       4438.96       256.67 o
   3   5 -16        567.93        540.69       142.24 o
   4   5 -16       4175.18       4151.67       257.65 o
   5   5 -16       6371.34       6381.14       328.65 o
   6   5 -16       1143.49        945.88       150.76 o
   7   5 -16        199.41        105.20       273.52 o
   8   5 -16       1123.63       1483.05       442.63 o
   9   5 -16        151.98       -102.93       272.72 o
  -9   6 -16        142.73         96.43       168.24 o
  -8   6 -16          2.04         24.15       115.98 o
  -7   6 -16       1013.27       1226.41       258.97 o
  -6   6 -16        192.32        199.92        99.20 o
  -5   6 -16       1004.16       1026.97       116.51 o
  -4   6 -16        548.25        731.21        89.66 o
  -3   6 -16       1223.04       1513.24       209.99 o
  -2   6 -16       6584.97       7483.76       373.30 o
  -1   6 -16       5755.21       6276.43       476.94 o
   0   6 -16       1151.81       1409.21       363.77 o
   1   6 -16       1726.62       1907.91       257.54 o
   2   6 -16       2507.22       2592.97       243.04 o
   3   6 -16        232.38        231.84       123.42 o
   4   6 -16       4970.22       4478.53       277.42 o
   5   6 -16        468.59        382.71       119.33 o
   6   6 -16         16.18         17.55       138.95 o
   7   6 -16        525.74        393.20       297.77 o
   8   6 -16        833.92        317.51       339.32 o
  -9   7 -16        562.70        686.08       458.63 o
  -8   7 -16        274.82        184.37       135.37 o
  -7   7 -16        759.75        699.48       161.60 o
  -6   7 -16        791.27        943.80       348.04 o
  -5   7 -16       3685.86       3826.66       727.87 o
  -4   7 -16        325.64        146.60        95.68 o
  -3   7 -16       4253.71       4189.11       272.39 o
  -2   7 -16        842.32       1186.31       408.88 o
  -1   7 -16       1462.00       1350.65       176.27 o
   0   7 -16        308.14        171.42       110.89 o
   1   7 -16       1474.08       1537.37       194.46 o
   2   7 -16        337.32        408.46       166.49 o
   3   7 -16        996.92       1218.64       185.83 o
   4   7 -16        737.78        714.08       157.90 o
   5   7 -16        990.80       1118.68       460.35 o
   6   7 -16         68.35        -99.91       240.38 o
   7   7 -16          4.03       -173.50       173.50 o
   8   7 -16         18.36        -42.81       268.14 o
  -9   8 -16       2398.80       2586.68       481.53 o
  -8   8 -16       2951.70       3495.09       372.29 o
  -7   8 -16       1751.80       2162.36       196.84 o
  -6   8 -16       3415.76       3586.69       287.05 o
  -5   8 -16       1836.76       1523.95       362.24 o
  -4   8 -16        356.47        236.29       118.43 o
  -3   8 -16       1846.92       2649.93       223.12 o
  -2   8 -16        789.78        810.16       216.07 o
  -1   8 -16         56.94        -89.16        89.16 o
   0   8 -16        821.69        833.92       171.66 o
   1   8 -16       3303.54       3604.25       284.43 o
   2   8 -16        223.53        224.87       130.90 o
   3   8 -16       2906.60       2868.54       278.89 o
   4   8 -16       2810.31       2772.28       415.15 o
   5   8 -16        762.64        601.85       304.31 o
   6   8 -16        168.88         96.17       253.96 o
   7   8 -16        528.00        624.75       357.15 o
  -9   9 -16         71.74        151.74       247.89 o
  -8   9 -16        149.00        200.60       181.82 o
  -7   9 -16       1530.98       1622.06       204.72 o
  -6   9 -16       1584.38       1753.11       214.62 o
  -5   9 -16        614.97        418.56       146.23 o
  -4   9 -16       1132.53        831.68       169.50 o
  -3   9 -16        700.07        785.72       165.32 o
  -2   9 -16       2155.84       2270.94       683.77 o
  -1   9 -16        117.75         15.48       128.48 o
   0   9 -16       1553.21       1667.38       224.08 o
   1   9 -16        707.66        453.20       234.74 o
   2   9 -16       1486.84       1239.96       203.60 o
   3   9 -16       3186.95       2928.02       643.71 o
   4   9 -16        120.16        141.59       127.86 o
   5   9 -16        713.71        308.73       127.21 o
   6   9 -16          9.68        371.04       280.91 o
  -9  10 -16        155.60        -71.37       194.59 o
  -8  10 -16        121.09        132.91       147.66 o
  -7  10 -16        389.68        290.07       158.93 o
  -6  10 -16        470.41        332.41       155.00 o
  -5  10 -16       1185.75        945.88       521.95 o
  -4  10 -16       1856.53       2540.08       275.94 o
  -3  10 -16        243.21        134.68       129.47 o
  -2  10 -16       3747.30       3597.93       296.04 o
  -1  10 -16       4398.18       4415.18       304.83 o
   0  10 -16        499.89        849.14       183.71 o
   1  10 -16       2606.02       2801.14       320.11 o
   2  10 -16       2803.41       2934.65       295.46 o
   3  10 -16        501.40        544.39       162.32 o
   4  10 -16       1134.88       1006.73       319.60 o
   5  10 -16        256.83        168.33       270.53 o
   6  10 -16         20.61       -170.50       170.50 o
  -9  11 -16        688.92        196.30       279.04 o
  -8  11 -16        472.20        513.42       292.46 o
  -7  11 -16        986.38       1159.12       276.21 o
  -6  11 -16         48.16         47.70       124.94 o
  -5  11 -16       1265.80        997.42       199.91 o
  -4  11 -16       1207.49       1446.95       326.52 o
  -3  11 -16        341.43        447.27       165.89 o
  -2  11 -16         81.71        159.34       146.79 o
  -1  11 -16        339.93        172.39       141.18 o
   0  11 -16       1035.64        996.16       191.14 o
   1  11 -16        204.27        143.07       148.81 o
   2  11 -16        523.69        -82.72       229.35 o
   3  11 -16        334.67        210.91       152.88 o
   4  11 -16        553.25        259.54       210.67 o
   5  11 -16        493.31         81.20       280.43 o
  -8  12 -16        937.79        681.92       414.95 o
  -7  12 -16        667.84       1125.82       223.78 o
  -6  12 -16       2120.60       3308.56       301.13 o
  -5  12 -16       1018.19       1231.46       233.95 o
  -4  12 -16       1248.32       1195.42       219.25 o
  -3  12 -16       1110.49       1218.46       226.04 o
  -2  12 -16        166.88        170.51       141.53 o
  -1  12 -16         30.42       -123.62       156.23 o
   0  12 -16        243.41        130.93       146.94 o
   1  12 -16         41.55       -118.59       120.64 o
   2  12 -16        321.40        427.02       173.61 o
   3  12 -16       2601.92       2274.53       270.49 o
   4  12 -16        411.04        650.90       387.05 o
  -8  13 -16         11.94        -29.62       170.80 o
  -7  13 -16         87.00        114.68       164.53 o
  -6  13 -16       1475.55       1592.23       272.37 o
  -5  13 -16         96.62         93.43       241.15 o
  -4  13 -16         35.54        -21.78       173.51 o
  -3  13 -16       1909.03       1666.91       270.24 o
  -2  13 -16       1197.90       1245.30       600.94 o
  -1  13 -16        430.52        287.53       170.88 o
   0  13 -16        235.78        187.56       171.50 o
   1  13 -16        662.43        248.88       319.25 o
   2  13 -16       1476.17        515.65       328.44 o
   3  13 -16       1381.28       1140.90       411.91 o
  -7  14 -16        484.37        464.47       233.03 o
  -6  14 -16         55.83        246.39       188.23 o
  -5  14 -16       1208.57       1637.87       414.11 o
  -4  14 -16       1847.07       2020.04       602.07 o
  -3  14 -16         86.86        141.52       159.26 o
  -2  14 -16        659.65        482.53       193.19 o
  -1  14 -16        133.87         26.57       171.84 o
   0  14 -16        301.52        309.07       191.40 o
   1  14 -16       1533.51       1822.95       416.99 o
  -5  15 -16       3429.10       3491.39       404.85 o
  -4  15 -16       1154.95        719.66       326.74 o
  -3  15 -16        746.01       1138.66       247.02 o
  -2  15 -16        655.69        343.05       204.11 o
  -1  15 -16         77.10       -164.78       164.78 o
   3 -14 -15         37.88        -69.03       144.46 o
   4 -14 -15        147.22        235.64       161.88 o
   5 -14 -15         84.69        148.09       149.23 o
   6 -14 -15         98.84        233.92       157.14 o
   7 -14 -15        115.03        -84.89       178.05 o
   1 -13 -15        443.21        815.56       203.35 o
   2 -13 -15        288.17        236.03       168.30 o
   3 -13 -15        366.20        688.15       240.91 o
   4 -13 -15        782.64       1079.48       206.39 o
   5 -13 -15        528.02        107.52       143.29 o
   6 -13 -15        801.92        741.76       183.23 o
   7 -13 -15        444.11        446.85       157.14 o
   8 -13 -15        220.72        106.70       253.98 o
  -1 -12 -15        389.67        292.57       173.18 o
   0 -12 -15       1017.04        722.88       519.65 o
   1 -12 -15        808.60       1002.53       205.88 o
   2 -12 -15        230.73        311.34       286.64 o
   3 -12 -15         69.48        128.32       138.57 o
   4 -12 -15        130.02        126.07       130.15 o
   5 -12 -15        810.55       1169.71       188.73 o
   6 -12 -15       1174.06       1441.76       196.54 o
   7 -12 -15         26.70        282.02       116.91 o
   8 -12 -15        122.38       -100.67       166.78 o
   9 -12 -15        460.47        806.59       322.52 o
  -2 -11 -15        578.01        421.94       176.67 o
  -1 -11 -15        686.70        833.62       188.34 o
   0 -11 -15       4139.09       4393.51       338.12 o
   1 -11 -15        693.37        499.67       157.37 o
   2 -11 -15        390.97        650.79       492.70 o
   3 -11 -15        241.55        373.91       149.57 o
   4 -11 -15        145.01        231.94       125.16 o
   5 -11 -15        128.69        249.35       129.60 o
   6 -11 -15        120.03        129.46       162.65 o
   7 -11 -15         43.42        119.55       119.74 o
   8 -11 -15        324.81        123.26       208.20 o
   9 -11 -15        912.33        967.67       308.54 o
  10 -11 -15        279.03        136.77       227.70 o
  -3 -10 -15        184.62        576.97       275.75 o
  -2 -10 -15       1350.67       1294.31       224.99 o
  -1 -10 -15       1893.73       2007.63       271.88 o
   0 -10 -15        124.06        304.97       150.60 o
   1 -10 -15        551.34        590.50       161.13 o
   2 -10 -15        259.88        365.23       134.44 o
   3 -10 -15        338.66        174.68       125.89 o
   4 -10 -15        454.56        423.65       133.32 o
   5 -10 -15       1434.26       1797.13       199.00 o
   6 -10 -15       1491.66       1388.15       262.28 o
   7 -10 -15         13.78         69.58        88.46 o
   9 -10 -15        101.81         54.84       196.82 o
  10 -10 -15        322.38        330.69       265.31 o
  -4  -9 -15         88.46        -44.32       257.66 o
  -3  -9 -15        319.07        150.32       131.63 o
  -2  -9 -15        423.21        241.27       143.84 o
  -1  -9 -15        450.48        850.82       173.00 o
   0  -9 -15        286.43         97.06       118.28 o
   1  -9 -15       3665.90       3668.54       282.39 o
   2  -9 -15       2530.46       2871.30       340.57 o
   3  -9 -15       2002.36       2596.28       296.70 o
   4  -9 -15       4975.78       4740.71       270.88 o
   5  -9 -15       3077.97       3206.86       220.11 o
   6  -9 -15        495.71        549.70       109.59 o
   7  -9 -15        866.60        829.03       181.77 o
   8  -9 -15        334.86        162.36       162.36 o
   9  -9 -15       1124.43       1611.18       521.72 o
  10  -9 -15       1350.30       1681.05       382.56 o
  11  -9 -15         36.26        462.62       259.14 o
  -5  -8 -15         65.62         51.83       214.08 o
  -4  -8 -15        609.78       1012.19       371.51 o
  -3  -8 -15        651.30       1084.01       180.11 o
  -2  -8 -15       2786.64       3096.35       255.68 o
  -1  -8 -15        453.66        644.34       188.36 o
   0  -8 -15       1844.65       1892.87       512.80 o
   1  -8 -15       1377.38       1592.61       208.17 o
   2  -8 -15        380.47        268.54       109.04 o
   3  -8 -15       1853.59       2011.60       212.58 o
   4  -8 -15       1436.24       2018.90       172.48 o
   5  -8 -15         25.01         -9.59        72.35 o
   6  -8 -15          9.60        249.90       169.75 o
   7  -8 -15        178.95        -73.64       157.05 o
   8  -8 -15        447.53        355.64       215.04 o
   9  -8 -15        307.98        -33.82       177.38 o
  11  -8 -15        425.28        175.90       218.75 o
  -5  -7 -15        149.51        195.34       240.42 o
  -4  -7 -15        680.54        600.60       156.24 o
  -3  -7 -15       1678.09       1889.99       329.11 o
  -2  -7 -15        980.02       1184.88       179.89 o
  -1  -7 -15        769.37        681.60       276.21 o
   0  -7 -15       2899.37       3146.86       247.19 o
   1  -7 -15        264.35        274.24       117.60 o
   2  -7 -15       3771.40       4036.71       241.88 o
   3  -7 -15       3216.28       3606.64       235.72 o
   4  -7 -15       5090.79       4699.90       240.63 o
   5  -7 -15        323.29        316.59        96.23 o
   6  -7 -15         57.07         63.10       150.99 o
   7  -7 -15        114.60       -113.45       113.45 o
   8  -7 -15       2873.48       3017.69       425.77 o
   9  -7 -15       1360.78       1571.54       327.00 o
  10  -7 -15         94.18        494.98       227.62 o
  11  -7 -15        423.37        470.51       249.57 o
  -6  -6 -15         55.89        290.70       274.17 o
  -5  -6 -15        144.31        -46.51        98.50 o
  -4  -6 -15       1003.45       1063.11       161.97 o
  -3  -6 -15        751.52        635.18       145.55 o
  -2  -6 -15        105.52         71.67       109.74 o
  -1  -6 -15        282.04        278.92       116.76 o
   0  -6 -15       1281.59       1735.34       300.05 o
   1  -6 -15        936.59       1453.47       247.83 o
   2  -6 -15       2082.05       2052.12       204.49 o
   3  -6 -15       2565.96       2633.73       179.23 o
   4  -6 -15       2120.32       2141.49       142.98 o
   5  -6 -15        833.42        509.69       216.10 o
   6  -6 -15        219.25        258.53       172.86 o
   7  -6 -15       1002.84        659.64       218.40 o
   8  -6 -15       4616.76       5504.79       480.86 o
   9  -6 -15        126.08        324.56       241.92 o
  10  -6 -15        587.93        613.60       247.42 o
  11  -6 -15        112.36          3.76       203.59 o
  -7  -5 -15        661.66        142.14       286.54 o
  -6  -5 -15        567.90        525.57       315.84 o
  -5  -5 -15       2228.59       2306.24       204.41 o
  -4  -5 -15       2202.63       2487.63       243.33 o
  -3  -5 -15       2813.58       2780.20       256.92 o
  -2  -5 -15        507.88        531.03       140.64 o
  -1  -5 -15        750.56        962.79       153.81 o
   0  -5 -15        659.60        883.05       149.14 o
   1  -5 -15       4676.46       4760.22       255.81 o
   2  -5 -15       3024.48       2979.40       181.61 o
   3  -5 -15       1602.14       1409.93       133.67 o
   4  -5 -15       1554.20       1739.29       270.28 o
   5  -5 -15        816.57        697.97       192.02 o
   7  -5 -15       3100.86       3327.29       337.08 o
   8  -5 -15        407.07        375.18       194.73 o
   9  -5 -15       2961.10       3484.90       450.71 o
  10  -5 -15        445.60        125.55       202.99 o
  11  -5 -15         13.99        -96.14       166.74 o
  -7  -4 -15         94.75       -113.43       214.85 o
  -6  -4 -15        810.03        888.33       185.81 o
  -5  -4 -15       1081.66       1170.89       179.02 o
  -4  -4 -15       1390.00       1251.54       181.79 o
  -3  -4 -15        540.51        724.87       148.19 o
  -2  -4 -15       1027.94       1141.58       162.96 o
  -1  -4 -15         30.45          5.18        77.35 o
   0  -4 -15       9977.77      10498.51       436.36 o
   1  -4 -15      20302.90      18144.94       656.43 o
   2  -4 -15       7538.20       7844.64       327.37 o
   3  -4 -15       9176.70       9012.09       272.57 o
   4  -4 -15        439.92        503.17       161.73 o
   5  -4 -15        637.77        389.79       161.07 o
   6  -4 -15        148.30         75.89       134.50 o
   7  -4 -15       1011.67        858.57       296.01 o
   8  -4 -15         15.96        132.09       127.12 o
   9  -4 -15       1311.89       1245.13       274.59 o
  10  -4 -15       1111.85       1232.45       222.95 o
  11  -4 -15         41.17        -36.67       131.00 o
  -8  -3 -15          4.88        165.24       278.65 o
  -7  -3 -15       1103.97       1133.65       356.85 o
  -6  -3 -15        684.86        512.31       152.01 o
  -5  -3 -15        326.82        200.80       126.58 o
  -4  -3 -15        449.88        605.66       138.94 o
  -3  -3 -15        127.83        120.68       112.05 o
  -2  -3 -15        518.46        844.52       192.22 o
  -1  -3 -15       7987.24       7592.29       345.91 o
   0  -3 -15       3914.86       3975.38       467.86 o
   1  -3 -15       2641.21       2670.76       166.49 o
   2  -3 -15       4485.80       4193.37       192.06 o
   3  -3 -15       2311.20       2529.33       128.66 o
   4  -3 -15        695.39        527.75       163.39 o
   5  -3 -15        515.42        580.55       141.50 o
   6  -3 -15        399.43        327.83       122.93 o
   7  -3 -15       4852.91       4014.96       297.63 o
   8  -3 -15        908.70        770.08       313.18 o
   9  -3 -15       1188.17       1210.26       218.91 o
  10  -3 -15        345.66         21.81       132.86 o
  11  -3 -15        371.61        627.22       242.03 o
  -8  -2 -15        191.14        600.27       296.04 o
  -7  -2 -15       2314.15       2055.67       226.22 o
  -6  -2 -15       3534.78       3287.81       259.53 o
  -5  -2 -15       5068.66       4965.85       297.71 o
  -4  -2 -15        841.67       1207.03       331.98 o
  -3  -2 -15        194.48        135.47       103.58 o
  -2  -2 -15        642.84        728.18        96.63 o
  -1  -2 -15       4565.24       4688.02       189.28 o
   0  -2 -15        329.94        433.02       104.75 o
   1  -2 -15       9059.01       9417.61       376.61 o
   2  -2 -15       9636.40       9444.95       427.02 o
   3  -2 -15       3895.52       3664.57       159.12 o
   4  -2 -15       2700.36       2961.19       281.39 o
   5  -2 -15       3123.30       3442.33       231.90 o
   6  -2 -15       2263.69       2716.73       310.05 o
   7  -2 -15       1518.40       1506.79       537.01 o
   8  -2 -15       4671.18       4311.97       592.44 o
   9  -2 -15       1165.07        981.53       479.68 o
  10  -2 -15        951.05        996.22       201.45 o
  11  -2 -15       1071.48        907.29       659.69 o
  -8  -1 -15        666.97        796.14       208.49 o
  -7  -1 -15        485.95        347.38       169.18 o
  -6  -1 -15         39.97         10.69       111.85 o
  -5  -1 -15        675.31        421.38       208.01 o
  -4  -1 -15       1566.87       1474.36       201.19 o
  -3  -1 -15       1222.66       1501.14       109.60 o
  -2  -1 -15       1351.92       1106.62       153.96 o
  -1  -1 -15       1220.95       1292.31       156.03 o
   0  -1 -15       4004.93       4437.13       348.99 o
   1  -1 -15       2313.96       2382.26       154.89 o
   2  -1 -15       4629.05       4700.68       178.48 o
   3  -1 -15       3020.45       2577.87       119.72 o
   4  -1 -15        433.28        540.50       212.48 o
   5  -1 -15        296.54        181.82        93.72 o
   6  -1 -15       1812.18       1495.17       192.18 o
   7  -1 -15        914.81       1074.95       212.31 o
   8  -1 -15        853.31        848.17       171.99 o
   9  -1 -15        596.25        881.49       244.44 o
  10  -1 -15        860.01       1220.84       488.32 o
  11  -1 -15        246.80         21.79       313.35 o
  -9   0 -15        657.35        264.73       290.30 o
  -8   0 -15        762.99       1038.58       270.80 o
  -7   0 -15        116.75        -75.47       114.57 o
  -6   0 -15        436.00        680.69       169.52 o
  -5   0 -15        434.68        494.58       152.03 o
  -4   0 -15       1242.99       1605.03       405.92 o
  -3   0 -15       2613.39       2557.47       130.80 o
  -2   0 -15       1444.63       1398.19       167.26 o
  -1   0 -15        117.49         87.92       127.74 o
   0   0 -15      12938.44      13327.63       736.81 o
   1   0 -15      16572.54      14112.47       510.45 o
   2   0 -15       2859.09       2702.09       170.72 o
   3   0 -15       5644.66       5726.85       204.53 o
   4   0 -15       1054.29       1239.58        89.57 o
   5   0 -15        773.95        702.63       138.93 o
   6   0 -15        435.09        638.81        97.53 o
   7   0 -15        564.64        740.65       159.87 o
   8   0 -15        163.43        334.24       143.15 o
   9   0 -15       1295.90        531.77       349.54 o
  10   0 -15        114.55         62.39       137.10 o
  -9   1 -15        408.37        238.29       277.38 o
  -8   1 -15        287.65         18.50       141.66 o
  -7   1 -15        502.59        770.19       407.53 o
  -6   1 -15       3432.40       3579.86       345.50 o
  -5   1 -15       1776.75       1874.95       195.52 o
  -4   1 -15        528.69        636.88       217.05 o
  -3   1 -15       1935.40       1786.22       225.30 o
  -2   1 -15       2406.57       2814.28       334.29 o
  -1   1 -15        281.53        601.49       181.97 o
   0   1 -15       1993.19       1863.33       125.48 o
   1   1 -15       2317.71       2949.71       191.57 o
   2   1 -15       1012.63       1355.15       111.38 o
   3   1 -15        127.96         52.56        60.05 o
   4   1 -15        340.47        506.79        75.93 o
   5   1 -15       1516.53       1487.72       181.90 o
   6   1 -15       2688.52       2964.34       396.63 o
   7   1 -15       1944.10       2284.69       291.38 o
   8   1 -15        578.51        826.58       161.00 o
   9   1 -15       1255.34       1541.66       221.44 o
  10   1 -15         11.57       -260.63       260.63 o
  -9   2 -15        221.33        -27.32       148.76 o
  -8   2 -15        133.98        198.79       150.10 o
  -7   2 -15       5362.15       4814.68       352.69 o
  -6   2 -15       6159.86       5955.78       352.02 o
  -5   2 -15       5637.41       5099.53       444.58 o
  -4   2 -15       2834.27       2635.02       341.06 o
  -3   2 -15        647.14       1018.47       217.56 o
  -2   2 -15        937.34        790.68       200.52 o
  -1   2 -15       3602.06       3732.92       327.82 o
   0   2 -15        792.90        856.98       110.65 o
   1   2 -15       1883.91       1794.20       175.63 o
   2   2 -15       4635.78       4492.74       242.24 o
   3   2 -15        412.62        302.19       102.60 o
   4   2 -15        535.25        868.86       133.45 o
   5   2 -15       3032.57       2884.92       213.23 o
   6   2 -15       2531.32       2423.86       208.46 o
   7   2 -15       1974.07       2420.67       208.71 o
   8   2 -15       1388.54       1319.21       180.30 o
   9   2 -15        110.42        122.97       286.57 o
  10   2 -15        134.50        519.06       374.89 o
  -9   3 -15        118.73        127.11       192.70 o
  -8   3 -15       1489.36       1604.11       235.89 o
  -7   3 -15        859.20        859.99       140.31 o
  -6   3 -15       1120.38       1024.89        97.24 o
  -5   3 -15       1338.64       1425.66        81.06 o
  -4   3 -15        789.95        986.35       243.22 o
  -3   3 -15        817.81        642.46       201.87 o
  -2   3 -15        910.07       1140.23       229.88 o
  -1   3 -15       9011.31       7637.23       301.98 o
   0   3 -15       5943.00       5661.34       258.16 o
   1   3 -15      20541.55      20308.29       715.72 o
   2   3 -15       8897.89       8457.02       464.21 o
   3   3 -15         35.21          1.13        78.39 o
   4   3 -15        499.02        438.99       120.11 o
   5   3 -15       1024.39        847.49       168.01 o
   6   3 -15        928.04        818.89       202.93 o
   7   3 -15       1593.47       1795.84       194.92 o
   8   3 -15        399.26        362.17       160.04 o
   9   3 -15        105.80        365.86       311.77 o
  10   3 -15        165.32         38.32       380.85 o
  -9   4 -15        445.62        385.28       136.85 o
  -8   4 -15        365.52        360.46       119.40 o
  -7   4 -15        541.45        522.08       111.10 o
  -6   4 -15       3272.79       2894.28       331.85 o
  -5   4 -15        335.58        249.83        55.93 o
  -4   4 -15        205.70        476.42       174.36 o
  -3   4 -15       3234.43       3483.82       416.93 o
  -2   4 -15       1059.11       1061.47        91.30 o
  -1   4 -15       1927.72       1547.93       128.03 o
   0   4 -15      18321.17      18399.57       659.12 o
   1   4 -15       7229.21       7394.92       331.03 o
   2   4 -15       1425.34       1761.65       204.58 o
   3   4 -15       3596.19       3623.02       227.71 o
   4   4 -15        936.63        792.10       141.64 o
   5   4 -15       5104.83       4684.21       504.76 o
   6   4 -15       3810.07       3914.57       253.85 o
   7   4 -15        317.48        301.41       274.35 o
   8   4 -15        505.61        426.27       271.45 o
   9   4 -15        981.36        222.78       334.16 o
 -10   5 -15          3.71         15.68       158.41 o
  -9   5 -15        294.92        105.08       115.85 o
  -8   5 -15       2800.03       2954.81       228.34 o
  -7   5 -15       2894.86       2608.18       287.80 o
  -6   5 -15       5268.06       5283.79       408.96 o
  -5   5 -15        320.07        342.91        78.68 o
  -4   5 -15        922.57        971.89       152.93 o
  -3   5 -15        563.88        649.82       142.98 o
  -2   5 -15       3072.66       2959.03       184.63 o
  -1   5 -15       6851.16       6339.78       293.44 o
   0   5 -15       9979.17       9179.83       410.22 o
   1   5 -15        462.56        564.44       121.82 o
   2   5 -15        662.59        616.04       142.28 o
   3   5 -15       1092.99       1474.91       184.36 o
   4   5 -15        996.95       1177.24       207.91 o
   5   5 -15       1747.73       1919.65       198.74 o
   6   5 -15        834.60        602.69       219.74 o
   7   5 -15        233.09        161.46        93.28 o
   8   5 -15        745.16        483.65       312.95 o
   9   5 -15       1212.39        446.41       368.18 o
 -10   6 -15        120.55        101.61       176.17 o
  -9   6 -15        242.08        319.93       131.74 o
  -8   6 -15         56.64         47.09       116.25 o
  -7   6 -15       3976.50       3682.65       310.38 o
  -6   6 -15        952.15        952.45       146.17 o
  -5   6 -15        517.45        580.91       100.52 o
  -4   6 -15        132.36        126.82        67.60 o
  -3   6 -15       2444.40       2542.75       394.04 o
  -2   6 -15       7333.82       7519.49       342.71 o
  -1   6 -15       6167.47       6100.02       464.89 o
   0   6 -15       1624.87       1951.35       284.35 o
   1   6 -15       2023.67       2139.27       325.14 o
   2   6 -15       5256.01       5451.50       295.84 o
   3   6 -15        154.08        184.70       113.10 o
   4   6 -15        433.10        553.10       139.53 o
   5   6 -15        499.82        513.73       217.30 o
   6   6 -15         45.88        112.45        86.32 o
   7   6 -15        550.80        905.33       323.36 o
   8   6 -15        527.02       -151.88       259.41 o
 -10   7 -15        195.48         10.66       171.88 o
  -9   7 -15       1340.28       1406.05       179.72 o
  -8   7 -15       4335.49       4809.31       745.14 o
  -7   7 -15       2938.18       3292.39       345.29 o
  -6   7 -15       2330.83       1801.33       336.27 o
  -5   7 -15       2473.71       2821.03       217.39 o
  -4   7 -15       3520.61       3642.52       270.56 o
  -3   7 -15        698.11        692.51       125.88 o
  -2   7 -15       1178.22       1384.74       366.01 o
  -1   7 -15       2850.74       2976.81       229.90 o
   0   7 -15        790.97        938.14       163.38 o
   1   7 -15       4583.34       4328.42       267.16 o
   2   7 -15       6257.99       5326.43       303.21 o
   3   7 -15       2691.89       3261.08       288.31 o
   4   7 -15       4526.42       4230.31       311.18 o
   5   7 -15       1745.06       1658.90       179.23 o
   6   7 -15        185.21        260.75       119.06 o
   7   7 -15         18.35       -139.71       246.36 o
   8   7 -15         12.22       -108.91       239.60 o
  -9   8 -15       1175.99       1662.58       276.99 o
  -8   8 -15        158.99        321.84       152.36 o
  -7   8 -15       1170.73       1404.38       198.46 o
  -6   8 -15        713.99        900.44       169.43 o
  -5   8 -15        867.71        829.53       159.96 o
  -4   8 -15        617.82        934.94       229.45 o
  -3   8 -15        217.25        182.32       112.34 o
  -2   8 -15        926.27        480.71       212.37 o
  -1   8 -15         57.51         64.41        97.61 o
   0   8 -15       1169.07       1028.11       174.28 o
   1   8 -15        692.32        714.97       168.21 o
   2   8 -15         47.01         55.46       111.88 o
   3   8 -15       1002.09       1256.53       419.42 o
   4   8 -15       1025.68       1032.03       172.43 o
   5   8 -15        548.90        392.02       120.19 o
   6   8 -15        145.65         91.66       248.68 o
   7   8 -15        210.46       -226.17       232.18 o
  -9   9 -15        515.77        876.50       202.63 o
  -8   9 -15         50.13        109.53       125.62 o
  -7   9 -15        634.37        398.02       151.81 o
  -6   9 -15       3320.50       3803.33       275.56 o
  -5   9 -15         76.47        -37.81       110.85 o
  -4   9 -15       2001.83       1769.31       216.72 o
  -3   9 -15       4674.69       4704.29       431.81 o
  -2   9 -15       4482.67       5016.15       443.84 o
  -1   9 -15       2684.94       3080.08       742.03 o
   0   9 -15       3350.29       3246.53       297.26 o
   1   9 -15        259.31        212.28       127.70 o
   2   9 -15       2088.79       2251.06       255.31 o
   3   9 -15       1406.19       1204.30       196.39 o
   4   9 -15         11.68         18.13       134.45 o
   5   9 -15        367.31        254.07       253.32 o
   6   9 -15        148.20        -88.65       233.66 o
  -9  10 -15        808.73        370.15       277.61 o
  -8  10 -15         61.16         12.57       139.18 o
  -7  10 -15       1040.47       1320.89       215.51 o
  -6  10 -15        127.94          4.48       129.43 o
  -5  10 -15       1335.96       1346.29       209.65 o
  -4  10 -15         53.09         95.15       127.95 o
  -3  10 -15        531.36        475.26       157.20 o
  -2  10 -15        637.69       1106.44       197.74 o
  -1  10 -15         47.47        167.29       122.24 o
   0  10 -15        620.87        410.70       214.75 o
   1  10 -15        672.46        624.54       316.33 o
   2  10 -15       1611.35       2073.84       363.42 o
   3  10 -15       2003.89       1935.06       234.51 o
   4  10 -15          7.05        151.20       140.17 o
   5  10 -15        344.83        -87.94       223.23 o
   6  10 -15         22.03        -99.90       230.59 o
  -9  11 -15        688.11        607.42       205.67 o
  -8  11 -15       1383.26       1389.16       227.29 o
  -7  11 -15        727.42        506.40       182.17 o
  -6  11 -15        714.43       1086.73       211.00 o
  -5  11 -15       1479.08       1503.80       233.64 o
  -4  11 -15       1391.39       1508.31       240.04 o
  -3  11 -15        817.86        428.18       177.01 o
  -2  11 -15          0.56         34.97       125.27 o
  -1  11 -15        132.00         27.91       127.18 o
   0  11 -15       2647.30       2404.35       284.45 o
   1  11 -15       1320.90       1155.85       327.34 o
   2  11 -15        443.07        232.09       144.23 o
   3  11 -15       1150.13       1346.97       258.28 o
   4  11 -15        894.18        944.32       378.44 o
   5  11 -15         80.62         26.29       262.92 o
  -8  12 -15        490.80        548.41       206.50 o
  -7  12 -15        148.48        -73.17       142.90 o
  -6  12 -15        191.15        101.09       282.86 o
  -5  12 -15       1611.80       1587.88       365.97 o
  -4  12 -15       1600.61       1714.33       246.25 o
  -3  12 -15       1052.42       1106.78       222.25 o
  -2  12 -15        852.46        711.97       187.58 o
  -1  12 -15        170.08        141.19       149.23 o
   0  12 -15        932.47        997.44       212.30 o
   1  12 -15       1263.54       1603.49       413.45 o
   2  12 -15        233.33         38.93       151.31 o
   3  12 -15        215.46        470.66       248.68 o
   4  12 -15        342.47        250.28       308.16 o
  -8  13 -15        247.72        163.34       213.75 o
  -7  13 -15        763.12        922.98       389.27 o
  -6  13 -15       2363.32       1990.68       401.96 o
  -5  13 -15        128.55         32.05       144.49 o
  -4  13 -15       1006.19       1362.80       238.25 o
  -3  13 -15       1323.43       1472.00       296.06 o
  -2  13 -15        627.55        479.53       190.29 o
  -1  13 -15        618.76        451.63       190.62 o
   0  13 -15        100.95        335.74       171.24 o
   1  13 -15        781.40        655.46       181.37 o
   2  13 -15        936.17        549.19       187.72 o
   3  13 -15        100.37        304.25       320.77 o
  -7  14 -15       2048.60       1961.44       297.79 o
  -6  14 -15        567.48       1004.30       229.31 o
  -5  14 -15       1552.39       1094.01       293.10 o
  -4  14 -15        827.81        896.05       276.85 o
  -3  14 -15         78.48          6.76       227.61 o
  -2  14 -15         42.66         13.18       150.04 o
  -1  14 -15        176.06         33.06       196.86 o
   0  14 -15        575.91        536.00       207.23 o
   1  14 -15        290.03         52.64       201.78 o
  -6  15 -15       1159.75       1603.07       277.14 o
  -5  15 -15        566.41        414.88       290.97 o
  -4  15 -15        232.05         41.33       202.14 o
  -3  15 -15        599.47        398.48       337.61 o
  -2  15 -15         75.78        176.45       176.60 o
  -1  15 -15        151.77        250.16       350.82 o
   2 -14 -14        197.03        483.43       328.69 o
   3 -14 -14        422.63        327.47       333.73 o
   4 -14 -14        467.67        745.95       305.61 o
   5 -14 -14       1302.80       1314.78       500.02 o
   6 -14 -14        334.88        -18.41       132.33 o
   7 -14 -14        195.61        162.05       181.08 o
   0 -13 -14        251.68        437.93       171.72 o
   1 -13 -14        809.21        956.12       197.76 o
   2 -13 -14         78.80        102.76       151.59 o
   3 -13 -14        426.15        580.96       184.20 o
   4 -13 -14        167.46        258.46       202.11 o
   5 -13 -14        376.00        441.63       162.19 o
   6 -13 -14       1152.06        977.99       302.68 o
   7 -13 -14       1405.62       1373.17       210.99 o
   8 -13 -14        248.11        528.20       272.03 o
   9 -13 -14         95.19         95.40       214.85 o
  -1 -12 -14        244.32          6.73       133.70 o
   0 -12 -14        128.58        133.89       144.47 o
   1 -12 -14        838.07       1202.30       209.98 o
   2 -12 -14        106.43        -41.67       119.49 o
   3 -12 -14        120.29        146.70       127.69 o
   4 -12 -14        279.73        115.97       132.12 o
   5 -12 -14        377.62        215.10       136.89 o
   6 -12 -14       1056.43       1422.80       292.45 o
   7 -12 -14       2204.31       1972.57       212.25 o
   8 -12 -14         68.65         96.90       225.35 o
   9 -12 -14       1714.30       1734.97       391.87 o
  -2 -11 -14        303.42        241.25       242.00 o
  -1 -11 -14        510.54        947.32       230.08 o
   0 -11 -14        346.91        541.35       242.00 o
   1 -11 -14        802.90        835.43       180.26 o
   2 -11 -14         36.33       -101.03       101.03 o
   3 -11 -14        796.86        831.07       158.73 o
   4 -11 -14        197.22        175.27       121.90 o
   5 -11 -14        362.81        205.09       291.26 o
   6 -11 -14        750.17        868.38       156.58 o
   7 -11 -14         14.02        185.78       103.37 o
   8 -11 -14        482.04        379.62       254.89 o
   9 -11 -14        193.34        270.50       209.64 o
  10 -11 -14        255.36        321.63       274.29 o
  -3 -10 -14        251.02        387.68       274.29 o
  -2 -10 -14         97.05         99.83       248.66 o
  -1 -10 -14       4654.93       5018.15       491.77 o
   0 -10 -14       1637.53       1701.94       237.33 o
   1 -10 -14       1143.29       1475.06       207.65 o
   2 -10 -14       3550.27       3841.37       351.49 o
   3 -10 -14       1812.78       1971.64       278.77 o
   4 -10 -14       1193.66       1395.41       188.24 o
   5 -10 -14       2769.57       3028.34       267.70 o
   6 -10 -14        887.91        671.02       132.14 o
   7 -10 -14         38.59         71.47        98.41 o
   8 -10 -14       1001.50       1082.45       301.12 o
   9 -10 -14        116.38        473.97       251.67 o
  10 -10 -14        139.99       -131.48       160.78 o
  -4  -9 -14        212.48        789.65       304.32 o
  -3  -9 -14        647.45        691.58       163.52 o
  -2  -9 -14        604.19        749.43       236.54 o
  -1  -9 -14       2849.99       2887.76       640.12 o
   0  -9 -14        216.11         -5.48        99.13 o
   1  -9 -14       3619.53       3688.64       295.30 o
   2  -9 -14        104.89        218.18       114.95 o
   3  -9 -14       1817.34       2434.91       316.97 o
   4  -9 -14        108.46        275.17       103.73 o
   5  -9 -14       1270.44       1068.22       150.39 o
   6  -9 -14        718.83        795.11       122.00 o
   7  -9 -14        932.92        768.49       249.14 o
   8  -9 -14       1891.13       2917.09       449.57 o
   9  -9 -14       1298.60       1863.44       368.35 o
  10  -9 -14       1037.29        925.80       292.82 o
  11  -9 -14        760.15        539.28       288.86 o
  -5  -8 -14        101.41        238.14       272.70 o
  -4  -8 -14        449.85        690.80       259.75 o
  -3  -8 -14       3857.71       3759.45       274.98 o
  -2  -8 -14       2017.76       2000.92       227.01 o
  -1  -8 -14        512.94        530.05       324.85 o
   0  -8 -14       4158.52       4053.73       290.60 o
   1  -8 -14       2783.24       3289.24       329.61 o
   2  -8 -14        399.56        462.83       209.75 o
   3  -8 -14        894.03       1038.97       150.53 o
   4  -8 -14        238.55        216.13       146.56 o
   5  -8 -14        261.13        169.47        89.34 o
   6  -8 -14       2007.21       1792.65       134.22 o
   7  -8 -14       2095.92       2400.30       376.81 o
   8  -8 -14       1371.34       1579.36       342.88 o
   9  -8 -14       4206.86       4648.08       568.67 o
  10  -8 -14       1615.46       1680.63       346.71 o
  11  -8 -14        155.69        417.66       223.89 o
  -6  -7 -14         87.97         55.59       250.15 o
  -5  -7 -14         77.96        -12.77       206.58 o
  -4  -7 -14        149.73         24.43       104.83 o
  -3  -7 -14        110.05        274.81       176.89 o
  -2  -7 -14       1127.49       1455.39       188.23 o
  -1  -7 -14         30.65         56.60        96.73 o
   0  -7 -14       3174.87       3093.28       218.13 o
   1  -7 -14       1954.31       1913.70       433.62 o
   2  -7 -14       1237.48       1679.56       187.91 o
   3  -7 -14       3801.41       4022.11       228.24 o
   4  -7 -14       4162.09       4379.96       281.43 o
   5  -7 -14       1381.64       1399.31       117.60 o
   6  -7 -14       1382.54       1720.48       298.59 o
   7  -7 -14        492.05        497.03       194.78 o
   8  -7 -14       1734.22       1636.74       325.12 o
   9  -7 -14        474.50        234.60       203.77 o
  10  -7 -14         15.34        -40.56       159.98 o
  -6  -6 -14        341.52        188.65       251.04 o
  -5  -6 -14        268.89        231.58       142.38 o
  -4  -6 -14        276.46        229.45       114.20 o
  -3  -6 -14        878.36        772.22       152.18 o
  -2  -6 -14         52.98        170.30       115.38 o
  -1  -6 -14       2024.85       2159.04       220.95 o
   0  -6 -14       1625.20       1729.05       430.25 o
   1  -6 -14       4037.09       3740.26       314.26 o
   2  -6 -14       7457.25       7211.48       329.87 o
   3  -6 -14       4444.84       4984.79       244.39 o
   4  -6 -14       1732.34       1797.37       219.04 o
   5  -6 -14        531.15        546.11       194.10 o
   6  -6 -14        278.75        396.06       180.41 o
   7  -6 -14       1277.13       1376.86       281.88 o
   8  -6 -14        991.75       1145.88       262.04 o
   9  -6 -14        693.20       1163.68       272.34 o
  10  -6 -14        132.82         87.90       196.09 o
  11  -6 -14         86.55         61.60       188.55 o
  -7  -5 -14        725.59        451.24       339.24 o
  -6  -5 -14         86.93        -12.77       229.87 o
  -5  -5 -14        990.93       1025.56       169.38 o
  -4  -5 -14       6858.68       6945.17       357.82 o
  -3  -5 -14       8505.48       8431.95       396.22 o
  -2  -5 -14       1010.99       1266.15       224.48 o
  -1  -5 -14       1166.90       1346.88       161.43 o
   0  -5 -14         14.44         54.38        86.69 o
   1  -5 -14       5189.09       5272.93       265.63 o
   2  -5 -14       5571.02       5658.67       280.34 o
   3  -5 -14         36.48         46.90        60.18 o
   4  -5 -14        200.94        234.93        53.94 o
   5  -5 -14        949.10        711.13       191.36 o
   6  -5 -14        971.67        886.54       226.74 o
   7  -5 -14       1565.79       1422.59       282.89 o
   8  -5 -14       4346.69       4590.01       416.89 o
   9  -5 -14       1261.96       2107.65       362.36 o
  10  -5 -14        938.81       1238.72       303.32 o
  11  -5 -14          3.52        271.89       214.06 o
  -7  -4 -14        149.90        377.08       296.77 o
  -6  -4 -14       2049.49       1938.95       217.43 o
  -5  -4 -14       1884.26       1942.47       209.46 o
  -4  -4 -14        642.95        741.19       150.31 o
  -3  -4 -14       4770.26       5132.02       330.77 o
  -2  -4 -14       4226.98       4035.41       242.25 o
  -1  -4 -14        441.98        572.44       331.31 o
   0  -4 -14      14249.67      14630.10       554.67 o
   1  -4 -14        506.74       1377.73       218.99 o
   2  -4 -14       5251.05       5508.97       250.71 o
   3  -4 -14        248.60        219.28        63.31 o
   4  -4 -14        933.58        993.94       204.23 o
   5  -4 -14        722.47        571.38       182.20 o
   6  -4 -14        446.80        542.95       172.99 o
   7  -4 -14       2831.49       2828.41       280.67 o
   8  -4 -14       3224.74       3167.88       434.33 o
   9  -4 -14       1692.76       1111.20       206.17 o
  10  -4 -14        511.93        296.29       166.35 o
  11  -4 -14        187.43        236.65       169.31 o
  -8  -3 -14         20.25       -102.90       234.34 o
  -7  -3 -14        408.25        315.73       271.38 o
  -6  -3 -14       1962.20       1536.01       190.88 o
  -5  -3 -14       2084.49       2278.31       227.05 o
  -4  -3 -14       2574.83       2918.72       290.82 o
  -3  -3 -14       1998.90       1929.03       203.24 o
  -2  -3 -14       1269.28       1623.48       183.92 o
  -1  -3 -14       2238.85       2084.71       195.36 o
   0  -3 -14      24879.48      26482.50       903.20 o
   1  -3 -14       7837.50       7403.43       317.17 o
   2  -3 -14       1804.28       1930.63       102.52 o
   3  -3 -14       3615.03       3500.84       117.32 o
   4  -3 -14       1884.37       2113.90       280.62 o
   5  -3 -14       2665.57       2635.30       296.71 o
   6  -3 -14       4994.91       4363.55       268.42 o
   7  -3 -14       2329.47       2070.06       370.82 o
   8  -3 -14        244.52         58.65       124.57 o
   9  -3 -14       1195.70       1292.95       333.65 o
  10  -3 -14        332.46        -12.50       279.94 o
  11  -3 -14         54.37        317.13       174.13 o
  -8  -2 -14        635.07        696.35       338.43 o
  -7  -2 -14        625.09        645.96       153.57 o
  -6  -2 -14       1118.97       1059.93       167.42 o
  -5  -2 -14       3809.10       3511.51       258.35 o
  -4  -2 -14        796.84        958.65       160.26 o
  -3  -2 -14        114.53        126.18        93.69 o
  -2  -2 -14        630.33        646.12        90.02 o
  -1  -2 -14       1414.95       1746.97       153.66 o
   0  -2 -14       5456.59       5438.97       274.81 o
   1  -2 -14        246.86        127.74        64.97 o
   2  -2 -14       5426.38       4296.11       224.88 o
   3  -2 -14       1182.02       1105.96       192.81 o
   4  -2 -14       6999.76       7004.55       324.92 o
   5  -2 -14        765.26        455.34       119.65 o
   6  -2 -14        825.22        891.62       155.46 o
   7  -2 -14       1128.84       1212.29       197.25 o
   8  -2 -14        160.00        320.12       141.41 o
   9  -2 -14        364.13        298.78       148.63 o
  10  -2 -14         76.80       -217.10       217.10 o
  11  -2 -14        265.39        374.13       414.41 o
  -8  -1 -14        352.41        166.76       133.04 o
  -7  -1 -14       1691.71       1576.88       285.77 o
  -6  -1 -14        203.62        231.92       128.87 o
  -5  -1 -14        847.62        965.76       169.13 o
  -4  -1 -14        559.14        522.81       179.06 o
  -3  -1 -14       1416.67       1675.56       115.36 o
  -2  -1 -14       2873.15       2686.03       269.16 o
  -1  -1 -14       3974.99       4098.64       315.26 o
   0  -1 -14      10127.51      10315.83       407.27 o
   1  -1 -14      16089.93      14629.45       418.61 o
   2  -1 -14       1531.78       1468.64        94.96 o
   3  -1 -14        638.53        535.40        61.17 o
   4  -1 -14       1685.54       1982.24       191.44 o
   5  -1 -14        217.24        198.40       106.52 o
   6  -1 -14       1303.15       1138.06       168.97 o
   7  -1 -14       2118.74       2685.29       409.86 o
   8  -1 -14       2098.32       1962.27       238.20 o
   9  -1 -14       1053.49        977.07       258.26 o
  10  -1 -14       1318.06       1737.82       229.35 o
  11  -1 -14        575.89        124.07       325.60 o
  -9   0 -14        403.37          1.50       260.09 o
  -8   0 -14       1539.13       1656.18       220.81 o
  -7   0 -14        759.63       1012.43       189.59 o
  -6   0 -14        188.97        138.90       131.21 o
  -5   0 -14        368.59        287.53       187.18 o
  -4   0 -14        677.36        518.71       153.82 o
  -3   0 -14        935.82       1047.55       127.81 o
  -2   0 -14       2794.29       3012.11       407.35 o
  -1   0 -14        841.15        780.13       197.50 o
   0   0 -14        669.01        926.62       196.64 o
   1   0 -14       2219.95       2148.50       128.29 o
   2   0 -14       2210.67       2133.28       118.06 o
   3   0 -14       1028.31       1240.79       141.70 o
   4   0 -14       2824.19       2674.65       124.12 o
   5   0 -14        551.99        640.60        82.32 o
   6   0 -14        627.01        761.72       210.64 o
   7   0 -14       1272.14       1109.77       176.57 o
   8   0 -14         52.40        158.43       119.73 o
   9   0 -14        885.82        701.64       169.04 o
  10   0 -14        390.07        421.96       147.23 o
  11   0 -14        164.45         -1.50       299.78 o
  -9   1 -14       2473.70       2453.45       274.74 o
  -8   1 -14        427.89        868.25       235.31 o
  -7   1 -14       4380.40       4223.66       319.65 o
  -6   1 -14       8566.40       7939.83       410.78 o
  -5   1 -14       2050.83       2007.86       139.21 o
  -4   1 -14       1537.34       1564.46       104.12 o
  -3   1 -14       1508.29       1509.10       182.10 o
  -2   1 -14       1189.47       1410.41       240.00 o
  -1   1 -14        257.22        283.48       166.18 o
   0   1 -14      13742.50      11592.19       552.41 o
   1   1 -14       1858.87       1987.25       138.30 o
   2   1 -14       2660.16       2123.83       118.46 o
   3   1 -14       1506.35       1479.24       105.55 o
   4   1 -14       1626.69       1598.34       110.85 o
   5   1 -14       3515.55       3300.39       213.55 o
   6   1 -14       2488.32       2560.80       208.27 o
   7   1 -14       1773.59       2104.85       262.21 o
   8   1 -14       3176.46       3167.97       720.93 o
   9   1 -14        526.30        394.71       156.41 o
  10   1 -14        500.06         42.10       346.61 o
  -9   2 -14        567.92        344.36       218.41 o
  -8   2 -14         15.59        -12.17       137.32 o
  -7   2 -14       2241.47       2173.14       254.52 o
  -6   2 -14       1857.01       1902.67       231.03 o
  -5   2 -14        760.41        876.33       217.38 o
  -4   2 -14        972.69       1085.74       224.55 o
  -3   2 -14       1098.53       1635.59       260.93 o
  -2   2 -14       3850.08       3519.68       309.74 o
  -1   2 -14       5390.27       4803.92       367.56 o
   0   2 -14       9415.32       8072.36       319.12 o
   1   2 -14       3309.59       3257.11       190.07 o
   2   2 -14       3053.10       2539.96       181.11 o
   3   2 -14       1287.89       1277.72       148.28 o
   4   2 -14        438.25        462.10       120.32 o
   5   2 -14         29.15         13.95        83.84 o
   6   2 -14        688.61        717.74       132.73 o
   7   2 -14        442.53        357.14       127.79 o
   8   2 -14        711.61        595.17       208.74 o
   9   2 -14        125.72       -236.65       236.65 o
  10   2 -14        223.72        207.39       378.64 o
  -9   3 -14        336.02        376.72       186.24 o
  -8   3 -14        851.83        880.54       190.29 o
  -7   3 -14        126.80         81.19       129.60 o
  -6   3 -14        443.14        357.18        95.53 o
  -5   3 -14       1066.81       1182.91       126.36 o
  -4   3 -14       1358.82       1297.60       239.18 o
  -3   3 -14       1003.07       1127.73       219.38 o
  -2   3 -14       4866.75       4680.45       366.84 o
  -1   3 -14       6214.05       5702.53       256.37 o
   0   3 -14      17701.87      17794.27       624.12 o
   1   3 -14      26641.86      25077.45       855.36 o
   2   3 -14       1155.57       1268.09       247.48 o
   3   3 -14        621.60        629.73       122.46 o
   4   3 -14       1169.93        957.45       141.82 o
   5   3 -14        147.80        157.44        99.89 o
   6   3 -14       2034.04       2233.84       220.89 o
   7   3 -14        790.81       1106.76       288.95 o
   8   3 -14        441.15        362.73       114.43 o
   9   3 -14        191.88       -163.80       244.95 o
  10   3 -14       1060.39        921.22       400.36 o
 -10   4 -14        351.25        335.82       179.56 o
  -9   4 -14        230.31        132.38       123.27 o
  -8   4 -14       4971.43       4415.46       243.46 o
  -7   4 -14       2800.38       2821.03       313.48 o
  -6   4 -14       3533.43       3418.30       220.58 o
  -5   4 -14        167.52        117.72        60.10 o
  -4   4 -14        283.38        425.52        56.35 o
  -3   4 -14       1147.31       1159.40       146.17 o
  -2   4 -14        298.37        314.66        72.29 o
  -1   4 -14        380.29        235.52        84.85 o
   0   4 -14       1789.80       1787.48       152.44 o
   1   4 -14      11053.90      10192.27       746.23 o
   2   4 -14        193.20        240.27       133.38 o
   3   4 -14       1108.67       1010.73       204.30 o
   4   4 -14       3787.38       3712.04       241.48 o
   5   4 -14       4242.81       3960.35       429.16 o
   6   4 -14       2673.91       2152.50       423.51 o
   7   4 -14       1763.26       1677.11       412.94 o
   8   4 -14         47.26       -368.82       370.32 o
   9   4 -14        487.26       1239.64       431.48 o
 -10   5 -14         76.59        123.63       169.31 o
  -9   5 -14        531.52        380.44       134.93 o
  -8   5 -14        448.29        411.51       119.00 o
  -7   5 -14       6481.60       6392.91       829.24 o
  -6   5 -14       1152.40       1076.85       147.18 o
  -5   5 -14         33.57        -25.23        54.96 o
  -4   5 -14        606.45        627.18        80.06 o
  -3   5 -14        197.51        177.22        73.13 o
  -2   5 -14       5303.64       4624.17       230.52 o
  -1   5 -14       3306.87       3648.11       263.95 o
   0   5 -14        442.61        581.20       158.38 o
   1   5 -14        420.29        638.28       117.63 o
   2   5 -14       2761.97       2783.74       191.56 o
   3   5 -14       2045.76       2061.01       205.52 o
   4   5 -14       4053.29       3877.68       258.65 o
   5   5 -14       1674.36       1500.76       237.68 o
   6   5 -14         67.53         85.93        91.53 o
   7   5 -14         57.31         10.70        69.84 o
   8   5 -14        652.44        834.80       370.81 o
   9   5 -14         78.35        248.64       368.84 o
 -10   6 -14        537.09        367.84       216.51 o
  -9   6 -14        710.82        534.42       152.57 o
  -8   6 -14        257.97        108.52       125.25 o
  -7   6 -14       1687.96       1944.28       386.90 o
  -6   6 -14       1976.85       1993.72       176.66 o
  -5   6 -14        492.89        573.68       116.44 o
  -4   6 -14        945.13        996.69       226.88 o
  -3   6 -14       4456.73       4415.32       259.95 o
  -2   6 -14       8074.36       7012.16       324.71 o
  -1   6 -14      16167.39      14063.96       813.33 o
   0   6 -14       3852.86       3684.67       228.00 o
   1   6 -14       1009.11        964.92       155.65 o
   2   6 -14       1290.64       1440.23       294.88 o
   3   6 -14        299.34        263.50       118.06 o
   4   6 -14       6315.75       5648.28       296.91 o
   5   6 -14        973.64        880.92       304.21 o
   6   6 -14         13.43        173.00       117.92 o
   7   6 -14        123.41        597.95       360.62 o
   8   6 -14        973.40        413.86       341.69 o
 -10   7 -14         38.83        501.68       304.96 o
  -9   7 -14        996.29       1156.64       169.64 o
  -8   7 -14        365.39        417.57       147.69 o
  -7   7 -14       1377.36       1846.72       216.50 o
  -6   7 -14        569.90        438.35       131.31 o
  -5   7 -14       3076.45       3162.32       442.42 o
  -4   7 -14        871.98        997.76       187.52 o
  -3   7 -14        456.66        545.26       201.59 o
  -2   7 -14       1560.08       1807.43       201.19 o
  -1   7 -14        214.03        115.95        97.52 o
   0   7 -14        273.60        125.69        95.16 o
   1   7 -14       4467.00       4350.20       265.85 o
   2   7 -14       1437.83       1554.82       193.50 o
   3   7 -14       1938.31       2185.53       224.46 o
   4   7 -14        464.19        247.16       120.42 o
   5   7 -14        858.13        826.77       168.48 o
   6   7 -14         65.92        115.68       253.15 o
   7   7 -14        238.99        625.89       366.71 o
   8   7 -14        288.30        432.80       350.96 o
 -10   8 -14         38.64        123.26       170.17 o
  -9   8 -14       2039.71       2677.20       350.37 o
  -8   8 -14       6928.44       7152.12       390.30 o
  -7   8 -14        383.06        840.32       167.64 o
  -6   8 -14       1971.76       2226.31       234.92 o
  -5   8 -14       3468.19       3658.62       255.48 o
  -4   8 -14       1107.79       1020.23       186.08 o
  -3   8 -14       4467.87       4450.14       344.11 o
  -2   8 -14       4751.82       4937.12       290.49 o
  -1   8 -14        170.03        165.37       103.76 o
   0   8 -14       2503.59       2368.67       272.45 o
   1   8 -14       4256.63       3746.25       363.53 o
   2   8 -14        129.28         27.96       109.13 o
   3   8 -14       3591.62       2961.38       272.61 o
   4   8 -14       2309.26       2140.28       224.66 o
   5   8 -14        186.91        616.83       297.56 o
   6   8 -14        324.92        417.82       293.88 o
   7   8 -14        570.07        370.72       311.31 o
 -10   9 -14         25.78         88.63       247.12 o
  -9   9 -14        445.82        245.83       266.13 o
  -8   9 -14         24.63         46.03       120.94 o
  -7   9 -14        814.09       1064.39       190.35 o
  -6   9 -14       1751.03       1550.84       204.98 o
  -5   9 -14       1115.15       1073.57       184.21 o
  -4   9 -14       1164.74       1229.97       190.28 o
  -3   9 -14       1554.73       1809.91       218.40 o
  -2   9 -14       2176.25       2255.39       265.50 o
  -1   9 -14         79.47         22.35       104.38 o
   0   9 -14       3983.10       3719.01       263.21 o
   1   9 -14       2746.23       2595.36       269.84 o
   2   9 -14        286.22        277.96       137.02 o
   3   9 -14       3503.40       3568.57       378.80 o
   4   9 -14        265.92        327.72       172.07 o
   5   9 -14        201.69        190.11       262.99 o
   6   9 -14         75.24       -166.76       237.38 o
  -9  10 -14        807.42        753.38       273.48 o
  -8  10 -14        856.00        906.50       431.14 o
  -7  10 -14       1145.09       1102.83       204.92 o
  -6  10 -14       1427.96       1523.58       228.32 o
  -5  10 -14         73.84        219.54       138.78 o
  -4  10 -14        840.16        641.82       165.91 o
  -3  10 -14         25.66         -7.92        64.57 o
  -2  10 -14        927.72       1017.85       119.29 o
  -1  10 -14       2156.39       1882.81       241.64 o
   0  10 -14        646.04        773.74       296.06 o
   1  10 -14       5232.02       5107.23       323.57 o
   2  10 -14       4898.91       4934.44       742.64 o
   3  10 -14        635.86        610.79       289.60 o
   4  10 -14       1328.58       1230.02       198.88 o
   5  10 -14        278.50        304.37       291.59 o
   6  10 -14         13.94       -102.90       260.63 o
  -9  11 -14       1318.60       1951.46       365.23 o
  -8  11 -14         34.24        160.89       153.98 o
  -6  11 -14        288.94        283.36       168.11 o
  -5  11 -14        448.11        416.17       158.65 o
  -4  11 -14       1236.14       1472.47       305.10 o
  -3  11 -14        924.47        947.77       270.28 o
  -2  11 -14        321.80        144.46       126.37 o
  -1  11 -14         75.29        117.94       140.11 o
   0  11 -14       1308.66       1579.85       236.26 o
   1  11 -14        558.01        159.96       137.52 o
   2  11 -14        246.37        471.31       202.12 o
   3  11 -14        350.84        323.97       173.63 o
   4  11 -14         53.00        158.49       285.44 o
   5  11 -14        108.30        422.12       344.07 o
  -9  12 -14        619.49        356.46       207.81 o
  -8  12 -14       1257.89        986.42       277.09 o
  -7  12 -14         13.37        -98.45       140.29 o
  -6  12 -14       2739.21       3206.40       527.10 o
  -5  12 -14       1607.75       1613.03       244.97 o
  -4  12 -14        691.60        597.12       178.58 o
  -3  12 -14       1482.29       1970.92       311.65 o
  -2  12 -14        246.79        167.38       132.59 o
  -1  12 -14         80.87       -158.83       172.03 o
   0  12 -14        658.98        491.35       171.15 o
   1  12 -14         35.44         57.01       128.85 o
   2  12 -14        675.37        359.55       213.62 o
   3  12 -14        437.33        415.97       156.19 o
   4  12 -14        270.40        159.32       273.54 o
  -8  13 -14        203.67        173.25       175.33 o
  -7  13 -14        591.83        429.62       204.69 o
  -6  13 -14       1276.74       1267.37       235.08 o
  -5  13 -14        691.07        597.20       270.05 o
  -4  13 -14         53.97         78.52       147.91 o
  -3  13 -14        639.36        653.16       186.58 o
  -2  13 -14       2322.24       2068.74       288.26 o
  -1  13 -14        449.61        301.45       217.07 o
   0  13 -14       2769.93       2942.62       827.81 o
   1  13 -14       1816.49       1854.37       268.36 o
   2  13 -14       1497.59       1269.15       218.09 o
   3  13 -14        790.64        631.84       386.60 o
  -7  14 -14       1164.35        834.30       233.36 o
  -6  14 -14        209.72        550.07       383.56 o
  -5  14 -14        945.02        806.54       419.16 o
  -4  14 -14        189.36        117.88       165.07 o
  -3  14 -14         14.40        199.57       158.53 o
  -2  14 -14        443.29        189.15       165.89 o
  -1  14 -14        729.72        941.75       259.53 o
   0  14 -14        432.50        404.93       197.85 o
   1  14 -14        791.95        624.84       196.66 o
  -6  15 -14        415.08        571.59       224.57 o
  -5  15 -14       1911.99       2066.93       315.59 o
  -4  15 -14        802.89       1348.03       380.61 o
  -3  15 -14        246.03        400.07       216.38 o
  -2  15 -14        808.06        658.16       230.27 o
  -1  15 -14        326.80        186.22       172.82 o
   0  15 -14        566.02        608.35       363.90 o
   2 -14 -13        105.92          3.50       143.50 o
   3 -14 -13        201.99         76.29       146.06 o
   4 -14 -13        800.50        901.22       253.54 o
   5 -14 -13         82.96         33.59       235.50 o
   6 -14 -13        245.22        258.35       165.71 o
   7 -14 -13         78.70        -21.62       135.01 o
   8 -14 -13       1224.28        357.64       256.00 o
   0 -13 -13        210.94        268.99       164.44 o
   1 -13 -13        339.69        559.88       222.48 o
   2 -13 -13        519.64        151.45       152.95 o
   3 -13 -13        251.93        232.57       257.72 o
   4 -13 -13        638.27        903.73       278.63 o
   5 -13 -13        934.58       1102.34       501.58 o
   6 -13 -13         90.51        -45.07       186.30 o
   7 -13 -13       1176.35       1279.33       196.66 o
   8 -13 -13        815.12        525.82       279.12 o
   9 -13 -13        273.04        325.40       251.00 o
  -1 -12 -13        489.06        246.44       145.48 o
   0 -12 -13        616.90        509.71       242.51 o
   1 -12 -13        764.64       1176.55       473.19 o
   2 -12 -13        177.45         40.36       132.65 o
   3 -12 -13        107.70        152.91       126.02 o
   4 -12 -13         25.81        143.32       135.04 o
   5 -12 -13        274.17        506.80       149.88 o
   6 -12 -13       1553.88       1638.29       213.52 o
   7 -12 -13         59.01        382.46       220.43 o
   8 -12 -13        139.22        111.30       155.14 o
   9 -12 -13        104.06        304.25       220.11 o
  10 -12 -13         21.00        376.23       234.34 o
  -3 -11 -13       1581.56       2030.39       484.41 o
  -2 -11 -13       1672.93       1606.97       225.87 o
  -1 -11 -13        609.37        389.73       291.02 o
   0 -11 -13       3385.44       3316.05       312.16 o
   1 -11 -13       1266.25       1344.94       252.70 o
   2 -11 -13       1435.25       1996.34       250.80 o
   3 -11 -13       2190.96       1926.31       244.86 o
   4 -11 -13        269.91        203.72       140.92 o
   5 -11 -13        241.95        162.79       128.55 o
   6 -11 -13       1202.16       1280.70       219.53 o
   7 -11 -13        370.80        230.42       115.58 o
   8 -11 -13        220.59        157.70       119.01 o
   9 -11 -13        459.22        -37.59       199.98 o
  10 -11 -13        707.73        849.88       303.13 o
  -4 -10 -13        480.64         -9.02       253.36 o
  -3 -10 -13        640.75        794.89       316.63 o
  -2 -10 -13       1158.39       1185.83       243.97 o
  -1 -10 -13       2514.43       2498.74       469.10 o
   0 -10 -13        331.39        350.03       141.47 o
   1 -10 -13        924.16        805.19       160.17 o
   2 -10 -13        286.33        317.19       190.16 o
   3 -10 -13        493.65        668.78       270.32 o
   4 -10 -13       2055.97       2037.65       227.83 o
   5 -10 -13        485.04        600.31       133.34 o
   6 -10 -13       2159.18       2252.28       187.90 o
   7 -10 -13         38.21         69.11       164.50 o
   8 -10 -13       1494.98       1457.32       328.94 o
   9 -10 -13        842.17        509.35       269.39 o
  10 -10 -13         46.21         12.02       215.58 o
  11 -10 -13        155.18        -30.80       214.12 o
  -4  -9 -13        541.69        645.83       281.22 o
  -3  -9 -13        411.11        331.45       135.36 o
  -2  -9 -13       1584.58       1886.56       227.82 o
  -1  -9 -13       2097.10       2186.43       250.68 o
   0  -9 -13          0.08        145.94       104.79 o
   1  -9 -13       2067.87       2409.98       268.62 o
   2  -9 -13       3572.95       3481.31       242.53 o
   3  -9 -13        822.75       1253.03       174.11 o
   4  -9 -13       2363.03       2398.01       318.61 o
   5  -9 -13       1535.20       1772.89       287.69 o
   6  -9 -13         19.84         48.50        86.62 o
   7  -9 -13       2468.00       2298.85       375.56 o
   8  -9 -13       1571.68       1708.18       337.75 o
   9  -9 -13        648.07        561.05       263.26 o
  10  -9 -13       1033.81        639.01       289.81 o
  11  -9 -13        125.79        262.94       219.37 o
  -5  -8 -13         30.70        -70.61       232.10 o
  -4  -8 -13        735.92        836.76       367.46 o
  -3  -8 -13        797.06       1010.00       164.85 o
  -2  -8 -13       2383.16       2634.08       228.12 o
  -1  -8 -13        655.30        716.55       144.78 o
   0  -8 -13        260.36        323.19       156.34 o
   1  -8 -13        912.66        892.96       155.21 o
   2  -8 -13       1586.80       1537.93       184.46 o
   3  -8 -13        371.41        209.25       113.51 o
   4  -8 -13       2124.50       2351.55       185.61 o
   5  -8 -13        107.21        128.06       119.83 o
   6  -8 -13       3622.31       3529.16       254.45 o
   7  -8 -13       2253.87       2257.94       371.70 o
   8  -8 -13       1426.79       1361.06       307.52 o
   9  -8 -13         98.78        275.71       200.58 o
  10  -8 -13        685.42       1145.45       306.90 o
  11  -8 -13        315.36        229.23       223.97 o
  -6  -7 -13        258.56        386.93       306.60 o
  -5  -7 -13        219.89        174.33       261.50 o
  -4  -7 -13         18.08        116.26       122.81 o
  -3  -7 -13       1713.06       1629.91       202.81 o
  -2  -7 -13        752.44        785.13       150.93 o
  -1  -7 -13       1699.48       1928.73       307.49 o
   0  -7 -13       1505.96       1847.46       225.16 o
   1  -7 -13       2584.92       2797.58       218.65 o
   2  -7 -13       5249.05       5462.85       283.23 o
   3  -7 -13       3256.66       3312.62       322.49 o
   4  -7 -13       4439.40       4475.78       228.82 o
   5  -7 -13       1239.28       1468.20       202.80 o
   6  -7 -13       2368.83       2193.50       135.53 o
   7  -7 -13        481.11        592.54       222.61 o
   8  -7 -13       1443.36       1416.27       305.30 o
   9  -7 -13       1486.61       1720.59       339.17 o
  10  -7 -13          9.67       -127.69       127.69 o
  11  -7 -13         37.68       -115.67       150.98 o
  -6  -6 -13        305.76        266.80       293.11 o
  -4  -6 -13       2595.77       2807.52       263.74 o
  -3  -6 -13       3758.22       3851.12       335.20 o
  -2  -6 -13        112.27         98.26       151.39 o
  -1  -6 -13       3478.96       3310.99       223.45 o
   0  -6 -13       1789.56       1711.75       186.67 o
   1  -6 -13        934.17       1297.01       384.22 o
   2  -6 -13       1572.43       1695.25       166.70 o
   3  -6 -13       1537.21       1847.36       149.09 o
   4  -6 -13        275.08        312.00        77.56 o
   5  -6 -13        109.14        196.28        60.48 o
   6  -6 -13        827.72        856.01       249.22 o
   7  -6 -13       2405.67       2592.45       383.27 o
   8  -6 -13       4816.94       5600.52       470.61 o
   9  -6 -13       1483.65       1485.50       293.96 o
  10  -6 -13       1102.70       1251.98       276.33 o
  11  -6 -13         66.12         56.34       191.55 o
  -7  -5 -13        928.68        353.68       285.96 o
  -6  -5 -13        192.67       -106.70       208.89 o
  -5  -5 -13       2570.14       2675.46       478.25 o
  -4  -5 -13       2549.74       2727.96       239.61 o
  -3  -5 -13        427.32        585.33       324.44 o
  -2  -5 -13       1800.56       1727.42       186.71 o
  -1  -5 -13       5447.94       5804.38       292.90 o
   0  -5 -13        519.30        639.82       128.29 o
   1  -5 -13        198.98        576.58       109.17 o
   2  -5 -13        439.74        449.88        98.76 o
   3  -5 -13        868.47        975.49       133.75 o
   4  -5 -13        167.88        110.68        48.11 o
   5  -5 -13        158.25        127.00       139.02 o
   6  -5 -13       3589.09       3814.08       355.40 o
   8  -5 -13         90.42        245.66       178.80 o
   9  -5 -13       1315.93       1663.52       308.92 o
  10  -5 -13        250.59        395.21       218.69 o
  11  -5 -13         22.47        -15.77       175.76 o
  -7  -4 -13        367.76        345.77       305.18 o
  -6  -4 -13        184.06         54.85       199.12 o
  -5  -4 -13        377.39        480.37       131.90 o
  -4  -4 -13        187.38        195.51       107.51 o
  -3  -4 -13        507.46        599.49       125.66 o
  -2  -4 -13       7331.11       7169.26       340.53 o
  -1  -4 -13       2051.75       2625.69       380.50 o
   0  -4 -13      12830.39      14490.84       543.41 o
   1  -4 -13      45851.26      51981.39      1659.12 o
   2  -4 -13       5430.28       5038.62       232.10 o
   3  -4 -13       1862.16       1647.58       110.24 o
   4  -4 -13       1801.55       2016.44       271.46 o
   5  -4 -13        586.00        941.43       212.23 o
   6  -4 -13       1274.22       1242.63       235.28 o
   7  -4 -13       4573.33       4833.28       305.93 o
   8  -4 -13       1043.01        395.33       241.76 o
   9  -4 -13        301.01        208.69       151.36 o
  10  -4 -13       1854.21       1948.67       325.07 o
  11  -4 -13       1009.11       1075.17       635.93 o
  -8  -3 -13         30.49        111.17       220.08 o
  -7  -3 -13        159.03        -80.39       225.40 o
  -6  -3 -13        604.99        300.20       118.23 o
  -5  -3 -13       3463.28       3857.21       257.94 o
  -4  -3 -13        518.67        614.20       224.87 o
  -3  -3 -13       3246.02       3233.93       212.65 o
  -2  -3 -13        891.16        987.54       139.29 o
  -1  -3 -13       3354.39       2903.64       185.34 o
   0  -3 -13      14680.59      16143.59       588.10 o
   1  -3 -13        906.39        917.98       123.73 o
   2  -3 -13       1460.01       1302.33        83.39 o
   3  -3 -13        763.80        937.37        92.67 o
   4  -3 -13        333.08        524.11       153.42 o
   5  -3 -13       3153.61       2942.21       221.88 o
   6  -3 -13         36.88        170.88       108.11 o
   7  -3 -13       6184.29       6091.49       347.17 o
   8  -3 -13        682.39        777.84       172.87 o
   9  -3 -13       1351.97       1318.29       233.87 o
  10  -3 -13         70.50        162.96       137.66 o
  11  -3 -13         36.61         76.83       151.21 o
  -8  -2 -13         13.08        100.65       281.66 o
  -7  -2 -13       3106.29       3109.54       241.90 o
  -6  -2 -13       4551.06       4307.27       379.73 o
  -5  -2 -13       3341.07       3253.56       240.85 o
  -4  -2 -13       1301.66       1644.61       186.41 o
  -3  -2 -13        118.81        224.14        98.10 o
  -2  -2 -13        909.02       1169.17       133.10 o
  -1  -2 -13      10423.79      10104.91       318.93 o
   0  -2 -13       4261.66       4084.22       214.36 o
   1  -2 -13       1224.18       1571.47       114.24 o
   2  -2 -13       2487.79       2409.47       102.01 o
   3  -2 -13       2016.44       1859.44       412.92 o
   4  -2 -13       1740.72       1890.72       186.35 o
   5  -2 -13       4426.71       4173.80       249.65 o
   6  -2 -13       4322.14       4236.96       267.94 o
   7  -2 -13       1999.69       2218.68       235.88 o
   8  -2 -13       6131.97       6267.04       359.78 o
   9  -2 -13        346.04        119.70       141.22 o
  10  -2 -13        305.86        207.15       166.85 o
  11  -2 -13       1151.76        865.73       407.23 o
  -9  -1 -13         14.42        -23.28       267.39 o
  -8  -1 -13        690.59        369.35       214.72 o
  -7  -1 -13        837.85        836.15       199.43 o
  -6  -1 -13         97.85        157.29       160.77 o
  -5  -1 -13        584.56        500.05       137.44 o
  -4  -1 -13        658.28        636.51       135.66 o
  -3  -1 -13       1684.63       1731.25       118.30 o
  -2  -1 -13        385.17        417.86        71.38 o
  -1  -1 -13       1394.21       1257.32       152.53 o
   0  -1 -13       5734.15       5045.13       240.69 o
   1  -1 -13        772.14        686.02        79.05 o
   2  -1 -13        752.28        776.83        77.20 o
   3  -1 -13        402.99        439.29       109.06 o
   4  -1 -13       3800.80       3178.70       327.09 o
   5  -1 -13       2527.91       2906.14       213.52 o
   6  -1 -13       1071.91        955.56       159.72 o
   7  -1 -13       3196.68       3265.80       345.97 o
   8  -1 -13        377.40        346.55       133.50 o
   9  -1 -13       1114.81       1098.40       273.70 o
  10  -1 -13        354.81        552.53       158.74 o
  11  -1 -13         96.04        357.58       374.11 o
  -9   0 -13        903.27        861.52       333.35 o
  -8   0 -13       2933.29       2842.20       253.09 o
  -7   0 -13        646.13        777.04       232.82 o
  -6   0 -13        527.35        328.01       134.81 o
  -5   0 -13        193.31        169.17       116.97 o
  -4   0 -13       1693.06       1741.40       205.07 o
  -3   0 -13        697.07        815.18        84.09 o
  -2   0 -13       2558.24       2397.97       185.80 o
  -1   0 -13       1850.34       2354.14       294.67 o
   0   0 -13      13467.86      13269.42       715.27 o
   1   0 -13       3772.52       2999.16       131.79 o
   2   0 -13       2241.20       1890.12       110.40 o
   3   0 -13       7342.58       6951.17       230.97 o
   4   0 -13       2690.30       2353.96       146.75 o
   5   0 -13       2726.49       2802.84       139.29 o
   6   0 -13       4245.01       4232.52       273.34 o
   7   0 -13        740.79       1106.79       380.42 o
   8   0 -13        108.03         97.24       115.54 o
   9   0 -13        295.65        169.80       128.98 o
  10   0 -13        374.40        193.94       141.60 o
  11   0 -13          1.07        -79.61       317.70 o
  -9   1 -13        608.72        336.31       195.87 o
  -8   1 -13       1530.43       1441.32       294.66 o
  -7   1 -13        273.20        354.65       152.12 o
  -6   1 -13       1469.86       1838.24       230.58 o
  -5   1 -13       1062.16       1221.62       139.79 o
  -4   1 -13        587.41        740.11       105.45 o
  -3   1 -13       3994.32       4156.81       339.32 o
  -2   1 -13       9544.53       9781.80       583.66 o
  -1   1 -13        479.06        271.00       141.52 o
   0   1 -13      10873.72       9942.77       483.13 o
   1   1 -13        284.65        413.86        72.91 o
   2   1 -13       1561.79       1566.65       205.55 o
   3   1 -13        361.84        476.22        93.10 o
   4   1 -13       3329.78       3130.68       142.83 o
   5   1 -13       1361.66       1495.30       178.08 o
   6   1 -13       1695.25       1991.38       208.17 o
   7   1 -13       1138.79       1365.21       172.07 o
   8   1 -13        104.22        243.98       116.24 o
   9   1 -13        855.88        941.26       157.97 o
  10   1 -13        457.58        540.47       350.34 o
  -9   2 -13        852.14       1006.70       358.92 o
  -8   2 -13         27.21         96.17       135.37 o
  -7   2 -13       2877.19       3392.24       278.03 o
  -6   2 -13       2372.96       2399.80       322.41 o
  -5   2 -13       1421.40       1619.96       133.34 o
  -4   2 -13      10226.97      10457.88       343.64 o
  -3   2 -13       1845.76       2121.67       283.68 o
  -2   2 -13       7206.98       6601.33       451.36 o
  -1   2 -13       9380.39       9383.45       562.00 o
   0   2 -13        592.45        409.87       131.03 o
   1   2 -13       1269.77       1420.80       327.57 o
   2   2 -13       1819.39       1965.18       199.97 o
   3   2 -13        728.41        874.70       156.69 o
   4   2 -13        317.36        307.67       131.18 o
   5   2 -13        649.54        487.01       170.82 o
   6   2 -13        985.59       1347.45       369.43 o
   7   2 -13       2129.57       2144.53       184.76 o
   8   2 -13       1534.24       1561.86       392.69 o
   9   2 -13        100.43        346.32       306.51 o
  10   2 -13        434.00        587.04       368.36 o
 -10   3 -13        420.62        357.53       310.80 o
  -9   3 -13        632.86        457.64       186.67 o
  -8   3 -13       2672.58       2427.78       669.55 o
  -7   3 -13       1715.69       1992.77       285.12 o
  -6   3 -13        549.92        405.72       140.32 o
  -5   3 -13        175.75        200.82        62.11 o
  -4   3 -13       1317.67       1201.34        99.45 o
  -3   3 -13        929.54       1294.87       243.48 o
  -2   3 -13        969.14       1028.66       220.98 o
  -1   3 -13       4893.77       3875.29       182.82 o
   0   3 -13       2232.43       2471.79       163.32 o
   1   3 -13       8482.36       9453.49       381.51 o
   2   3 -13      10971.15      10277.83       414.07 o
   3   3 -13       1426.47       1652.02       169.95 o
   4   3 -13       1326.28       1332.21       152.35 o
   5   3 -13       4923.66       4629.30       266.38 o
   6   3 -13       2222.24       2119.93       247.08 o
   7   3 -13       2165.18       2053.85       188.77 o
   8   3 -13       1416.43       1092.94       135.85 o
   9   3 -13        134.80       -253.94       253.94 o
  10   3 -13         67.12       -254.65       346.29 o
 -10   4 -13         98.05        -24.67       122.92 o
  -9   4 -13        888.31        915.45       148.52 o
  -8   4 -13       2018.88       1851.24       181.12 o
  -7   4 -13        460.71        386.11       134.78 o
  -6   4 -13       2699.94       3019.27       207.83 o
  -5   4 -13        235.91        289.60        69.13 o
  -4   4 -13       3052.18       3195.16       127.03 o
  -3   4 -13        554.41        431.76        57.95 o
  -2   4 -13        402.61        403.02        84.10 o
  -1   4 -13       1955.56       2173.63       152.03 o
   0   4 -13       4358.42       3581.55       200.31 o
   1   4 -13       7665.57       7795.19       510.48 o
   2   4 -13         85.46         -5.95        82.76 o
   3   4 -13       7240.71       7049.28       325.52 o
   4   4 -13       5277.43       4466.87       295.27 o
   5   4 -13       5346.17       4883.37       259.75 o
   6   4 -13       1319.64       1660.15       215.57 o
   7   4 -13        591.18        815.89       118.59 o
   9   4 -13        207.94          2.25       284.03 o
 -10   5 -13         44.52       -130.45       130.45 o
  -9   5 -13        519.04        300.46       129.23 o
  -8   5 -13       2490.00       2399.88       194.44 o
  -7   5 -13        431.54        576.66       139.78 o
  -6   5 -13       1003.69       1070.09       154.09 o
  -5   5 -13       2010.92       1752.39       112.60 o
  -4   5 -13        811.24       1040.62        96.63 o
  -3   5 -13       4544.68       4601.02       226.46 o
  -2   5 -13       8854.49       8705.96       361.06 o
  -1   5 -13       7726.77       8260.72       370.18 o
   0   5 -13       8835.69       8248.09       361.16 o
   1   5 -13       1149.92       1558.82       270.10 o
   2   5 -13        933.15        963.59       202.69 o
   3   5 -13        659.84        631.99       126.34 o
   4   5 -13       1327.95       1323.60       186.44 o
   5   5 -13        380.21        364.69       106.71 o
   6   5 -13        365.29        366.00       133.78 o
   7   5 -13        717.50        394.91       288.15 o
   8   5 -13        375.06        354.80       323.23 o
   9   5 -13       2321.98       1743.10       467.05 o
 -10   6 -13         12.82        135.45       158.56 o
  -9   6 -13        652.75        567.54       168.15 o
  -8   6 -13          5.97        293.96       191.49 o
  -7   6 -13       2218.81       2222.31       225.07 o
  -6   6 -13       2829.80       3074.57       426.11 o
  -5   6 -13         97.82         47.33        84.19 o
  -4   6 -13       1090.18       1100.22       138.86 o
  -3   6 -13       1095.76       1350.76       153.98 o
  -2   6 -13       4391.16       4207.91       235.60 o
  -1   6 -13       2425.92       2973.95       366.10 o
   0   6 -13        181.62        234.18        99.23 o
   1   6 -13        979.22       1210.75       198.94 o
   2   6 -13        152.54        188.38       104.79 o
   3   6 -13       2030.70       2158.19       216.84 o
   4   6 -13       1607.12       2098.32       410.40 o
   5   6 -13       1322.35       1545.42       161.66 o
   6   6 -13        213.30        135.98        69.81 o
   8   6 -13        807.97       1005.08       405.45 o
 -10   7 -13       2398.15       2127.96       264.79 o
  -9   7 -13       1369.41       1431.78       216.65 o
  -8   7 -13       5855.14       6450.89       353.15 o
  -7   7 -13       7736.03       8398.33       409.44 o
  -6   7 -13        174.34         23.32        96.37 o
  -5   7 -13       1157.71       1357.14       174.03 o
  -4   7 -13        703.06        478.67       204.74 o
  -3   7 -13        481.54        713.49       129.15 o
  -2   7 -13       1792.15       1751.97       198.61 o
  -1   7 -13       2881.27       3118.80       243.52 o
   0   7 -13        328.73        344.95       212.01 o
   1   7 -13       3885.29       4002.66       372.32 o
   2   7 -13       7618.11       6799.87       346.73 o
   3   7 -13       2840.85       3008.43       267.32 o
   4   7 -13       4488.72       4270.62       252.67 o
   5   7 -13       1668.63       1511.08       141.42 o
   6   7 -13         60.87         80.38       207.33 o
   7   7 -13        383.96        517.85       315.71 o
   8   7 -13        394.13        639.60       364.56 o
 -10   8 -13        154.97        160.18       140.86 o
  -9   8 -13       1964.83       1908.96       306.21 o
  -8   8 -13        205.66        601.92       281.79 o
  -7   8 -13        814.14        652.95       153.15 o
  -6   8 -13        514.28        413.06       139.09 o
  -5   8 -13        123.76        295.99       125.13 o
  -4   8 -13        529.51        665.39       150.04 o
  -3   8 -13        119.41         90.50       101.59 o
  -2   8 -13       3617.39       3157.60       414.77 o
  -1   8 -13        899.44       1200.74       174.89 o
   0   8 -13       2828.89       2976.47       239.42 o
   1   8 -13       3566.76       3411.36       260.32 o
   2   8 -13        317.84        258.38       132.35 o
   3   8 -13       3558.21       3358.46       531.15 o
   4   8 -13         60.65         91.14       109.20 o
   5   8 -13         10.30         83.95        82.44 o
   6   8 -13         27.65        270.40       257.63 o
   7   8 -13        196.66        468.04       365.92 o
 -10   9 -13        346.11        239.30       170.24 o
  -8   9 -13         16.24         51.62       126.40 o
  -7   9 -13        958.32        911.19       277.00 o
  -6   9 -13       1390.16       1646.19       216.35 o
  -5   9 -13        387.22        340.13       132.82 o
  -4   9 -13       8277.91       7718.82       398.53 o
  -3   9 -13      10731.54      10343.44       396.89 o
  -2   9 -13       1987.04       1826.13       185.67 o
  -1   9 -13       3192.49       2993.67       247.00 o
   0   9 -13       2387.07       3010.45       288.75 o
   1   9 -13       1085.47       1469.41       209.44 o
   2   9 -13       2395.92       2813.00       286.21 o
   3   9 -13       2662.44       2387.48       262.72 o
   4   9 -13         28.53        166.05       112.02 o
   5   9 -13         98.86       -167.53       211.85 o
   6   9 -13        201.37        434.23       306.57 o
 -10  10 -13        733.35        720.16       374.18 o
  -9  10 -13       1633.77       2127.66       273.22 o
  -8  10 -13         28.65         -6.75       133.91 o
  -7  10 -13        808.11        934.34       182.57 o
  -6  10 -13         40.28       -101.43       111.52 o
  -5  10 -13        235.77        187.60       139.34 o
  -4  10 -13        239.15        157.00        80.44 o
  -3  10 -13        268.24        245.67       133.91 o
  -2  10 -13         12.00        204.82       127.13 o
  -1  10 -13       2561.17       2377.18       386.45 o
   0  10 -13        683.44        962.61       182.77 o
   1  10 -13        639.66        948.48       180.22 o
   2  10 -13        712.34        797.18       301.31 o
   3  10 -13       1000.21       1187.56       301.11 o
   4  10 -13         18.43         56.24       118.69 o
   5  10 -13        253.24        -47.34       254.00 o
   6  10 -13          3.76        -34.55       278.65 o
  -9  11 -13        672.03        483.87       205.53 o
  -8  11 -13        626.88        588.44       195.95 o
  -7  11 -13       1022.80       1145.89       210.35 o
  -6  11 -13        688.15        917.44       209.08 o
  -5  11 -13       1741.46       1836.93       296.41 o
  -4  11 -13       1842.15       2214.88       269.56 o
  -3  11 -13       1390.05        954.23       290.97 o
  -2  11 -13        501.33        402.32       153.60 o
  -1  11 -13         97.69        145.52       200.21 o
   0  11 -13       1097.21       1053.05       205.25 o
   1  11 -13       2440.86       3570.47       521.65 o
   2  11 -13        329.53         89.11       135.30 o
   3  11 -13        504.34        439.99       261.26 o
   4  11 -13        327.46        429.84       313.42 o
   5  11 -13         84.38         22.54       282.45 o
  -9  12 -13        292.21        109.80       176.00 o
  -8  12 -13        957.05       1197.36       242.24 o
  -7  12 -13        393.30        506.37       203.20 o
  -6  12 -13        474.54        472.12       189.49 o
  -5  12 -13       1216.97       1584.60       242.17 o
  -4  12 -13        277.74        -14.81       128.15 o
  -3  12 -13        413.61        457.52       181.01 o
  -2  12 -13        196.81        358.19       160.64 o
  -1  12 -13       1021.99        881.99       396.76 o
   0  12 -13       2750.35       3244.58       382.12 o
   1  12 -13       4306.22       3351.75       369.75 o
   2  12 -13        146.13         53.34       162.28 o
   3  12 -13         91.47        194.20       146.35 o
   4  12 -13         15.01       -175.01       211.06 o
  -8  13 -13        516.72        128.95       173.76 o
  -7  13 -13        449.15         79.05       169.49 o
  -6  13 -13        751.83        649.36       207.99 o
  -5  13 -13        579.53        873.82       229.99 o
  -4  13 -13         45.54        186.97       163.67 o
  -3  13 -13       1143.68        783.11       324.54 o
  -2  13 -13        687.78        890.47       207.48 o
  -1  13 -13       1016.81        998.52       212.55 o
   0  13 -13       1763.42       2093.69       280.29 o
   1  13 -13         88.37        198.36       144.55 o
   2  13 -13       1312.48        839.70       350.97 o
   3  13 -13         22.41       -236.60       236.60 o
  -8  14 -13         46.36         88.96       184.48 o
  -7  14 -13       3268.94       4035.94       733.41 o
  -6  14 -13       2270.11       2442.05       378.82 o
  -5  14 -13        698.42        534.93       205.94 o
  -4  14 -13        619.56        782.61       414.74 o
  -3  14 -13         51.04       -160.37       249.38 o
  -2  14 -13         80.82       -114.66       119.25 o
  -1  14 -13        546.17       1207.51       315.07 o
   0  14 -13        767.63        625.85       384.39 o
   1  14 -13          5.67         23.77       148.41 o
   2  14 -13        823.04        349.02       184.42 o
  -6  15 -13        967.09       1045.24       386.74 o
  -5  15 -13        490.46        546.51       301.49 o
  -4  15 -13         90.25         92.40       235.88 o
  -3  15 -13        202.92        -15.32       167.88 o
  -2  15 -13          1.09        185.98       204.87 o
  -1  15 -13        367.50        596.57       201.41 o
   0  15 -13        322.71         63.24       218.71 o
  -4  16 -13        277.85        267.68       208.85 o
  -3  16 -13        644.23        559.70       232.80 o
   4 -15 -12        370.12        475.05       174.35 o
   5 -15 -12        208.21        168.32       150.79 o
   6 -15 -12       1946.02       2307.85       370.19 o
   1 -14 -12        166.53        166.46       163.30 o
   2 -14 -12        161.34        232.23       167.75 o
   3 -14 -12       1188.04       1160.14       326.78 o
   4 -14 -12        768.64        785.28       252.02 o
   5 -14 -12       2002.45       1644.19       240.52 o
   6 -14 -12        948.06       1300.43       219.84 o
   7 -14 -12        102.93        135.48       226.50 o
   8 -14 -12        429.68         75.17       222.51 o
   0 -13 -12        341.66        298.45       164.87 o
   1 -13 -12        500.36        595.50       411.95 o
   2 -13 -12        283.66        365.40       160.95 o
   3 -13 -12        783.19        890.54       192.32 o
   4 -13 -12       1024.22        850.68       191.66 o
   5 -13 -12         70.80        214.09       185.54 o
   6 -13 -12        101.48         15.77       122.25 o
   7 -13 -12        202.32        374.65       149.07 o
   8 -13 -12        402.31        525.44       203.68 o
   9 -13 -12        254.12         73.64       209.66 o
  -2 -12 -12       3863.58       5050.74       701.64 o
  -1 -12 -12       1080.36       1200.61       228.81 o
   0 -12 -12         77.92         32.20       125.15 o
   1 -12 -12        250.60        353.30       156.08 o
   2 -12 -12        247.27        160.84       164.95 o
   3 -12 -12        359.76        438.65       159.28 o
   4 -12 -12        342.28        165.92       196.90 o
   5 -12 -12        477.68        651.58       191.74 o
   6 -12 -12        843.72        790.01       168.11 o
   7 -12 -12       2261.00       2474.59       250.71 o
   8 -12 -12        636.91        564.12       308.71 o
   9 -12 -12        918.41        667.42       312.30 o
  10 -12 -12        540.66        445.80       306.02 o
  -3 -11 -12        878.19        738.80       307.74 o
  -2 -11 -12        246.98        360.24       124.85 o
  -1 -11 -12        273.96        489.17       231.47 o
[truncated: 1,138,082 more chars]
