# Supplementary material for: Control of dynamic sp3-C stereochemistry
Source: Nat Chem. 2023 Mar 13;15(5):615–24. doi: 10.1038/s41557-023-01156-7 (PMC10159849; doi:10.1038/s41557-023-01156-7)
Supplement: Supplementary file 19 — Structure factors for compound (C,R,S)-LBB1RuCp(NCMe)·PF6; CCDC reference 2068020. [file 41557_2023_1156_MOESM19_ESM.fcf]

#
# h,k,l, Fc-squared, Fo-squared, sigma(Fo-squared), status flag
#
data_20srv261
_shelx_title ' 20srv261 in P21 #4'
_shelx_refln_list_code          4
_shelx_F_calc_maximum      125.26
_exptl_crystal_F_000       948.00
_reflns_d_resolution_high  0.7107

loop_
 _space_group_symop_operation_xyz
 'x, y, z'
 '-x, y+1/2, -z'

_cell_length_a     8.7715
_cell_length_b    18.7732
_cell_length_c    11.9803
_cell_angle_alpha  90.000
_cell_angle_beta  100.055
_cell_angle_gamma  90.000

_shelx_F_squared_multiplier     1.000

loop_
 _refln_index_h
 _refln_index_k
 _refln_index_l
 _refln_F_squared_calc
 _refln_F_squared_meas
 _refln_F_squared_sigma
 _refln_observed_status
   0 -26   0        528.00        634.34        49.24 o
   1 -26   0         16.73         39.94        15.19 o
   2 -26   0        290.42        265.84        26.51 o
   1 -25   0        408.07        456.13        30.45 o
   2 -25   0         32.37         59.70        14.88 o
   3 -25   0        425.35        480.65        46.35 o
   0 -24   0         20.33         36.06        37.85 o
   1 -24   0         41.44         45.06        13.34 o
   2 -24   0       1109.43       1198.86        44.56 o
   3 -24   0        147.71        150.29        23.35 o
   4 -24   0        182.02        182.98        21.21 o
   5 -24   0        477.71        405.51        65.87 o
   1 -23   0        262.25        289.90        27.81 o
   2 -23   0          9.97          4.12        14.23 o
   3 -23   0        366.43        330.72        27.47 o
   4 -23   0        245.76        250.93        38.03 o
   5 -23   0         87.48        113.24        17.59 o
   0 -22   0        551.94        650.94        51.79 o
   1 -22   0         37.29         42.91        20.29 o
   2 -22   0       1002.97        991.74        39.72 o
   3 -22   0        372.63        434.21        28.07 o
   4 -22   0        306.58        351.55        34.58 o
   5 -22   0        134.44        133.99        19.11 o
   6 -22   0         93.02         94.74        15.89 o
   1 -21   0        542.49        624.80        31.69 o
   2 -21   0         24.60         47.09        14.10 o
   3 -21   0        916.39        935.77        32.17 o
   4 -21   0         81.83         98.94        13.22 o
   5 -21   0        184.52        204.79        22.17 o
   6 -21   0        290.11        250.88        25.77 o
   7 -21   0         17.04         14.47        13.44 o
   0 -20   0        362.28        447.76        68.95 o
   1 -20   0         64.16         71.99        14.99 o
   2 -20   0        653.19        674.33        28.45 o
   3 -20   0        176.58        167.17        23.03 o
   4 -20   0        988.48       1050.64        58.52 o
   5 -20   0         64.78         61.88        13.59 o
   6 -20   0        619.08        594.02        32.72 o
   7 -20   0        996.44        979.64        41.02 o
   1 -19   0       1029.71       1072.78        38.51 o
   2 -19   0        265.55        260.90        19.34 o
   3 -19   0        363.16        340.12        20.76 o
   4 -19   0        588.70        563.67        34.57 o
   5 -19   0        575.70        571.22        30.25 o
   6 -19   0        165.63        166.48        30.71 o
   7 -19   0        181.98        195.40        22.49 o
   8 -19   0        393.30        387.90        41.08 o
   0 -18   0       1261.18       1409.66        60.36 o
   1 -18   0         97.59        151.21        20.96 o
   2 -18   0        934.76        896.08        29.34 o
   3 -18   0        925.84        972.45        30.06 o
   4 -18   0        215.84        177.78        15.19 o
   5 -18   0        814.68        816.52        34.37 o
   6 -18   0        746.54        771.02        36.43 o
   7 -18   0        816.24        842.94        37.28 o
   8 -18   0         17.43         -1.52        15.37 o
   1 -17   0       3139.78       3118.47        57.76 o
   2 -17   0       1324.11       1309.87        47.60 o
   3 -17   0       1291.88       1350.70        34.77 o
   4 -17   0        728.31        702.15        23.95 o
   5 -17   0        287.63        293.42        28.00 o
   6 -17   0        667.53        750.05        33.54 o
   7 -17   0        116.08        102.35        18.64 o
   8 -17   0        514.02        522.93        47.31 o
   9 -17   0        141.29        156.18        23.25 o
   0 -16   0       1979.54       2112.24        69.67 o
   1 -16   0        239.56        257.29        27.38 o
   2 -16   0        243.16        243.69        28.85 o
   3 -16   0        978.01       1028.02        27.58 o
   4 -16   0       3681.62       3499.36        73.84 o
   5 -16   0        725.04        727.79        27.34 o
   6 -16   0        260.20        272.35        20.14 o
   7 -16   0       1328.34       1211.11        37.40 o
   8 -16   0        533.63        519.96        35.65 o
   9 -16   0       1010.41        993.66        49.91 o
   1 -15   0       1997.39       2068.65        42.46 o
   2 -15   0       1426.53       1479.01        33.79 o
   3 -15   0        822.96        833.30        23.32 o
   4 -15   0       1297.93       1338.00        39.06 o
   5 -15   0       2051.94       1991.12        44.99 o
   6 -15   0        673.35        640.95        25.97 o
   7 -15   0        297.40        267.48        19.37 o
   8 -15   0        584.37        600.24        34.80 o
   9 -15   0        397.69        392.91        34.39 o
  10 -15   0        525.02        454.88        38.83 o
   0 -14   0       4300.97       4315.80       214.19 o
   1 -14   0       3926.33       3917.52        52.70 o
   2 -14   0       2327.95       2252.47        39.48 o
   3 -14   0        624.37        648.81        21.71 o
   4 -14   0       1843.04       1766.46        39.36 o
   5 -14   0       2840.02       2701.30        70.39 o
   6 -14   0        120.18        147.93        21.54 o
   7 -14   0        431.04        395.61        29.52 o
   8 -14   0        376.34        347.91        25.84 o
   9 -14   0       1348.34       1284.16        54.36 o
  10 -14   0         88.83        100.90        17.68 o
   1 -13   0       7434.99       7713.74        84.76 o
   2 -13   0       1121.02       1103.11        24.41 o
   3 -13   0       2198.87       2151.78        46.77 o
   4 -13   0       2778.55       2670.50        42.07 o
   5 -13   0        487.76        474.02        21.14 o
   6 -13   0       1484.59       1442.63        37.70 o
   7 -13   0        124.99        128.09        13.42 o
   8 -13   0        473.45        550.97        31.70 o
   9 -13   0         83.06         89.24        20.59 o
  10 -13   0       1171.64       1175.92        46.62 o
   0 -12   0       3836.76       3810.13        65.36 o
   1 -12   0        316.90        311.24        12.22 o
   2 -12   0      10035.22      10111.32       121.20 o
   3 -12   0        178.72        186.47        11.60 o
   4 -12   0       2591.76       2498.99        41.63 o
   5 -12   0       1843.88       1922.28        41.70 o
   6 -12   0       1121.16       1107.39        52.92 o
   7 -12   0        389.48        345.40        19.05 o
   8 -12   0        340.66        393.01        31.07 o
   9 -12   0        656.47        746.61        41.48 o
  10 -12   0         65.70         78.61        15.11 o
   1 -11   0       4719.99       4929.44        54.19 o
   2 -11   0        699.61        701.99        16.44 o
   3 -11   0       4170.43       4156.21        56.98 o
   4 -11   0        566.88        589.35        16.69 o
   5 -11   0       1230.29       1261.21        32.30 o
   6 -11   0        772.94        761.48        27.46 o
   7 -11   0        119.90        132.92        13.30 o
   8 -11   0       1215.67       1161.07        53.98 o
   9 -11   0        490.84        483.27        29.39 o
  10 -11   0       1088.99       1109.13        41.10 o
  11 -11   0        253.63        302.15        34.11 o
   0 -10   0       9765.61      10215.78       133.26 o
   1 -10   0       2728.03       2644.05        33.98 o
   2 -10   0       4084.03       4283.80        48.51 o
   3 -10   0       1555.76       1581.44        25.02 o
   4 -10   0       2360.79       2315.12        50.80 o
   5 -10   0         24.80         18.95         7.90 o
   6 -10   0        588.20        557.69        22.67 o
   7 -10   0       2017.01       1923.21        40.03 o
   8 -10   0        154.21        189.93        20.11 o
   9 -10   0         98.25        117.22        14.44 o
  10 -10   0         57.98         90.36        15.64 o
  11 -10   0        932.08        905.85        61.89 o
   1  -9   0        571.72        750.74        15.63 o
   2  -9   0       1756.43       1817.40        26.91 o
   3  -9   0       2696.26       2584.97        33.70 o
   4  -9   0        112.14         97.95         8.68 o
   5  -9   0        845.16        909.08        30.83 o
   6  -9   0       1356.51       1232.81        29.75 o
   7  -9   0       1337.01       1261.97        41.26 o
   8  -9   0        550.64        488.06        25.82 o
   9  -9   0         13.99         37.36         9.96 o
  10  -9   0        500.14        525.99        30.97 o
  11  -9   0         34.10         19.30        13.35 o
   0  -8   0       1983.44       2279.14        40.35 o
   1  -8   0       2240.09       2255.11        33.63 o
   2  -8   0       3829.60       3639.71        40.47 o
   3  -8   0        377.69        414.12        11.20 o
   4  -8   0        934.62        993.57        20.51 o
   5  -8   0       1073.30       1081.83        27.89 o
   6  -8   0       1608.37       1602.90        34.13 o
   7  -8   0       1265.08       1231.70        30.98 o
   8  -8   0         13.10         24.03        10.13 o
   9  -8   0         77.59        106.53        13.70 o
  10  -8   0        289.52        332.54        27.91 o
  11  -8   0        410.78        539.34        43.95 o
   1  -7   0       2114.04       2282.87        29.89 o
   2  -7   0       2435.81       2594.95        30.79 o
   3  -7   0       2801.66       2740.97        32.84 o
   4  -7   0        162.42        179.31        11.12 o
   5  -7   0       2982.01       2926.92        48.78 o
   6  -7   0       1903.46       1914.38        37.46 o
   7  -7   0        728.61        718.85        32.25 o
   8  -7   0       2336.43       2317.16        89.63 o
   9  -7   0        241.99        226.53        18.98 o
  10  -7   0        562.62        554.39        34.07 o
  11  -7   0         90.01        110.76        27.61 o
   0  -6   0      14083.05      14938.81       250.60 o
   1  -6   0       4568.26       4740.10        55.65 o
   2  -6   0       4332.58       4513.99        53.07 o
   3  -6   0        148.01        145.46         8.99 o
   4  -6   0       1337.91       1362.90        23.32 o
   5  -6   0        928.88        995.64        22.39 o
   6  -6   0       1614.40       1635.95        40.30 o
   7  -6   0       1692.48       1625.93        40.20 o
   8  -6   0         40.22         25.68        10.20 o
   9  -6   0        479.46        506.14        24.48 o
  10  -6   0          6.28         26.46        12.01 o
  11  -6   0       1316.84       1294.62        60.86 o
   1  -5   0      11457.46      12074.14       101.09 o
   2  -5   0       7039.22       7017.98        63.62 o
   3  -5   0       4244.59       4423.85        47.31 o
   4  -5   0       5117.75       5179.26        55.47 o
   5  -5   0       2603.61       2771.45        37.54 o
   6  -5   0       1145.23       1064.20        29.15 o
   7  -5   0        802.54        900.79        40.84 o
   8  -5   0        916.22        997.26        31.87 o
   9  -5   0        105.26        102.67        14.13 o
  10  -5   0        469.15        516.69        61.25 o
  11  -5   0         28.18         40.52        24.50 o
   0  -4   0       5554.07       5776.76        71.68 o
   1  -4   0       7259.02       7834.68        71.99 o
   2  -4   0      15691.29      16274.69       223.04 o
   3  -4   0      10597.94      11096.51        98.11 o
   4  -4   0         16.21         12.01         5.79 o
   5  -4   0        971.99       1042.17        22.05 o
   6  -4   0       1030.19       1118.90        26.66 o
   7  -4   0       1995.68       2009.78        46.25 o
   8  -4   0       1173.80       1181.71        46.24 o
   9  -4   0        792.45        768.89        37.96 o
  10  -4   0         51.53         79.97        15.78 o
  11  -4   0        772.66        834.94        44.78 o
  12  -4   0        211.37        238.40        27.36 o
   1  -3   0        571.93        573.07         8.92 o
   2  -3   0       1399.05       1353.47        17.99 o
   3  -3   0       8684.58       8829.32        85.11 o
   4  -3   0       1467.31       1496.81        24.72 o
   5  -3   0       4388.80       4495.18        55.40 o
   6  -3   0       1655.56       1627.49        32.50 o
   7  -3   0        555.57        590.57        24.73 o
   8  -3   0       2043.50       2145.09        51.82 o
   9  -3   0        366.71        430.97        35.98 o
  10  -3   0        924.79        889.72        43.77 o
  11  -3   0        285.81        312.33        31.63 o
  12  -3   0         36.53         26.63        19.13 o
   3  -2   0      10756.94      11506.69       106.35 o
   4  -2   0       2759.19       2750.62        37.54 o
   5  -2   0       4230.48       4169.30        55.45 o
   6  -2   0        829.89        839.71        20.75 o
   7  -2   0        418.09        398.51        18.98 o
   8  -2   0        695.01        666.72        28.74 o
   9  -2   0        761.71        767.93        39.00 o
  10  -2   0          9.16         28.76        15.84 o
  11  -2   0        284.99        317.32        41.11 o
  12  -2   0         87.83         38.76        14.88 o
   2  -1   0        233.21        284.56         7.14 o
   3  -1   0       3940.44       3893.23        48.07 o
   4  -1   0       1150.56       1203.87        20.99 o
   5  -1   0       4874.58       4961.38        53.72 o
   6  -1   0       1751.50       1779.53        28.91 o
   7  -1   0       1048.76       1074.92        35.10 o
   8  -1   0       2863.15       2831.28        65.91 o
   9  -1   0         18.76         32.86        19.24 o
  10  -1   0       2655.66       2548.85       107.64 o
  11  -1   0        181.38        159.34        41.23 o
  12  -1   0        267.54        257.72        30.03 o
   1   0   0        300.64        299.48         6.53 o
   3   0   0       3900.39       3832.24        70.19 o
   4   0   0       6035.63       6035.61        63.37 o
   5   0   0       7200.50       7362.72        77.73 o
   6   0   0       1657.69       1823.13        29.58 o
   7   0   0        225.27        270.75        23.76 o
   8   0   0        132.10        136.15        14.91 o
   9   0   0        756.55        853.76        42.03 o
  10   0   0         89.05        132.02        23.69 o
  11   0   0        338.51        429.65        39.61 o
  12   0   0          9.75         23.71        16.20 o
   2   1   0        262.08        328.49         8.57 o
   3   1   0       3971.24       3967.27        43.19 o
   4   1   0        981.52       1031.06        19.35 o
   5   1   0       4826.35       4987.13        58.15 o
   6   1   0       1828.99       1800.20        31.30 o
   7   1   0       1036.15       1010.42        27.03 o
   8   1   0       2875.61       2756.61        54.44 o
   9   1   0         19.80         51.80        15.84 o
  10   1   0       2649.41       2635.17       119.55 o
  11   1   0        169.98        215.49        31.16 o
  12   1   0        264.46        274.54        31.19 o
   3   2   0      10614.09      11215.20       112.08 o
   4   2   0       2962.54       2924.90        37.55 o
   5   2   0       4331.44       4374.91        53.15 o
   6   2   0        837.81        825.79        20.61 o
   7   2   0        413.98        416.47        18.69 o
   8   2   0        709.81        768.10        36.69 o
   9   2   0        784.88        815.83        29.15 o
  10   2   0         10.80         53.94        17.80 o
  11   2   0        249.64        251.03        30.15 o
  12   2   0         94.83        125.26        30.88 o
   1   3   0        483.74        464.57         9.12 o
   2   3   0       1445.77       1409.81        20.14 o
   3   3   0       8516.63       8475.06        80.37 o
   4   3   0       1543.48       1530.92        32.14 o
   5   3   0       4399.02       4356.84        57.34 o
   6   3   0       1561.51       1605.89        34.26 o
   7   3   0        537.59        556.68        23.21 o
   8   3   0       2017.80       1999.15        46.71 o
   9   3   0        363.38        371.48        21.93 o
  10   3   0        892.97        813.49        35.88 o
  11   3   0        282.57        314.54        32.98 o
  12   3   0         45.66         52.13        19.54 o
   0   4   0       6073.02       6432.63        78.81 o
   1   4   0       7092.30       7642.15        65.99 o
   2   4   0      15422.63      15655.95       263.87 o
   3   4   0      10421.92      10827.41        99.93 o
   4   4   0         15.49          2.17         3.73 o
   5   4   0        887.69        901.47        18.52 o
   6   4   0        999.57       1057.58        24.02 o
   7   4   0       1835.82       1792.52        41.09 o
   8   4   0       1185.21       1150.73        34.19 o
   9   4   0        758.87        763.89        32.71 o
  10   4   0         53.16         56.27        15.95 o
  11   4   0        799.69        816.12        49.98 o
  12   4   0        194.29        196.29        28.59 o
   1   5   0      11268.61      11910.94       125.34 o
   2   5   0       6900.92       6937.23        62.95 o
   3   5   0       4377.50       4496.29        44.26 o
   4   5   0       4971.43       5113.01        54.96 o
   5   5   0       2536.91       2632.02        44.04 o
   6   5   0       1103.36       1039.90        31.01 o
   7   5   0        830.46        854.86        29.10 o
   8   5   0        852.64        839.76        28.31 o
   9   5   0        109.02        111.49        13.90 o
  10   5   0        489.06        527.78        29.53 o
  11   5   0         31.14         30.28        15.09 o
   0   6   0      13968.09      14666.18       172.65 o
   1   6   0       4601.55       4805.90        46.57 o
   2   6   0       4463.65       4596.84        45.73 o
   3   6   0        152.98        168.49         7.70 o
   4   6   0       1311.59       1284.64        20.24 o
   5   6   0        933.55        952.27        18.43 o
   6   6   0       1613.76       1630.12        32.53 o
   7   6   0       1615.56       1534.10        35.79 o
   8   6   0         48.36         28.02         8.63 o
   9   6   0        464.39        495.44        22.71 o
  10   6   0          6.17         -7.12         7.86 o
  11   6   0       1316.28       1277.95        45.24 o
   1   7   0       2284.10       2432.14        31.36 o
   2   7   0       2483.42       2557.45        30.70 o
   3   7   0       2888.22       2840.94        35.48 o
   4   7   0        135.81        152.80         8.12 o
   5   7   0       3020.33       3041.40        43.61 o
   6   7   0       2001.16       1953.15        32.23 o
   7   7   0        711.94        710.20        22.03 o
   8   7   0       2314.73       2228.01        45.41 o
   9   7   0        246.14        240.18        15.41 o
  10   7   0        555.39        530.25        28.46 o
  11   7   0         90.94         90.23        14.65 o
   0   8   0       2104.36       2436.05        42.28 o
   1   8   0       2216.08       2223.62        28.32 o
   2   8   0       3873.80       3707.95        40.99 o
   3   8   0        425.93        439.20        11.83 o
   4   8   0        870.18        887.16        15.02 o
   5   8   0       1083.74       1082.54        19.21 o
   6   8   0       1558.09       1520.34        25.88 o
   7   8   0       1287.80       1243.79        25.15 o
   8   8   0         16.99         13.29        30.76 o
   9   8   0         75.96        117.49        27.29 o
  10   8   0        285.93        332.17        36.40 o
  11   8   0        439.21        483.08        45.27 o
   1   9   0        675.46        893.32        17.19 o
   2   9   0       1825.37       1809.96        26.03 o
   3   9   0       2602.09       2424.41        33.44 o
   4   9   0        124.61        116.56         7.12 o
   5   9   0        864.04        882.09        50.80 o
   6   9   0       1472.65       1395.88        44.97 o
   7   9   0       1339.46       1298.82        45.04 o
   8   9   0        593.78        556.26        44.90 o
   9   9   0         17.21         26.69        17.90 o
  10   9   0        466.12        522.61        60.61 o
  11   9   0         31.75         70.29        21.78 o
   0  10   0      10034.26      10584.92       153.31 o
   1  10   0       2651.58       2594.60        33.69 o
   2  10   0       3969.22       4166.51        47.06 o
   3  10   0       1532.12       1461.79        24.05 o
   4  10   0       2356.53       2180.15        32.52 o
   5  10   0         13.33         14.05         7.26 o
   6  10   0        622.60        557.91        29.15 o
   7  10   0       2043.72       1988.82        58.27 o
   8  10   0        139.36        217.43        82.63 o
   9  10   0         97.80        118.85        40.63 o
  10  10   0         59.87         74.19        32.61 o
  11  10   0        958.61        968.61        57.30 o
   1  11   0       4756.79       4970.85        55.03 o
   2  11   0        675.53        678.57        16.20 o
   3  11   0       4183.57       4163.11        56.92 o
   4  11   0        579.53        556.29        17.04 o
   5  11   0       1197.83       1144.69        36.34 o
   6  11   0        718.59        713.23        33.61 o
   7  11   0        140.48        128.46        19.07 o
   8  11   0       1271.83       1220.86        46.34 o
   9  11   0        475.05        611.60        49.62 o
  10  11   0       1050.72       1015.17        64.74 o
  11  11   0        249.24        192.41        46.17 o
   0  12   0       3820.22       3887.88        66.26 o
   1  12   0        326.32        325.96        13.26 o
   2  12   0      10314.76      10435.00       119.81 o
   3  12   0        175.31        166.39        10.34 o
   4  12   0       2473.39       2374.53        44.72 o
   5  12   0       1840.49       1752.86        43.59 o
   6  12   0       1175.75       1231.86        45.58 o
   7  12   0        390.06        387.53        27.74 o
   8  12   0        329.16        359.26        27.78 o
   9  12   0        629.79        620.79        74.02 o
  10  12   0         64.37         89.06        27.22 o
   1  13   0       7458.35       7723.41        79.56 o
   2  13   0       1115.04       1097.71        23.72 o
   3  13   0       2239.80       2215.65        40.48 o
   4  13   0       2916.81       2849.30        47.75 o
   5  13   0        498.25        474.02        23.14 o
   6  13   0       1438.83       1429.50        49.83 o
   7  13   0        134.01        124.40        19.73 o
   8  13   0        507.50        573.22        35.70 o
   9  13   0         79.27         83.69        28.52 o
  10  13   0       1158.42       1065.13        82.12 o
   0  14   0       4395.63       4395.17        86.60 o
   1  14   0       3868.93       3963.68        54.22 o
   2  14   0       2310.18       2265.83        39.81 o
   3  14   0        686.83        686.77        22.10 o
   4  14   0       1881.58       1815.36        45.34 o
   5  14   0       2794.90       2645.63        57.98 o
   6  14   0        124.18         99.05        17.43 o
   7  14   0        461.65        476.04        32.50 o
   8  14   0        364.87        344.96        28.68 o
   9  14   0       1314.57       1188.03        73.35 o
  10  14   0         89.20          6.82        22.28 o
   1  15   0       1972.85       2020.75        38.40 o
   2  15   0       1410.14       1435.74        32.01 o
   3  15   0        823.16        816.34        25.05 o
   4  15   0       1257.70       1278.82        34.78 o
   5  15   0       2057.55       1985.21        49.77 o
   6  15   0        717.32        683.14        35.63 o
   7  15   0        300.57        299.93        27.71 o
   8  15   0        571.55        571.41        40.28 o
   9  15   0        402.20        366.68        49.96 o
  10  15   0        544.73        492.82        59.18 o
   0  16   0       2105.33       2246.10        61.92 o
   1  16   0        243.37        241.26        16.24 o
   2  16   0        222.19        235.19        17.73 o
   3  16   0        952.62        970.68        35.19 o
   4  16   0       3756.91       3639.33        59.76 o
   5  16   0        748.26        737.69        35.95 o
   6  16   0        262.60        270.94        37.13 o
   7  16   0       1260.90       1240.73        49.89 o
   8  16   0        526.39        447.44        32.65 o
   9  16   0       1008.13        975.17        68.04 o
   1  17   0       3184.80       3286.93        68.86 o
   2  17   0       1311.75       1324.86        46.68 o
   3  17   0       1258.91       1285.75        48.88 o
   4  17   0        692.16        648.09        39.78 o
   5  17   0        325.11        286.83        23.08 o
   6  17   0        651.63        716.21        51.80 o
   7  17   0        122.06        101.74        18.70 o
   8  17   0        450.38        432.60        50.33 o
   9  17   0        148.25        199.32        40.26 o
   0  18   0       1338.23       1355.20        49.55 o
   1  18   0        104.22        144.83        15.09 o
   2  18   0        889.15        909.20        34.80 o
   3  18   0        897.45        939.94        29.40 o
   4  18   0        250.04        227.22        25.32 o
   5  18   0        814.56        892.15        92.17 o
   6  18   0        729.90        722.40        44.26 o
   7  18   0        758.88        740.11        39.86 o
   8  18   0         15.18         19.86        15.99 o
   1  19   0       1000.16       1040.60        33.64 o
   2  19   0        262.06        231.25        18.77 o
   3  19   0        354.76        329.69        24.07 o
   4  19   0        584.04        555.29        26.22 o
   5  19   0        607.17        592.58        38.50 o
   6  19   0        150.16        172.40        25.59 o
   7  19   0        192.86        253.89        62.18 o
   8  19   0        361.20        252.50        28.91 o
   0  20   0        325.97        341.97        39.34 o
   1  20   0         65.39         48.30        14.34 o
   2  20   0        617.72        590.06        26.39 o
   3  20   0        200.05        207.78        18.26 o
   4  20   0       1006.62       1083.05        32.36 o
   5  20   0         69.78         60.62        26.93 o
   6  20   0        614.97        634.07        40.89 o
   7  20   0        988.25        899.16        45.32 o
   1  21   0        558.51        571.45        31.03 o
   2  21   0         31.44         39.47        11.58 o
   3  21   0        899.64        921.99        49.74 o
   4  21   0         94.74        107.29        13.99 o
   5  21   0        184.88        171.78        25.79 o
   6  21   0        274.98        258.38        30.87 o
   7  21   0         16.93         -7.65        19.61 o
   0  22   0        543.79        629.75        46.70 o
   1  22   0         41.31         25.08        12.14 o
   2  22   0       1040.38        979.57        39.61 o
   3  22   0        350.49        419.57        33.63 o
   4  22   0        295.66        306.79        21.69 o
   5  22   0        140.17        139.95        24.46 o
   6  22   0        107.02        158.37        25.44 o
   1  23   0        294.06        327.30        28.47 o
   2  23   0          7.11         19.16        15.78 o
   3  23   0        368.88        370.26        30.89 o
   4  23   0        261.87        284.49        22.14 o
   5  23   0         80.32        135.79        24.27 o
   0  24   0         39.67         27.14        21.97 o
   1  24   0         39.19         51.91        15.11 o
   2  24   0       1101.69       1125.77        48.36 o
   3  24   0        153.84        214.59        30.72 o
   4  24   0        208.66        222.46        31.58 o
   5  24   0        469.93        522.77        43.19 o
   1  25   0        398.28        486.82        37.18 o
   2  25   0         36.35         62.64        19.09 o
   3  25   0        418.91        423.12        30.91 o
   0  26   0        514.24        562.18        50.71 o
   1  26   0         16.89         38.15        15.02 o
   2  26   0        305.63        340.17        31.30 o
  -2 -26   1         57.45        103.98        28.30 o
  -1 -26   1        138.91        105.00        19.04 o
   0 -26   1        288.51        326.23        29.89 o
   1 -26   1        241.52        297.31        27.96 o
  -3 -25   1        154.58        184.72        20.89 o
  -2 -25   1        533.40        594.83        33.04 o
  -1 -25   1        351.43        416.01        30.84 o
   0 -25   1        150.10        170.16        21.85 o
   1 -25   1        376.27        387.53        31.83 o
   2 -25   1        165.53        201.94        23.54 o
   3 -25   1        282.00        274.24        27.23 o
  -5 -24   1        213.43        215.61        32.49 o
  -4 -24   1          6.69         32.96        16.34 o
  -3 -24   1        521.93        517.59        39.18 o
  -2 -24   1       1243.60       1193.44        45.14 o
  -1 -24   1        214.89        265.06        36.03 o
   0 -24   1         80.28        106.13        17.94 o
   1 -24   1        264.55        283.43        27.48 o
   2 -24   1       1547.88       1538.16        51.93 o
   3 -24   1          9.71         40.07        13.74 o
   4 -24   1        289.41        279.02        28.71 o
  -6 -23   1        166.41        252.42        32.91 o
  -5 -23   1        177.65        146.24        26.91 o
  -4 -23   1        887.48        824.71        38.97 o
  -3 -23   1        207.18        246.94        23.29 o
  -2 -23   1         82.75        157.10        20.73 o
  -1 -23   1        462.78        470.92        38.03 o
   0 -23   1        523.42        519.95        33.73 o
   1 -23   1        338.49        340.99        29.01 o
   2 -23   1        210.48        252.34        26.42 o
   3 -23   1       1637.96       1675.43        55.47 o
   4 -23   1          7.00         35.76        13.69 o
   5 -23   1        298.92        315.52        34.22 o
  -6 -22   1         58.81         87.01        22.49 o
  -5 -22   1        944.49        883.11        32.78 o
  -4 -22   1        418.68        435.56        26.53 o
  -3 -22   1       1073.85       1125.38        40.29 o
  -2 -22   1        563.51        593.14        30.88 o
  -1 -22   1         42.53         79.50        15.59 o
   0 -22   1        447.16        536.98        31.99 o
   1 -22   1        656.91        736.87        35.07 o
   2 -22   1       1185.05       1265.54        64.45 o
   3 -22   1        128.58        172.10        27.26 o
   4 -22   1        299.17        331.35        27.14 o
   5 -22   1         43.67         73.98        17.42 o
   6 -22   1        366.39        320.81        29.49 o
  -7 -21   1          5.80         -0.20        16.84 o
  -6 -21   1        639.19        611.44        46.01 o
  -5 -21   1        181.41        132.39        15.55 o
  -4 -21   1       1111.58       1128.80        39.49 o
  -3 -21   1        550.94        593.51        29.52 o
  -2 -21   1       1037.13       1036.58        38.43 o
  -1 -21   1       1035.85       1155.01        41.32 o
   0 -21   1        296.58        377.22        31.21 o
   1 -21   1       2470.54       2478.82        63.14 o
   2 -21   1        381.37        366.09        23.72 o
   3 -21   1        889.43        814.00        53.75 o
   4 -21   1        432.88        465.23        43.71 o
   5 -21   1        193.53        165.83        27.22 o
   6 -21   1         44.59         73.96        16.04 o
   7 -21   1        119.24        135.81        20.90 o
  -8 -20   1         58.80         81.08        24.20 o
  -7 -20   1        796.84        747.35        52.34 o
  -6 -20   1         88.03        164.87        25.79 o
  -5 -20   1       1417.49       1376.48        36.43 o
  -4 -20   1        751.60        694.09        25.87 o
  -3 -20   1       1260.39       1247.92        35.67 o
  -2 -20   1        670.56        711.26        32.21 o
  -1 -20   1        724.11        714.96        32.20 o
   0 -20   1       1999.72       2131.17        58.78 o
   1 -20   1        239.64        279.87        25.48 o
   2 -20   1       1434.05       1494.53        44.29 o
   3 -20   1        183.77        167.28        17.49 o
   4 -20   1        480.37        521.50        31.32 o
   5 -20   1        145.18        154.77        21.06 o
   6 -20   1        244.22        261.35        26.43 o
   7 -20   1        326.66        354.75        30.36 o
  -8 -19   1        476.78        474.23        35.61 o
  -7 -19   1          2.56          8.46        10.78 o
  -6 -19   1       1195.46       1149.77        49.29 o
  -5 -19   1        366.37        373.58        43.56 o
  -4 -19   1       1539.91       1488.78        46.71 o
  -3 -19   1        485.33        456.59        22.49 o
  -2 -19   1       2063.65       1944.47        51.37 o
  -1 -19   1       2140.58       2168.73        69.51 o
   0 -19   1        217.63        225.13        21.66 o
   1 -19   1        549.18        584.66        30.85 o
   2 -19   1         25.17         36.78        11.69 o
   3 -19   1       1451.61       1452.32        40.47 o
   4 -19   1        238.52        295.35        25.95 o
   5 -19   1        305.94        338.35        32.02 o
   6 -19   1        403.84        507.18        44.28 o
   7 -19   1        368.97        330.77        33.48 o
   8 -19   1        416.27        446.21        37.21 o
  -8 -18   1         47.69         58.91        14.24 o
  -7 -18   1        960.35        963.96        36.96 o
  -6 -18   1        343.80        381.36        24.35 o
  -5 -18   1        561.27        563.66        21.28 o
  -4 -18   1        142.96        149.53        19.30 o
  -3 -18   1        332.32        332.18        20.43 o
  -2 -18   1        842.86        848.50        28.65 o
  -1 -18   1        747.08        884.82        33.55 o
   0 -18   1        400.90        468.72        27.02 o
   1 -18   1        122.79        138.47        15.46 o
   2 -18   1        807.89        840.18        28.57 o
   3 -18   1        367.04        397.29        21.85 o
   4 -18   1       2587.90       2521.61        67.36 o
   5 -18   1        762.28        726.82        51.39 o
   6 -18   1       1413.00       1313.42        55.48 o
   7 -18   1        390.66        399.41        30.92 o
   8 -18   1        193.52        202.66        27.18 o
  -9 -17   1         32.42          9.90        12.63 o
  -8 -17   1        441.92        466.50        54.66 o
  -7 -17   1        167.87        229.80        30.44 o
  -6 -17   1       1059.87       1036.71        53.70 o
  -5 -17   1         10.52          8.11         6.00 o
  -4 -17   1       1069.06       1030.60        36.10 o
  -3 -17   1        705.39        727.17        25.05 o
  -2 -17   1       1892.83       1864.15        41.89 o
  -1 -17   1       1276.03       1354.31        41.13 o
   0 -17   1        527.96        570.14        23.35 o
   1 -17   1        840.26        834.02        27.97 o
   2 -17   1        720.85        692.70        25.89 o
   3 -17   1        748.58        695.40        22.43 o
   4 -17   1        563.44        515.08        16.86 o
   5 -17   1       1158.76       1040.51        47.74 o
   6 -17   1        287.35        261.91        25.07 o
   7 -17   1        415.31        410.95        33.89 o
   8 -17   1        237.90        221.56        30.43 o
   9 -17   1        290.29        299.20        32.70 o
  -9 -16   1        794.90        734.44        44.48 o
  -8 -16   1         74.80        129.60        31.24 o
  -7 -16   1        369.06        372.45        24.87 o
  -6 -16   1          8.26         -7.64        10.17 o
  -5 -16   1       1593.78       1422.50        53.84 o
  -4 -16   1         81.48         87.75        10.90 o
  -3 -16   1       2804.33       2814.06        51.93 o
  -2 -16   1         42.48         57.66        10.65 o
  -1 -16   1        987.71       1069.28        47.55 o
   0 -16   1       1850.51       1993.92        43.09 o
   1 -16   1        542.72        582.38        22.62 o
   2 -16   1        202.94        197.84        14.83 o
   3 -16   1        107.91        111.61        11.43 o
   4 -16   1       3509.99       3400.96        51.14 o
   5 -16   1         90.16         93.74        16.07 o
   6 -16   1        943.57        932.31        31.53 o
   7 -16   1         83.87         81.97        26.90 o
   8 -16   1       1012.33       1070.94        50.17 o
   9 -16   1        616.54        644.81        51.74 o
 -10 -15   1        796.07        784.39        55.85 o
  -9 -15   1         22.71         34.64        14.55 o
  -8 -15   1        362.67        366.96        24.58 o
  -7 -15   1         70.44         77.56        14.56 o
  -6 -15   1        427.97        414.16        24.83 o
  -5 -15   1        311.07        314.12        23.77 o
  -4 -15   1       3057.17       2936.27        88.48 o
  -3 -15   1        674.27        619.62        20.29 o
  -2 -15   1       1227.37       1226.32        31.20 o
  -1 -15   1        329.29        332.89        16.97 o
   0 -15   1        459.36        498.45        18.65 o
   1 -15   1       4440.48       4554.48        64.53 o
   2 -15   1        233.90        236.39        14.87 o
   3 -15   1        156.47        165.75        13.92 o
   4 -15   1        655.30        645.16        25.06 o
   5 -15   1       2422.66       2307.26        74.59 o
   6 -15   1         22.26         27.15        10.96 o
   7 -15   1        291.18        325.47        21.74 o
   8 -15   1         43.64         45.85        16.47 o
   9 -15   1        555.35        543.38        46.35 o
 -10 -14   1        751.60        749.15        46.94 o
  -9 -14   1       1292.91       1240.71        46.34 o
  -8 -14   1         78.66         91.04        14.04 o
  -7 -14   1        325.23        336.34        24.26 o
  -6 -14   1         65.80         82.45        10.56 o
  -5 -14   1       3424.89       3281.66        65.66 o
  -4 -14   1       2369.00       2400.88        40.99 o
  -3 -14   1         84.92        105.80        15.08 o
  -2 -14   1        319.30        320.05        15.06 o
  -1 -14   1       1875.99       1865.18        33.40 o
   0 -14   1       2380.40       2453.44        38.99 o
   1 -14   1        319.67        339.97        15.97 o
   2 -14   1        978.00       1005.62        26.32 o
   3 -14   1       1047.29       1069.53        26.99 o
   4 -14   1        709.93        711.78        29.34 o
   5 -14   1       1234.84       1200.22        37.01 o
   6 -14   1       1864.58       1810.97        47.39 o
   7 -14   1        227.38        212.58        18.17 o
   8 -14   1        694.50        637.34        28.32 o
   9 -14   1       1446.09       1386.79        40.72 o
  10 -14   1         64.48         60.09        20.23 o
 -10 -13   1        698.22        628.62        41.39 o
  -9 -13   1        101.44        129.96        19.91 o
  -8 -13   1        878.16        818.96        36.04 o
  -7 -13   1         28.92         37.94        10.58 o
  -6 -13   1       1045.67       1063.12        27.82 o
  -5 -13   1        998.30        961.04        32.58 o
  -4 -13   1        986.00       1017.76        24.28 o
  -3 -13   1       1837.73       1787.08        51.24 o
  -2 -13   1         59.78         58.16         7.93 o
  -1 -13   1        919.15        920.65        20.63 o
   0 -13   1       1447.89       1441.71        29.78 o
   1 -13   1        140.20        142.13         9.99 o
   2 -13   1       1612.86       1543.71        30.36 o
   3 -13   1       4187.53       3961.78        55.11 o
   4 -13   1        997.52        991.72        29.09 o
   5 -13   1       1223.78       1227.94        33.43 o
   6 -13   1        580.58        568.54        24.18 o
   7 -13   1       2033.53       1966.82        47.75 o
   8 -13   1        839.55        778.50        36.68 o
   9 -13   1        432.66        399.44        23.59 o
  10 -13   1       1140.59       1106.78        54.71 o
 -10 -12   1         81.12        112.38        20.84 o
  -9 -12   1       1047.84       1037.77        47.03 o
  -8 -12   1        187.31        168.02        16.76 o
  -7 -12   1       1303.91       1235.43        38.81 o
  -6 -12   1        431.86        412.20        25.01 o
  -5 -12   1       1640.86       1571.02        36.74 o
  -4 -12   1       1601.49       1608.09        33.78 o
  -3 -12   1        245.89        239.78        12.41 o
  -2 -12   1       1254.90       1286.31        23.53 o
  -1 -12   1       2537.39       2617.07        40.51 o
   0 -12   1       3338.94       3409.24        42.66 o
   1 -12   1        560.19        556.53        15.34 o
   2 -12   1       2111.42       2048.09        31.24 o
   3 -12   1        770.27        814.61        20.05 o
   4 -12   1       3046.98       2926.93        57.39 o
   5 -12   1        576.41        527.30        21.51 o
   6 -12   1       1619.95       1675.58        39.92 o
   7 -12   1         47.96         28.30        10.94 o
   8 -12   1        636.24        608.47        27.23 o
   9 -12   1        373.55        401.71        24.10 o
  10 -12   1        335.28        299.94        34.59 o
 -11 -11   1        121.18        146.69        20.44 o
 -10 -11   1        530.96        504.85        56.59 o
  -9 -11   1         44.42         41.32        17.90 o
  -8 -11   1       1614.44       1581.18        42.13 o
  -7 -11   1        248.86        263.80        17.71 o
  -6 -11   1       1286.42       1224.89        32.73 o
  -5 -11   1        376.39        371.09        18.42 o
  -4 -11   1        614.85        638.68        35.23 o
  -3 -11   1        856.59        810.15        17.81 o
  -2 -11   1       7032.46       7027.98        76.07 o
  -1 -11   1       1393.10       1519.75        24.89 o
   0 -11   1         35.52         31.04         5.81 o
   1 -11   1       7488.71       7307.36        73.58 o
   2 -11   1       2110.02       2253.75        32.03 o
   3 -11   1       2778.53       2739.38        38.12 o
   4 -11   1       1506.42       1444.25        48.62 o
   5 -11   1       1641.85       1657.90        41.35 o
   6 -11   1        598.48        619.61        30.57 o
   7 -11   1        334.76        378.88        28.15 o
   8 -11   1        922.75        902.75        57.28 o
   9 -11   1        371.58        354.75        18.90 o
  10 -11   1        842.14        826.91        34.04 o
 -11 -10   1       1014.66        983.54        46.22 o
 -10 -10   1        258.02        299.76        26.19 o
  -9 -10   1        892.98        913.99        39.19 o
  -8 -10   1       1418.07       1424.52        44.47 o
  -7 -10   1       2445.89       2339.29        44.50 o
  -6 -10   1        128.53        125.42        11.85 o
  -5 -10   1       1454.87       1437.92        33.46 o
  -4 -10   1       1881.62       1858.04        36.77 o
  -3 -10   1       6214.09       6136.88        63.89 o
  -2 -10   1       3903.27       4178.99        47.14 o
  -1 -10   1        715.81        825.24        22.17 o
   0 -10   1       7815.09       7689.86        74.67 o
   1 -10   1       5026.39       5235.71        55.45 o
   2 -10   1       1050.79       1004.39        19.14 o
   3 -10   1       1501.54       1438.86        22.70 o
   4 -10   1       2157.11       2119.99        40.73 o
   5 -10   1        501.30        507.52        19.93 o
   6 -10   1        763.29        799.13        26.25 o
   7 -10   1        245.46        266.35        19.57 o
   8 -10   1        124.13        117.49        19.54 o
   9 -10   1         29.31         41.72        15.16 o
  10 -10   1        284.07        282.59        28.90 o
  11 -10   1       1280.82       1240.62       151.23 o
 -11  -9   1        237.50        287.34        37.50 o
 -10  -9   1        421.74        407.70        28.85 o
  -9  -9   1        691.79        767.85        40.17 o
  -8  -9   1        912.47        935.96        31.94 o
  -7  -9   1        972.81        998.83        35.36 o
  -6  -9   1       1426.80       1425.83        31.20 o
  -5  -9   1       1320.91       1275.15        31.36 o
  -4  -9   1       1848.01       1772.18        27.31 o
  -3  -9   1       1603.86       1610.59        26.82 o
  -2  -9   1       1250.52       1378.37        21.94 o
  -1  -9   1       3710.05       3666.58        41.70 o
   0  -9   1       1711.19       1780.73        25.43 o
   1  -9   1       2321.14       2363.88        30.66 o
   2  -9   1       1587.72       1618.39        24.08 o
   3  -9   1       4523.84       4384.40        54.03 o
   4  -9   1        409.88        395.44        13.42 o
   5  -9   1       2264.43       2271.38        44.33 o
   6  -9   1       2056.42       2011.59        42.48 o
   7  -9   1       1063.72        988.54        32.48 o
   8  -9   1        309.18        315.22        17.90 o
   9  -9   1         12.00         11.91         7.58 o
  10  -9   1        364.57        364.29        25.95 o
  11  -9   1        191.78        153.21        69.44 o
 -11  -8   1        232.96        242.80        25.73 o
 -10  -8   1        112.99        136.53        17.98 o
  -9  -8   1        479.96        555.90        34.70 o
  -8  -8   1        535.46        543.28        25.46 o
  -7  -8   1       2586.22       2588.63        52.31 o
  -6  -8   1       1988.90       1983.42        37.42 o
  -5  -8   1       2538.48       2468.82        40.08 o
  -4  -8   1       2010.02       2060.39        29.34 o
  -3  -8   1       5875.39       6090.50        66.83 o
  -2  -8   1       9310.59       9378.39        85.81 o
  -1  -8   1       2345.17       2326.30        29.08 o
   0  -8   1       1997.18       2149.71        27.55 o
   1  -8   1       2475.84       2515.48        30.88 o
   2  -8   1       6432.08       6178.73        60.72 o
   3  -8   1       1325.87       1311.24        22.81 o
   4  -8   1        325.51        319.06        13.56 o
   5  -8   1       1567.36       1633.01        38.40 o
   6  -8   1       2140.37       2235.62        49.58 o
   7  -8   1        565.32        580.26        46.05 o
   8  -8   1        112.50         83.28        10.84 o
   9  -8   1        527.28        515.43        22.87 o
  10  -8   1        349.64        347.91        25.61 o
  11  -8   1        843.89        761.38        45.48 o
 -11  -7   1        201.08        241.47        24.48 o
 -10  -7   1        310.53        357.95        27.18 o
  -9  -7   1         31.16         26.36        14.30 o
  -8  -7   1       2202.46       2146.90        48.89 o
  -7  -7   1         35.38         38.69         8.58 o
  -6  -7   1       2341.80       2229.23        40.54 o
  -5  -7   1        827.71        822.12        21.80 o
  -4  -7   1       3309.76       3273.86        50.40 o
  -3  -7   1       2019.88       1962.13        33.42 o
  -2  -7   1       2698.46       2766.01        32.17 o
  -1  -7   1       3925.14       3869.69        42.53 o
   0  -7   1       3047.05       3200.65        37.84 o
   1  -7   1      15316.27      16183.97       136.06 o
   2  -7   1       1948.26       2117.04        26.50 o
   3  -7   1      10581.37      10351.23        95.93 o
   4  -7   1        921.89        945.97        23.90 o
   5  -7   1        634.30        640.17        17.95 o
   6  -7   1       1264.54       1324.11        35.49 o
   7  -7   1        495.77        515.19        20.47 o
   8  -7   1       1162.22       1107.11        31.16 o
   9  -7   1        142.49        147.58        15.46 o
  10  -7   1        458.06        489.59        29.28 o
  11  -7   1        229.08        246.82        27.09 o
 -11  -6   1        398.75        462.63        32.57 o
 -10  -6   1         61.73         75.32        22.26 o
  -9  -6   1        288.17        333.55        34.73 o
  -8  -6   1         25.31         13.97         8.68 o
  -7  -6   1       4684.06       4684.22        67.90 o
  -6  -6   1       1045.29        986.95        25.50 o
  -5  -6   1       4477.52       4352.62        50.93 o
  -4  -6   1         47.19         67.07         6.62 o
  -3  -6   1       5615.64       5687.52        56.74 o
  -2  -6   1       5898.91       5886.52        55.99 o
  -1  -6   1       4677.11       4657.68        45.34 o
   0  -6   1       1826.42       1894.88        23.15 o
   1  -6   1       2786.41       2917.82        31.73 o
   2  -6   1      13976.30      13925.58       118.08 o
   3  -6   1       4414.94       4613.40        49.67 o
   4  -6   1       5419.05       5460.82        62.59 o
   5  -6   1        496.08        479.58        17.21 o
   6  -6   1        539.73        585.55        22.70 o
   7  -6   1       1723.61       1720.46        40.63 o
   8  -6   1        194.05        205.00        16.80 o
   9  -6   1        749.01        694.62        31.45 o
  10  -6   1        263.69        294.02        42.01 o
  11  -6   1       1048.45       1075.26        99.87 o
 -12  -5   1        106.06         89.05        18.53 o
 -11  -5   1        151.18        186.99        28.51 o
 -10  -5   1        830.85        929.15        39.31 o
  -9  -5   1         83.82         92.86        15.77 o
  -8  -5   1       1911.47       1911.74        51.61 o
  -7  -5   1        431.84        486.52        20.34 o
  -6  -5   1       7650.19       7476.92        84.20 o
  -5  -5   1       2178.85       2242.74        32.36 o
  -4  -5   1       5846.23       5747.46        59.03 o
  -3  -5   1        614.24        552.18        12.48 o
  -2  -5   1       3349.33       3393.25        35.32 o
  -1  -5   1        951.06       1057.97        14.96 o
   0  -5   1       1700.88       1860.60        23.50 o
   1  -5   1       3380.78       3473.50        43.73 o
   2  -5   1       1005.82       1016.84        16.48 o
   3  -5   1       7817.95       8215.43        77.09 o
   4  -5   1       1268.77       1307.75        23.57 o
   5  -5   1       5461.67       5492.69        69.33 o
   6  -5   1        380.39        382.55        15.32 o
   7  -5   1        680.57        649.44        26.83 o
   8  -5   1       1284.03       1261.36        36.81 o
   9  -5   1        105.13        104.29        19.39 o
  10  -5   1        112.09        105.58        15.68 o
  11  -5   1         62.15         81.52        28.75 o
 -12  -4   1        359.28        342.50        36.16 o
 -11  -4   1        316.17        347.71        30.18 o
 -10  -4   1        299.61        353.07        28.86 o
  -9  -4   1        520.80        497.87        29.80 o
  -8  -4   1        393.40        462.34        23.18 o
  -7  -4   1       1918.69       1781.53        41.50 o
  -6  -4   1       1820.89       1800.99        30.24 o
  -5  -4   1       1044.76        960.18        19.61 o
  -4  -4   1       2163.95       2170.29        29.16 o
  -3  -4   1       5880.92       6011.29        66.80 o
  -2  -4   1       7615.68       7731.73        68.54 o
  -1  -4   1        373.54        414.98         8.22 o
   0  -4   1       5558.08       5995.78        70.52 o
   1  -4   1       7895.43       8190.89       112.29 o
   2  -4   1       5235.85       5293.30        54.04 o
   3  -4   1        471.62        470.23        12.33 o
   4  -4   1       3059.69       2801.33        37.68 o
   5  -4   1        909.78        905.52        24.01 o
   6  -4   1       4565.44       4642.33        62.53 o
   7  -4   1        397.42        380.43        22.06 o
   8  -4   1        767.59        728.03        28.34 o
   9  -4   1       1017.85        976.44        35.16 o
  10  -4   1        416.03        408.53        32.23 o
  11  -4   1        556.70        574.74        36.29 o
 -12  -3   1        203.93        235.64        26.63 o
 -11  -3   1        700.63        700.63        62.71 o
 -10  -3   1        970.00       1068.10        41.96 o
  -9  -3   1        277.34        334.28        32.32 o
  -8  -3   1        510.64        495.69        24.95 o
  -7  -3   1         75.36         57.13        11.73 o
  -6  -3   1       1183.69       1163.82        25.06 o
  -5  -3   1       1638.36       1693.35        28.50 o
  -4  -3   1       6009.22       6021.63        64.16 o
  -3  -3   1        770.40        831.20        14.67 o
  -2  -3   1       8757.13       9210.70        78.16 o
   1  -3   1       8941.44       9075.15        87.85 o
   2  -3   1        980.41       1016.65        15.87 o
   3  -3   1       3569.02       3489.91        36.86 o
   4  -3   1       1150.39       1156.08        20.05 o
   5  -3   1       3296.19       3245.69        39.10 o
   6  -3   1       2066.41       2195.85        37.87 o
   7  -3   1       2020.42       2026.44        65.48 o
   8  -3   1        521.93        542.58        26.16 o
   9  -3   1        324.81        332.47        22.96 o
  10  -3   1        674.99        729.03        41.53 o
  11  -3   1         75.90         81.90        20.14 o
 -12  -2   1        422.96        490.78        63.70 o
 -11  -2   1        158.15        167.11        26.56 o
 -10  -2   1        170.84        190.60        25.67 o
  -9  -2   1       1283.34       1365.31        51.71 o
  -8  -2   1        110.48        141.59        20.37 o
  -7  -2   1        664.27        658.90        21.62 o
  -6  -2   1        347.74        365.67        17.05 o
  -5  -2   1       5613.27       5668.76        64.26 o
  -4  -2   1        815.58        848.56        21.19 o
  -3  -2   1       2469.69       2524.07        34.10 o
   1  -2   1       5514.74       5729.02        52.91 o
   2  -2   1       4182.23       4423.68        47.17 o
   3  -2   1       2271.01       2407.15        29.57 o
   4  -2   1        586.67        534.47        13.64 o
   5  -2   1       3113.78       2989.44        37.27 o
   6  -2   1       1220.62       1209.68        24.33 o
   7  -2   1        143.01        172.05        13.08 o
   8  -2   1       2197.59       2271.52        61.73 o
   9  -2   1       1023.12       1051.45        45.02 o
  10  -2   1       1313.11       1258.16        51.95 o
  11  -2   1        672.14        666.64        39.86 o
 -12  -1   1        419.44        369.95        32.38 o
 -11  -1   1        318.46        332.68        34.08 o
 -10  -1   1       1238.29       1217.49        63.37 o
  -9  -1   1         32.66         35.01        20.74 o
  -8  -1   1       1461.43       1618.93        53.49 o
  -7  -1   1        436.89        438.83        19.58 o
  -6  -1   1       1635.95       1646.60        35.14 o
  -5  -1   1       1237.72       1471.48        30.10 o
  -4  -1   1       1364.06       1308.28        24.05 o
  -3  -1   1       2171.45       2411.01        32.16 o
  -2  -1   1      11233.10      11407.63       268.99 o
  -1  -1   1       4602.33       4871.79        53.74 o
   0  -1   1       2488.66       2579.67        71.73 o
   2  -1   1       9055.59       9733.57        81.48 o
   3  -1   1      10158.81      10538.60        90.94 o
   4  -1   1       2066.32       2192.10        28.40 o
   5  -1   1      11431.78      11790.58       114.75 o
   6  -1   1       1890.18       1878.09        30.22 o
   7  -1   1        911.63        927.64        24.47 o
   8  -1   1       2447.94       2330.72        48.23 o
   9  -1   1        481.25        515.23        32.87 o
  10  -1   1       1281.14       1315.83        70.82 o
  11  -1   1        102.72        127.18        22.85 o
 -12   0   1         99.79        117.16        22.52 o
 -11   0   1        174.51        248.63        31.08 o
 -10   0   1        889.87       1004.00        47.62 o
  -9   0   1       2583.20       2557.96       150.04 o
  -8   0   1         24.52         22.52        13.50 o
  -7   0   1       4396.57       4621.48        89.65 o
  -6   0   1       1677.10       1713.77        30.20 o
  -5   0   1       5629.24       5792.97        69.64 o
  -4   0   1       6665.78       6671.07        68.81 o
  -3   0   1        270.18        251.58         8.08 o
  -2   0   1       2677.98       2820.65        30.26 o
  -1   0   1       1845.02       1886.66        26.60 o
   1   0   1          7.06         10.12         2.22 o
   2   0   1       7911.32       8268.17        75.57 o
   3   0   1        342.51        410.19        13.62 o
   4   0   1       9153.19       8931.19        82.57 o
   5   0   1       4789.27       5042.37        55.58 o
   6   0   1         63.51         73.84         7.79 o
   7   0   1        182.21        215.81        15.30 o
   8   0   1       1374.26       1376.77        33.31 o
   9   0   1       3332.60       3314.43       128.93 o
  10   0   1        534.78        576.75        38.56 o
  11   0   1       1413.85       1406.33        71.60 o
  12   0   1        131.89        111.22        20.30 o
 -12   1   1        429.62        450.04        37.87 o
 -11   1   1        324.68        395.23        42.81 o
 -10   1   1       1256.61       1254.10        52.97 o
  -9   1   1         37.27         52.94        18.23 o
  -8   1   1       1462.16       1466.16        59.92 o
  -7   1   1        446.80        494.00        20.44 o
  -6   1   1       1568.90       1604.06        32.51 o
  -5   1   1       1208.35       1391.81        25.04 o
  -4   1   1       1499.65       1493.98        27.51 o
  -3   1   1       2047.74       2251.75        28.51 o
  -2   1   1      10808.62      11066.03       183.82 o
  -1   1   1       4843.30       5150.60        49.93 o
   0   1   1       2580.55       2702.03        38.51 o
   2   1   1       9052.90       9733.09       114.91 o
   3   1   1      10161.59      10539.47       106.34 o
   4   1   1       2105.15       2270.97        32.14 o
   5   1   1      11312.55      11690.34       114.80 o
   6   1   1       1887.49       1848.76        32.01 o
   7   1   1        906.05        960.62        25.53 o
   8   1   1       2445.28       2435.60        50.70 o
   9   1   1        478.67        488.24        29.58 o
  10   1   1       1296.43       1354.30        55.91 o
  11   1   1        109.81         74.38        17.76 o
 -12   2   1        418.28        503.29        46.65 o
 -11   2   1        142.39        217.55        34.03 o
 -10   2   1        169.89        192.80        28.08 o
  -9   2   1       1298.77       1319.03        50.58 o
  -8   2   1        102.98        118.27        22.00 o
  -7   2   1        587.00        613.21        20.46 o
  -6   2   1        332.69        366.02        17.26 o
  -5   2   1       5716.99       5819.13        65.12 o
  -4   2   1        842.23        860.32        16.31 o
  -3   2   1       2594.27       2635.38        32.16 o
   1   2   1       5446.96       5710.65        52.68 o
   2   2   1       4591.45       4905.55        63.07 o
   3   2   1       2283.47       2459.74        31.09 o
   4   2   1        606.41        547.85        18.11 o
   5   2   1       3248.60       3157.24        54.80 o
   6   2   1       1267.06       1237.84        25.72 o
   7   2   1        119.80        153.31        13.50 o
   8   2   1       2144.39       2132.81        55.65 o
   9   2   1       1096.74       1091.12        34.60 o
  10   2   1       1278.58       1185.69        44.84 o
  11   2   1        678.63        665.85        39.16 o
 -12   3   1        201.01        153.02        30.88 o
 -11   3   1        717.74        756.23        42.58 o
 -10   3   1        938.93       1056.06        63.50 o
  -9   3   1        281.35        302.49        27.46 o
  -8   3   1        550.03        571.09        39.74 o
  -7   3   1         75.90         83.56        13.79 o
  -6   3   1       1191.79       1168.60        24.79 o
  -5   3   1       1608.70       1633.28        25.71 o
  -4   3   1       6165.19       6107.09        60.33 o
  -3   3   1        832.14        867.12        17.32 o
  -2   3   1       8428.91       8897.68       103.08 o
   1   3   1       9310.35       9596.38       132.90 o
   2   3   1        962.13       1002.26        13.52 o
   3   3   1       3474.65       3369.65        35.81 o
   4   3   1       1178.20       1188.94        23.03 o
   5   3   1       3448.13       3323.96        48.37 o
   6   3   1       2046.81       2075.69        40.88 o
   7   3   1       2001.82       2003.55        38.92 o
   8   3   1        515.27        542.52        28.90 o
   9   3   1        334.07        363.85        21.35 o
  10   3   1        683.99        740.87        33.77 o
  11   3   1         75.90        126.28        28.42 o
 -12   4   1        339.10        367.35        51.69 o
 -11   4   1        317.06        314.00        31.53 o
 -10   4   1        315.55        387.66        33.78 o
  -9   4   1        529.36        531.82        25.76 o
  -8   4   1        383.46        438.75        23.58 o
  -7   4   1       1906.75       1847.39        59.76 o
  -6   4   1       1756.30       1744.20        32.30 o
  -5   4   1       1103.41       1048.03        19.77 o
  -4   4   1       2238.64       2233.08        31.25 o
  -3   4   1       5648.45       5853.43        65.15 o
  -2   4   1       7700.15       7890.34        75.11 o
  -1   4   1        324.97        354.21         8.39 o
   0   4   1       5710.27       6065.73        56.66 o
   1   4   1       7811.55       7981.87        77.77 o
   2   4   1       5090.02       5232.26        57.32 o
   3   4   1        464.27        458.09         8.64 o
   4   4   1       3235.21       2970.35        44.67 o
   5   4   1        902.49        899.59        25.82 o
   6   4   1       4427.79       4523.86        74.02 o
   7   4   1        428.36        421.10        17.96 o
   8   4   1        762.75        721.36        24.89 o
   9   4   1       1003.35       1062.79        31.73 o
  10   4   1        424.79        428.18        23.47 o
  11   4   1        535.67        518.96        40.95 o
 -12   5   1        106.08         56.44        20.01 o
 -11   5   1        138.40        133.42        23.20 o
 -10   5   1        819.00        815.37        37.88 o
  -9   5   1         68.96         85.32        17.43 o
  -8   5   1       1896.62       1989.98        47.16 o
  -7   5   1        437.30        447.96        18.76 o
  -6   5   1       7746.49       7672.61       102.48 o
  -5   5   1       2180.23       2306.24        33.50 o
  -4   5   1       5746.25       5588.99        60.61 o
  -3   5   1        606.14        524.55        13.94 o
  -2   5   1       3473.42       3502.56        36.17 o
  -1   5   1       1096.08       1226.06        16.35 o
   0   5   1       1601.36       1786.18        21.40 o
   1   5   1       3231.04       3309.46        35.95 o
   2   5   1       1051.81       1031.76        18.70 o
   3   5   1       7993.47       8386.69        89.62 o
   4   5   1       1290.39       1336.16        20.11 o
   5   5   1       5404.75       5468.29        74.77 o
   6   5   1        434.29        454.84        17.18 o
   7   5   1        661.03        624.92        21.76 o
   8   5   1       1266.02       1209.01        31.09 o
   9   5   1        123.22        153.12        14.15 o
  10   5   1        125.70        150.90        16.12 o
  11   5   1         54.55         64.35        14.70 o
 -11   6   1        365.21        334.82        32.31 o
 -10   6   1         48.71         52.44        12.23 o
  -9   6   1        264.53        282.99        20.40 o
  -8   6   1         21.51         15.12         8.39 o
  -7   6   1       4696.17       4648.91        68.93 o
  -6   6   1       1047.26       1010.84        23.54 o
  -5   6   1       4504.72       4344.23        52.01 o
  -4   6   1         33.37         53.39         8.22 o
  -3   6   1       5699.28       5600.53        64.66 o
  -2   6   1       5900.33       5981.52        56.82 o
  -1   6   1       4741.60       4702.38        45.73 o
   0   6   1       1923.60       1994.44        24.28 o
   1   6   1       2743.51       2887.95        31.53 o
   2   6   1      13989.89      13815.86       124.78 o
   3   6   1       4408.02       4641.73        56.63 o
   4   6   1       5345.07       5407.90        67.86 o
   5   6   1        534.97        527.61        12.97 o
   6   6   1        493.08        517.70        16.17 o
   7   6   1       1682.84       1619.65        43.17 o
   8   6   1        208.85        228.47        13.59 o
   9   6   1        750.24        739.03        29.67 o
  10   6   1        287.98        266.15        16.79 o
  11   6   1       1044.24       1010.45        37.92 o
 -11   7   1        205.84        226.07        26.40 o
 -10   7   1        319.39        366.97        33.03 o
  -9   7   1         22.71         15.16        10.84 o
  -8   7   1       2172.25       2177.34        52.19 o
  -7   7   1         34.85         46.58         8.26 o
  -6   7   1       2428.97       2289.35        39.97 o
  -5   7   1        848.98        879.49        18.77 o
  -4   7   1       3206.03       3198.02        53.72 o
  -3   7   1       2016.86       1996.73        27.20 o
  -2   7   1       2684.67       2710.27        32.00 o
  -1   7   1       3857.02       3751.72        40.72 o
   0   7   1       3126.79       3266.23        38.87 o
   1   7   1      15217.56      16357.82       137.38 o
   2   7   1       1922.71       2047.01        27.57 o
   3   7   1      10577.14      10286.43       121.67 o
   4   7   1        886.76        904.04        21.22 o
   5   7   1        659.15        649.18        22.93 o
   6   7   1       1302.73       1287.69        42.54 o
   7   7   1        543.27        528.24        15.70 o
   8   7   1       1139.93       1123.40        59.55 o
   9   7   1        117.61        143.03        25.28 o
  10   7   1        508.05        615.59        65.20 o
  11   7   1        219.57        263.58        33.63 o
 -11   8   1        221.37        236.23        40.26 o
 -10   8   1        100.04        106.80        14.19 o
  -9   8   1        432.70        415.46        20.43 o
  -8   8   1        527.76        551.07        34.83 o
  -7   8   1       2539.38       2479.73        43.67 o
  -6   8   1       1975.71       2051.31        43.02 o
  -5   8   1       2492.40       2391.67        41.98 o
  -4   8   1       1984.31       2080.05        39.91 o
  -3   8   1       5833.49       5910.85        59.93 o
  -2   8   1       9427.07       9233.47        84.58 o
  -1   8   1       2311.20       2252.40        32.05 o
   0   8   1       2109.88       2284.11        29.12 o
   1   8   1       2550.77       2578.23        32.09 o
   2   8   1       6372.44       6023.47        59.54 o
   3   8   1       1338.55       1307.09        25.61 o
   4   8   1        267.47        259.91        22.46 o
   5   8   1       1579.00       1610.47        48.92 o
   6   8   1       2075.32       2118.28        90.46 o
   7   8   1        603.11        615.50        52.38 o
   8   8   1        138.76        124.05        27.17 o
   9   8   1        592.99        561.49        40.33 o
  10   8   1        354.95        420.16        40.09 o
  11   8   1        837.11        892.70        51.84 o
 -11   9   1        253.65        255.97        33.82 o
 -10   9   1        437.15        409.92        45.08 o
  -9   9   1        690.92        728.14        23.23 o
  -8   9   1        949.51        896.46        23.62 o
  -7   9   1        959.64        913.94        23.21 o
  -6   9   1       1474.65       1437.62        38.07 o
  -5   9   1       1362.50       1331.44        38.73 o
  -4   9   1       1799.95       1697.03        30.90 o
  -3   9   1       1663.81       1697.51        26.15 o
  -2   9   1       1153.43       1246.72        20.67 o
  -1   9   1       3580.37       3474.42        39.72 o
   0   9   1       1682.46       1763.69        25.36 o
   1   9   1       2482.22       2580.37        32.58 o
   2   9   1       1569.25       1588.93        23.72 o
   3   9   1       4347.11       4187.06        55.89 o
   4   9   1        401.24        423.69        15.41 o
   5   9   1       2403.73       2348.57        45.20 o
   6   9   1       2035.04       2025.83        53.87 o
   7   9   1       1089.93       1047.63        63.19 o
   8   9   1        293.48        361.00        42.76 o
   9   9   1         14.16         15.78        14.93 o
  10   9   1        325.99        289.48        44.53 o
  11   9   1        196.77        234.73        33.80 o
 -11  10   1        983.44        897.41        73.84 o
 -10  10   1        258.03        240.25        43.69 o
  -9  10   1        817.98        888.48        58.25 o
  -8  10   1       1420.04       1393.02        42.44 o
  -7  10   1       2477.72       2330.74        68.22 o
  -6  10   1        127.54        115.09        12.19 o
  -5  10   1       1325.73       1247.13        39.88 o
  -4  10   1       1818.55       1811.33        31.94 o
  -3  10   1       6436.25       6250.32        74.47 o
  -2  10   1       3936.18       4189.96        50.39 o
  -1  10   1        758.69        894.92        17.75 o
   0  10   1       7910.06       7853.16        76.03 o
   1  10   1       5049.85       5385.87        56.82 o
   2  10   1       1155.69       1129.28        22.90 o
   3  10   1       1523.54       1483.29        27.17 o
   4  10   1       2180.21       2154.65        38.03 o
   5  10   1        475.35        457.68        27.63 o
   6  10   1        747.32        702.44        30.28 o
   7  10   1        267.77        310.00        40.38 o
   8  10   1        107.18         75.88        23.66 o
   9  10   1         38.91         59.84        23.15 o
  10  10   1        294.02        284.35        44.49 o
  11  10   1       1262.74       1265.69        67.33 o
 -11  11   1        120.02        178.49        56.86 o
 -10  11   1        526.60        513.31        59.15 o
  -9  11   1         45.25         16.75        18.40 o
  -8  11   1       1712.47       1672.38        56.98 o
  -7  11   1        254.67        252.78        30.56 o
  -6  11   1       1242.85       1197.84        25.28 o
  -5  11   1        364.72        358.43        30.12 o
  -4  11   1        520.96        505.94        16.90 o
  -3  11   1        790.25        745.68        17.00 o
  -2  11   1       6902.38       6757.33        69.25 o
  -1  11   1       1464.82       1592.66        25.59 o
   0  11   1         39.46         55.23         6.54 o
   1  11   1       7359.48       7097.24        71.74 o
   2  11   1       2130.44       2236.15        32.03 o
   3  11   1       2792.72       2738.44        37.81 o
   4  11   1       1491.96       1370.23        40.60 o
   5  11   1       1563.07       1447.71        38.04 o
   6  11   1        562.28        553.24        27.59 o
   7  11   1        358.72        384.46        25.07 o
   8  11   1        917.41        965.55       149.79 o
   9  11   1        368.57        389.21        60.91 o
  10  11   1        815.32        775.63        78.24 o
 -10  12   1         80.43         85.57        26.65 o
  -9  12   1       1065.00       1072.12        98.50 o
  -8  12   1        191.49        217.19        25.12 o
  -7  12   1       1349.69       1270.71        70.55 o
  -6  12   1        446.80        434.27        13.73 o
  -5  12   1       1595.55       1517.26        47.88 o
  -4  12   1       1529.60       1549.38        29.70 o
  -3  12   1        192.82        192.88        11.36 o
  -2  12   1       1354.34       1377.64        27.45 o
  -1  12   1       2626.89       2671.89        38.25 o
   0  12   1       3153.06       3261.59        41.98 o
   1  12   1        579.90        614.46        18.90 o
   2  12   1       2203.37       2102.98        31.53 o
   3  12   1        770.34        745.26        21.92 o
   4  12   1       2932.84       2695.45        57.05 o
   5  12   1        549.44        532.44        54.12 o
   6  12   1       1688.63       1667.03        68.38 o
   7  12   1         56.26         52.78        12.27 o
   8  12   1        602.18        653.70        61.42 o
   9  12   1        351.52        325.46        44.42 o
  10  12   1        357.40        393.08        43.03 o
 -10  13   1        669.36        745.63        90.40 o
  -9  13   1        111.68        145.68        31.41 o
  -8  13   1        865.35        827.21        41.00 o
  -7  13   1         27.47         48.36        15.15 o
  -6  13   1       1021.31        990.75        22.48 o
  -5  13   1        968.33        976.50        29.27 o
  -4  13   1        997.13       1019.14        24.17 o
  -3  13   1       1727.46       1717.64        32.81 o
  -2  13   1         45.93         66.91         8.35 o
  -1  13   1        960.60        996.17        22.82 o
   0  13   1       1467.59       1455.67        26.09 o
   1  13   1        103.06         98.38         8.82 o
   2  13   1       1664.39       1636.21        30.30 o
   3  13   1       4304.28       4223.11        60.16 o
   4  13   1        976.98        923.07        31.22 o
   5  13   1       1293.03       1221.52        54.10 o
   6  13   1        562.65        511.13        49.77 o
   7  13   1       2077.26       1948.92        63.36 o
   8  13   1        880.35        818.05        58.07 o
   9  13   1        422.21        360.86        49.38 o
  10  13   1       1158.59       1124.71        60.55 o
 -10  14   1        764.59        801.71        88.20 o
  -9  14   1       1289.89       1285.91        75.37 o
  -8  14   1         77.80         62.67        16.29 o
  -7  14   1        319.45        316.46        28.19 o
  -6  14   1         74.23         95.38        17.11 o
  -5  14   1       3350.81       3212.99        61.89 o
  -4  14   1       2432.81       2406.81        44.47 o
  -3  14   1         83.88         89.12         9.61 o
  -2  14   1        288.69        287.26        15.09 o
  -1  14   1       1820.51       1793.62        40.69 o
   0  14   1       2491.97       2610.66        40.42 o
   1  14   1        346.60        394.94        16.52 o
   2  14   1        951.26        933.84        25.76 o
   3  14   1       1033.42       1025.37        33.58 o
   4  14   1        676.23        705.98        27.92 o
   5  14   1       1202.99       1153.46        49.27 o
   6  14   1       1868.88       1784.49        93.46 o
   7  14   1        215.90        237.42        21.12 o
   8  14   1        682.99        697.68        78.07 o
   9  14   1       1442.60       1351.79        78.16 o
  10  14   1         77.69         54.04        25.32 o
 -10  15   1        794.50        793.87        64.33 o
  -9  15   1         28.97         35.01        16.25 o
  -8  15   1        317.68        305.99        37.94 o
  -7  15   1         69.16         74.06        18.01 o
  -6  15   1        434.35        404.51        32.35 o
  -5  15   1        293.94        310.16        27.80 o
  -4  15   1       3003.07       2913.26        73.85 o
  -3  15   1        699.18        706.01        25.11 o
  -2  15   1       1213.25       1249.35        34.45 o
  -1  15   1        358.04        363.31        17.11 o
   0  15   1        452.70        449.83        19.00 o
   1  15   1       4588.53       4878.95        74.45 o
   2  15   1        213.11        226.70        14.76 o
   3  15   1        181.35        168.05        12.86 o
   4  15   1        677.39        660.39        34.42 o
   5  15   1       2447.13       2312.38        54.40 o
   6  15   1         13.27         14.71        14.26 o
   7  15   1        281.97        326.02        39.41 o
   8  15   1         54.13         94.03        26.84 o
   9  15   1        555.14        614.19        58.46 o
  -9  16   1        809.63        688.14        40.50 o
  -8  16   1         74.27         96.42        21.44 o
  -7  16   1        365.95        416.91        51.80 o
  -6  16   1          8.45         12.95        12.73 o
  -5  16   1       1690.96       1557.83        40.42 o
  -4  16   1         96.88         99.11        11.45 o
  -3  16   1       2732.97       2678.16        61.37 o
  -2  16   1         46.52         72.68        11.51 o
  -1  16   1        999.14       1061.49        30.27 o
   0  16   1       1872.41       1985.36        53.90 o
   1  16   1        530.19        572.21        20.50 o
   2  16   1        183.59        172.72        17.39 o
   3  16   1        110.40        132.01        14.80 o
   4  16   1       3568.81       3494.03        71.36 o
   5  16   1         91.14        110.28        15.92 o
   6  16   1        902.94        884.87        55.45 o
   7  16   1         91.77        102.38        19.48 o
   8  16   1       1025.32       1121.24        71.26 o
   9  16   1        646.65        736.60        89.13 o
  -9  17   1         32.08         15.45        15.16 o
  -8  17   1        441.26        392.23        34.28 o
  -7  17   1        166.73        161.30        26.14 o
  -6  17   1       1083.59       1048.79        47.71 o
  -5  17   1          6.02         14.58         9.05 o
  -4  17   1       1089.87       1029.63        34.32 o
  -3  17   1        711.95        707.84        34.05 o
  -2  17   1       1884.04       1937.90        42.88 o
  -1  17   1       1256.09       1281.27        34.62 o
   0  17   1        543.09        561.87        40.12 o
   1  17   1        823.69        866.47        28.29 o
   2  17   1        705.90        708.85        25.69 o
   3  17   1        799.39        811.67        26.29 o
   4  17   1        544.62        571.76        30.97 o
   5  17   1       1207.12       1091.11        44.05 o
   6  17   1        309.65        333.25        27.71 o
   7  17   1        390.83        436.59        35.01 o
   8  17   1        203.62        197.29        36.83 o
   9  17   1        283.53        303.11        57.36 o
  -8  18   1         51.08         59.33        16.99 o
  -7  18   1        926.40        946.91        46.99 o
  -6  18   1        346.75        361.94        36.13 o
  -5  18   1        580.02        602.23        25.33 o
  -4  18   1        134.65        160.40        15.28 o
  -3  18   1        327.65        359.56        29.91 o
  -2  18   1        846.68        881.12        34.64 o
  -1  18   1        745.44        799.69        27.90 o
   0  18   1        433.21        461.33        28.60 o
   1  18   1        123.19        109.93        14.07 o
   2  18   1        755.65        795.92        27.97 o
   3  18   1        368.27        393.51        21.62 o
   4  18   1       2593.71       2369.51        59.17 o
   5  18   1        793.71        846.59        60.73 o
   6  18   1       1399.63       1299.37        68.78 o
   7  18   1        385.31        371.72        32.86 o
   8  18   1        206.26        126.56        38.04 o
  -8  19   1        435.75        397.78        36.32 o
  -7  19   1          3.34         -4.86        14.17 o
  -6  19   1       1171.33       1059.82        50.82 o
  -5  19   1        371.29        365.89        20.83 o
  -4  19   1       1515.13       1483.59        37.01 o
  -3  19   1        486.39        507.86        39.21 o
  -2  19   1       2077.10       2024.43        51.82 o
  -1  19   1       2168.00       2260.85        58.28 o
   0  19   1        237.68        271.57        21.21 o
   1  19   1        528.41        547.88        29.09 o
   2  19   1         23.99         18.53        11.97 o
   3  19   1       1389.22       1380.43        36.48 o
   4  19   1        242.74        274.78        52.28 o
   5  19   1        363.00        353.56        30.73 o
   6  19   1        426.29        439.98        32.47 o
   7  19   1        344.43        353.79        45.28 o
   8  19   1        402.54        510.33        63.16 o
  -8  20   1         60.06        100.32        21.74 o
  -7  20   1        770.54        731.44        43.90 o
  -6  20   1         91.60        105.70        21.07 o
  -5  20   1       1405.93       1299.34        39.47 o
  -4  20   1        760.51        745.03        26.00 o
  -3  20   1       1259.47       1302.67        36.99 o
  -2  20   1        691.64        695.83        28.29 o
  -1  20   1        709.72        715.37        28.38 o
   0  20   1       2010.20       2235.73        59.26 o
   1  20   1        231.69        223.81        23.51 o
   2  20   1       1361.86       1390.79        44.59 o
   3  20   1        190.64        165.06        17.77 o
   4  20   1        519.26        541.56        38.43 o
   5  20   1        166.24        187.39        27.74 o
   6  20   1        253.05        232.34        29.79 o
   7  20   1        324.72        266.02        57.89 o
  -7  21   1          6.07         20.05        16.69 o
  -6  21   1        633.46        630.08        64.24 o
  -5  21   1        195.84        201.84        16.96 o
  -4  21   1       1109.05       1106.73        49.74 o
  -3  21   1        577.95        557.50        25.58 o
  -2  21   1       1030.84       1140.85        58.21 o
  -1  21   1       1051.44       1053.74        39.18 o
   0  21   1        298.20        383.84        29.64 o
   1  21   1       2451.47       2410.44        74.43 o
   2  21   1        374.61        400.42        27.57 o
   3  21   1        869.08        882.59        33.90 o
   4  21   1        442.64        473.74        39.42 o
   5  21   1        211.16        254.66        29.36 o
   6  21   1         43.25         43.50        24.19 o
   7  21   1        108.16         84.60        40.95 o
  -6  22   1         60.80         75.40        18.36 o
  -5  22   1        992.42        916.32        32.32 o
  -4  22   1        438.15        470.13        29.25 o
  -3  22   1       1011.15        914.72        67.99 o
  -2  22   1        568.08        575.53        36.87 o
  -1  22   1         47.99         49.10        21.51 o
   0  22   1        421.01        435.93        31.06 o
   1  22   1        648.47        707.27        34.37 o
   2  22   1       1199.02       1201.51        43.03 o
   3  22   1        124.41        175.34        22.59 o
   4  22   1        286.50        288.36        33.44 o
   5  22   1         35.25         37.01        17.76 o
   6  22   1        366.51        323.17        33.63 o
  -6  23   1        167.92        117.95        24.48 o
  -5  23   1        161.75        211.42        28.90 o
  -4  23   1        937.37        981.97        39.05 o
  -3  23   1        207.13        281.90        26.19 o
  -2  23   1         81.43        111.99        20.02 o
  -1  23   1        479.26        482.24        32.11 o
   0  23   1        532.22        554.10        36.73 o
   1  23   1        341.75        352.05        31.68 o
   2  23   1        206.67        235.94        23.90 o
   3  23   1       1691.65       1684.22        57.37 o
   4  23   1          7.86         29.95        16.66 o
   5  23   1        280.06        305.24        37.86 o
  -5  24   1        205.79        230.64        33.28 o
  -4  24   1          7.92          0.11        10.58 o
  -3  24   1        526.51        578.24        33.12 o
  -2  24   1       1207.42       1284.35        51.29 o
  -1  24   1        207.80        250.78        28.80 o
   0  24   1         58.46         45.19        15.15 o
   1  24   1        271.87        275.17        27.39 o
   2  24   1       1540.62       1670.98        85.53 o
   3  24   1          9.40          5.41        18.68 o
   4  24   1        287.70        317.75        36.48 o
  -3  25   1        167.98        197.66        27.47 o
  -2  25   1        552.82        608.40        35.49 o
  -1  25   1        339.19        303.27        29.32 o
   0  25   1        141.37        185.96        23.65 o
   1  25   1        360.79        400.72        38.24 o
   2  25   1        169.65        189.63        22.30 o
   3  25   1        252.13        260.91        25.58 o
  -2  26   1         76.29         68.38        16.56 o
  -1  26   1        118.39        150.43        37.21 o
   0  26   1        258.01        304.23        28.42 o
   1  26   1        253.43        322.05        29.65 o
  -1 -26   2        422.28        429.75        42.97 o
   0 -26   2        281.93        277.73        36.65 o
   1 -26   2        413.21        419.87        36.70 o
  -3 -25   2        156.27        219.50        52.57 o
  -2 -25   2       1036.87        988.23        38.89 o
  -1 -25   2        497.16        512.66        32.65 o
   0 -25   2        267.93        251.84        25.13 o
   1 -25   2        360.51        366.45        30.67 o
   2 -25   2        320.93        320.56        29.14 o
   3 -25   2        265.78        269.76        27.98 o
  -5 -24   2        332.52        241.34        37.47 o
  -4 -24   2         59.95         97.74        22.86 o
  -3 -24   2        876.33        860.79        74.74 o
  -2 -24   2        103.79         98.47        16.57 o
  -1 -24   2        314.33        389.49        29.83 o
   0 -24   2        213.29        244.06        28.93 o
   1 -24   2       1216.15       1294.30        77.36 o
   2 -24   2        743.96        821.46        38.32 o
   3 -24   2        232.40        256.84        26.50 o
   4 -24   2        303.08        328.59        45.79 o
  -6 -23   2        521.30        478.49        46.61 o
  -5 -23   2         26.03         13.82        15.38 o
  -4 -23   2       1231.93       1352.27        66.94 o
  -3 -23   2        102.89         97.65        13.45 o
  -2 -23   2        677.08        732.58        33.35 o
  -1 -23   2        577.15        619.20        32.49 o
   0 -23   2        600.03        633.70        33.51 o
   1 -23   2        113.26        131.21        19.68 o
   2 -23   2        135.59        175.04        25.36 o
   3 -23   2        807.85        788.71        38.10 o
   4 -23   2         98.04         89.59        16.96 o
   5 -23   2         62.10         63.91        16.77 o
  -6 -22   2         13.02         29.28        18.34 o
  -5 -22   2        136.24        126.40        24.55 o
  -4 -22   2        165.85        161.27        27.11 o
  -3 -22   2        491.37        507.42        24.97 o
  -2 -22   2         48.57         60.31        14.91 o
  -1 -22   2        389.12        395.55        27.04 o
   0 -22   2          3.35         21.93        12.05 o
   1 -22   2        430.72        459.84        32.09 o
   2 -22   2        820.77        808.67        31.98 o
   3 -22   2        125.18        134.77        22.92 o
   4 -22   2        308.00        290.41        27.25 o
   5 -22   2        162.61        211.74        26.45 o
   6 -22   2        667.09        663.86        56.39 o
  -7 -21   2         53.21         67.81        24.16 o
  -6 -21   2        403.99        408.27        41.05 o
  -5 -21   2        107.18        145.22        34.56 o
  -4 -21   2        266.29        313.79        41.56 o
  -3 -21   2        505.25        462.20        37.26 o
  -2 -21   2        828.71        897.20        42.83 o
  -1 -21   2         97.04         76.06        14.89 o
   0 -21   2        566.24        613.54        31.74 o
   1 -21   2        400.25        464.76        30.76 o
   2 -21   2        928.80        897.46        49.18 o
   3 -21   2        637.03        613.21        51.30 o
   4 -21   2        144.98        142.28        20.81 o
   5 -21   2        743.32        777.28        37.83 o
   6 -21   2        205.07        169.63        41.26 o
  -8 -20   2        348.27        354.43        39.64 o
  -7 -20   2        454.89        396.10        45.83 o
  -6 -20   2        127.11        152.76        34.41 o
  -5 -20   2        377.29        365.54        38.78 o
  -4 -20   2        478.35        467.87        30.44 o
  -3 -20   2        273.44        252.13        30.00 o
  -2 -20   2        394.28        441.77        38.39 o
  -1 -20   2        363.21        420.94        29.68 o
   0 -20   2         97.50         97.20        15.77 o
   1 -20   2       1332.82       1439.36        55.73 o
   2 -20   2        479.04        524.69        32.63 o
   3 -20   2        285.03        270.52        19.82 o
   4 -20   2        742.59        778.55        51.73 o
   5 -20   2        259.25        309.73        28.83 o
   6 -20   2        681.47        693.63        41.12 o
   7 -20   2         84.50        114.19        25.06 o
  -8 -19   2        379.61        398.26        40.60 o
  -7 -19   2        111.36        106.14        29.00 o
  -6 -19   2        676.79        608.67        50.39 o
  -5 -19   2        109.91        116.36        11.43 o
  -4 -19   2       1247.34       1256.83        39.93 o
  -3 -19   2        214.76        216.54        25.81 o
  -2 -19   2        727.24        734.57        29.57 o
  -1 -19   2        749.45        742.90        31.56 o
   0 -19   2        255.52        309.58        25.27 o
   1 -19   2        532.89        504.91        23.52 o
   2 -19   2        295.52        292.47        20.09 o
   3 -19   2        852.47        884.15        29.05 o
   4 -19   2        129.37        131.37        16.60 o
   5 -19   2        430.17        407.93        24.72 o
   6 -19   2         57.64         41.32        13.50 o
   7 -19   2       1570.32       1605.00        63.28 o
   8 -19   2          5.41         25.07        16.43 o
  -9 -18   2        327.04        308.20        37.86 o
  -8 -18   2        177.65        172.28        28.43 o
  -7 -18   2        186.69        200.99        30.20 o
  -6 -18   2         16.75         34.04        15.92 o
  -5 -18   2        693.06        715.38        55.29 o
  -4 -18   2         77.78         79.14        11.53 o
  -3 -18   2       1573.47       1548.81        37.04 o
  -2 -18   2        159.05        210.50        19.59 o
  -1 -18   2       1435.71       1483.54        43.06 o
   0 -18   2       1315.77       1396.08        42.63 o
   1 -18   2        954.15        935.02        35.97 o
   2 -18   2       1626.22       1567.93        39.43 o
   3 -18   2        694.07        649.04        28.56 o
   4 -18   2       1085.40       1045.15        37.87 o
   5 -18   2         69.22         72.81        13.73 o
   6 -18   2        362.37        384.83        23.19 o
   7 -18   2        136.11        154.34        30.42 o
   8 -18   2        359.12        410.05        53.93 o
  -9 -17   2        281.40        294.59        44.75 o
  -8 -17   2        208.57        175.88        20.55 o
  -7 -17   2        408.61        439.98        18.84 o
  -6 -17   2       1245.07       1245.34        32.55 o
  -5 -17   2        293.86        260.13        27.19 o
  -4 -17   2       1878.91       1865.21        39.79 o
  -3 -17   2        197.57        233.58        15.90 o
  -2 -17   2       1521.67       1531.58        48.42 o
  -1 -17   2        669.38        725.82        38.41 o
   0 -17   2        523.65        552.64        23.28 o
   1 -17   2        568.79        622.03        25.05 o
   2 -17   2        668.99        685.73        22.77 o
   3 -17   2        329.73        320.67        16.59 o
   4 -17   2        397.48        446.51        28.84 o
   5 -17   2       1417.24       1396.32        38.83 o
   6 -17   2        193.02        204.83        17.82 o
   7 -17   2        813.13        844.53        45.60 o
   8 -17   2        484.82        568.27        40.28 o
  -9 -16   2        584.17        574.56        42.20 o
  -8 -16   2         90.69        121.84        16.21 o
  -7 -16   2        820.64        900.26        39.84 o
  -6 -16   2        281.08        290.13        15.20 o
  -5 -16   2       1367.37       1332.13        32.20 o
  -4 -16   2        192.50        199.62        16.71 o
  -3 -16   2        477.33        487.04        21.52 o
  -2 -16   2        801.28        802.74        25.40 o
  -1 -16   2       1815.26       1773.91        45.99 o
   0 -16   2        231.98        240.42        18.12 o
   1 -16   2        177.93        236.59        16.27 o
   2 -16   2        562.82        535.60        20.10 o
   3 -16   2       1059.92       1003.71        26.64 o
   4 -16   2       4932.99       4876.76       109.26 o
   5 -16   2         97.23         98.40        14.46 o
   6 -16   2       1168.91       1114.74        33.43 o
   7 -16   2        107.43        179.96        26.41 o
   8 -16   2       1007.07        983.69       109.07 o
   9 -16   2        166.18        160.16        28.27 o
 -10 -15   2        237.01        323.87        37.17 o
  -9 -15   2        677.65        725.71        34.20 o
  -8 -15   2        356.23        341.11        19.84 o
  -7 -15   2        195.38        264.26        29.03 o
  -6 -15   2       2116.81       2057.21        46.10 o
  -5 -15   2        636.25        581.78        17.81 o
  -4 -15   2       1582.62       1521.68        44.12 o
  -3 -15   2       1677.51       1633.55        35.31 o
  -2 -15   2       2245.75       2419.40        57.60 o
  -1 -15   2        192.27        218.42        14.46 o
   0 -15   2       1704.90       1672.40        38.40 o
   1 -15   2       1258.00       1288.33        31.96 o
   2 -15   2         39.64         66.34         9.25 o
   3 -15   2        461.20        431.76        23.36 o
   4 -15   2        201.25        185.35        19.40 o
   5 -15   2       2819.06       2756.80        57.02 o
   6 -15   2        299.11        287.41        18.80 o
   7 -15   2        249.17        248.30        29.12 o
   8 -15   2        330.01        322.66        35.38 o
   9 -15   2        899.56       1005.44        59.12 o
 -10 -14   2       1500.53       1518.18        52.56 o
  -9 -14   2       1085.84       1086.44        41.07 o
  -8 -14   2        338.99        298.76        20.81 o
  -7 -14   2        525.12        512.09        21.63 o
  -6 -14   2        914.71        908.98        27.89 o
  -5 -14   2       1494.41       1465.99        28.27 o
  -4 -14   2        591.27        636.72        40.17 o
  -3 -14   2       2232.81       2347.82        41.90 o
  -2 -14   2        245.74        255.59        14.98 o
  -1 -14   2       5236.12       5290.59        65.16 o
   0 -14   2       2341.18       2350.99        40.29 o
   1 -14   2        754.31        783.83        23.10 o
   2 -14   2       1202.05       1199.14        27.77 o
   3 -14   2        322.52        318.58        18.54 o
   4 -14   2       1692.09       1643.93        39.14 o
   5 -14   2        374.16        345.97        20.06 o
   6 -14   2        823.85        792.63        26.68 o
   7 -14   2         80.78         83.71        26.94 o
   8 -14   2        542.17        581.22        40.71 o
   9 -14   2        937.38        895.51        62.91 o
 -10 -13   2        124.69        152.72        20.44 o
  -9 -13   2        213.51        241.58        23.82 o
  -8 -13   2        420.08        436.67        27.19 o
  -7 -13   2       1160.40       1108.89        31.36 o
  -6 -13   2        265.76        258.68        19.87 o
  -5 -13   2        875.13        889.92        19.98 o
  -4 -13   2       7862.44       7759.13       104.62 o
  -3 -13   2        213.97        205.92        16.21 o
  -2 -13   2       2821.30       2824.07        41.55 o
  -1 -13   2       3085.05       3081.35        45.72 o
   0 -13   2       8075.40       8216.60        89.57 o
   1 -13   2       2550.34       2518.83        39.66 o
   2 -13   2        764.50        821.65        21.42 o
   3 -13   2       3327.50       3269.89        47.43 o
   4 -13   2        148.08        201.96        15.81 o
   5 -13   2        656.76        669.67        24.29 o
   6 -13   2       1266.18       1187.89        49.27 o
   7 -13   2        864.07        843.00        43.36 o
   8 -13   2        148.94        130.67        26.15 o
   9 -13   2        109.23        117.76        29.11 o
  10 -13   2        541.70        526.71        46.79 o
 -10 -12   2        795.32        770.54        70.51 o
  -9 -12   2        896.85        890.69        38.29 o
  -8 -12   2        414.75        429.97        23.43 o
  -7 -12   2       1342.84       1278.96        34.15 o
  -6 -12   2        165.15        158.22        12.89 o
  -5 -12   2       4302.58       4259.61        53.22 o
  -4 -12   2       2611.28       2673.69        49.05 o
  -3 -12   2       2842.43       2891.59        43.31 o
  -2 -12   2          5.43         13.06         6.07 o
  -1 -12   2       1609.77       1623.73        28.44 o
   0 -12   2       1040.37       1066.63        22.41 o
   1 -12   2        163.52        171.49        10.58 o
   2 -12   2       1474.13       1450.83        26.79 o
   3 -12   2        705.12        698.84        13.81 o
   4 -12   2       1724.15       1732.61        39.82 o
   5 -12   2        429.58        372.26        19.05 o
   6 -12   2       1001.78        955.70        35.59 o
   7 -12   2        150.70        129.36        22.32 o
   8 -12   2        529.19        535.83        38.45 o
   9 -12   2        170.81        211.78        28.32 o
  10 -12   2        209.01        208.25        34.99 o
 -11 -11   2        138.94        130.32        20.24 o
 -10 -11   2        291.91        315.54        31.19 o
  -9 -11   2        823.86        862.07        37.70 o
  -8 -11   2        697.28        669.38        26.78 o
  -7 -11   2        636.77        629.97        23.69 o
  -6 -11   2       2012.87       1992.06        37.21 o
  -5 -11   2        413.32        404.89        13.66 o
  -4 -11   2        813.10        818.51        28.16 o
  -3 -11   2        914.23        896.93        18.31 o
  -2 -11   2       4116.24       4024.57        49.79 o
  -1 -11   2       1830.16       1869.92        28.11 o
   0 -11   2         70.32         85.74        10.88 o
   1 -11   2       2659.12       2677.64        38.03 o
   2 -11   2       4512.47       4471.52        55.54 o
   3 -11   2       1715.08       1636.60        32.72 o
   4 -11   2        665.47        642.09        21.39 o
   5 -11   2       3402.73       3452.09        59.35 o
   6 -11   2         18.60         16.45        13.58 o
   7 -11   2       2105.64       2111.40        83.45 o
   8 -11   2        378.60        373.98        13.71 o
   9 -11   2        712.26        730.65        43.91 o
  10 -11   2        143.15        159.29        29.98 o
 -11 -10   2        350.19        354.62        29.10 o
 -10 -10   2        397.32        402.06        45.90 o
  -9 -10   2        585.94        577.39        48.18 o
  -8 -10   2       1094.61       1088.23        33.71 o
  -7 -10   2       2234.16       2144.49        48.85 o
  -6 -10   2        240.10        250.28        14.13 o
  -5 -10   2        818.93        813.96        19.85 o
  -4 -10   2        715.17        696.97        19.53 o
  -3 -10   2       4299.63       4450.80        49.92 o
  -2 -10   2        176.82        167.89         8.74 o
  -1 -10   2       2883.46       2867.73        36.41 o
   0 -10   2        516.90        520.19        13.65 o
   1 -10   2       2436.15       2463.22        33.05 o
   2 -10   2       1482.07       1475.06        23.58 o
   3 -10   2        776.97        771.23        19.05 o
   4 -10   2       1137.23       1141.27        35.69 o
   5 -10   2        395.22        403.17        38.90 o
   6 -10   2       1773.34       1694.81        81.42 o
   7 -10   2        450.61        410.32        35.34 o
   8 -10   2        910.89       1007.98        48.22 o
   9 -10   2        664.00        595.52        30.83 o
  10 -10   2       1436.12       1451.64        63.99 o
 -11  -9   2        543.46        563.99        32.08 o
 -10  -9   2        237.54        268.13        32.03 o
  -9  -9   2        307.74        274.71        24.72 o
  -8  -9   2       1104.10       1087.40        33.67 o
  -7  -9   2        640.68        618.79        21.59 o
  -6  -9   2        775.53        730.50        26.35 o
  -5  -9   2        445.05        430.77        15.78 o
  -4  -9   2        386.12        367.98        12.28 o
  -3  -9   2         79.62        101.34         7.15 o
  -2  -9   2       7974.24       8316.84        78.98 o
  -1  -9   2       4185.69       4503.56        48.29 o
   0  -9   2       2041.10       1979.29        27.46 o
   1  -9   2        702.33        710.58        15.67 o
   2  -9   2        953.10        906.62        16.98 o
   3  -9   2       5052.15       4793.81        54.62 o
   4  -9   2        759.52        736.07        23.41 o
   5  -9   2        946.47        947.60        28.85 o
   6  -9   2        102.33        119.38        15.05 o
   7  -9   2        868.73        906.44        42.71 o
   8  -9   2        593.28        586.28        20.67 o
   9  -9   2        676.35        736.27        25.98 o
  10  -9   2        172.20        217.34        30.44 o
  11  -9   2        562.68        587.46        51.52 o
 -11  -8   2        476.58        500.25        33.07 o
 -10  -8   2        376.96        406.41        35.87 o
  -9  -8   2        546.67        568.78        30.85 o
  -8  -8   2        796.84        800.39        28.94 o
  -7  -8   2       2069.06       2031.35        39.89 o
  -6  -8   2          9.77          5.25         7.64 o
  -5  -8   2        464.15        448.27        14.82 o
  -4  -8   2        405.87        400.21        12.56 o
  -3  -8   2       4824.72       4804.30        50.89 o
  -2  -8   2       4013.73       4148.31        44.34 o
  -1  -8   2       1016.83        974.25        16.98 o
   0  -8   2       1267.81       1349.18        20.87 o
   1  -8   2       4640.73       4856.29        50.31 o
   2  -8   2       2563.22       2509.85        32.43 o
   3  -8   2       3637.63       3780.49        45.94 o
   4  -8   2       2073.57       2057.17        30.92 o
   5  -8   2        847.87        841.09        24.90 o
   6  -8   2       2166.36       2143.08        73.14 o
   7  -8   2        266.95        269.66        13.74 o
   8  -8   2       1225.63       1208.71        29.33 o
   9  -8   2        381.71        386.10        26.38 o
  10  -8   2       1177.35       1169.49        39.45 o
  11  -8   2        986.96       1004.10        69.99 o
 -11  -7   2        883.16        886.36        39.58 o
 -10  -7   2        480.72        576.84        31.85 o
  -9  -7   2        588.69        625.27        32.44 o
  -8  -7   2       1346.77       1299.46        39.01 o
  -7  -7   2        451.53        440.25        19.14 o
  -6  -7   2       1270.22       1234.27        27.91 o
  -5  -7   2        788.97        733.82        17.14 o
  -4  -7   2       1927.15       1938.98        27.88 o
  -3  -7   2       1803.30       1854.91        22.95 o
  -2  -7   2       1873.88       1795.32        23.39 o
  -1  -7   2       2459.56       2695.64        31.07 o
   0  -7   2       2742.78       2802.18        32.24 o
   1  -7   2        533.13        564.52        12.40 o
   2  -7   2       4023.42       4035.12        37.25 o
   3  -7   2       3414.01       3275.52        39.59 o
   4  -7   2        626.86        533.54        15.59 o
   5  -7   2       1198.51       1154.69        28.01 o
   6  -7   2        498.21        506.92        30.45 o
   7  -7   2       1935.77       1937.85        38.19 o
   8  -7   2         99.50        106.60        11.26 o
   9  -7   2        229.99        226.11        21.12 o
  10  -7   2        516.62        529.94        30.26 o
  11  -7   2        505.69        492.51        47.34 o
 -12  -6   2        831.12        811.12        65.30 o
 -11  -6   2        383.82        468.07        31.25 o
 -10  -6   2        293.56        337.58        28.02 o
  -9  -6   2        293.77        288.68        31.44 o
  -8  -6   2        618.26        631.30        35.17 o
  -7  -6   2       1930.89       1988.84        46.59 o
  -6  -6   2        655.07        700.18        22.07 o
  -5  -6   2       2291.28       2179.20        31.63 o
  -4  -6   2        919.37       1019.79        18.37 o
  -3  -6   2       5788.99       5678.95        54.94 o
  -2  -6   2        904.78        993.60        16.59 o
  -1  -6   2       2090.90       2281.92        33.33 o
   0  -6   2       1592.64       1663.99        21.98 o
   1  -6   2        676.08        639.17        12.40 o
   2  -6   2       5317.96       5449.63        72.29 o
   3  -6   2        245.84        297.49         9.54 o
   4  -6   2       1709.10       1680.74        30.92 o
   5  -6   2        309.97        311.62        11.52 o
   6  -6   2       4314.61       4366.09        68.92 o
   7  -6   2         65.94         62.22         9.51 o
   8  -6   2       1935.22       1894.59        43.23 o
   9  -6   2         98.78        119.30        15.90 o
  10  -6   2        441.07        426.82        28.01 o
  11  -6   2        542.63        530.97        31.19 o
 -12  -5   2         49.94         59.42        17.12 o
 -11  -5   2        285.29        332.49        38.47 o
 -10  -5   2        812.78        866.29        37.72 o
  -9  -5   2        193.47        259.62        27.75 o
  -8  -5   2        539.00        553.65        37.85 o
  -7  -5   2        290.63        321.70        17.41 o
  -6  -5   2       2755.87       2721.03        42.23 o
  -5  -5   2       1001.49        927.73        20.31 o
  -4  -5   2       4103.70       4057.30        47.61 o
  -3  -5   2       3507.76       3796.53        39.50 o
  -2  -5   2       2124.65       2102.62        22.92 o
  -1  -5   2       2647.93       2807.97        33.09 o
   0  -5   2        958.67        916.37        15.31 o
   1  -5   2       6003.29       6061.13        49.71 o
   2  -5   2       3878.96       4028.17        48.06 o
   3  -5   2       1480.19       1337.79        22.55 o
   4  -5   2        733.35        724.66        15.36 o
   5  -5   2       4391.27       4231.20        51.42 o
   6  -5   2       1007.35       1001.31        28.69 o
   7  -5   2       1465.52       1409.64        34.90 o
   8  -5   2        681.74        657.59        24.87 o
   9  -5   2        721.16        715.91        33.36 o
  10  -5   2         68.83         68.04        15.95 o
  11  -5   2        502.14        489.84        31.54 o
 -12  -4   2        533.98        546.06        38.83 o
 -11  -4   2        256.28        288.81        33.09 o
 -10  -4   2        381.77        445.80        32.44 o
  -9  -4   2        517.61        577.81        38.20 o
  -8  -4   2        744.80        751.41        37.77 o
  -7  -4   2       2337.89       2213.04        42.41 o
  -6  -4   2       1020.34        948.19        21.03 o
  -5  -4   2       2210.41       2340.79        34.65 o
  -4  -4   2        789.44        815.97        16.12 o
  -3  -4   2       6629.89       6762.44        67.32 o
  -2  -4   2       4020.38       4077.33        38.90 o
  -1  -4   2       9869.86       9997.90        99.27 o
   0  -4   2       3380.22       3521.52        41.21 o
   1  -4   2        668.27        691.69        10.85 o
   2  -4   2       5754.79       5562.89        60.81 o
   3  -4   2       2463.36       2501.26        27.05 o
   4  -4   2       1911.38       1973.05        25.88 o
   5  -4   2        240.57        216.18        14.11 o
   6  -4   2       1506.59       1484.33        31.37 o
   7  -4   2        164.70        175.78        16.22 o
   8  -4   2       1293.57       1251.33        36.12 o
   9  -4   2        605.11        624.80        26.89 o
  10  -4   2       1192.77       1139.67        58.83 o
  11  -4   2        177.71        218.39        27.89 o
 -12  -3   2        164.92        196.04        28.23 o
 -11  -3   2       1542.94       1603.57        64.94 o
 -10  -3   2        138.61        163.12        20.93 o
  -9  -3   2        375.75        441.98        27.22 o
  -8  -3   2       2883.26       2778.71       129.76 o
  -7  -3   2       2278.89       2265.18        42.24 o
  -6  -3   2       3135.13       3162.25        42.14 o
  -5  -3   2       3062.09       3217.67        42.95 o
  -4  -3   2          2.91         -3.92         3.92 o
  -3  -3   2        759.89        807.46        15.20 o
  -2  -3   2       1954.58       1932.17        23.41 o
  -1  -3   2       2477.38       2453.36        29.94 o
   1  -3   2        501.59        453.79        11.50 o
   2  -3   2        366.31        372.20        16.44 o
   3  -3   2      10584.74      10510.20        90.71 o
   4  -3   2       5034.66       5121.31        51.47 o
   5  -3   2        980.42        990.01        18.19 o
   6  -3   2        986.80        981.02        22.14 o
   7  -3   2       2533.32       2480.98        44.58 o
   8  -3   2       2027.66       2040.02        48.44 o
   9  -3   2        733.45        735.85        30.12 o
  10  -3   2        593.58        601.31        32.24 o
  11  -3   2       1076.66       1062.12        98.26 o
 -12  -2   2        447.19        463.76        35.00 o
 -11  -2   2         35.63         50.27        15.44 o
 -10  -2   2       1166.92       1201.25        51.86 o
  -9  -2   2       1355.55       1351.76        44.80 o
  -8  -2   2        956.92        935.10        49.76 o
  -7  -2   2       1879.81       1888.10        59.73 o
  -6  -2   2       2376.54       2407.90        40.78 o
  -5  -2   2      10373.07      10109.24       109.52 o
  -4  -2   2         36.49         33.97         5.68 o
  -3  -2   2       4799.77       4856.94        50.89 o
  -2  -2   2       2797.74       2779.72        30.69 o
  -1  -2   2       5376.93       5549.63        52.57 o
   0  -2   2       1455.33       1570.60        17.52 o
   1  -2   2       3607.44       3747.11        37.39 o
   2  -2   2        316.94        374.59         8.72 o
   3  -2   2       2026.55       2052.52        24.29 o
   4  -2   2       6509.27       6664.15        64.01 o
   5  -2   2       1037.23       1131.55        21.29 o
   6  -2   2       1035.61       1024.13        25.30 o
   7  -2   2       1036.19       1011.57        30.04 o
   8  -2   2       2255.42       2275.84        46.87 o
   9  -2   2       1248.11       1270.67        40.47 o
  10  -2   2        538.55        539.67        35.66 o
  11  -2   2        495.92        495.06        38.00 o
 -12  -1   2         77.29         91.71        18.01 o
 -11  -1   2        654.00        716.12        55.12 o
 -10  -1   2        380.76        500.56        36.84 o
  -9  -1   2       1250.07       1248.34       149.04 o
  -8  -1   2       1746.29       1717.55        67.66 o
  -7  -1   2        347.69        338.28        17.39 o
  -6  -1   2       2432.24       2396.79        41.82 o
  -5  -1   2       1178.84       1262.27        25.64 o
  -4  -1   2       5826.14       5620.67        64.98 o
  -3  -1   2       4838.54       5148.64        50.11 o
  -1  -1   2       6504.23       6833.59        63.42 o
   0  -1   2       1486.36       1592.87        17.23 o
   2  -1   2       4600.10       4676.55        57.16 o
   3  -1   2       4765.80       5006.52        52.99 o
   4  -1   2       4686.08       4702.93        49.31 o
   5  -1   2       5439.39       5366.58        57.57 o
   6  -1   2        743.67        704.83        21.53 o
   7  -1   2        161.31        166.76        12.90 o
   8  -1   2         31.16         45.60        10.13 o
   9  -1   2        533.49        516.68        30.93 o
  10  -1   2        528.49        523.47        48.73 o
  11  -1   2         20.39         22.67        14.90 o
 -12   0   2         57.84         56.11        22.73 o
 -11   0   2         61.35         85.22        20.40 o
 -10   0   2       1786.30       1853.06        64.70 o
  -9   0   2       1267.19       1277.39        50.36 o
  -8   0   2        116.27        138.49        24.83 o
  -7   0   2         37.30         74.10        10.92 o
  -6   0   2       2060.72       2049.58        37.39 o
  -5   0   2       9926.47      10082.85       108.79 o
  -4   0   2       1715.66       1787.92        26.82 o
  -3   0   2      11640.61      11504.08       106.26 o
  -2   0   2       3567.32       3773.65        38.85 o
  -1   0   2       2284.63       2192.52        21.98 o
   0   0   2       1445.40       1480.67        16.12 o
   1   0   2         90.95         68.63         4.62 o
   2   0   2       2031.80       2032.32        23.39 o
   3   0   2       2191.24       2391.53        30.36 o
   4   0   2       1649.58       1492.87        25.01 o
   5   0   2        419.57        415.22        12.84 o
   6   0   2       2049.49       2116.62        36.73 o
   7   0   2        210.86        238.98        17.26 o
   8   0   2       2456.48       2467.61        47.45 o
   9   0   2       1185.85       1226.70        68.43 o
  10   0   2        464.15        510.00        59.19 o
  11   0   2       1198.63       1042.38        50.03 o
 -12   1   2         85.35         70.34        16.71 o
 -11   1   2        679.62        744.39        42.77 o
 -10   1   2        378.88        376.90        36.06 o
  -9   1   2       1244.04       1164.49        48.59 o
  -8   1   2       1819.79       1765.14        55.69 o
  -7   1   2        346.78        390.56        21.02 o
  -6   1   2       2370.77       2372.66        40.20 o
  -5   1   2       1180.60       1282.42        23.90 o
  -4   1   2       5704.67       5553.37        59.80 o
  -3   1   2       4892.82       5107.69        52.96 o
  -1   1   2       6598.32       6956.35        63.66 o
   0   1   2       1537.90       1654.51        17.73 o
   2   1   2       4383.24       4455.76        42.60 o
   3   1   2       4930.47       5119.10        54.80 o
   4   1   2       4795.20       4853.98        55.67 o
   5   1   2       5267.34       5201.96        61.70 o
   6   1   2        757.12        738.72        20.77 o
   7   1   2        120.28        132.38        13.70 o
   8   1   2         25.53         35.86         8.56 o
   9   1   2        549.98        592.98        35.84 o
  10   1   2        562.99        614.60        32.84 o
  11   1   2         13.24         13.27        18.55 o
 -12   2   2        423.61        401.09        45.19 o
 -11   2   2         35.42         34.94        28.48 o
 -10   2   2       1187.31       1290.46        80.92 o
  -9   2   2       1400.46       1450.39        64.39 o
  -8   2   2        916.66        972.04        69.31 o
  -7   2   2       1893.15       1914.49        46.38 o
  -6   2   2       2465.19       2475.23        35.81 o
  -5   2   2      10564.79      10261.29        96.27 o
  -4   2   2         44.57         48.89         5.87 o
  -3   2   2       4625.74       4778.49        51.02 o
  -2   2   2       2658.16       2595.81        29.70 o
  -1   2   2       5208.19       5483.48       102.69 o
   0   2   2       1327.78       1418.92        16.31 o
   1   2   2       3395.76       3487.11        49.65 o
   2   2   2        257.61        330.25         9.27 o
   3   2   2       2024.69       2101.36        27.21 o
   4   2   2       6536.68       6642.02        71.88 o
   5   2   2        994.87       1084.63        22.92 o
   6   2   2        982.91        986.46        25.52 o
   7   2   2       1042.88       1007.79        26.63 o
   8   2   2       2192.82       2164.14        53.64 o
   9   2   2       1265.13       1219.73        46.81 o
  10   2   2        548.42        541.98        38.26 o
  11   2   2        518.79        567.39        45.17 o
 -12   3   2        162.68        186.99        28.78 o
 -11   3   2       1530.97       1641.24        62.83 o
 -10   3   2        144.20        128.52        22.83 o
  -9   3   2        378.79        395.07        37.15 o
  -8   3   2       2929.09       2937.01        70.98 o
  -7   3   2       2289.75       2324.17        45.54 o
  -6   3   2       3148.67       3090.69        41.31 o
  -5   3   2       3029.14       3072.25        38.93 o
  -4   3   2          8.23          8.26         4.41 o
  -3   3   2        803.33        829.66        16.25 o
  -2   3   2       1876.67       1848.74        21.51 o
  -1   3   2       2375.49       2361.99        25.67 o
   1   3   2        562.47        519.93         7.66 o
   2   3   2        400.80        414.68         9.65 o
   3   3   2      10694.44      10741.41        99.51 o
   4   3   2       4999.88       5098.04        54.76 o
   5   3   2       1098.50       1134.93        23.30 o
   6   3   2        994.84       1006.87        28.41 o
   7   3   2       2422.02       2283.48        42.19 o
   8   3   2       2026.58       1971.51        45.24 o
   9   3   2        748.90        814.69        41.23 o
  10   3   2        642.47        619.34        37.24 o
  11   3   2       1059.67       1013.82        39.93 o
 -12   4   2        514.19        541.24        39.91 o
 -11   4   2        259.09        340.03        34.04 o
 -10   4   2        387.99        476.15        69.45 o
  -9   4   2        583.12        582.15        31.84 o
  -8   4   2        720.49        763.88        29.87 o
  -7   4   2       2340.84       2201.19        43.48 o
  -6   4   2       1045.34        997.46        22.51 o
  -5   4   2       2343.73       2431.47        38.45 o
  -4   4   2        775.49        778.67        17.60 o
  -3   4   2       6494.64       6540.52        67.34 o
  -2   4   2       3883.70       3967.31        43.17 o
  -1   4   2       9784.48       9884.69        90.55 o
   0   4   2       3450.54       3547.39        40.66 o
   1   4   2        771.57        787.04        17.68 o
   2   4   2       5717.92       5604.18        57.05 o
   3   4   2       2517.65       2516.62        32.48 o
   4   4   2       1718.51       1715.11        27.05 o
   5   4   2        226.20        224.12        11.49 o
   6   4   2       1459.31       1509.64        39.24 o
   7   4   2        172.05        167.94        15.55 o
   8   4   2       1259.48       1252.25        40.24 o
   9   4   2        611.02        619.68        26.23 o
  10   4   2       1202.78       1276.67        42.97 o
  11   4   2        192.18        187.81        20.80 o
 -12   5   2         41.82         48.84        18.46 o
 -11   5   2        268.30        266.11        30.82 o
 -10   5   2        795.37        844.34        49.81 o
  -9   5   2        205.57        239.89        21.62 o
  -8   5   2        557.47        559.12        25.46 o
  -7   5   2        320.70        342.95        16.46 o
  -6   5   2       2833.54       2850.02        44.37 o
  -5   5   2        998.59        970.80        19.61 o
  -4   5   2       4057.23       3987.47        50.42 o
  -3   5   2       3488.15       3706.87        48.31 o
  -2   5   2       1851.89       1857.59        29.04 o
  -1   5   2       2503.58       2626.19        28.13 o
   0   5   2        924.15        878.83        13.88 o
   1   5   2       6094.82       6027.87        65.14 o
   2   5   2       4144.44       4252.09        49.97 o
   3   5   2       1453.91       1319.02        28.53 o
   4   5   2        764.03        729.31        13.45 o
   5   5   2       4479.05       4268.35        72.66 o
   6   5   2       1003.84       1008.37        28.81 o
   7   5   2       1415.90       1422.85        33.57 o
   8   5   2        709.53        663.74        22.01 o
   9   5   2        727.75        713.79        45.82 o
  10   5   2         88.62         99.71        13.69 o
  11   5   2        515.94        494.18        30.16 o
 -12   6   2        835.20        806.75        44.40 o
 -11   6   2        355.47        258.01        45.12 o
 -10   6   2        272.29        285.82        32.33 o
  -9   6   2        279.34        300.22        30.68 o
  -8   6   2        604.31        626.79        23.71 o
  -7   6   2       1974.86       1936.76        36.74 o
  -6   6   2        650.80        693.63        19.73 o
  -5   6   2       2368.27       2256.72        32.63 o
  -4   6   2        917.04        969.35        21.70 o
  -3   6   2       5766.00       5682.65        61.84 o
  -2   6   2        873.56        933.27        18.41 o
  -1   6   2       1993.21       2195.83        29.53 o
   0   6   2       1486.96       1564.05        20.78 o
   1   6   2        590.38        556.02        18.15 o
   2   6   2       5273.50       5299.05        61.16 o
   3   6   2        311.71        375.06        15.61 o
   4   6   2       1729.69       1741.80        40.79 o
   5   6   2        306.52        332.67        19.10 o
   6   6   2       4314.22       4259.87        63.11 o
   7   6   2         59.17         49.04         7.92 o
   8   6   2       1985.68       1968.36        59.50 o
   9   6   2        108.58        101.88        10.21 o
  10   6   2        445.20        409.99        46.76 o
  11   6   2        544.45        653.75        58.86 o
 -11   7   2        910.12        922.26        75.02 o
 -10   7   2        444.51        451.61        25.56 o
  -9   7   2        550.83        555.01        27.00 o
  -8   7   2       1393.88       1365.78        34.61 o
  -7   7   2        464.61        448.44        17.28 o
  -6   7   2       1303.10       1294.75        27.53 o
  -5   7   2        775.04        753.99        19.34 o
  -4   7   2       1770.02       1750.15        31.06 o
  -3   7   2       1812.23       1885.62        29.08 o
  -2   7   2       1870.81       1800.17        35.13 o
  -1   7   2       2346.77       2500.14        30.97 o
   0   7   2       2772.09       2841.79        32.54 o
   1   7   2        536.02        591.94        13.63 o
   2   7   2       3926.91       3886.04        49.47 o
   3   7   2       3514.95       3444.53        46.22 o
   4   7   2        668.49        587.47        15.94 o
   5   7   2       1111.81       1090.43        35.46 o
   6   7   2        492.06        494.51        36.79 o
   7   7   2       1919.80       1838.55        61.10 o
   8   7   2        118.94        163.67        24.46 o
   9   7   2        207.12        223.08        29.19 o
  10   7   2        535.05        501.77        43.86 o
  11   7   2        540.56        669.23        46.69 o
 -11   8   2        474.48        443.50        94.96 o
 -10   8   2        357.00        370.78        41.80 o
  -9   8   2        529.78        560.82        24.82 o
  -8   8   2        833.18        858.14        26.60 o
  -7   8   2       2061.22       2032.39        37.87 o
  -6   8   2         14.68         19.57         5.98 o
  -5   8   2        463.71        449.94        19.67 o
  -4   8   2        402.56        381.98        14.27 o
  -3   8   2       4946.72       4951.77        57.80 o
  -2   8   2       4107.56       4283.58        45.50 o
  -1   8   2       1014.12        983.58        16.98 o
   0   8   2       1352.64       1459.59        21.88 o
   1   8   2       4551.84       4666.97        53.15 o
   2   8   2       2449.36       2468.13        42.73 o
   3   8   2       3534.98       3582.75        48.92 o
   4   8   2       2052.54       2026.75        40.38 o
   5   8   2        808.44        801.00        42.79 o
   6   8   2       2065.43       2062.29        95.98 o
   7   8   2        257.97        252.04        34.23 o
   8   8   2       1287.76       1312.56        55.08 o
   9   8   2        380.94        440.39        40.23 o
  10   8   2       1200.53       1226.43        57.79 o
  11   8   2        954.54        908.42        69.45 o
 -11   9   2        570.77        582.96        40.97 o
 -10   9   2        252.98        271.34        38.78 o
  -9   9   2        312.95        303.30        17.27 o
  -8   9   2       1124.02       1100.99        29.68 o
  -7   9   2        612.24        601.59        19.59 o
  -6   9   2        768.50        727.33        20.28 o
  -5   9   2        440.74        418.51        20.15 o
  -4   9   2        409.73        367.74        13.64 o
  -3   9   2         82.66        112.81         9.82 o
  -2   9   2       7983.86       8255.71        78.39 o
  -1   9   2       4079.70       4352.35        47.08 o
   0   9   2       2026.53       1947.25        27.19 o
   1   9   2        729.91        693.11        15.15 o
   2   9   2        991.31        944.27        30.06 o
   3   9   2       5015.96       4624.27        60.94 o
   4   9   2        711.39        720.33        19.88 o
   5   9   2       1056.27       1131.87        33.15 o
   6   9   2        108.78        135.56        26.94 o
   7   9   2        814.50        856.33        52.69 o
   8   9   2        634.89        641.35        39.47 o
   9   9   2        679.86        717.42        52.23 o
  10   9   2        174.71        181.47        35.21 o
  11   9   2        549.19        542.37        49.18 o
 -11  10   2        336.65        306.34        63.71 o
 -10  10   2        405.70        324.81        63.11 o
  -9  10   2        548.18        581.62        31.43 o
  -8  10   2       1082.34       1061.84        31.53 o
  -7  10   2       2278.43       2221.92        42.80 o
  -6  10   2        251.67        265.00        13.65 o
  -5  10   2        825.98        802.92        24.07 o
  -4  10   2        723.57        712.97        21.97 o
  -3  10   2       4554.47       4695.53        51.95 o
  -2  10   2        195.95        190.61         9.09 o
  -1  10   2       2826.14       2895.25        36.15 o
   0  10   2        493.84        515.58        13.64 o
   1  10   2       2352.08       2321.41        31.56 o
   2  10   2       1620.79       1591.77        26.09 o
   3  10   2        759.61        753.90        20.24 o
   4  10   2       1105.24       1084.91        34.36 o
   5  10   2        390.26        340.09        27.26 o
   6  10   2       1878.40       1734.40        72.64 o
   7  10   2        445.61        428.63        46.77 o
   8  10   2        917.98        922.56        47.65 o
   9  10   2        654.52        700.88        46.53 o
  10  10   2       1466.35       1375.45        79.24 o
 -11  11   2        166.81        192.05        38.89 o
 -10  11   2        293.00        235.07        18.14 o
  -9  11   2        813.77        808.76        22.85 o
  -8  11   2        697.61        695.46        25.46 o
  -7  11   2        646.74        649.07        27.26 o
  -6  11   2       1928.62       1882.84        34.79 o
  -5  11   2        423.85        436.55        21.18 o
  -4  11   2        744.11        772.84        25.94 o
  -3  11   2        868.45        820.93        17.59 o
  -2  11   2       4092.84       4025.26        46.98 o
  -1  11   2       1916.76       2025.88        45.86 o
   0  11   2         57.21         67.98         6.88 o
   1  11   2       2568.06       2501.60        34.12 o
   2  11   2       4512.55       4491.23        55.99 o
   3  11   2       1831.35       1729.49        38.70 o
   4  11   2        655.94        701.00        43.94 o
   5  11   2       3370.04       3380.18        62.70 o
   6  11   2         21.53         25.11        18.79 o
   7  11   2       2121.82       2081.29        85.77 o
   8  11   2        393.97        455.80        66.57 o
   9  11   2        688.64        642.60        58.97 o
  10  11   2        143.31        173.42        31.52 o
 -10  12   2        769.91        744.19        58.67 o
  -9  12   2        908.40        766.27        61.17 o
  -8  12   2        401.86        422.96        18.34 o
  -7  12   2       1336.61       1312.59        30.21 o
  -6  12   2        181.38        175.72        13.81 o
  -5  12   2       4227.40       4045.65        65.13 o
  -4  12   2       2621.24       2596.61        48.03 o
  -3  12   2       2863.02       2825.96        42.51 o
  -2  12   2          9.55          8.95         4.83 o
  -1  12   2       1562.04       1561.65        27.84 o
   0  12   2       1109.49       1120.84        21.96 o
   1  12   2        202.26        219.49        11.53 o
   2  12   2       1539.95       1553.88        30.20 o
   3  12   2        650.82        640.33        22.59 o
   4  12   2       1603.51       1524.49        39.17 o
   5  12   2        420.27        399.73        24.14 o
   6  12   2       1027.49        954.56        32.90 o
   7  12   2        164.92        150.61        30.52 o
   8  12   2        500.73        544.02        46.80 o
   9  12   2        160.31        119.51        26.96 o
  10  12   2        244.34        234.92        50.11 o
 -10  13   2        110.35        123.42        32.67 o
  -9  13   2        225.81        241.37        29.09 o
  -8  13   2        425.18        419.52        26.39 o
  -7  13   2       1199.12       1196.63        28.70 o
  -6  13   2        276.54        307.05        29.76 o
  -5  13   2        894.90        902.79        31.17 o
  -4  13   2       7813.23       7709.70       184.86 o
  -3  13   2        214.75        226.15        12.65 o
  -2  13   2       2865.66       2852.92        47.06 o
  -1  13   2       3145.52       3165.74        47.86 o
   0  13   2       8002.90       8160.83        95.40 o
   1  13   2       2568.85       2550.59        38.96 o
   2  13   2        710.14        732.26        22.38 o
   3  13   2       3457.44       3214.00       107.64 o
   4  13   2        152.11        186.59        16.27 o
   5  13   2        619.92        594.84        43.58 o
   6  13   2       1241.36       1136.92        66.25 o
   7  13   2        889.04        790.14        55.04 o
   8  13   2        160.29        216.92        37.33 o
   9  13   2        101.15        142.71        25.54 o
  10  13   2        531.58        589.10        53.09 o
 -10  14   2       1478.42       1305.00        78.88 o
  -9  14   2       1116.52       1102.01        50.55 o
  -8  14   2        311.10        307.40        31.88 o
  -7  14   2        562.04        554.96        37.00 o
  -6  14   2        925.31        923.60        30.99 o
  -5  14   2       1441.71       1488.22        40.99 o
  -4  14   2        582.68        595.34        22.85 o
  -3  14   2       2166.52       2204.59        39.07 o
  -2  14   2        232.09        229.95        13.78 o
  -1  14   2       5277.13       5323.46        82.05 o
   0  14   2       2290.20       2343.79        38.88 o
   1  14   2        739.31        775.34        22.19 o
   2  14   2       1186.95       1184.35        27.32 o
   3  14   2        315.42        340.52        21.37 o
   4  14   2       1598.80       1490.25        50.49 o
   5  14   2        384.29        326.13        34.40 o
   6  14   2        808.64        840.17        32.40 o
   7  14   2         87.77         87.71        26.90 o
   8  14   2        516.91        607.08        57.99 o
   9  14   2        962.27        983.07        55.73 o
 -10  15   2        244.50        272.60        31.81 o
  -9  15   2        737.77        804.68        56.82 o
  -8  15   2        391.19        453.98        36.21 o
  -7  15   2        195.01        269.27        47.57 o
  -6  15   2       2169.39       2070.48        49.38 o
  -5  15   2        648.18        640.19        31.10 o
  -4  15   2       1613.26       1539.47        56.12 o
  -3  15   2       1731.12       1722.20        48.51 o
  -2  15   2       2208.12       2295.54        44.74 o
  -1  15   2        164.29        219.09        14.47 o
   0  15   2       1668.52       1661.49        34.29 o
   1  15   2       1284.82       1287.83        30.68 o
   2  15   2         30.97         50.15         8.54 o
   3  15   2        366.68        351.44        22.72 o
   4  15   2        188.42        169.78        21.33 o
   5  15   2       2768.64       2702.90        68.90 o
   6  15   2        298.07        301.04        31.72 o
   7  15   2        213.71        199.09        36.36 o
   8  15   2        355.57        425.42        51.34 o
   9  15   2        916.74        959.96        57.04 o
  -9  16   2        593.82        648.83        67.34 o
  -8  16   2         78.82         93.73        22.27 o
  -7  16   2        785.05        859.53        54.73 o
  -6  16   2        280.18        298.72        19.30 o
  -5  16   2       1377.20       1381.95        41.05 o
  -4  16   2        179.68        205.31        21.36 o
  -3  16   2        465.64        518.54        28.19 o
  -2  16   2        746.97        756.87        24.76 o
  -1  16   2       1898.52       1888.22        41.22 o
   0  16   2        193.40        201.93        16.62 o
   1  16   2        168.52        199.53        15.09 o
   2  16   2        507.71        466.58        20.29 o
   3  16   2       1015.04        929.72        35.78 o
   4  16   2       5073.79       5227.38       109.35 o
   5  16   2         94.55        106.26        17.60 o
   6  16   2       1156.28       1115.36        55.28 o
   7  16   2        118.92        123.85        40.56 o
   8  16   2       1064.05       1184.96       176.91 o
   9  16   2        177.93        253.90        41.84 o
  -9  17   2        275.48        338.71        35.14 o
  -8  17   2        213.98        212.59        42.86 o
  -7  17   2        407.18        375.07        36.02 o
  -6  17   2       1265.56       1141.46        76.11 o
  -5  17   2        291.30        296.42        25.12 o
  -4  17   2       1898.46       1961.13        51.59 o
  -3  17   2        182.33        190.43        15.26 o
  -2  17   2       1513.61       1539.84        40.67 o
  -1  17   2        634.01        709.83        46.41 o
   0  17   2        503.98        511.32        22.21 o
   1  17   2        519.01        561.11        26.65 o
   2  17   2        626.25        662.20        29.42 o
   3  17   2        289.40        291.10        29.09 o
   4  17   2        405.36        437.47        39.19 o
   5  17   2       1385.43       1430.65        50.16 o
   6  17   2        201.85        187.62        18.77 o
   7  17   2        794.53        675.75        92.55 o
   8  17   2        457.72        569.90        61.75 o
  -9  18   2        332.00        262.71        31.11 o
  -8  18   2        167.25        145.93        22.95 o
  -7  18   2        177.82        185.66        26.32 o
  -6  18   2         18.33         20.02         8.51 o
  -5  18   2        663.26        628.04        28.80 o
  -4  18   2         80.25         95.32        15.74 o
  -3  18   2       1531.67       1478.27        35.92 o
  -2  18   2        155.56        171.99        15.47 o
  -1  18   2       1458.45       1491.86        38.22 o
   0  18   2       1273.46       1308.36        42.02 o
   1  18   2        962.96        919.85        30.19 o
   2  18   2       1555.69       1626.85        45.25 o
   3  18   2        703.43        692.79        38.87 o
   4  18   2       1122.32       1114.26        56.26 o
   5  18   2         67.90         83.89        17.02 o
   6  18   2        372.24        379.93        61.23 o
   7  18   2        137.11         97.74        25.07 o
   8  18   2        397.46        427.04        59.81 o
  -8  19   2        370.27        421.01        40.36 o
  -7  19   2        126.21        146.32        25.96 o
  -6  19   2        721.79        695.34        32.46 o
  -5  19   2        109.31        122.37        16.20 o
  -4  19   2       1221.97       1323.69        43.59 o
  -3  19   2        204.78        215.97        16.65 o
  -2  19   2        734.92        771.83        31.70 o
  -1  19   2        750.41        765.55        28.01 o
   0  19   2        260.52        310.86        21.75 o
   1  19   2        482.56        569.84        29.65 o
   2  19   2        303.47        297.88        22.93 o
   3  19   2        815.85        870.95        42.55 o
   4  19   2        133.88        173.09        24.04 o
   5  19   2        463.70        499.13        43.43 o
   6  19   2         57.01         69.56        15.40 o
   8  19   2          6.18          9.14        29.83 o
  -8  20   2        345.98        335.91        36.23 o
  -7  20   2        472.83        468.80        38.86 o
  -6  20   2        137.01        137.00        18.81 o
  -5  20   2        406.91        419.65        35.05 o
  -4  20   2        478.49        577.71        30.97 o
  -3  20   2        243.93        228.51        24.06 o
  -2  20   2        406.97        456.36        25.02 o
  -1  20   2        396.23        420.62        23.15 o
   0  20   2         84.29         60.12        14.43 o
   1  20   2       1333.53       1349.19        44.49 o
   2  20   2        461.71        483.14        29.56 o
   3  20   2        286.13        288.74        30.97 o
   4  20   2        776.55        782.62        49.17 o
   5  20   2        247.70        276.76        28.85 o
   6  20   2        663.93        578.74        57.67 o
   7  20   2         87.32        103.99        31.50 o
  -7  21   2         62.20         71.44        19.25 o
  -6  21   2        392.27        436.11        48.59 o
  -5  21   2        108.37         99.90        21.92 o
  -4  21   2        293.45        321.66        38.54 o
  -3  21   2        522.69        503.92        26.42 o
  -2  21   2        816.51        784.02        28.98 o
  -1  21   2         92.28        112.41        18.07 o
   0  21   2        579.74        559.31        28.61 o
   1  21   2        409.73        469.90        38.20 o
   2  21   2        889.76        947.82        36.81 o
   3  21   2        656.54        648.59        46.65 o
   4  21   2        132.34        190.15        27.53 o
   5  21   2        742.28        780.14        62.45 o
   6  21   2        200.77        151.16        21.68 o
  -6  22   2         16.36         12.52        16.18 o
  -5  22   2        135.23        157.58        19.51 o
  -4  22   2        158.19        177.93        23.12 o
  -3  22   2        437.87        411.25        27.56 o
  -2  22   2         40.57         37.78        11.73 o
  -1  22   2        388.13        398.31        32.30 o
   0  22   2          8.95         11.46         9.79 o
   1  22   2        419.90        459.18        52.14 o
   2  22   2        834.72        909.70        40.25 o
   3  22   2        114.84        183.61        39.37 o
   4  22   2        317.21        322.38        33.42 o
   5  22   2        156.68        194.92        31.13 o
   6  22   2        667.95        408.67       115.99 o
  -6  23   2        508.70        595.02        45.94 o
  -5  23   2         23.42         45.96        27.72 o
  -4  23   2       1267.86       1407.89        97.94 o
  -3  23   2        101.71        156.63        21.44 o
  -2  23   2        635.35        680.31        36.01 o
  -1  23   2        569.57        613.32        35.97 o
   0  23   2        598.83        620.94        34.00 o
   1  23   2        113.51        110.74        17.33 o
   2  23   2        117.84        154.94        19.29 o
   3  23   2        839.89        955.06        75.98 o
   4  23   2        103.24         96.83        22.12 o
   5  23   2         76.60         74.30        21.71 o
  -5  24   2        303.64        389.87        53.18 o
  -4  24   2         60.16         70.70        17.25 o
  -3  24   2        854.73        877.84        41.32 o
  -2  24   2         92.35        124.51        22.53 o
  -1  24   2        321.39        347.38        32.14 o
   0  24   2        204.27        244.34        47.09 o
   1  24   2       1235.19       1301.56        55.46 o
   2  24   2        760.68        844.29        47.46 o
   3  24   2        238.15        285.78        33.33 o
   4  24   2        325.00        334.40        38.23 o
  -3  25   2        161.98        194.09        24.31 o
  -2  25   2       1100.95       1248.79        51.05 o
  -1  25   2        519.08        545.50        34.87 o
   0  25   2        231.27        261.19        39.75 o
   1  25   2        381.71        409.07        49.73 o
   2  25   2        335.38        337.00        29.37 o
   3  25   2        240.49        281.48        34.34 o
  -1  26   2        442.04        536.95        37.64 o
   0  26   2        276.60        309.69        30.12 o
   1  26   2        438.19        516.59        43.46 o
  -3 -25   3         36.32         57.68        26.13 o
  -2 -25   3        369.85        324.94        89.89 o
  -1 -25   3         19.03         38.65        18.07 o
   0 -25   3        686.60        765.33        45.64 o
   1 -25   3         77.17         70.67        20.10 o
   2 -25   3        627.33        636.69        46.39 o
  -4 -24   3        277.48        270.08        35.98 o
  -3 -24   3        736.72        775.34        72.54 o
  -2 -24   3         90.17        113.68        29.00 o
  -1 -24   3        827.68        928.37        49.55 o
   0 -24   3        205.08        216.91        36.63 o
   1 -24   3       1465.80       1569.53        64.48 o
   2 -24   3        438.14        463.79        39.07 o
   3 -24   3        216.18        231.52        30.51 o
   4 -24   3        563.22        525.13        50.47 o
  -5 -23   3         35.61         63.33        21.39 o
  -4 -23   3        830.21        789.41        67.26 o
  -3 -23   3         76.83         88.24        32.29 o
  -2 -23   3        480.29        507.94        50.23 o
  -1 -23   3        113.07        137.06        20.32 o
   0 -23   3        617.41        725.11        35.17 o
   1 -23   3         87.94        124.77        18.99 o
   2 -23   3        292.21        303.73        29.74 o
   3 -23   3        812.99        520.51        78.23 o
   4 -23   3        231.53        248.96        30.66 o
   5 -23   3        248.67        287.62        39.78 o
  -6 -22   3         55.36         81.99        29.16 o
  -5 -22   3        391.99        471.96        39.26 o
  -4 -22   3        307.68        297.67        40.00 o
  -3 -22   3        743.09        750.45        43.93 o
  -2 -22   3         58.05         44.79        15.61 o
  -1 -22   3        448.72        483.23        31.34 o
   0 -22   3          0.36         -9.53        11.77 o
   1 -22   3        905.32        985.87        48.27 o
   2 -22   3        945.19        995.83        46.60 o
   3 -22   3        333.52        361.00        32.79 o
   4 -22   3        227.26        235.21        29.41 o
   5 -22   3        158.03        139.89        24.35 o
  -7 -21   3        482.29        516.01        42.78 o
  -6 -21   3        438.98        514.93        60.04 o
  -5 -21   3        265.58        292.72        41.20 o
  -4 -21   3        521.15        568.98        42.04 o
  -3 -21   3         98.80        178.43        30.08 o
  -2 -21   3       1794.89       1844.38        47.65 o
  -1 -21   3        161.95        169.81        19.29 o
   0 -21   3        331.88        368.44        26.91 o
   1 -21   3        457.25        478.24        35.53 o
   2 -21   3        762.06        788.20        37.05 o
   3 -21   3        280.72        272.97        15.37 o
   4 -21   3         90.67         71.87        20.92 o
   5 -21   3        367.76        363.50        37.04 o
   6 -21   3        211.49        211.82        28.91 o
  -8 -20   3        982.91       1106.56        60.21 o
  -7 -20   3        250.47        278.73        31.55 o
  -6 -20   3        208.84        282.43        35.15 o
  -5 -20   3         99.16        168.34        30.82 o
  -4 -20   3        944.54       1036.57        49.68 o
  -3 -20   3       1398.47       1531.41        59.33 o
  -2 -20   3        663.12        741.56        30.26 o
  -1 -20   3       1073.72       1106.66        46.87 o
   0 -20   3        162.92        178.64        20.33 o
   1 -20   3       1333.06       1404.75        40.23 o
   2 -20   3       1286.79       1192.32        49.18 o
   3 -20   3        275.34        278.22        14.81 o
   4 -20   3        388.10        330.17        26.92 o
   5 -20   3        319.17        245.68        31.90 o
   6 -20   3        551.99        613.16        46.67 o
   7 -20   3         98.39        115.60        24.27 o
  -8 -19   3        175.21        227.44        54.32 o
  -7 -19   3        866.19        811.62        62.51 o
  -6 -19   3        314.94        377.03        43.47 o
  -5 -19   3        602.86        566.59        39.80 o
  -4 -19   3        441.18        519.47        38.88 o
  -3 -19   3        229.44        281.12        33.40 o
  -2 -19   3       1089.18       1177.71        36.71 o
  -1 -19   3        311.45        321.27        22.40 o
   0 -19   3        580.91        646.64        42.85 o
   1 -19   3        602.69        633.20        26.22 o
   2 -19   3        610.25        630.95        25.53 o
   3 -19   3       1453.02       1396.94        29.04 o
   4 -19   3        445.41        473.45        28.84 o
   5 -19   3        645.06        604.81        32.30 o
   6 -19   3        144.16        181.88        28.82 o
   7 -19   3        831.24        899.72        49.04 o
  -9 -18   3         22.11         36.09        20.45 o
  -8 -18   3        302.00        297.29        33.46 o
  -7 -18   3        309.02        346.83        61.59 o
  -6 -18   3        793.78        705.42        86.46 o
  -5 -18   3        914.40        906.86        37.10 o
  -4 -18   3        222.52        221.10        22.64 o
  -3 -18   3        481.45        511.70        35.39 o
  -2 -18   3         93.68        106.90        23.74 o
  -1 -18   3       2237.73       2384.83        55.54 o
   0 -18   3         48.17         61.37        24.34 o
   1 -18   3       1154.80       1172.59        34.14 o
   2 -18   3         48.31         41.66         9.18 o
   3 -18   3        226.96        233.64        14.16 o
   4 -18   3       1673.48       1638.75        60.26 o
   5 -18   3        248.30        218.34        19.23 o
   6 -18   3        383.69        466.37        39.30 o
   7 -18   3         70.95         83.88        20.34 o
   8 -18   3       1036.85       1050.23        66.05 o
  -9 -17   3        423.50        317.84        36.27 o
  -8 -17   3        391.12        375.28        38.03 o
  -7 -17   3        456.51        435.66        40.32 o
  -6 -17   3        436.59        423.08        30.54 o
  -5 -17   3        250.68        244.88        23.48 o
  -4 -17   3        953.33        935.99        42.55 o
  -3 -17   3        402.09        370.70        27.19 o
  -2 -17   3        599.92        678.18        33.27 o
  -1 -17   3        285.68        309.74        21.20 o
   0 -17   3       1371.88       1408.33        36.55 o
   1 -17   3         93.91        116.65        13.77 o
   2 -17   3        854.24        839.65        35.54 o
   3 -17   3        184.66        205.46        21.75 o
   4 -17   3        499.81        492.34        24.05 o
   5 -17   3       1411.35       1378.69        40.53 o
   6 -17   3        722.54        762.27        46.68 o
   7 -17   3        826.91        751.21        47.84 o
   8 -17   3         53.82         92.86        33.95 o
  -9 -16   3        393.56        455.00        38.36 o
  -8 -16   3         18.92         33.58        15.66 o
  -7 -16   3         55.17         70.50        18.13 o
  -6 -16   3        417.63        392.97        24.50 o
  -5 -16   3       1157.05       1227.31        57.22 o
  -4 -16   3         80.74         90.71        25.09 o
  -3 -16   3        741.56        759.77        32.39 o
  -2 -16   3        815.87        757.89        40.49 o
  -1 -16   3       3676.95       3704.72        78.48 o
   0 -16   3        590.95        680.07        29.68 o
   1 -16   3        796.74        815.94        24.23 o
   2 -16   3        478.26        479.83        22.23 o
   3 -16   3       2288.93       2307.95        43.33 o
   4 -16   3        598.50        620.55        25.06 o
   5 -16   3         25.68         36.37        10.71 o
   6 -16   3        819.44        837.21        44.48 o
   7 -16   3        511.90        504.51        42.74 o
   8 -16   3        417.40        388.74        42.67 o
   9 -16   3        104.78        150.20        26.07 o
 -10 -15   3        208.70        209.88        32.38 o
  -9 -15   3       1096.70       1081.60        36.88 o
  -8 -15   3        314.39        326.52        25.66 o
  -7 -15   3        556.71        554.67        22.33 o
  -6 -15   3        357.71        349.66        22.57 o
  -5 -15   3        895.43        910.04        42.05 o
  -4 -15   3       1905.67       1959.03        49.88 o
  -3 -15   3        446.73        425.71        27.51 o
  -2 -15   3        736.97        783.75        30.83 o
  -1 -15   3        100.16        117.25        19.70 o
   0 -15   3       1118.55       1064.46        30.24 o
   1 -15   3       1664.92       1731.31        37.95 o
   2 -15   3        288.93        322.60        15.88 o
   3 -15   3        608.86        608.55        15.38 o
   4 -15   3        839.07        822.90        28.92 o
   5 -15   3        996.37        980.40        41.46 o
   6 -15   3         15.66         12.85        12.88 o
   7 -15   3        572.92        502.04        50.28 o
   8 -15   3        426.52        520.53        44.58 o
   9 -15   3        902.68        911.84        51.86 o
 -10 -14   3       1176.93       1166.67        64.48 o
  -9 -14   3        358.49        316.89        38.61 o
  -8 -14   3        226.72        212.29        14.61 o
  -7 -14   3        287.88        340.54        16.60 o
  -6 -14   3        554.99        534.22        19.46 o
  -5 -14   3         90.36         82.19        19.39 o
  -4 -14   3        849.56        918.83        40.17 o
  -3 -14   3        229.86        260.27        21.52 o
  -2 -14   3        546.30        521.49        19.25 o
  -1 -14   3       1032.06        964.42        22.80 o
   0 -14   3        221.77        242.91        16.33 o
   1 -14   3       3519.15       3485.96        52.67 o
   2 -14   3       1252.25       1184.11        27.14 o
   3 -14   3       4048.78       3944.88        47.62 o
   4 -14   3       1188.26       1199.03        42.09 o
   5 -14   3        614.15        589.65        35.73 o
   6 -14   3       1126.28       1128.45        49.76 o
   7 -14   3         25.93         25.54        17.22 o
   8 -14   3       1562.23       1596.64        67.09 o
   9 -14   3         13.78          1.42        15.42 o
 -10 -13   3         59.29         64.22        15.04 o
  -9 -13   3        640.57        626.30        31.61 o
  -8 -13   3        505.20        527.32        25.56 o
  -7 -13   3       1459.90       1459.24        41.92 o
  -6 -13   3        222.65        226.98        12.79 o
  -5 -13   3        648.28        634.16        27.02 o
  -4 -13   3       1185.03       1242.46        36.52 o
  -3 -13   3        325.39        347.45        21.13 o
  -2 -13   3        341.20        324.45        14.54 o
  -1 -13   3         22.61         24.00         6.34 o
   0 -13   3       5103.07       5073.34        62.32 o
   1 -13   3        436.72        431.21        17.22 o
   2 -13   3        875.84        896.47        22.48 o
   3 -13   3         12.04         17.00         7.31 o
   4 -13   3       4218.98       4022.26        72.22 o
   5 -13   3       1818.25       1777.00        40.58 o
   6 -13   3        213.63        211.79        27.85 o
   7 -13   3        728.65        740.50        42.07 o
   8 -13   3        203.24        209.27        50.24 o
   9 -13   3       1392.34       1400.28       111.83 o
 -10 -12   3        804.66        718.28        39.91 o
  -9 -12   3        273.17        305.15        26.90 o
  -8 -12   3        126.09        157.79        17.47 o
  -7 -12   3        867.60        892.01        25.67 o
  -6 -12   3        396.89        457.53        18.98 o
  -5 -12   3        595.67        602.81        14.15 o
  -4 -12   3        182.76        188.33        15.28 o
  -3 -12   3        886.95        915.54        29.35 o
  -2 -12   3        378.24        405.40        16.37 o
  -1 -12   3       3880.25       3674.51        61.79 o
   0 -12   3        124.43        142.19         9.76 o
   1 -12   3        886.68        836.40        26.00 o
   2 -12   3        521.42        515.22        19.90 o
   3 -12   3        356.56        375.53        18.59 o
   4 -12   3       1667.01       1645.06        49.58 o
   5 -12   3       1872.43       1833.91        43.34 o
   6 -12   3       1082.39       1067.67        47.54 o
   7 -12   3         98.79        137.70        24.49 o
   8 -12   3       1168.02       1168.09        64.77 o
   9 -12   3         20.14         15.23        16.26 o
  10 -12   3        258.77        224.37        35.46 o
 -11 -11   3        503.91        419.76        45.61 o
 -10 -11   3         28.58         47.94        15.90 o
  -9 -11   3        653.88        659.33        33.91 o
  -8 -11   3          4.55          1.11         7.60 o
  -7 -11   3        332.34        359.52        17.73 o
  -6 -11   3        982.46        990.77        25.00 o
  -5 -11   3        656.46        648.98        15.03 o
  -4 -11   3        600.65        661.01        24.61 o
  -3 -11   3        265.13        253.08        20.89 o
  -2 -11   3       8651.82       8575.73        93.33 o
  -1 -11   3        787.22        781.42        20.98 o
   0 -11   3       2094.07       2023.17        32.06 o
   1 -11   3       2044.70       2065.88        30.66 o
   2 -11   3       2479.62       2404.62        33.67 o
   3 -11   3       1232.01       1196.97        36.29 o
   4 -11   3        223.50        209.43        14.41 o
   5 -11   3       1919.32       1986.38        72.92 o
   6 -11   3       1501.65       1446.79        79.23 o
   7 -11   3        589.01        581.14        52.30 o
   8 -11   3        353.11        362.27        63.00 o
   9 -11   3       1052.21        997.35        70.95 o
  10 -11   3        141.22        156.94        35.71 o
 -11 -10   3         87.72         86.32        21.50 o
 -10 -10   3        666.63        642.36        35.03 o
  -9 -10   3        202.86        202.23        21.44 o
  -8 -10   3       2647.50       2592.24        53.14 o
  -7 -10   3         82.76        109.28        13.45 o
  -6 -10   3        711.66        675.42        19.74 o
  -5 -10   3       2608.82       2580.09        52.61 o
  -4 -10   3       1391.92       1361.14        31.61 o
  -3 -10   3       2532.52       2454.90        44.22 o
  -2 -10   3        136.23        158.76        12.21 o
  -1 -10   3       2920.91       2938.41        36.79 o
   0 -10   3       2750.20       2758.26        37.76 o
   1 -10   3       5038.38       5101.91        55.92 o
   2 -10   3       1755.52       1756.88        28.08 o
   3 -10   3       2681.39       2563.13        44.44 o
   4 -10   3        843.97        821.73        23.90 o
   5 -10   3        518.63        556.18        31.97 o
   6 -10   3       3308.00       3336.61        86.10 o
   7 -10   3        269.16        303.37        32.34 o
   8 -10   3        851.44        808.27        44.82 o
   9 -10   3         89.25         68.17        20.14 o
  10 -10   3        926.50        954.01        79.67 o
 -11  -9   3        520.11        534.23        45.38 o
 -10  -9   3         72.17         43.31        14.68 o
  -9  -9   3       1592.75       1493.49        46.94 o
  -8  -9   3        933.18        966.13        31.44 o
  -7  -9   3       3487.53       3385.44        58.25 o
  -6  -9   3       1631.18       1598.74        44.08 o
  -5  -9   3        155.83        183.44        14.42 o
  -4  -9   3       5896.63       5760.91        64.93 o
  -3  -9   3        551.40        594.54        17.75 o
  -2  -9   3       2763.14       2644.31        37.77 o
  -1  -9   3       1644.84       1771.38        28.90 o
   0  -9   3        440.49        519.83        13.34 o
   1  -9   3       2011.61       1987.32        28.17 o
   2  -9   3       8564.14       8391.76        74.74 o
   3  -9   3       2739.27       2727.39        38.99 o
   4  -9   3       1171.72       1148.40        42.02 o
   5  -9   3        419.45        447.06        30.58 o
   6  -9   3       1007.84        899.46        42.46 o
   7  -9   3       1846.23       1824.82        63.45 o
   8  -9   3        414.34        500.98        39.74 o
   9  -9   3        278.36        291.91        34.44 o
  10  -9   3        191.75        207.11        32.64 o
 -11  -8   3        178.35        150.36        19.36 o
 -10  -8   3        780.56        804.97        49.53 o
  -9  -8   3         66.98         71.10        14.63 o
  -8  -8   3       2843.83       2726.44        54.22 o
  -7  -8   3        972.83        986.21        28.48 o
  -6  -8   3       2883.06       2917.61        53.07 o
  -5  -8   3        759.85        734.00        17.83 o
  -4  -8   3       2616.41       2469.34        35.12 o
  -3  -8   3       4095.90       3925.52        52.77 o
  -2  -8   3        101.11        104.32         9.18 o
  -1  -8   3       5159.33       5251.88        59.01 o
   0  -8   3        139.87        182.35        10.49 o
   1  -8   3       7752.61       7935.68        74.99 o
   2  -8   3       4134.27       4158.43        41.59 o
   3  -8   3        760.51        789.35        16.81 o
   4  -8   3       2982.34       2898.70        59.99 o
   5  -8   3        908.50        853.88        38.13 o
   6  -8   3       1314.61       1347.75        79.67 o
   7  -8   3        350.18        383.15        34.85 o
   8  -8   3       1922.76       1918.06        68.13 o
   9  -8   3          3.67         24.59        18.95 o
  10  -8   3        310.05        330.44        38.30 o
 -11  -7   3        966.31        960.17        40.40 o
 -10  -7   3         32.74         24.74        13.36 o
  -9  -7   3       1362.25       1351.74        53.27 o
  -8  -7   3        386.82        370.46        27.65 o
  -7  -7   3       2799.12       2793.34        51.54 o
  -6  -7   3        846.45        828.48        21.91 o
  -5  -7   3       4420.20       4480.62        58.30 o
  -4  -7   3       2930.71       2935.19        34.70 o
  -3  -7   3         47.40         73.55         7.90 o
  -2  -7   3       8787.45       8724.28       104.22 o
  -1  -7   3       2181.67       2336.07        34.80 o
   0  -7   3       9560.50       9270.41       101.99 o
   1  -7   3        885.51        892.95        19.19 o
   2  -7   3        635.12        553.11        11.67 o
   3  -7   3       3162.32       2935.78        50.13 o
   4  -7   3        118.22        174.57        14.93 o
   5  -7   3        310.51        374.11        64.46 o
   6  -7   3        596.09        559.86        40.25 o
   7  -7   3       1920.77       1946.62        77.41 o
   8  -7   3        251.43        259.10        13.74 o
   9  -7   3       1115.51       1135.54        83.50 o
  10  -7   3         10.53         28.79        17.73 o
  11  -7   3       1224.15       1103.19        58.50 o
 -12  -6   3       1360.67       1317.65        51.57 o
 -11  -6   3         58.76         58.47        29.82 o
 -10  -6   3        120.13        140.02        26.26 o
  -9  -6   3         23.00         62.52        14.29 o
  -8  -6   3       1466.99       1358.29        36.74 o
  -7  -6   3       2329.87       2322.26        46.15 o
  -6  -6   3        523.52        580.93        17.61 o
  -5  -6   3       1352.64       1356.47        28.40 o
  -4  -6   3       3844.42       3953.22        45.41 o
  -3  -6   3       9350.79       9382.44        93.22 o
  -2  -6   3       1291.54       1369.20        23.98 o
  -1  -6   3       6077.81       5873.97        66.40 o
   0  -6   3        275.11        328.06        11.64 o
   1  -6   3       5565.80       5682.24        55.61 o
   2  -6   3       3295.88       3300.27        38.58 o
   3  -6   3        625.04        592.40        20.10 o
   4  -6   3       3495.99       3468.14        57.38 o
   5  -6   3         67.66         91.06        13.63 o
   6  -6   3       3204.53       3120.29        49.06 o
   7  -6   3         21.75         34.62         6.06 o
   8  -6   3        967.08        957.23        75.70 o
   9  -6   3         30.87         34.61        19.47 o
  10  -6   3       1090.44       1069.59        90.65 o
  11  -6   3          2.72         21.37        17.09 o
 -12  -5   3        318.60        343.52        32.63 o
 -11  -5   3        887.39        765.51        38.64 o
 -10  -5   3        147.33        153.80        24.25 o
  -9  -5   3       1693.53       1790.47        52.01 o
  -8  -5   3         27.96         26.26        12.86 o
  -7  -5   3       1382.17       1384.42        37.79 o
  -6  -5   3       3851.70       3892.60        51.53 o
  -5  -5   3        168.89        140.55         8.99 o
  -4  -5   3       3646.72       3661.94        44.42 o
  -3  -5   3        756.68        811.61        13.45 o
  -2  -5   3       5775.67       5586.31        63.07 o
  -1  -5   3        131.46        173.09         8.94 o
   0  -5   3       7648.86       7897.00        78.36 o
   1  -5   3       2748.47       2881.26        34.45 o
   2  -5   3        435.41        317.22        10.79 o
   3  -5   3       2383.32       2251.97        33.17 o
   4  -5   3        308.51        299.30        11.10 o
   5  -5   3       4354.43       4095.89        48.09 o
   6  -5   3        438.47        422.61        14.62 o
   7  -5   3       2354.07       2299.21        53.31 o
   8  -5   3        381.38        406.23        22.01 o
   9  -5   3       1100.57       1016.13        29.94 o
  10  -5   3         34.58         56.72        13.01 o
  11  -5   3        754.59        749.52        59.94 o
 -12  -4   3        670.86        666.35        42.71 o
 -11  -4   3        326.59        387.45        33.70 o
 -10  -4   3        761.02        796.08        41.87 o
  -9  -4   3        214.41        226.94        22.35 o
  -8  -4   3       2012.73       2111.86        53.34 o
  -7  -4   3       3285.01       3167.24        53.16 o
  -6  -4   3       2639.31       2583.61        39.18 o
  -5  -4   3       4716.06       4622.54        55.60 o
  -4  -4   3        836.59        871.20        17.74 o
  -3  -4   3       3638.82       3623.03        41.11 o
  -2  -4   3       1259.14       1448.93        19.36 o
  -1  -4   3       5243.20       5303.72        49.73 o
   0  -4   3       1676.19       1730.76        26.18 o
   1  -4   3        693.06        722.36        15.63 o
   2  -4   3       2215.84       2438.39        33.97 o
   3  -4   3       7136.25       6941.02        77.82 o
   4  -4   3        405.74        405.25        13.89 o
   5  -4   3       1285.28       1258.49        20.57 o
   6  -4   3       2166.89       2010.34        43.27 o
   7  -4   3         35.84         30.22         6.78 o
   8  -4   3       1474.65       1495.19        47.85 o
   9  -4   3        723.71        706.23        26.45 o
  10  -4   3        885.42        851.55        39.76 o
  11  -4   3         70.23         69.53        16.43 o
 -12  -3   3        106.96         85.96        18.94 o
 -11  -3   3       1066.73       1119.08        45.46 o
 -10  -3   3         32.24         31.16        12.85 o
  -9  -3   3       1313.67       1409.01        64.73 o
  -8  -3   3        326.00        314.40        24.40 o
  -7  -3   3       3118.36       2994.71        80.92 o
  -6  -3   3       1072.89       1088.10        24.19 o
  -5  -3   3        165.97        187.04        11.94 o
  -4  -3   3       1995.49       1964.00        28.64 o
  -3  -3   3       3838.02       3915.05        43.34 o
  -2  -3   3      10343.37      10254.17        88.01 o
  -1  -3   3        421.70        433.87         7.56 o
   0  -3   3       4962.79       4880.72        49.21 o
   1  -3   3       7250.48       7446.34        66.41 o
   2  -3   3       8603.66       8844.03        92.30 o
   3  -3   3       4207.63       4446.20        54.66 o
   4  -3   3       7970.99       8020.11        95.87 o
   5  -3   3         84.16         74.69         6.25 o
   6  -3   3        381.84        419.60        14.69 o
   7  -3   3       2818.91       2810.53        47.47 o
   8  -3   3        110.89        131.20        12.48 o
   9  -3   3        546.06        550.32        27.02 o
  10  -3   3        616.19        638.74        36.31 o
  11  -3   3       1270.39       1245.65        57.12 o
 -12  -2   3        494.74        574.93        51.48 o
 -11  -2   3         35.11         58.11        16.31 o
 -10  -2   3       1267.09       1261.75        46.14 o
  -9  -2   3        408.39        423.50        29.13 o
  -8  -2   3        427.11        498.22        52.40 o
  -7  -2   3       1480.83       1506.99        52.87 o
  -6  -2   3       6122.48       6028.66        70.22 o
  -5  -2   3       2797.51       2762.22        38.28 o
  -4  -2   3       2955.90       3013.03        37.89 o
  -3  -2   3       2851.86       2814.77        35.69 o
  -2  -2   3       4018.67       4004.01        43.86 o
  -1  -2   3       2990.70       2933.09        29.77 o
   0  -2   3      11001.03      11258.26       108.83 o
   1  -2   3       2272.41       2277.00        27.25 o
   2  -2   3       3700.59       3821.71        41.33 o
   3  -2   3        845.86        826.42        15.57 o
   4  -2   3       3310.79       3359.73        38.82 o
   5  -2   3       2067.57       2095.53        29.13 o
   6  -2   3        199.92        222.18        11.90 o
   7  -2   3         45.72         50.97         8.14 o
   8  -2   3       1682.53       1781.51        39.35 o
   9  -2   3        200.53        202.13        19.36 o
  10  -2   3        285.99        289.68        30.92 o
  11  -2   3        446.26        490.95        36.13 o
 -12  -1   3         65.24         65.77        17.01 o
 -11  -1   3        726.93        744.92        37.19 o
 -10  -1   3        200.53        252.75        28.22 o
  -9  -1   3        861.88        875.03        36.42 o
  -8  -1   3       1685.12       1530.36        90.56 o
  -7  -1   3        209.39        209.65        18.24 o
  -6  -1   3       1732.59       1611.30        32.01 o
  -5  -1   3        659.92        580.88        15.09 o
  -4  -1   3       3749.03       3689.42        41.91 o
  -3  -1   3        204.85        272.79        10.12 o
  -2  -1   3       2086.24       2083.59        26.52 o
  -1  -1   3       6511.90       6684.97        60.04 o
   0  -1   3       1988.30       1950.23        23.78 o
   1  -1   3       4105.26       4224.27        40.94 o
   2  -1   3       1993.10       1984.84        24.23 o
   3  -1   3        100.18         92.97         6.89 o
   4  -1   3       2559.91       2597.07        35.16 o
   5  -1   3       2798.26       2781.48        38.28 o
   6  -1   3       1060.49       1070.60        24.37 o
   7  -1   3        252.04        254.87        14.70 o
   8  -1   3        625.19        640.63        23.69 o
   9  -1   3       2373.18       2385.50        50.24 o
  10  -1   3         84.27        121.75        23.32 o
  11  -1   3        348.34        382.80        33.82 o
 -12   0   3        222.12        260.40        40.51 o
 -11   0   3        291.18        379.94        32.11 o
 -10   0   3       1453.65       1504.53        50.18 o
  -9   0   3        626.46        608.93        42.80 o
  -8   0   3         57.77         73.51        29.57 o
  -7   0   3          0.90         -0.22         6.18 o
  -6   0   3       1409.28       1495.16        37.76 o
  -5   0   3       2000.97       1901.66        30.75 o
  -4   0   3         28.71         21.77         4.94 o
  -3   0   3        152.97        211.55         8.42 o
  -2   0   3       2352.26       2313.81        25.82 o
  -1   0   3       8046.32       8315.36        76.11 o
   1   0   3        705.45        743.77        14.53 o
   2   0   3         44.10         41.39         4.56 o
   3   0   3       6093.46       6039.81        63.80 o
   4   0   3        928.26        908.06        18.47 o
   5   0   3        336.65        296.91        13.12 o
   6   0   3       4432.90       4432.47        64.29 o
   7   0   3        360.89        336.12        16.08 o
   8   0   3       1856.40       1959.51        39.56 o
   9   0   3         49.97         76.62        13.52 o
  10   0   3        776.03        792.39        42.15 o
  11   0   3         14.19         26.59        15.59 o
 -12   1   3         60.52         89.99        22.35 o
 -11   1   3        721.84        771.58        37.93 o
 -10   1   3        202.13        213.17        27.53 o
  -9   1   3        843.74        771.68        48.39 o
  -8   1   3       1751.96       1817.61        70.31 o
  -7   1   3        238.43        269.71        19.82 o
  -6   1   3       1629.49       1515.52        28.69 o
  -5   1   3        604.44        560.35        15.56 o
  -4   1   3       3820.23       3662.29        44.27 o
  -3   1   3        213.60        266.25        10.63 o
  -2   1   3       1970.35       1938.78        21.55 o
  -1   1   3       6515.22       6696.16        59.30 o
   0   1   3       2156.99       2172.35        27.23 o
   1   1   3       4188.69       4329.04        49.86 o
   2   1   3       2057.92       2124.00        27.40 o
   3   1   3        125.65        134.48        10.46 o
   4   1   3       2575.17       2515.57        39.65 o
   5   1   3       2651.20       2533.68        38.23 o
   6   1   3       1003.11        983.67        24.27 o
   7   1   3        189.19        190.85        14.48 o
   8   1   3        623.57        600.85        21.85 o
   9   1   3       2355.83       2230.35        79.06 o
  10   1   3         88.39        108.63        17.96 o
  11   1   3        315.79        308.31        34.36 o
 -12   2   3        446.54        403.06        34.78 o
 -11   2   3         33.42         42.11        19.16 o
 -10   2   3       1283.28       1232.00       127.83 o
  -9   2   3        422.38        466.57        66.83 o
  -8   2   3        372.23        443.26        84.48 o
  -7   2   3       1427.80       1522.77        39.78 o
  -6   2   3       6244.46       6148.94        77.34 o
  -5   2   3       2781.02       2738.10        38.76 o
  -4   2   3       2895.26       2906.17        40.44 o
  -3   2   3       2659.26       2600.14        35.10 o
  -2   2   3       4042.38       3951.28        37.31 o
  -1   2   3       3112.87       3103.66        33.01 o
   0   2   3      11041.88      11263.21       109.35 o
   1   2   3       2539.68       2574.51        27.97 o
   2   2   3       3817.97       3955.30        40.10 o
   3   2   3        850.12        845.50        17.62 o
   4   2   3       3372.71       3389.94        42.31 o
   5   2   3       2131.91       2121.81        34.43 o
   6   2   3        177.64        235.21        15.18 o
   7   2   3         54.89         86.53        11.75 o
   8   2   3       1621.17       1588.85        46.62 o
   9   2   3        202.65        258.47        19.41 o
  10   2   3        286.13        305.39        29.15 o
  11   2   3        469.05        471.97        28.89 o
 -12   3   3        110.99        122.54        37.25 o
 -11   3   3       1051.31       1023.15        59.95 o
 -10   3   3         33.94         19.57        18.80 o
  -9   3   3       1389.86       1268.95        92.93 o
  -8   3   3        359.77        378.33        26.90 o
  -7   3   3       3065.22       3094.09        62.37 o
  -6   3   3       1164.51       1175.04        25.27 o
  -5   3   3        163.49        175.61        11.07 o
  -4   3   3       2173.31       2114.47        33.12 o
  -3   3   3       3848.08       3862.64        42.98 o
  -2   3   3      10108.58      10029.04        91.67 o
  -1   3   3        416.75        414.10        10.92 o
   0   3   3       5083.00       5164.01        59.92 o
   1   3   3       7355.60       7713.43        68.62 o
   2   3   3       8765.67       8895.46        86.26 o
   3   3   3       4274.15       4416.40        48.06 o
   4   3   3       8038.41       8298.35        89.27 o
   5   3   3        117.54        105.64         9.90 o
   6   3   3        353.23        411.54        18.25 o
   7   3   3       2699.39       2658.94        46.47 o
   8   3   3        122.67        137.32        15.10 o
   9   3   3        569.23        603.25        33.13 o
  10   3   3        630.88        643.41        52.57 o
  11   3   3       1244.58       1219.78        43.07 o
 -12   4   3        669.77        739.51        45.38 o
 -11   4   3        326.91        334.50        75.44 o
 -10   4   3        778.55        734.57        48.72 o
  -9   4   3        235.42        237.38        33.12 o
  -8   4   3       2077.92       1999.73        54.73 o
  -7   4   3       3247.65       3250.66        75.70 o
  -6   4   3       2741.61       2723.03        44.01 o
  -5   4   3       4759.90       4788.39        54.36 o
  -4   4   3        800.29        842.97        18.97 o
  -3   4   3       3608.08       3586.24        40.04 o
  -2   4   3       1315.45       1491.11        19.81 o
  -1   4   3       5429.22       5557.48        60.39 o
   0   4   3       1706.62       1783.63        23.65 o
   1   4   3        806.45        888.32        16.37 o
   2   4   3       2296.45       2487.64        34.01 o
   3   4   3       7142.19       7059.02        69.38 o
   4   4   3        447.26        464.41        13.17 o
   5   4   3       1216.07       1127.91        27.53 o
   6   4   3       2196.20       2144.88        42.33 o
   7   4   3         39.75         37.64         8.51 o
   8   4   3       1417.47       1394.25        52.56 o
   9   4   3        728.07        713.11        29.89 o
  10   4   3        938.10        926.81        35.88 o
  11   4   3         73.86         83.25        16.08 o
 -12   5   3        330.63        316.71        35.38 o
 -11   5   3        935.97       1068.06        75.20 o
 -10   5   3        143.69        137.61        27.48 o
  -9   5   3       1745.36       1746.37        70.80 o
  -8   5   3         18.35         21.57         9.41 o
  -7   5   3       1437.75       1459.45        36.05 o
  -6   5   3       3961.13       3881.47        55.77 o
  -5   5   3        133.00        115.74         9.75 o
  -4   5   3       3671.71       3663.34        46.37 o
  -3   5   3        777.00        863.88        16.59 o
  -2   5   3       5901.06       5725.71        64.19 o
  -1   5   3        142.15        167.05         5.44 o
   0   5   3       7863.58       7912.83        72.06 o
   1   5   3       2818.77       2964.70        32.41 o
   2   5   3        419.95        304.99        14.56 o
   3   5   3       2377.35       2256.72        29.79 o
   4   5   3        276.79        260.50        13.03 o
   5   5   3       4409.28       4277.18        65.66 o
   6   5   3        439.74        456.85        23.28 o
   7   5   3       2248.71       2192.40        48.01 o
   8   5   3        381.66        421.02        17.46 o
   9   5   3       1167.98       1081.77        36.03 o
  10   5   3         37.93         46.23        11.12 o
  11   5   3        773.28        669.06        44.69 o
 -12   6   3       1336.12       1408.97        84.57 o
 -11   6   3         57.62         75.83        70.29 o
 -10   6   3        102.14        148.51        29.43 o
  -9   6   3         19.69         25.48        12.74 o
  -8   6   3       1422.18       1378.91        36.63 o
  -7   6   3       2418.23       2328.80        46.97 o
  -6   6   3        522.79        567.67        21.35 o
  -5   6   3       1471.47       1419.85        27.39 o
  -4   6   3       3974.51       3982.67        53.18 o
  -3   6   3       9433.20       9475.83        88.61 o
  -2   6   3       1253.35       1323.99        20.84 o
  -1   6   3       6315.05       6140.10        53.81 o
   0   6   3        310.07        362.01        10.47 o
   1   6   3       5343.39       5425.20        57.82 o
   2   6   3       3383.80       3315.11        37.59 o
   3   6   3        560.81        539.50        17.73 o
   4   6   3       3696.71       3695.34        60.66 o
   5   6   3         91.19        133.58        15.98 o
   6   6   3       3121.17       3146.75       105.41 o
   7   6   3         25.83         30.20         5.26 o
   8   6   3       1010.86        907.32        45.09 o
   9   6   3         32.93         49.76        16.11 o
  10   6   3       1078.97       1117.44        53.10 o
  11   6   3          1.09         13.88        15.99 o
 -11   7   3        986.19       1020.76       114.98 o
 -10   7   3         30.30          6.46        14.28 o
  -9   7   3       1352.29       1311.92        40.30 o
  -8   7   3        408.41        434.04        26.31 o
  -7   7   3       2767.72       2809.62        48.11 o
  -6   7   3        800.45        760.06        21.56 o
  -5   7   3       4340.24       4341.59        64.83 o
  -4   7   3       2911.38       2951.75        49.50 o
  -3   7   3         62.89         97.19         9.82 o
  -2   7   3       8823.13       8524.40        86.07 o
  -1   7   3       2086.99       2179.95        24.81 o
   0   7   3       9450.51       9035.38        95.96 o
   1   7   3        942.38        919.47        20.41 o
   2   7   3        737.32        705.00        16.61 o
   3   7   3       3149.89       2834.14        63.33 o
   4   7   3        141.10        174.85        14.96 o
   5   7   3        291.21        358.56        23.73 o
   6   7   3        543.32        604.79        36.69 o
   7   7   3       1957.94       1949.93        63.37 o
   8   7   3        256.51        315.57        34.14 o
   9   7   3       1088.40       1101.61        80.79 o
  10   7   3          9.80         14.11        24.52 o
  11   7   3       1231.77       1180.75        73.13 o
 -11   8   3        176.47        143.96        50.10 o
 -10   8   3        742.68        737.71        44.94 o
  -9   8   3         74.54         62.99        10.95 o
  -8   8   3       2869.48       2851.46        58.76 o
  -7   8   3       1000.41        968.96        25.90 o
  -6   8   3       2826.95       2837.41        45.80 o
  -5   8   3        758.43        714.24        22.48 o
  -4   8   3       2635.83       2532.98        35.93 o
  -3   8   3       4167.58       3988.09        69.51 o
  -2   8   3         97.61        117.44         9.09 o
  -1   8   3       4900.77       4895.52        50.65 o
   0   8   3        133.84        151.61         8.87 o
   1   8   3       7700.37       7697.11        86.10 o
   2   8   3       4033.39       4105.56        53.63 o
   3   8   3        786.33        810.63        17.73 o
   4   8   3       2948.75       2648.20        58.38 o
   5   8   3        928.75        869.91        48.28 o
   6   8   3       1284.29       1339.83        64.50 o
   7   8   3        355.94        378.54        34.97 o
   8   8   3       1924.49       1946.36        67.91 o
   9   8   3          3.67         40.58        20.06 o
  10   8   3        324.10        373.94        49.60 o
 -11   9   3        501.21        458.87        37.34 o
 -10   9   3         77.69        104.42        24.50 o
  -9   9   3       1619.06       1594.22        46.95 o
  -8   9   3        937.92        919.09        29.04 o
  -7   9   3       3444.41       3343.48        53.13 o
  -6   9   3       1558.51       1521.94        35.81 o
  -5   9   3        178.53        200.92        14.88 o
  -4   9   3       5991.36       5863.00        69.90 o
  -3   9   3        577.69        634.83        17.23 o
  -2   9   3       2689.18       2639.45        37.81 o
  -1   9   3       1639.90       1773.31        25.45 o
   0   9   3        356.84        400.62        13.79 o
   1   9   3       2008.37       1992.59        37.68 o
   2   9   3       8599.43       8358.94        94.93 o
   3   9   3       2707.35       2771.05        45.30 o
   4   9   3       1067.40       1089.17        45.28 o
   5   9   3        438.01        485.96        37.66 o
   6   9   3        970.76        881.05        46.07 o
   7   9   3       1842.98       1888.99        64.84 o
   8   9   3        412.45        418.96        38.40 o
   9   9   3        272.39        279.52        34.19 o
  10   9   3        189.75        199.43        30.24 o
 -11  10   3         90.40         65.11        23.57 o
 -10  10   3        618.93        636.68        40.64 o
  -9  10   3        194.11        196.09        16.73 o
  -8  10   3       2638.57       2607.94        51.57 o
  -7  10   3         76.30        102.13        15.28 o
  -6  10   3        750.88        733.61        24.83 o
  -5  10   3       2573.73       2534.17        47.34 o
  -4  10   3       1443.18       1418.85        32.34 o
  -3  10   3       2605.51       2533.59        38.72 o
  -2  10   3        138.81        162.97        11.40 o
  -1  10   3       2879.94       2880.89        36.27 o
   0  10   3       2715.18       2726.82        35.75 o
   1  10   3       4874.46       4888.51        63.04 o
   2  10   3       1761.94       1756.50        32.27 o
   3  10   3       2675.19       2642.82        50.10 o
   4  10   3        781.24        790.01        22.44 o
   5  10   3        559.78        552.60        40.49 o
   6  10   3       3363.54       3373.31       106.81 o
   7  10   3        279.42        323.24        35.05 o
   8  10   3        853.75        753.45        43.96 o
   9  10   3         91.62         77.82        21.58 o
  10  10   3        976.11        992.40        81.17 o
 -11  11   3        568.09        551.18        89.55 o
 -10  11   3         32.72         58.40        12.52 o
  -9  11   3        626.91        603.51        23.61 o
  -8  11   3          9.54          4.09         7.50 o
  -7  11   3        340.48        363.38        17.03 o
  -6  11   3       1021.75       1021.56        34.33 o
  -5  11   3        630.80        645.43        23.02 o
  -4  11   3        599.27        592.01        23.65 o
  -3  11   3        269.40        275.36        14.99 o
  -2  11   3       8653.55       8582.75        83.43 o
  -1  11   3        786.43        761.41        17.07 o
   0  11   3       2051.25       1932.02        29.19 o
   1  11   3       1953.93       1989.01        31.91 o
   2  11   3       2415.68       2256.86        39.02 o
   3  11   3       1253.99       1234.66        32.32 o
   4  11   3        240.19        237.12        16.32 o
   5  11   3       1812.57       1672.28        71.20 o
   6  11   3       1470.01       1439.37        68.63 o
   7  11   3        605.79        600.76        38.49 o
   8  11   3        349.52        398.38        38.37 o
   9  11   3       1028.06       1065.56        54.53 o
  10  11   3        132.08        114.19        34.66 o
 -10  12   3        764.43        699.24        36.80 o
  -9  12   3        269.92        259.44        17.15 o
  -8  12   3        113.05        146.66        13.80 o
  -7  12   3        874.87        868.68        27.00 o
  -6  12   3        452.35        448.97        21.75 o
  -5  12   3        550.59        572.09        22.17 o
  -4  12   3        190.23        209.71        15.99 o
  -3  12   3        924.78        961.97        27.43 o
  -2  12   3        386.06        414.97        12.47 o
  -1  12   3       3691.45       3536.85        47.78 o
   0  12   3        110.32        147.03        10.03 o
   1  12   3        851.80        814.87        21.44 o
   2  12   3        482.10        475.80        19.56 o
   3  12   3        305.00        303.50        17.02 o
   4  12   3       1681.12       1737.82        71.38 o
   5  12   3       1977.89       1966.04        79.79 o
   6  12   3       1092.35       1179.53        63.16 o
   7  12   3         86.26        126.31        26.75 o
   8  12   3       1176.38       1106.17        57.17 o
   9  12   3         18.82          5.57        18.61 o
  10  12   3        248.98        294.86        37.47 o
 -10  13   3         63.39         48.61        28.37 o
  -9  13   3        621.80        621.00        26.43 o
  -8  13   3        509.31        526.26        21.20 o
  -7  13   3       1459.20       1466.92        37.17 o
  -6  13   3        272.88        323.80        19.91 o
  -5  13   3        608.67        620.20        24.83 o
  -4  13   3       1136.14       1151.02        31.66 o
  -3  13   3        342.97        371.22        20.63 o
  -2  13   3        309.36        289.85        12.33 o
  -1  13   3         24.05         25.37         6.01 o
   0  13   3       4901.74       4909.91        60.55 o
   1  13   3        427.65        410.18        15.55 o
   2  13   3       1004.58        995.48        29.33 o
   3  13   3         18.00         21.85         8.54 o
   4  13   3       4388.14       4256.02        86.51 o
   5  13   3       1753.87       1618.39        40.59 o
   6  13   3        240.15        271.40        70.04 o
   7  13   3        770.71        813.76        55.81 o
   8  13   3        199.98        247.37        40.66 o
   9  13   3       1340.11       1342.93        63.63 o
 -10  14   3       1117.62       1092.61        62.41 o
  -9  14   3        359.69        350.44        35.52 o
  -8  14   3        254.31        240.16        19.68 o
  -7  14   3        247.96        249.89        16.13 o
  -6  14   3        591.88        521.97        24.32 o
  -5  14   3         54.48         82.25        11.93 o
  -4  14   3        877.41        931.69        29.83 o
  -3  14   3        271.77        284.69        23.41 o
  -2  14   3        534.47        540.84        18.78 o
  -1  14   3       1077.53       1064.28        32.75 o
   0  14   3        227.83        236.78        13.58 o
   1  14   3       3434.16       3348.95        55.45 o
   2  14   3       1307.23       1265.73        47.58 o
   3  14   3       4052.91       4027.00        86.29 o
   4  14   3       1121.16       1129.06        38.39 o
   5  14   3        574.65        577.81        50.60 o
   6  14   3       1115.23       1169.84        65.94 o
   7  14   3         19.21         13.09        17.40 o
   8  14   3       1472.87       1452.81        80.83 o
   9  14   3         15.00         65.56        21.70 o
 -10  15   3        214.41        269.63        32.57 o
  -9  15   3       1127.66       1083.21        52.60 o
  -8  15   3        336.91        333.82        16.25 o
  -7  15   3        536.03        499.25        20.95 o
  -6  15   3        340.41        375.20        24.31 o
  -5  15   3        880.58        864.99        29.14 o
  -4  15   3       1838.03       1795.92        42.65 o
  -3  15   3        429.23        445.06        21.83 o
  -2  15   3        772.70        812.29        23.24 o
  -1  15   3         98.13        145.02        12.38 o
   0  15   3       1126.82       1120.00        30.59 o
   1  15   3       1624.19       1737.58        38.35 o
   2  15   3        374.01        352.71        22.40 o
   3  15   3        555.70        558.49        29.99 o
   4  15   3        868.00        884.14        36.38 o
   5  15   3        984.03        973.66        51.84 o
   6  15   3         15.14         36.33        22.23 o
   7  15   3        547.45        478.35        77.73 o
   8  15   3        414.40        473.87        45.69 o
   9  15   3        941.83        860.10        55.20 o
  -9  16   3        383.28        458.43        38.24 o
  -8  16   3         28.19         47.99        19.55 o
  -7  16   3         62.60         73.52         9.98 o
  -6  16   3        454.60        455.57        26.25 o
  -5  16   3       1174.04       1138.24        38.92 o
  -4  16   3         91.30        126.38        17.92 o
  -3  16   3        822.23        771.10        29.01 o
  -2  16   3        813.37        818.55        54.11 o
  -1  16   3       3754.25       3678.78        61.92 o
   0  16   3        595.82        676.51        24.20 o
   1  16   3        789.29        782.53        32.12 o
   2  16   3        495.16        464.09        33.00 o
   3  16   3       2250.10       2319.15        67.65 o
   4  16   3        626.34        653.84        35.78 o
   5  16   3         33.49         52.65        10.93 o
   6  16   3        777.08        824.48        58.21 o
   7  16   3        505.00        545.77        59.82 o
   8  16   3        428.01        538.32        49.00 o
   9  16   3        101.44        136.91        30.46 o
  -9  17   3        422.11        428.77        38.62 o
  -8  17   3        422.34        381.43        67.01 o
  -7  17   3        435.86        422.33        19.03 o
  -6  17   3        461.64        432.03        43.03 o
  -5  17   3        241.05        287.79        23.49 o
  -4  17   3       1014.32       1005.08        37.79 o
  -3  17   3        380.60        450.16        28.16 o
  -2  17   3        590.44        612.93        23.65 o
  -1  17   3        286.85        275.01        19.93 o
   0  17   3       1431.14       1412.54        41.92 o
   1  17   3         79.78         92.26        12.93 o
   2  17   3        796.55        811.79        39.00 o
   3  17   3        183.04        174.20        23.26 o
   4  17   3        519.13        556.69        30.83 o
   5  17   3       1432.40       1320.57        82.34 o
   6  17   3        703.66        961.77       154.77 o
   7  17   3        861.71        860.67        62.12 o
   8  17   3         56.87         70.46        22.28 o
  -9  18   3         22.47         19.45        17.96 o
  -8  18   3        289.89        324.39        34.97 o
  -7  18   3        309.69        313.44        28.29 o
  -6  18   3        802.17        796.23        33.30 o
  -5  18   3        988.45        936.54        36.88 o
  -4  18   3        209.34        190.28        24.17 o
  -3  18   3        521.99        546.12        29.88 o
  -2  18   3         95.94         98.87        11.80 o
  -1  18   3       2317.85       2323.69        58.17 o
   0  18   3         53.37         68.50        11.23 o
   1  18   3       1140.11       1161.73        38.88 o
   2  18   3         57.36         21.86        19.50 o
   3  18   3        226.90        272.95        27.72 o
   4  18   3       1709.46       1719.09        56.90 o
   5  18   3        208.48        255.01        43.12 o
   6  18   3        344.79        366.69        61.76 o
   7  18   3         70.86         87.93        27.17 o
   8  18   3       1068.62       1029.47        75.54 o
  -8  19   3        169.41        150.10        51.87 o
  -7  19   3        896.19        880.22        31.22 o
  -6  19   3        324.19        353.77        24.70 o
  -5  19   3        613.67        628.31        31.86 o
  -4  19   3        485.51        517.19        29.60 o
  -3  19   3        231.81        229.12        24.74 o
  -2  19   3       1100.54       1160.31        32.37 o
  -1  19   3        301.08        320.33        20.17 o
   0  19   3        632.25        646.35        30.83 o
   1  19   3        633.92        677.10        27.08 o
   2  19   3        594.41        632.19        38.57 o
   3  19   3       1467.29       1495.63        54.95 o
   4  19   3        411.67        454.98        32.40 o
   5  19   3        649.60        691.93        35.38 o
   6  19   3        134.56        158.91        48.16 o
   7  19   3        837.96        844.34        67.14 o
  -8  20   3        984.59       1004.48        54.35 o
  -7  20   3        239.28        240.63        29.79 o
  -6  20   3        222.07        220.03        21.35 o
  -5  20   3        122.02        149.65        18.54 o
  -4  20   3        937.20        942.56        39.62 o
  -3  20   3       1365.48       1392.74        46.69 o
  -2  20   3        674.06        682.25        25.11 o
  -1  20   3       1126.55       1161.83        34.85 o
   0  20   3        151.56        152.11        16.55 o
   1  20   3       1327.21       1402.49        45.01 o
   2  20   3       1293.35       1223.13        51.32 o
   3  20   3        321.58        338.16        30.39 o
   4  20   3        404.84        432.13        37.36 o
   5  20   3        287.65        342.07        27.39 o
   6  20   3        551.94        665.69        80.18 o
   7  20   3        106.94        120.39        32.94 o
  -7  21   3        500.38        605.50        44.15 o
  -6  21   3        441.78        470.30        28.72 o
  -5  21   3        262.62        308.38        34.07 o
  -4  21   3        492.42        572.09        34.64 o
  -3  21   3         87.43        129.24        21.42 o
  -2  21   3       1777.13       1740.94        44.33 o
  -1  21   3        165.41        177.67        17.48 o
   0  21   3        354.73        405.35        35.91 o
   1  21   3        449.59        547.96        29.42 o
   2  21   3        771.26        797.27        43.06 o
   3  21   3        288.52        262.25        29.57 o
   4  21   3        100.69        100.88        20.07 o
   5  21   3        361.26        351.76        28.22 o
   6  21   3        202.06        195.42        98.68 o
  -6  22   3         62.32         72.01        14.44 o
  -5  22   3        350.48        393.96        29.65 o
  -4  22   3        284.88        316.16        31.39 o
  -3  22   3        741.87        777.20        37.20 o
  -2  22   3         58.83         66.43        12.74 o
  -1  22   3        446.50        393.91        31.81 o
   0  22   3          0.89         -1.11         9.99 o
   1  22   3        922.48        904.83        51.34 o
   2  22   3        950.91       1048.14        50.61 o
   3  22   3        299.45        337.90        33.93 o
   4  22   3        227.21        249.18        33.35 o
   5  22   3        146.29        113.47        21.29 o
  -5  23   3         32.35         37.21        16.62 o
  -4  23   3        811.04        788.18        50.51 o
  -3  23   3         79.95         73.96        16.56 o
  -2  23   3        460.04        478.88        32.27 o
  -1  23   3        111.38        124.73        20.93 o
   0  23   3        614.22        658.91        34.29 o
   1  23   3         79.50        127.55        18.61 o
   2  23   3        275.10        328.17        34.96 o
   3  23   3        788.02        876.58        70.14 o
   4  23   3        245.28        226.95        36.60 o
   5  23   3        255.98        222.27        78.24 o
  -4  24   3        295.90        284.86        28.03 o
  -3  24   3        723.13        792.91        50.14 o
  -2  24   3         92.02        100.83        19.19 o
  -1  24   3        828.38        812.71        39.23 o
   0  24   3        206.11        212.09        39.63 o
   1  24   3       1461.19       1583.93        53.73 o
   2  24   3        465.49        529.72        69.26 o
   3  24   3        198.38        267.99        32.67 o
   4  24   3        547.26        523.21        64.78 o
  -3  25   3         31.64         52.58        14.77 o
  -2  25   3        362.45        395.72        39.23 o
  -1  25   3         19.16         33.47        14.26 o
   0  25   3        632.35        727.85        40.70 o
   1  25   3         73.31         98.37        23.78 o
   2  25   3        640.55        666.70        45.86 o
  -3 -25   4         88.06        145.96        27.24 o
  -2 -25   4        208.69        154.45        27.07 o
  -1 -25   4        350.30        517.59        74.51 o
   0 -25   4        531.36        577.91        55.04 o
   1 -25   4          1.96         -2.39        14.37 o
   2 -25   4        732.43        760.79        85.33 o
  -4 -24   4         47.29         74.07        20.43 o
  -3 -24   4        541.41        514.98        44.92 o
  -2 -24   4        663.83        771.65        45.84 o
  -1 -24   4         60.75         62.09        18.31 o
   0 -24   4         54.40         78.70        27.73 o
   1 -24   4        809.69        786.85        46.69 o
   2 -24   4        134.09        157.01        22.27 o
   3 -24   4        382.24        432.88        41.53 o
  -5 -23   4        223.56        311.26        50.74 o
  -4 -23   4         99.92        112.98        23.31 o
  -3 -23   4        489.75        528.26        47.85 o
  -2 -23   4        737.64        760.02        44.62 o
  -1 -23   4         51.66         45.51        28.86 o
   0 -23   4        236.50        291.47        32.37 o
   1 -23   4         10.30         25.37        17.03 o
   2 -23   4       1049.67        968.06        39.71 o
   3 -23   4        484.38        541.67        45.42 o
   4 -23   4        284.81        281.53        49.99 o
  -6 -22   4        233.29        211.18        31.41 o
  -5 -22   4        102.09        204.95        39.54 o
  -4 -22   4       1107.55       1049.22        52.24 o
  -3 -22   4        720.75        845.11        45.72 o
  -2 -22   4        164.67        167.00        25.44 o
  -1 -22   4        632.48        664.30        40.56 o
   0 -22   4        638.47        657.61        43.10 o
   1 -22   4       1130.13       1201.90        54.67 o
   2 -22   4        219.98        228.38        22.67 o
   3 -22   4        205.26        222.76        30.92 o
   4 -22   4        221.00        208.60        29.97 o
   5 -22   4        362.50        335.79        39.88 o
  -7 -21   4        626.79        683.75        48.25 o
  -6 -21   4        168.24        168.03        26.93 o
  -5 -21   4        381.19        376.25        37.54 o
  -4 -21   4         60.30         43.51        17.76 o
  -3 -21   4        785.01        839.23        75.44 o
  -2 -21   4        443.38        491.27        38.91 o
  -1 -21   4         36.87         36.19        15.96 o
   0 -21   4        353.45        366.34        35.27 o
   1 -21   4        725.09        725.25        41.19 o
   2 -21   4       1339.52       1432.69        54.12 o
   3 -21   4        116.04         82.30        17.53 o
   4 -21   4        742.73        797.17        46.09 o
   5 -21   4        117.67        129.22        24.65 o
   6 -21   4        596.04        572.22        44.22 o
  -7 -20   4        269.45        256.85        30.84 o
  -6 -20   4        284.14        277.25        30.78 o
  -5 -20   4        144.10        152.55        36.75 o
  -4 -20   4        700.14        739.61        48.42 o
  -3 -20   4        558.84        613.97        41.68 o
  -2 -20   4        288.35        296.51        31.13 o
  -1 -20   4        301.42        310.98        42.63 o
   0 -20   4        470.54        520.72        39.65 o
   1 -20   4        691.13        731.40        57.05 o
   2 -20   4          2.85         13.62         8.50 o
   3 -20   4        976.91        902.73        53.15 o
   4 -20   4          8.95         11.83        14.15 o
   5 -20   4        927.60        902.85        48.70 o
   6 -20   4        402.56        487.89        41.52 o
  -8 -19   4         51.57         40.97        17.69 o
  -7 -19   4        660.76        642.70        43.86 o
  -6 -19   4         32.91         26.01        25.54 o
  -5 -19   4        405.36        449.74        37.72 o
  -4 -19   4        359.78        416.78        37.59 o
  -3 -19   4       1003.63       1057.61        47.75 o
  -2 -19   4        646.97        653.37        38.70 o
  -1 -19   4        454.54        437.68        37.64 o
   0 -19   4        400.45        440.12        35.31 o
   1 -19   4         10.88         20.16        10.94 o
   2 -19   4       1450.31       1405.55        35.79 o
   3 -19   4        134.76        138.59        11.81 o
   4 -19   4        963.07        970.82        54.70 o
   5 -19   4         86.03        107.39        30.13 o
   6 -19   4        773.86        825.65        47.38 o
   7 -19   4        524.84        502.47        49.81 o
  -8 -18   4        192.83        193.85        27.06 o
  -7 -18   4          7.11          2.70        13.11 o
  -6 -18   4       1197.38       1066.68        79.22 o
  -5 -18   4         75.03         79.47        18.11 o
  -4 -18   4        402.08        448.34        50.53 o
  -3 -18   4        783.99        785.44        53.44 o
  -2 -18   4        546.54        515.93        35.33 o
  -1 -18   4       1518.14       1475.75        55.12 o
   0 -18   4         43.40         37.25        14.98 o
   1 -18   4        937.35        956.27        36.76 o
   2 -18   4        373.97        371.36        17.40 o
   3 -18   4        293.91        285.04        15.78 o
   4 -18   4        143.35        109.26        26.27 o
   5 -18   4        411.75        398.20        38.19 o
   6 -18   4        122.14        142.51        25.99 o
   7 -18   4        453.86        492.09        53.38 o
  -9 -17   4        586.08        645.98        61.81 o
  -8 -17   4         16.35         17.81        13.74 o
  -7 -17   4       1010.33        984.65        47.25 o
  -6 -17   4        442.03        398.93        33.35 o
  -5 -17   4        636.49        581.67        29.03 o
  -4 -17   4       1233.51       1270.14        87.42 o
  -3 -17   4          0.74          1.23        11.91 o
  -2 -17   4       1242.57       1344.17        50.96 o
  -1 -17   4        973.34        998.44       109.57 o
   0 -17   4       2322.60       2292.05        75.24 o
   1 -17   4        597.30        537.03        22.91 o
   2 -17   4       1096.87       1034.58        29.38 o
   3 -17   4         18.87         26.72         4.51 o
   4 -17   4        520.67        641.23        38.51 o
   5 -17   4        393.35        339.01        34.59 o
   6 -17   4        176.08        181.70        28.70 o
   7 -17   4        633.42        609.97        75.08 o
   8 -17   4        119.96        143.50        27.50 o
  -9 -16   4         29.54         41.98        22.28 o
  -8 -16   4        843.28        934.51        90.30 o
  -7 -16   4         19.72         -4.70        35.83 o
  -6 -16   4       1186.15       1119.07        43.07 o
  -5 -16   4       1449.51       1335.16        42.37 o
  -4 -16   4        997.89        969.53        36.14 o
  -3 -16   4        693.06        700.70        36.10 o
  -2 -16   4        233.78        270.12        28.26 o
  -1 -16   4       4323.43       4209.17        95.65 o
   0 -16   4        164.25        198.71        20.02 o
   1 -16   4        728.09        758.03        26.54 o
   2 -16   4         56.66         70.59         9.93 o
   3 -16   4       1019.08        992.93        25.22 o
   4 -16   4        845.78        782.33        41.65 o
   5 -16   4         46.95         37.81        16.58 o
   6 -16   4        702.49        713.16        43.46 o
   7 -16   4        416.08        542.02        40.77 o
   8 -16   4        314.11        372.07        48.79 o
 -10 -15   4         15.17          9.90        17.29 o
  -9 -15   4       1295.03       1257.42        55.44 o
  -8 -15   4        133.95        138.00        27.61 o
  -7 -15   4        421.13        390.62        31.89 o
  -6 -15   4        338.46        371.12        41.80 o
  -5 -15   4       1801.40       1754.74        47.93 o
  -4 -15   4       1774.49       1798.34        67.02 o
  -3 -15   4         26.68         25.52        11.71 o
  -2 -15   4        155.53        170.25        22.05 o
  -1 -15   4         32.98         23.27        11.81 o
   0 -15   4       2156.85       2107.99        51.99 o
   1 -15   4        331.58        379.01        23.19 o
   2 -15   4        686.52        613.15        18.81 o
   3 -15   4        105.96        126.34        15.79 o
   4 -15   4       2906.92       2834.44       111.51 o
   5 -15   4       1192.75       1158.23        51.57 o
   6 -15   4        173.32        158.66        24.82 o
   7 -15   4        626.28        618.66        44.09 o
   8 -15   4        310.28        325.40        36.72 o
   9 -15   4        812.04        754.30        50.15 o
 -10 -14   4        240.70        260.45        31.18 o
  -9 -14   4         22.66         49.28        16.55 o
  -8 -14   4        404.16        425.29        72.50 o
  -7 -14   4         16.32          6.29        10.62 o
  -6 -14   4       2043.26       2038.45        62.55 o
  -5 -14   4        782.57        792.55        31.23 o
  -4 -14   4       1493.88       1395.74        60.58 o
  -3 -14   4       1572.63       1670.34        44.59 o
  -2 -14   4       2846.25       2733.95       124.82 o
  -1 -14   4       5006.28       4930.04       123.13 o
   0 -14   4        602.91        577.93        22.25 o
   1 -14   4       3080.63       2979.21        53.14 o
   2 -14   4        175.17        188.65        11.54 o
   3 -14   4        608.15        615.79        34.73 o
   4 -14   4       1265.86       1243.67        50.49 o
   5 -14   4        341.77        349.55        40.32 o
   6 -14   4        280.80        255.21        30.98 o
   7 -14   4         73.54        160.62        28.97 o
   8 -14   4        544.88        610.58        44.16 o
   9 -14   4        378.98        466.51        55.82 o
 -10 -13   4        355.98        342.27        45.02 o
  -9 -13   4        770.38        771.82        30.44 o
  -8 -13   4         10.83         12.86        13.04 o
  -7 -13   4        733.94        702.82        52.64 o
  -6 -13   4        418.89        405.66        30.44 o
  -5 -13   4       1138.11       1163.59        43.81 o
  -4 -13   4        888.54        825.19        55.58 o
  -3 -13   4        914.14        975.81        32.36 o
  -2 -13   4       1318.42       1232.59        35.58 o
  -1 -13   4         38.65         36.64         8.33 o
   0 -13   4       1555.48       1402.53        33.76 o
   1 -13   4       1650.17       1699.70        36.83 o
   2 -13   4       1692.00       1680.86        30.39 o
   3 -13   4        145.66        186.06        23.63 o
   4 -13   4       2520.11       2449.90        70.72 o
   5 -13   4        646.72        545.29        37.27 o
   6 -13   4        218.71        235.70        29.29 o
   7 -13   4        229.98        255.26        31.74 o
   8 -13   4        571.55        551.71        46.20 o
   9 -13   4       1440.27       1503.90        67.15 o
 -10 -12   4       1255.67       1239.09        42.85 o
  -9 -12   4        642.78        602.46        27.08 o
  -8 -12   4       1227.65       1188.74        29.67 o
  -7 -12   4         10.11         35.69        12.64 o
  -6 -12   4       3069.86       3018.41        63.16 o
  -5 -12   4        510.20        565.76        25.07 o
  -4 -12   4        144.20        155.53        15.64 o
  -3 -12   4       5198.15       5149.28       105.08 o
  -2 -12   4        451.52        501.66        20.32 o
  -1 -12   4       1554.20       1528.97        45.40 o
   0 -12   4       2976.09       2969.73        73.22 o
   1 -12   4       2332.39       2382.57        39.50 o
   2 -12   4        838.33        805.17        25.67 o
   3 -12   4       1512.67       1506.52        50.90 o
   4 -12   4        909.81        841.90        42.19 o
   5 -12   4        518.84        526.31        40.71 o
   6 -12   4        934.67        925.74        45.81 o
   7 -12   4        175.74        204.82        28.57 o
   8 -12   4        257.17        292.85        36.00 o
   9 -12   4        324.09        345.20        38.47 o
 -11 -11   4        514.55        506.58        32.09 o
 -10 -11   4        151.34        190.60        20.71 o
  -9 -11   4       1412.11       1396.51       115.70 o
  -8 -11   4         23.24         22.06         7.68 o
  -7 -11   4       2075.81       2021.46        46.64 o
  -6 -11   4        393.56        374.56        19.28 o
  -5 -11   4        707.46        664.27        25.81 o
  -4 -11   4       1308.92       1292.85        44.22 o
  -3 -11   4        737.97        771.11        27.91 o
  -2 -11   4       3056.41       2923.95        46.72 o
  -1 -11   4        197.07        194.43        13.52 o
   0 -11   4       2209.98       2160.53        38.31 o
   1 -11   4        838.29        796.64        19.44 o
   2 -11   4       3838.65       3659.41        51.70 o
   3 -11   4        334.32        345.22        29.39 o
   4 -11   4       2206.99       2154.81        64.05 o
   5 -11   4        244.49        260.36        28.63 o
   6 -11   4        503.12        496.36        38.17 o
   7 -11   4       1469.33       1388.89        58.25 o
   8 -11   4        566.47        602.34        48.76 o
   9 -11   4       1219.27       1300.64        62.04 o
  10 -11   4         54.31         60.54        48.48 o
 -11 -10   4        389.95        408.76        32.57 o
 -10 -10   4       1548.69       1347.57        51.46 o
  -9 -10   4        119.66        152.02        17.22 o
  -8 -10   4       2467.26       2466.66        48.52 o
  -7 -10   4        150.14        160.56        16.14 o
  -6 -10   4       1354.25       1311.41        26.46 o
  -5 -10   4       1767.68       1704.07        42.14 o
  -4 -10   4       1795.82       1701.86        39.35 o
  -3 -10   4       1218.39       1169.54        29.13 o
  -2 -10   4        313.48        279.55        14.91 o
  -1 -10   4       3749.56       3799.11        59.97 o
   0 -10   4       1574.43       1635.02        31.56 o
   1 -10   4       3434.74       3423.08        42.55 o
   2 -10   4        769.48        799.10        20.54 o
   3 -10   4       2529.03       2507.29        66.28 o
   4 -10   4        548.04        526.92        31.17 o
   5 -10   4       1495.79       1555.46        86.65 o
   6 -10   4       1351.10       1376.57        57.07 o
   7 -10   4       1484.25       1386.67        57.39 o
   8 -10   4        467.60        565.01        43.55 o
   9 -10   4        161.19        200.37        29.71 o
  10 -10   4        641.46        601.47        74.21 o
 -11  -9   4        279.52        272.18        25.69 o
 -10  -9   4         13.33         -1.72        10.60 o
  -9  -9   4        498.88        485.91        27.95 o
  -8  -9   4         14.04         34.41         9.42 o
  -7  -9   4       1499.10       1476.28        33.33 o
  -6  -9   4        600.69        540.35        17.31 o
  -5  -9   4       1999.98       1987.77        32.77 o
  -4  -9   4        420.31        432.90        19.77 o
  -3  -9   4       5612.88       5322.11        67.99 o
  -2  -9   4       1221.44       1058.08        27.43 o
  -1  -9   4        768.65        741.71        21.42 o
   0  -9   4       2005.07       1900.03        34.14 o
   1  -9   4        158.93        168.59         9.87 o
   2  -9   4       6004.00       6105.18        63.51 o
   3  -9   4       1978.40       1965.04        42.29 o
   4  -9   4        267.61        322.53        30.04 o
   5  -9   4        618.64        565.86        43.58 o
   6  -9   4       3896.20       3938.34        96.93 o
   7  -9   4        741.61        736.49        42.05 o
   8  -9   4        192.19        275.94        42.82 o
   9  -9   4        579.26        625.82        45.78 o
  10  -9   4        131.73        142.07        28.16 o
 -11  -8   4         33.87         63.17        20.30 o
 -10  -8   4         84.74         97.42        16.62 o
  -9  -8   4        918.85        903.95        39.86 o
  -8  -8   4        810.73        741.23        25.95 o
  -7  -8   4       1613.25       1719.97        37.07 o
  -6  -8   4        831.06        851.79        22.90 o
  -5  -8   4        107.04        116.37         7.62 o
  -4  -8   4       4424.96       4397.67        59.37 o
  -3  -8   4       1661.06       1750.37        32.21 o
  -2  -8   4        583.28        564.53        16.60 o
  -1  -8   4        796.78        723.29        19.56 o
   0  -8   4       2664.90       2689.25        34.43 o
   1  -8   4       6991.03       6819.18        68.19 o
   2  -8   4         52.82         74.60         6.51 o
   3  -8   4       1931.70       1921.72        42.16 o
   4  -8   4       1215.16       1091.02        73.25 o
   5  -8   4       4718.65       4584.29       267.23 o
   6  -8   4        123.24        137.56        27.59 o
   7  -8   4        788.70        853.71        59.48 o
   8  -8   4       1176.48       1207.60        55.19 o
   9  -8   4        383.34        375.85        49.30 o
  10  -8   4        335.01        359.69        42.05 o
 -11  -7   4        393.19        354.79        46.87 o
 -10  -7   4        162.45        171.19        20.43 o
  -9  -7   4       1205.66       1128.85        47.92 o
  -8  -7   4         22.74         33.08         9.44 o
  -7  -7   4       1947.83       1902.44        39.67 o
  -6  -7   4        629.98        631.59        19.64 o
  -5  -7   4         52.62         45.99         9.17 o
  -4  -7   4        386.46        402.17         9.40 o
  -3  -7   4        932.83        988.24        28.16 o
  -2  -7   4        171.54        127.70         9.17 o
  -1  -7   4        824.41        907.28        20.34 o
   0  -7   4       1911.40       1910.30        26.84 o
   1  -7   4       2514.34       2424.85        31.40 o
   2  -7   4       9483.22       9666.64        90.60 o
   3  -7   4        223.11        260.33         9.52 o
   4  -7   4       4117.58       4019.03        85.76 o
   5  -7   4        215.85        189.81        26.53 o
   6  -7   4       2101.15       2089.32       122.76 o
   7  -7   4       2321.80       2162.22        85.00 o
   8  -7   4        177.68        192.01        33.46 o
   9  -7   4        958.47       1028.25        67.95 o
  10  -7   4        517.57        504.52        46.32 o
 -11  -6   4        120.36        139.28        24.39 o
 -10  -6   4        464.86        430.11        37.15 o
  -9  -6   4         82.77         88.82        19.58 o
  -8  -6   4       5215.66       5089.25        89.05 o
  -7  -6   4        131.30        152.14        13.90 o
  -6  -6   4        328.41        326.03        13.32 o
  -5  -6   4        882.15        890.67        18.53 o
  -4  -6   4        377.14        363.68         9.72 o
  -3  -6   4       5945.49       5908.03        69.29 o
  -2  -6   4       1853.85       1902.46        29.69 o
  -1  -6   4       1104.86       1255.42        19.56 o
   0  -6   4        497.13        501.09        12.51 o
   1  -6   4       8865.13       8958.58        89.59 o
   2  -6   4       1501.38       1595.09        28.22 o
   3  -6   4       7760.39       7649.19        96.82 o
   4  -6   4       1341.59       1375.01        27.38 o
   5  -6   4        900.26        851.76        21.12 o
   6  -6   4       1081.23       1135.56        57.11 o
   7  -6   4        879.56        948.58        56.10 o
   8  -6   4        389.98        370.88        44.58 o
   9  -6   4        221.87        147.90        48.16 o
  10  -6   4       1034.01       1024.13        67.80 o
 -12  -5   4        469.88        482.34        45.18 o
 -11  -5   4        890.49        871.28        45.61 o
 -10  -5   4         95.61         75.39        15.84 o
  -9  -5   4        575.62        599.30        35.71 o
  -8  -5   4        122.49        134.95        14.39 o
  -7  -5   4        833.16        838.19        25.63 o
  -6  -5   4       1197.11       1121.39        26.58 o
  -5  -5   4       1330.44       1362.74        33.92 o
  -4  -5   4       2104.76       2217.22        31.41 o
  -3  -5   4       2645.10       2556.35        31.76 o
  -2  -5   4       5753.50       5606.53        54.33 o
  -1  -5   4       6613.50       6887.18        60.31 o
   0  -5   4       2965.20       2922.57        40.02 o
   1  -5   4        235.53        283.88        11.58 o
   2  -5   4       5522.73       5375.09        64.28 o
   3  -5   4       1270.62       1257.47        24.53 o
   4  -5   4       3161.19       3199.50        46.43 o
   5  -5   4        163.23        184.73        12.30 o
   6  -5   4        660.24        624.30        26.41 o
   7  -5   4       1338.10       1262.64        64.20 o
   8  -5   4        476.87        437.82        46.99 o
   9  -5   4        635.41        694.96        80.26 o
  10  -5   4        329.28        283.65        43.01 o
  11  -5   4       1321.91       1199.33        83.56 o
 -12  -4   4        373.67        378.82        38.97 o
 -11  -4   4        353.61        439.57        64.85 o
 -10  -4   4       1172.34       1147.27        57.00 o
  -9  -4   4        276.41        318.22        27.39 o
  -8  -4   4       1346.02       1310.97        42.63 o
  -7  -4   4       4102.40       4072.69        73.39 o
  -6  -4   4       2736.74       2645.93        42.87 o
  -5  -4   4        752.15        780.01        18.32 o
  -4  -4   4       2052.06       1936.69        30.39 o
  -3  -4   4       2227.63       2254.49        31.64 o
  -2  -4   4       4087.20       4108.02        46.67 o
  -1  -4   4      11529.53      11269.33        91.35 o
   0  -4   4       5740.09       6172.46        63.11 o
   1  -4   4       3853.85       3787.89        47.92 o
   2  -4   4        638.90        761.73        30.52 o
   3  -4   4       3616.33       3567.08        55.61 o
   4  -4   4       2154.06       2208.50        40.49 o
   5  -4   4       1865.35       1901.71        40.90 o
   6  -4   4       1038.78       1032.53        19.33 o
   7  -4   4       1687.14       1670.73        63.78 o
   8  -4   4        531.85        567.94        34.28 o
   9  -4   4        260.93        254.77        19.36 o
  10  -4   4        694.62        638.92        29.86 o
  11  -4   4         24.14         10.79        21.26 o
 -12  -3   4        212.15        267.51        35.49 o
 -11  -3   4        724.96        777.98        45.29 o
 -10  -3   4        307.41        311.26        32.24 o
  -9  -3   4        215.01        254.66        24.60 o
  -8  -3   4         85.08        133.24        20.38 o
  -7  -3   4        663.81        647.23        24.37 o
  -6  -3   4       1438.73       1404.44        32.95 o
  -5  -3   4       3082.21       2837.54        44.48 o
  -4  -3   4       3120.73       3144.32        41.58 o
  -3  -3   4       4838.22       5156.50        53.68 o
  -2  -3   4       7024.20       6990.07        66.36 o
  -1  -3   4       1719.38       1752.94        22.07 o
   0  -3   4       9530.72       9602.74        85.03 o
   1  -3   4        494.46        472.78        12.62 o
   2  -3   4       4722.55       4933.65        52.63 o
   3  -3   4       1133.66       1227.52        24.31 o
   4  -3   4       5074.45       5011.52        50.81 o
   5  -3   4       2385.81       2304.32        31.43 o
   6  -3   4       1746.00       1664.01        46.05 o
   7  -3   4        978.63        967.67        32.60 o
   8  -3   4       1036.25       1042.41        26.60 o
   9  -3   4       1186.74       1200.71        35.69 o
  10  -3   4        298.10        236.99        22.43 o
  11  -3   4        832.33        798.85       109.41 o
 -12  -2   4        258.44        257.67        43.97 o
 -11  -2   4        266.54        258.69        27.00 o
 -10  -2   4       2418.36       2556.43       123.02 o
  -9  -2   4        304.38        317.90        26.49 o
  -8  -2   4        692.17        603.94        33.53 o
  -7  -2   4       1166.39       1168.23        35.55 o
  -6  -2   4       5736.01       5374.03        79.44 o
  -5  -2   4       1808.04       1801.15        35.48 o
  -4  -2   4         72.72         81.96         7.35 o
  -3  -2   4       3559.56       3529.43        40.70 o
  -2  -2   4        495.54        492.54        12.48 o
  -1  -2   4       2566.61       2555.78        28.63 o
   0  -2   4        673.06        729.99        13.51 o
   1  -2   4        920.89        911.83        15.45 o
   2  -2   4       1120.20       1277.07        19.53 o
   3  -2   4       5253.14       5257.59        57.04 o
   4  -2   4       3028.81       3016.54        39.33 o
   5  -2   4       7484.85       7686.04       121.18 o
   6  -2   4       1547.05       1612.59        29.92 o
   7  -2   4        857.05        887.09        26.83 o
   8  -2   4        958.03        917.96        26.56 o
   9  -2   4        182.58        216.18        18.28 o
  10  -2   4        233.92        252.58        26.08 o
  11  -2   4         62.20         53.80        16.60 o
 -12  -1   4         96.09         82.06        19.78 o
 -11  -1   4        614.95        652.80        36.36 o
 -10  -1   4        193.06        278.63        26.94 o
  -9  -1   4       1045.24       1066.94        56.13 o
  -8  -1   4        306.88        412.17        35.38 o
  -7  -1   4       1031.02       1047.68        40.46 o
  -6  -1   4        432.70        443.42        15.55 o
  -5  -1   4       4215.01       4182.21        64.34 o
  -4  -1   4       5910.77       5838.20        59.91 o
  -3  -1   4       2335.33       2362.72        32.16 o
  -2  -1   4       9430.92       9279.41        87.86 o
  -1  -1   4        865.92        839.99        14.32 o
   0  -1   4       6366.13       6233.99        57.80 o
   1  -1   4       9700.15       9931.31        87.29 o
   2  -1   4       4563.91       4526.09        49.56 o
   3  -1   4       1033.41       1027.59        18.10 o
   4  -1   4       1670.22       1633.42        26.95 o
   5  -1   4       1859.54       1864.18        32.52 o
   6  -1   4          0.33         11.37         6.17 o
   7  -1   4        511.47        510.04        18.35 o
   8  -1   4        859.62        844.62        26.76 o
   9  -1   4        803.94        816.58        32.30 o
  10  -1   4         61.17         98.69        15.12 o
  11  -1   4        187.64        156.97        24.00 o
 -12   0   4        487.76        466.61        36.91 o
 -11   0   4        621.77        625.72        40.35 o
 -10   0   4        550.02        530.99        37.78 o
  -9   0   4        242.90        320.40        31.01 o
  -8   0   4       3019.76       3071.34        76.31 o
  -7   0   4       1840.50       1746.52        50.13 o
  -6   0   4        143.45        178.11        12.07 o
  -5   0   4       1858.85       1727.03        27.23 o
  -4   0   4       1602.13       1410.20        22.32 o
  -3   0   4       9224.17       9581.50       100.18 o
  -2   0   4         43.69         72.69         5.30 o
  -1   0   4       6865.33       6317.45        58.21 o
   0   0   4       1037.99       1142.24        17.06 o
   1   0   4       2317.77       2296.18        27.95 o
   2   0   4       2923.04       3038.53        37.68 o
   3   0   4       8518.12       8654.19        87.67 o
   4   0   4       1403.26       1547.16        25.91 o
   5   0   4         41.84         61.51         9.00 o
   6   0   4        586.89        569.49        18.27 o
   7   0   4       1238.07       1273.50        29.55 o
   8   0   4        565.38        546.73        23.59 o
   9   0   4         73.27         80.65        12.26 o
  10   0   4        480.68        514.92        34.85 o
  11   0   4          9.76         -8.51        13.68 o
 -12   1   4         80.59         68.59        16.81 o
 -11   1   4        631.52        666.73        41.02 o
 -10   1   4        192.77        232.51        29.08 o
  -9   1   4       1111.75       1106.62        46.56 o
  -8   1   4        307.91        316.68        24.25 o
  -7   1   4       1068.53       1126.68        40.07 o
  -6   1   4        467.36        461.65        16.00 o
  -5   1   4       4198.65       4104.68        47.50 o
  -4   1   4       5820.10       5723.93        67.89 o
  -3   1   4       2280.48       2241.31        28.73 o
  -2   1   4       9372.39       9258.55        81.70 o
  -1   1   4        825.92        806.40        13.46 o
   0   1   4       6347.27       6263.18        58.50 o
   1   1   4       9823.11       9938.68        87.43 o
   2   1   4       4465.06       4481.17        46.38 o
   3   1   4        999.43        983.44        17.72 o
   4   1   4       1610.66       1565.73        24.64 o
   5   1   4       1901.39       1915.08        37.81 o
   6   1   4          2.00         -3.19         6.39 o
   7   1   4        450.98        476.39        19.28 o
   8   1   4        865.93        888.04        37.54 o
   9   1   4        845.02        846.86        35.21 o
  10   1   4         57.06         70.98        18.00 o
  11   1   4        151.91        145.21        22.53 o
 -12   2   4        229.25        223.56        25.49 o
 -11   2   4        273.20        312.09        33.46 o
 -10   2   4       2408.26       2402.51        73.76 o
  -9   2   4        320.67        349.00        42.05 o
  -8   2   4        601.76        587.65        48.18 o
  -7   2   4       1183.15       1112.18        33.27 o
  -6   2   4       5814.05       5612.91       111.89 o
  -5   2   4       1813.86       1824.56        29.96 o
  -4   2   4         81.70         91.59         8.16 o
  -3   2   4       3484.28       3358.47        35.40 o
  -2   2   4        521.40        473.87        14.56 o
  -1   2   4       2324.59       2295.09        31.88 o
   0   2   4        678.62        723.73        13.26 o
   1   2   4        898.14        865.34        16.23 o
   2   2   4       1198.38       1356.61        21.35 o
   3   2   4       5151.90       5090.57        52.63 o
   4   2   4       2979.91       2996.21        41.89 o
   5   2   4       7600.07       7621.11        98.99 o
   6   2   4       1466.42       1530.67        35.58 o
   7   2   4        870.10        905.46        25.67 o
   8   2   4        976.67        999.22        42.71 o
   9   2   4        194.53        226.84        36.88 o
  10   2   4        277.83        282.05        26.75 o
  11   2   4         61.44         47.26        18.61 o
 -12   3   4        203.01        200.41        31.56 o
 -11   3   4        703.38        696.20        41.69 o
 -10   3   4        290.06        302.79        39.75 o
  -9   3   4        229.78        306.86        75.78 o
  -8   3   4         87.17        101.10        23.46 o
  -7   3   4        575.02        539.60        24.22 o
  -6   3   4       1438.34       1376.26        31.67 o
  -5   3   4       3096.31       2829.49        46.10 o
  -4   3   4       2972.94       2926.33        40.60 o
  -3   3   4       4921.06       5161.94        49.88 o
  -2   3   4       6798.93       6650.71        72.61 o
  -1   3   4       1747.70       1741.82        28.62 o
   0   3   4       9755.90       9726.09        85.72 o
   1   3   4        502.46        468.72        11.02 o
   2   3   4       4663.30       4872.20        53.25 o
   3   3   4       1155.71       1269.47        23.48 o
   4   3   4       5249.56       5196.45        58.30 o
   5   3   4       2402.34       2306.19        43.21 o
   6   3   4       1732.07       1709.62        37.88 o
   7   3   4        945.15        873.20        31.36 o
   8   3   4       1078.97       1094.14        33.09 o
   9   3   4       1247.20       1299.92        45.88 o
  10   3   4        284.94        355.22        29.44 o
  11   3   4        802.48        840.01        35.67 o
 -12   4   4        352.22        337.79        31.39 o
 -11   4   4        378.63        440.83        65.57 o
 -10   4   4       1171.66       1085.85        72.06 o
  -9   4   4        262.55        252.86        55.17 o
  -8   4   4       1413.37       1468.46        43.05 o
  -7   4   4       4029.59       3908.44        71.23 o
  -6   4   4       2733.69       2655.66        48.69 o
  -5   4   4        765.63        790.39        19.68 o
  -4   4   4       1920.41       1809.33        29.14 o
  -3   4   4       2232.49       2249.32        28.76 o
  -2   4   4       4149.57       4153.81        63.16 o
  -1   4   4      11544.58      11485.83       115.85 o
   0   4   4       5630.22       6119.22        63.05 o
   1   4   4       4058.87       3987.36        42.38 o
   2   4   4        653.18        733.36        22.41 o
   3   4   4       3712.18       3690.04        43.87 o
   4   4   4       2120.57       2113.22        35.99 o
   5   4   4       1823.59       1825.30        44.17 o
   6   4   4       1033.86       1064.67        28.92 o
   7   4   4       1773.89       1763.62        40.61 o
   8   4   4        528.24        557.92        28.56 o
   9   4   4        251.26        257.95        24.17 o
  10   4   4        745.70        790.63        34.52 o
  11   4   4         25.85         64.92        20.95 o
 -12   5   4        476.21        452.97        39.99 o
 -11   5   4        920.60        962.33        57.98 o
 -10   5   4         92.95        115.84        25.83 o
  -9   5   4        560.85        547.02        37.39 o
  -8   5   4        125.62        170.91        18.28 o
  -7   5   4        743.47        723.33        26.86 o
  -6   5   4       1188.63       1166.62        29.83 o
  -5   5   4       1185.09       1209.40        26.38 o
  -4   5   4       2061.00       2153.56        32.74 o
  -3   5   4       2615.91       2465.45        30.98 o
  -2   5   4       5743.06       5687.03        64.70 o
  -1   5   4       6760.00       7013.44       101.20 o
   0   5   4       3159.55       3116.73        39.07 o
   1   5   4        241.67        288.12         9.56 o
   2   5   4       5673.10       5634.67        58.41 o
   3   5   4       1228.01       1194.40        21.77 o
   4   5   4       3232.53       3214.01        41.63 o
   5   5   4        182.03        213.20        12.90 o
   6   5   4        705.86        671.64        31.21 o
   7   5   4       1338.61       1336.44        33.72 o
   8   5   4        488.16        475.10        22.86 o
   9   5   4        689.94        651.59        34.94 o
  10   5   4        319.30        302.68        32.46 o
  11   5   4       1328.07       1353.32       118.86 o
 -11   6   4        135.34        180.26        47.74 o
 -10   6   4        547.73        582.85        70.80 o
  -9   6   4         83.63         98.37        21.55 o
  -8   6   4       5210.70       5004.34       108.43 o
  -7   6   4        123.67        118.77        13.53 o
  -6   6   4        397.72        447.50        20.46 o
  -5   6   4        952.68        932.79        48.08 o
  -4   6   4        358.91        340.00        12.15 o
  -3   6   4       5957.33       5960.26        65.32 o
  -2   6   4       1901.25       1968.91        28.61 o
  -1   6   4       1150.66       1309.99        19.25 o
   0   6   4        487.33        466.15        12.81 o
   1   6   4       8661.92       8922.42        81.95 o
   2   6   4       1440.41       1523.29        29.60 o
   3   6   4       7759.74       7975.44       103.59 o
   4   6   4       1358.22       1418.93        25.29 o
   5   6   4       1003.48        954.62        22.53 o
   6   6   4       1021.79       1036.38        27.70 o
   7   6   4        888.78        872.97        19.39 o
   8   6   4        435.09        444.48        33.73 o
   9   6   4        238.98        291.59        37.17 o
  10   6   4        991.61       1027.00        50.57 o
 -11   7   4        405.47        380.23        42.76 o
 -10   7   4        168.17        169.32        28.15 o
  -9   7   4       1169.62       1166.76        47.30 o
  -8   7   4         24.72         32.96         9.68 o
  -7   7   4       1794.53       1754.20        39.27 o
  -6   7   4        644.59        612.52        22.00 o
  -5   7   4         79.82         75.47         9.62 o
  -4   7   4        440.50        498.18        14.76 o
  -3   7   4       1044.39       1100.24        21.34 o
  -2   7   4        202.12        178.13        11.65 o
  -1   7   4        872.21        966.26        16.25 o
   0   7   4       1917.86       1923.25        26.63 o
   1   7   4       2523.03       2498.10        34.50 o
   2   7   4       9414.69       9527.16        92.75 o
   3   7   4        231.12        305.46        18.50 o
   4   7   4       3994.49       3754.70        88.23 o
   5   7   4        251.38        277.87        26.59 o
   6   7   4       2139.72       2051.63        66.87 o
   7   7   4       2282.29       2361.29        71.85 o
   8   7   4        170.23        207.16        27.35 o
   9   7   4        955.97        999.63        68.62 o
  10   7   4        526.46        559.38        40.56 o
 -11   8   4         30.57         36.43        20.06 o
 -10   8   4         58.73         92.25        30.59 o
  -9   8   4        913.65        951.06        42.66 o
  -8   8   4        831.82        795.19        32.10 o
  -7   8   4       1638.82       1617.15        35.05 o
  -6   8   4        774.75        783.90        25.33 o
  -5   8   4        119.41        153.97        15.07 o
  -4   8   4       4483.56       4468.73        53.16 o
  -3   8   4       1783.21       1872.34        29.62 o
  -2   8   4        541.70        523.81        14.36 o
  -1   8   4        787.41        729.94        14.04 o
   0   8   4       2667.74       2666.67        33.36 o
   1   8   4       6909.58       6803.24        73.19 o
   2   8   4         49.35         81.54         6.19 o
   3   8   4       1892.56       1843.64        36.22 o
   4   8   4       1161.82       1095.57        35.47 o
   5   8   4       4700.61       4604.57       100.53 o
   6   8   4        102.02        177.51        34.20 o
   7   8   4        774.98        789.43        42.27 o
   8   8   4       1162.34       1287.42        55.26 o
   9   8   4        385.80        464.40        38.88 o
  10   8   4        344.32        374.79        39.52 o
 -11   9   4        258.88        239.93        60.74 o
 -10   9   4         16.85         44.39        13.46 o
  -9   9   4        461.28        462.93        27.58 o
  -8   9   4         13.04         21.62         8.98 o
  -7   9   4       1435.05       1394.28        33.11 o
  -6   9   4        602.53        554.75        21.72 o
  -5   9   4       2003.92       2039.95        41.11 o
  -4   9   4        430.34        425.05        15.95 o
  -3   9   4       5678.80       5471.11        60.91 o
  -2   9   4       1223.63       1063.48        22.67 o
  -1   9   4        776.36        768.00        14.85 o
   0   9   4       1935.69       1899.77        31.38 o
   1   9   4        143.24        141.70         9.86 o
   2   9   4       6022.40       6051.77        63.05 o
   3   9   4       1996.36       1965.76        42.11 o
   4   9   4        236.51        267.74        26.49 o
   5   9   4        621.83        622.81        34.68 o
   6   9   4       3909.95       3807.94        94.47 o
   7   9   4        730.99        759.90        63.79 o
   8   9   4        192.41        221.63        50.33 o
   9   9   4        529.08        568.88        41.51 o
  10   9   4        143.24        153.08        37.04 o
 -11  10   4        377.07        363.89        39.52 o
 -10  10   4       1454.29       1416.13        79.77 o
  -9  10   4        125.76        126.64        18.98 o
  -8  10   4       2520.56       2514.17        53.40 o
  -7  10   4        157.41        196.49        16.07 o
  -6  10   4       1264.89       1277.49        51.12 o
  -5  10   4       1776.28       1707.79        37.92 o
  -4  10   4       1875.79       1879.42        38.81 o
  -3  10   4       1314.87       1229.20        25.74 o
  -2  10   4        288.80        285.70        13.41 o
  -1  10   4       3596.66       3597.70        39.05 o
   0  10   4       1584.34       1607.99        28.90 o
   1  10   4       3495.76       3510.70        46.66 o
   2  10   4        749.49        799.86        22.45 o
   3  10   4       2700.94       2566.15        35.57 o
   4  10   4        527.14        436.38        35.86 o
   5  10   4       1551.39       1524.40        84.60 o
   6  10   4       1337.67       1447.20        56.31 o
   7  10   4       1496.98       1609.91       130.83 o
   8  10   4        463.66        550.35        66.58 o
   9  10   4        145.71        193.27        52.30 o
  10  10   4        617.92        648.13        50.78 o
 -11  11   4        561.35        554.12        40.49 o
 -10  11   4        135.96        174.45        28.50 o
  -9  11   4       1406.57       1330.65        46.28 o
  -8  11   4         22.15         26.09         8.37 o
  -7  11   4       2090.78       2057.87        54.00 o
  -6  11   4        413.78        422.70        20.57 o
  -5  11   4        638.62        571.88        22.05 o
  -4  11   4       1336.96       1331.14        32.55 o
  -3  11   4        688.32        707.13        22.92 o
  -2  11   4       3154.10       3033.72        55.65 o
  -1  11   4        188.91        182.85        11.37 o
   0  11   4       2315.30       2255.83        54.82 o
   1  11   4        866.80        833.41        24.04 o
   2  11   4       3925.38       3890.23        60.98 o
   3  11   4        351.17        342.54        25.00 o
   4  11   4       2166.36       1992.46        70.14 o
   5  11   4        226.74        281.28        30.68 o
   6  11   4        461.81        511.37        41.69 o
   7  11   4       1481.16       1478.64        80.44 o
   8  11   4        530.39        599.72        45.89 o
   9  11   4       1150.22       1092.97        55.47 o
  10  11   4         57.05         55.63        20.95 o
 -10  12   4       1275.92       1236.80        46.62 o
  -9  12   4        656.89        671.01        31.78 o
  -8  12   4       1240.47       1284.10        36.98 o
  -7  12   4         13.43         38.75        10.95 o
  -6  12   4       3194.49       3065.06        57.63 o
  -5  12   4        529.56        528.14        21.97 o
  -4  12   4        106.26        122.90        13.45 o
  -3  12   4       5411.84       5261.96        83.31 o
  -2  12   4        453.99        514.55        20.33 o
  -1  12   4       1560.02       1518.84        27.13 o
   0  12   4       2908.87       2885.90        49.86 o
   1  12   4       2388.07       2345.37        76.79 o
   2  12   4        841.08        844.34        43.21 o
   3  12   4       1479.04       1417.94        40.35 o
   4  12   4        907.74        886.49        59.81 o
   5  12   4        520.39        503.96        37.98 o
   6  12   4        901.67        983.67        48.54 o
   7  12   4        156.80        217.96        29.73 o
   8  12   4        242.79        280.77        72.40 o
   9  12   4        324.28        356.97        39.98 o
 -10  13   4        334.29        323.83        25.16 o
  -9  13   4        725.81        763.58        46.75 o
  -8  13   4         11.67         21.66        12.40 o
  -7  13   4        699.91        676.27        26.63 o
  -6  13   4        444.01        434.95        26.38 o
  -5  13   4       1072.83       1026.12        30.79 o
  -4  13   4        844.05        810.16        26.89 o
  -3  13   4        979.85       1005.65        30.11 o
  -2  13   4       1352.41       1355.30        37.21 o
  -1  13   4         33.38         36.41         6.12 o
   0  13   4       1517.48       1434.76        36.92 o
   1  13   4       1620.83       1603.91        44.33 o
   2  13   4       1764.20       1761.55        43.23 o
   3  13   4        168.22        170.55        16.27 o
   4  13   4       2553.55       2399.59        50.80 o
   5  13   4        660.45        561.30        54.32 o
   6  13   4        222.75        217.18        28.22 o
   7  13   4        245.75        274.66        44.79 o
   8  13   4        563.98        622.08        48.21 o
   9  13   4       1379.17       1401.67        66.47 o
 -10  14   4        247.72        297.31        41.45 o
  -9  14   4         22.08         45.09        12.30 o
  -8  14   4        451.61        422.35        30.09 o
  -7  14   4         14.09         27.04        10.00 o
  -6  14   4       2060.86       2042.79        54.20 o
  -5  14   4        867.51        826.48        29.18 o
  -4  14   4       1480.07       1462.26        67.49 o
  -3  14   4       1538.37       1478.22        37.34 o
  -2  14   4       2730.68       2734.44        53.65 o
  -1  14   4       4949.80       5100.31        70.13 o
   0  14   4        628.84        645.27        21.67 o
   1  14   4       2946.28       2799.10        59.46 o
   2  14   4        184.37        208.83        18.57 o
   3  14   4        632.16        685.37        30.14 o
   4  14   4       1226.40       1204.35        36.38 o
   5  14   4        376.20        393.30        46.84 o
   6  14   4        290.45        308.99        34.38 o
   7  14   4         81.26         66.16        21.59 o
   8  14   4        489.91        500.19        46.41 o
   9  14   4        397.33        394.20        45.08 o
 -10  15   4         15.13         23.52        22.19 o
  -9  15   4       1263.31       1179.26        61.82 o
  -8  15   4        135.24        145.77        17.83 o
  -7  15   4        393.33        382.72        48.22 o
  -6  15   4        315.35        316.42        21.92 o
  -5  15   4       1756.70       1777.10        43.17 o
  -4  15   4       1683.38       1544.16        39.76 o
  -3  15   4         33.84         48.25        12.56 o
  -2  15   4        127.33        143.58        16.12 o
  -1  15   4         41.94         59.26         9.14 o
   0  15   4       2102.16       2051.49        39.50 o
   1  15   4        345.48        371.40        23.03 o
   2  15   4        786.78        775.63        30.08 o
   3  15   4        100.31        120.44        17.58 o
   4  15   4       2958.00       2898.21        69.55 o
   5  15   4       1231.31       1298.28        70.01 o
   6  15   4        148.99        136.60        24.91 o
   7  15   4        622.80        633.78        80.53 o
   8  15   4        306.10        317.63        37.82 o
   9  15   4        802.78        801.17        53.40 o
  -9  16   4         27.35         10.64        10.71 o
  -8  16   4        848.16        880.41        48.12 o
  -7  16   4         19.74         32.26        12.87 o
  -6  16   4       1184.03       1252.57        42.72 o
  -5  16   4       1415.65       1333.64        38.22 o
  -4  16   4        996.52        984.93        32.22 o
  -3  16   4        696.65        748.86        31.19 o
  -2  16   4        221.00        260.35        22.87 o
  -1  16   4       4246.82       4203.44        67.57 o
   0  16   4        162.29        183.78        15.73 o
   1  16   4        719.98        709.22        41.95 o
   2  16   4         53.29         62.46        13.21 o
   3  16   4       1074.97       1115.62        42.04 o
   4  16   4        805.93        746.29        30.53 o
   5  16   4         74.58         86.58        52.46 o
   6  16   4        684.20        629.00        55.13 o
   7  16   4        432.11        460.41        45.11 o
   8  16   4        319.45        357.47        41.82 o
  -9  17   4        594.22        682.13        64.00 o
  -8  17   4         17.73         -8.53         9.10 o
  -7  17   4        969.18        924.40        64.39 o
  -6  17   4        414.48        424.73        34.12 o
  -5  17   4        651.86        633.70        31.05 o
  -4  17   4       1265.23       1358.22        73.70 o
  -3  17   4          5.95         -3.79        15.24 o
  -2  17   4       1242.60       1236.23        41.87 o
  -1  17   4       1013.50        977.71        31.96 o
   0  17   4       2391.51       2370.96        49.78 o
   1  17   4        595.17        562.99        27.30 o
   2  17   4       1127.39       1021.48        43.14 o
   3  17   4         13.77         17.27        12.15 o
   4  17   4        520.46        507.50        50.92 o
   5  17   4        413.07        413.10        51.66 o
   6  17   4        155.33        132.29        24.87 o
   7  17   4        643.82        724.73       101.40 o
   8  17   4        134.99        172.72        30.16 o
  -8  18   4        181.98        169.07        27.10 o
  -7  18   4          7.33         21.77        10.21 o
  -6  18   4       1182.69       1164.30        58.33 o
  -5  18   4         83.96        110.36        16.80 o
  -4  18   4        352.66        442.19        37.31 o
  -3  18   4        808.63        817.07        36.15 o
  -2  18   4        562.82        520.69        28.93 o
  -1  18   4       1568.54       1530.50        45.94 o
   0  18   4         46.21         60.36        11.41 o
   1  18   4        954.98        886.96        34.64 o
   2  18   4        369.28        422.52        32.65 o
   3  18   4        304.42        296.78        26.47 o
   4  18   4        141.06        145.28        19.10 o
   5  18   4        381.75        343.01        80.78 o
   6  18   4        104.86         70.95        20.91 o
   7  18   4        478.94        478.98        46.61 o
  -8  19   4         49.51         80.41        21.82 o
  -7  19   4        645.46        662.80        31.66 o
  -6  19   4         34.60         33.48        12.14 o
  -5  19   4        390.83        408.04        32.72 o
  -4  19   4        403.35        444.13        28.44 o
  -3  19   4        947.11        983.48        40.32 o
  -2  19   4        600.61        672.99        34.14 o
  -1  19   4        488.89        461.64        22.78 o
   0  19   4        449.06        480.02        42.90 o
   1  19   4          7.95         14.11        10.34 o
   2  19   4       1412.37       1536.41        56.55 o
   3  19   4        125.52        172.49        32.30 o
   4  19   4        948.93        878.25        68.77 o
   5  19   4         95.17        132.11        31.63 o
   6  19   4        796.51        823.84        54.15 o
   7  19   4        558.15        557.25        52.04 o
  -7  20   4        260.28        284.69        51.02 o
  -6  20   4        297.34        259.45        24.88 o
  -5  20   4        166.28        173.07        22.85 o
  -4  20   4        696.43        698.52        34.87 o
  -3  20   4        509.83        572.40        32.87 o
  -2  20   4        319.39        314.38        30.66 o
  -1  20   4        332.85        336.62        27.39 o
   0  20   4        460.41        438.05        31.64 o
   1  20   4        671.95        758.96        48.12 o
   2  20   4          2.72         12.60        13.08 o
   3  20   4       1007.42       1032.33        73.50 o
   4  20   4         12.00         35.30        17.16 o
   6  20   4        403.77        436.15        45.20 o
  -7  21   4        620.78        647.59        54.26 o
  -6  21   4        166.97        189.66        21.73 o
  -5  21   4        372.73        390.54        31.47 o
  -4  21   4         46.99         80.91        18.41 o
  -3  21   4        790.05        764.74        36.84 o
  -2  21   4        442.02        502.87        32.49 o
  -1  21   4         40.24         54.82        11.59 o
   0  21   4        393.19        475.63        32.05 o
   1  21   4        736.44        759.32        42.40 o
   2  21   4       1319.25       1348.35        77.73 o
   3  21   4        105.80         97.18        19.05 o
   4  21   4        766.90        739.82        38.36 o
   5  21   4        101.89         53.20        20.56 o
   6  21   4        589.89        576.17        52.07 o
  -6  22   4        252.04        185.11        34.66 o
  -5  22   4         89.61         79.77        16.82 o
  -4  22   4       1099.08        983.89        43.93 o
  -3  22   4        730.20        727.65        36.91 o
  -2  22   4        181.01        169.04        21.86 o
  -1  22   4        645.70        616.97        26.48 o
   0  22   4        619.36        586.36        74.15 o
   1  22   4       1174.75       1209.93        54.78 o
   2  22   4        217.41        185.75        33.34 o
   3  22   4        184.99        168.02        24.96 o
   4  22   4        206.24        188.85        26.50 o
   5  22   4        365.05        289.59        46.96 o
  -5  23   4        214.94        222.35        24.36 o
  -4  23   4         83.02         45.68        21.61 o
  -3  23   4        515.67        507.66        35.07 o
  -2  23   4        776.65        816.03        51.12 o
  -1  23   4         45.48         38.56        10.42 o
   0  23   4        233.45        228.58        31.13 o
   1  23   4         11.77         -3.82        21.04 o
   2  23   4       1106.25       1152.52        54.19 o
   3  23   4        474.08        529.85        37.58 o
   4  23   4        295.68        406.02        98.26 o
  -4  24   4         64.86         60.17        15.51 o
  -3  24   4        571.51        609.15        40.98 o
  -2  24   4        627.54        706.65        37.68 o
  -1  24   4         74.35         62.14        13.07 o
   0  24   4         51.14         55.16        32.52 o
   1  24   4        832.14        907.39        76.12 o
   2  24   4        136.12        154.72        25.16 o
   3  24   4        383.27        415.47        38.90 o
  -3  25   4         84.37         88.07        21.02 o
  -2  25   4        233.38        234.67        31.24 o
  -1  25   4        338.66        295.55        44.92 o
   0  25   4        535.01        425.57        61.91 o
   1  25   4          2.63         16.95        16.68 o
   2  25   4        766.46        856.22        52.36 o
  -2 -25   5        219.68        221.03        30.65 o
  -1 -25   5        556.16        619.71        50.14 o
   0 -25   5        376.87        389.93        33.75 o
  -4 -24   5        496.61        459.36        85.53 o
  -3 -24   5         92.49         78.22        28.99 o
  -2 -24   5        970.18       1042.23        53.23 o
  -1 -24   5        136.97        175.70        27.69 o
   0 -24   5        360.81        325.80        38.28 o
   1 -24   5        644.53        613.90        40.63 o
   2 -24   5        158.29        137.27        32.12 o
  -5 -23   5        499.25        505.57        40.91 o
  -4 -23   5        192.04        258.24        31.80 o
  -3 -23   5        688.69        700.34        44.79 o
  -2 -23   5        932.12       1042.04       111.27 o
  -1 -23   5        313.54        306.27        35.99 o
   0 -23   5        312.75        336.24        36.87 o
   1 -23   5        146.61        175.53        25.15 o
   2 -23   5       1487.41       1498.50        64.58 o
   3 -23   5         40.63         32.23        16.40 o
   4 -23   5        186.24        160.14        29.19 o
  -6 -22   5        411.05        383.71        73.57 o
  -5 -22   5         19.31         26.28        20.10 o
  -4 -22   5        855.89        810.13        46.07 o
  -3 -22   5        323.21        292.98        32.99 o
  -2 -22   5        363.32        368.23        36.92 o
  -1 -22   5        118.15        117.94        23.39 o
   0 -22   5        366.68        387.81        37.46 o
   1 -22   5        837.19        866.62        42.62 o
   2 -22   5        186.29        175.04        20.24 o
   3 -22   5        559.27        629.71        45.23 o
   4 -22   5          7.54          2.42        15.07 o
   5 -22   5        719.06        722.14        51.31 o
  -7 -21   5       1018.10        993.14        50.17 o
  -6 -21   5         59.36         79.92        26.56 o
  -5 -21   5        179.25        156.31        36.40 o
  -4 -21   5         12.92          5.12        13.09 o
  -3 -21   5       1362.72       1420.84        78.36 o
  -2 -21   5        514.81        513.87        40.55 o
  -1 -21   5        114.33         92.64        24.44 o
   0 -21   5        237.67        238.94        33.98 o
   1 -21   5        350.65        357.10        29.24 o
   2 -21   5        739.19        766.23        32.91 o
   3 -21   5        218.73        223.65        30.14 o
   4 -21   5        625.21        709.50        46.75 o
   5 -21   5        125.34        125.44        25.68 o
  -7 -20   5         69.98         70.73        20.10 o
  -6 -20   5        636.39        593.69        41.50 o
  -5 -20   5         75.94         64.31        18.89 o
  -4 -20   5       1507.87       1520.73        59.14 o
  -3 -20   5        376.44        413.55        37.17 o
  -2 -20   5        924.56        837.41        44.09 o
  -1 -20   5        576.74        556.92        36.30 o
   0 -20   5        375.70        432.40        38.52 o
   1 -20   5        547.76        571.53        25.68 o
   2 -20   5        125.36        113.52        14.45 o
   3 -20   5        745.08        779.47        45.12 o
   4 -20   5        100.22        162.66        33.04 o
   5 -20   5        489.41        479.56        44.63 o
   6 -20   5         18.50         25.72        18.87 o
  -8 -19   5        120.73        129.33        23.46 o
  -7 -19   5        584.32        558.25        39.47 o
  -6 -19   5        188.85        185.01        24.99 o
  -5 -19   5       1802.84       1764.12       102.66 o
  -4 -19   5        334.30        372.79        47.95 o
  -3 -19   5        851.21        867.46        43.06 o
  -2 -19   5        190.29        263.03        29.39 o
  -1 -19   5        508.78        520.02        54.87 o
   0 -19   5       1036.54       1045.71        54.79 o
   1 -19   5        362.04        355.15        22.93 o
   2 -19   5        958.02        945.92        28.68 o
   3 -19   5         11.27         43.03        15.87 o
   4 -19   5        458.31        416.50        40.97 o
   5 -19   5         43.53         54.82        22.12 o
   6 -19   5       1159.97       1101.92        60.71 o
  -8 -18   5        311.68        263.84        30.12 o
  -7 -18   5        116.75         76.54        28.41 o
  -6 -18   5       1775.81       1794.84        66.38 o
  -5 -18   5         49.44         57.75        21.12 o
  -4 -18   5        794.18        780.76        40.58 o
  -3 -18   5        203.07        216.26        26.60 o
  -2 -18   5        530.09        547.07        38.33 o
  -1 -18   5        973.32        959.46        44.58 o
   0 -18   5        474.55        594.65        36.30 o
   1 -18   5       1499.34       1552.81        49.76 o
   2 -18   5        506.30        487.15        21.36 o
   3 -18   5       1192.52       1289.33        55.15 o
   4 -18   5         54.56         72.71        19.97 o
   5 -18   5        961.78        886.62        50.02 o
   6 -18   5         93.92         74.84        20.87 o
   7 -18   5        475.73        453.59        44.18 o
  -9 -17   5        458.22        358.05        61.65 o
  -8 -17   5         50.92         41.38        36.49 o
  -7 -17   5        793.44        823.29        41.10 o
  -6 -17   5        197.87        231.13        32.29 o
  -5 -17   5       1413.06       1381.25        52.00 o
  -4 -17   5        344.62        348.70        29.80 o
  -3 -17   5        324.07        355.29        29.87 o
  -2 -17   5        602.59        571.59        42.21 o
  -1 -17   5        566.18        655.66        35.95 o
   0 -17   5       2481.83       2350.67        77.29 o
   1 -17   5        935.35        860.13        28.81 o
   2 -17   5       1205.32       1207.98        31.27 o
   3 -17   5       1062.40       1091.44        50.04 o
   4 -17   5       1260.96       1293.13        55.30 o
   5 -17   5        443.71        477.89        41.68 o
   6 -17   5        340.45        359.25        37.93 o
   7 -17   5        303.63        315.76        47.17 o
  -9 -16   5         23.72         38.70        15.39 o
  -8 -16   5        763.22        695.34        38.81 o
  -7 -16   5        652.32        736.59        54.23 o
  -6 -16   5        904.26        892.31        47.04 o
  -5 -16   5         91.36        110.15        18.77 o
  -4 -16   5       1046.52       1030.43        43.36 o
  -3 -16   5        418.69        470.02        30.88 o
  -2 -16   5        973.13        994.37        42.70 o
  -1 -16   5       1315.47       1241.49        48.18 o
   0 -16   5        274.04        335.15        35.19 o
   1 -16   5        301.56        329.15        18.68 o
   2 -16   5         75.09         99.53        15.97 o
   3 -16   5       1189.16       1131.33        49.22 o
   4 -16   5        266.97        272.35        31.88 o
   5 -16   5        416.20        459.95        41.88 o
   6 -16   5        218.37        275.92        50.19 o
   7 -16   5        421.14        527.49        43.77 o
   8 -16   5        274.55        284.39        36.65 o
  -9 -15   5        262.06        326.87        36.30 o
  -8 -15   5         50.22         42.10        15.46 o
  -7 -15   5        551.79        511.97        33.77 o
  -6 -15   5        437.53        471.64        35.31 o
  -5 -15   5        679.78        701.92        34.65 o
  -4 -15   5        689.85        674.83        34.38 o
  -3 -15   5       1165.60       1109.10        43.26 o
  -2 -15   5        315.64        408.48        30.14 o
  -1 -15   5       1206.47       1138.13        59.57 o
   0 -15   5       2646.82       2579.52        58.44 o
   1 -15   5        801.57        791.49        28.59 o
   2 -15   5        561.29        537.85        20.30 o
   3 -15   5        644.07        637.01        37.58 o
   4 -15   5       2863.28       2843.95        81.92 o
   5 -15   5        108.03        142.02        23.74 o
   6 -15   5        155.47        183.12        27.69 o
   7 -15   5        428.88        436.35        42.67 o
   8 -15   5        809.53        817.48        62.63 o
 -10 -14   5        343.60        252.77        29.58 o
  -9 -14   5         73.17        124.67        25.00 o
  -8 -14   5        595.73        637.94        37.27 o
  -7 -14   5         97.83        133.85        20.21 o
  -6 -14   5       1000.76        933.19        34.76 o
  -5 -14   5        338.99        352.05        26.56 o
  -4 -14   5        201.53        196.46        22.32 o
  -3 -14   5        603.55        622.38        31.65 o
  -2 -14   5       2819.16       2938.46        72.48 o
  -1 -14   5        132.61        175.17        18.18 o
   0 -14   5        653.61        708.37        28.36 o
   1 -14   5         72.78         70.30        10.37 o
   2 -14   5       1844.31       1749.40        36.39 o
   3 -14   5       1267.11       1251.63        54.31 o
   4 -14   5        306.91        346.58        48.20 o
   5 -14   5       1515.71       1475.32        58.32 o
   6 -14   5         16.72         29.29        25.04 o
   7 -14   5        370.16        386.97        39.56 o
   8 -14   5        251.13        303.11        39.62 o
   9 -14   5       1226.76       1181.53        62.71 o
 -10 -13   5        227.52        273.76        30.33 o
  -9 -13   5        680.09        662.00        40.75 o
  -8 -13   5         95.77        105.21        17.20 o
  -7 -13   5         86.30         95.68        17.81 o
  -6 -13   5        165.06        118.95        20.75 o
  -5 -13   5       4028.60       3797.60       129.53 o
  -4 -13   5        319.60        321.38        28.81 o
  -3 -13   5        681.05        686.31        31.95 o
  -2 -13   5         31.33         57.94        14.04 o
  -1 -13   5       2632.98       2660.65        79.24 o
   0 -13   5        951.49        902.31        27.27 o
   1 -13   5       1594.46       1568.78        33.32 o
   2 -13   5       1864.88       1858.87        37.65 o
   3 -13   5       2232.36       2162.34        65.54 o
   4 -13   5       2280.13       2253.81        69.39 o
   5 -13   5        220.86        208.72        28.67 o
   6 -13   5       1302.11       1285.34        56.42 o
   7 -13   5         44.72         64.20        22.06 o
   8 -13   5        360.17        304.69        36.61 o
   9 -13   5        508.02        510.69        48.65 o
 -10 -12   5        977.20        959.73        56.80 o
  -9 -12   5        187.32        191.10        12.85 o
  -8 -12   5        263.69        242.09        34.00 o
  -7 -12   5        359.50        370.87        27.36 o
  -6 -12   5       1863.41       1781.37        45.53 o
  -5 -12   5         44.39         49.92        11.46 o
  -4 -12   5       4006.61       3914.86        88.23 o
  -3 -12   5        389.21        437.73        21.76 o
  -2 -12   5       2353.99       2242.54        72.08 o
  -1 -12   5       1188.52       1155.39        35.64 o
   0 -12   5        284.35        291.12        14.74 o
   1 -12   5       2151.78       2069.03        37.32 o
   2 -12   5       1730.30       1662.72        36.21 o
   3 -12   5       2086.52       2062.81        75.20 o
   4 -12   5        114.37         80.01        18.01 o
   5 -12   5       1775.70       1674.22        85.09 o
   6 -12   5         64.61         62.75        18.13 o
   7 -12   5       1012.85        959.44        50.34 o
   8 -12   5        280.35        289.00        34.27 o
   9 -12   5        132.96        138.65        27.14 o
 -11 -11   5        257.45        267.66        27.69 o
 -10 -11   5        531.94        550.69        28.62 o
  -9 -11   5        630.43        574.74        29.44 o
  -8 -11   5        251.24        239.57        16.68 o
  -7 -11   5       2152.43       2142.08        60.79 o
  -6 -11   5       1051.85       1070.87        57.90 o
  -5 -11   5       2431.72       2362.07        51.20 o
  -4 -11   5       1282.23       1353.04        35.87 o
  -3 -11   5       3274.81       3277.20        93.69 o
  -2 -11   5        342.89        379.51        17.68 o
  -1 -11   5        237.83        258.39        15.85 o
   0 -11   5       4328.07       4085.17        57.04 o
   1 -11   5        803.66        813.22        23.00 o
   2 -11   5       1334.95       1335.70        26.93 o
   3 -11   5        427.18        456.99        37.04 o
   4 -11   5        978.23        985.41        44.01 o
   5 -11   5         19.54         18.31        13.84 o
   6 -11   5        684.15        665.21        40.80 o
   7 -11   5        125.43        183.49        26.77 o
   8 -11   5        925.08       1028.06        53.61 o
   9 -11   5        346.48        304.15        37.75 o
 -11 -10   5        498.92        528.09        43.34 o
 -10 -10   5        553.72        500.08        29.06 o
  -9 -10   5         52.18         53.30        10.11 o
  -8 -10   5       1215.69       1185.56        33.95 o
  -7 -10   5        499.71        504.75        28.83 o
  -6 -10   5        882.82        854.04        33.44 o
  -5 -10   5         61.52         75.08        11.85 o
  -4 -10   5       1338.07       1316.79        33.87 o
  -3 -10   5        849.77        804.43        34.49 o
  -2 -10   5       1408.54       1459.54        38.52 o
  -1 -10   5       1616.58       1520.24        28.69 o
   0 -10   5       2729.35       2674.30        39.17 o
   1 -10   5       3948.52       3931.19        54.29 o
   2 -10   5        295.72        337.30        13.57 o
   3 -10   5       3730.55       3613.15        50.51 o
   4 -10   5        433.89        424.24        32.82 o
   5 -10   5       1624.52       1594.59        58.00 o
   6 -10   5         71.94         68.83        18.24 o
   7 -10   5       1585.47       1523.69        62.06 o
   8 -10   5        672.30        720.96        54.00 o
   9 -10   5        296.56        273.35        36.92 o
  10 -10   5        116.69        129.03        27.29 o
 -11  -9   5        156.72        127.97        22.58 o
 -10  -9   5        304.06        313.17        31.74 o
  -9  -9   5       1550.61       1604.93        45.23 o
  -8  -9   5        316.49        334.66        18.16 o
  -7  -9   5       2811.00       2686.95        45.60 o
  -6  -9   5        740.83        696.31        17.86 o
  -5  -9   5       1597.83       1639.12        38.66 o
  -4  -9   5        225.42        168.46        37.51 o
  -3  -9   5       3607.22       3426.85       115.34 o
  -2  -9   5       1509.83       1508.42        35.58 o
  -1  -9   5       1041.44       1103.35        21.02 o
   0  -9   5        289.89        302.02        11.37 o
   1  -9   5         73.21         93.24         7.90 o
   2  -9   5       3514.09       3434.79        46.22 o
   3  -9   5        183.16        225.75        11.17 o
   4  -9   5        963.04        978.78        42.42 o
   5  -9   5        484.35        505.41        36.45 o
   6  -9   5       2131.66       2064.51        69.03 o
   7  -9   5        239.87        263.08        30.57 o
   8  -9   5        580.61        601.24        45.31 o
   9  -9   5        939.88       1068.08       119.63 o
  10  -9   5        310.01        385.85        59.28 o
 -11  -8   5        190.26        206.26        25.04 o
 -10  -8   5        247.85        231.87        35.39 o
  -9  -8   5       1273.45       1228.40        36.41 o
  -8  -8   5       1326.64       1350.64        33.64 o
  -7  -8   5        564.08        540.74        22.47 o
  -6  -8   5       1380.60       1470.88        31.05 o
  -5  -8   5         68.78         70.18         5.34 o
  -4  -8   5       2162.57       2044.18        37.44 o
  -3  -8   5       1704.27       1676.05        29.87 o
  -2  -8   5       2580.75       2542.22        37.01 o
  -1  -8   5        859.52        863.55        17.70 o
   0  -8   5       3314.78       3261.17        44.93 o
   1  -8   5       3003.26       2753.90        36.26 o
   2  -8   5        253.14        308.24        11.82 o
   3  -8   5       1175.51       1114.57        28.72 o
   4  -8   5        784.92        635.49        59.15 o
   5  -8   5       3078.05       2933.06        96.24 o
   6  -8   5        331.53        245.72        36.75 o
   7  -8   5        929.25        813.73        53.05 o
   8  -8   5        193.84        212.01        35.92 o
   9  -8   5       1194.58       1157.89        72.63 o
  10  -8   5        139.00        169.60        54.95 o
 -11  -7   5        285.72        280.78        29.47 o
 -10  -7   5        243.65        266.82        26.45 o
  -9  -7   5        134.21        163.05        17.38 o
  -8  -7   5       1310.75       1287.05        37.71 o
  -7  -7   5       1536.12       1470.76        33.00 o
  -6  -7   5        391.60        390.05        14.87 o
  -5  -7   5       1191.55       1172.63        26.68 o
  -4  -7   5       1051.60       1075.25        28.87 o
  -3  -7   5       6179.57       5908.97        70.72 o
  -2  -7   5       4078.58       4078.49        47.41 o
  -1  -7   5       1768.54       1868.89        26.80 o
   0  -7   5       9367.56       9488.78        89.33 o
   1  -7   5       1717.35       1788.05        27.21 o
   2  -7   5       4516.38       4606.55        58.45 o
   3  -7   5        258.99        241.64        15.10 o
   4  -7   5        225.16        230.71        17.80 o
   5  -7   5         16.59          4.25        15.90 o
   6  -7   5       3161.51       3063.72       102.45 o
   7  -7   5        126.09        109.03        26.19 o
   8  -7   5        135.64        143.45        31.10 o
   9  -7   5         63.58         56.45        23.47 o
  10  -7   5       1210.39       1223.03        96.82 o
 -11  -6   5        478.89        459.89        35.68 o
 -10  -6   5        472.78        418.89        32.11 o
  -9  -6   5       2974.05       2880.90        70.06 o
  -8  -6   5       2619.60       2612.03        54.25 o
  -7  -6   5        199.13        219.75        20.23 o
  -6  -6   5       1093.23       1050.26        23.19 o
  -5  -6   5        129.29        154.05        14.17 o
  -4  -6   5       6943.68       6785.68        80.50 o
  -3  -6   5        128.91        136.62        10.01 o
  -2  -6   5       1638.38       1665.12        20.29 o
  -1  -6   5       6003.08       5935.65        59.61 o
   0  -6   5        545.49        622.30        14.52 o
   1  -6   5       5006.24       5027.40        63.35 o
   2  -6   5        129.67        188.83        11.80 o
   3  -6   5        972.99        995.98        23.47 o
   4  -6   5        534.89        496.78        26.09 o
   5  -6   5       1005.95        948.64        28.35 o
   6  -6   5        307.11        335.84        25.63 o
   7  -6   5        931.32        935.20        60.74 o
   8  -6   5         48.04         62.76        23.68 o
   9  -6   5        177.87        250.20        41.37 o
  10  -6   5       1171.49       1391.30       113.37 o
 -12  -5   5        711.98        732.04        39.78 o
 -11  -5   5        253.80        295.45        34.40 o
 -10  -5   5        694.15        695.33        35.55 o
  -9  -5   5        409.97        435.06        30.21 o
  -8  -5   5        273.18        308.45        21.57 o
  -7  -5   5       2026.65       1993.72        50.03 o
  -6  -5   5        964.45        994.51        30.86 o
  -5  -5   5       3030.48       2913.22        50.38 o
  -4  -5   5        191.38        207.16        11.04 o
  -3  -5   5       2408.85       2277.58        33.13 o
  -2  -5   5       1231.52       1205.88        21.82 o
  -1  -5   5        611.78        610.54        12.67 o
   0  -5   5       5792.13       5924.32        63.99 o
   1  -5   5       2305.30       2083.69        35.87 o
   2  -5   5       8690.59       9010.64       100.13 o
   3  -5   5        564.22        566.22        17.34 o
   4  -5   5       2249.20       2112.76        39.89 o
   5  -5   5        291.93        283.36        16.81 o
   6  -5   5       1558.26       1480.64        91.19 o
   7  -5   5       1395.70       1404.62        52.65 o
   8  -5   5       1056.29       1076.24        67.42 o
   9  -5   5         24.37         46.51        22.60 o
  10  -5   5        225.50        240.36        42.22 o
 -12  -4   5        380.39        366.12        41.39 o
 -11  -4   5       1394.76       1436.51        58.78 o
 -10  -4   5        975.40        976.47        41.53 o
  -9  -4   5        842.42        878.43        37.14 o
  -8  -4   5       1693.29       1739.54        48.97 o
  -7  -4   5        392.51        417.00        20.50 o
  -6  -4   5        544.92        539.48        21.34 o
  -5  -4   5       3989.47       3928.51        56.35 o
  -4  -4   5        221.18        198.83        11.12 o
  -3  -4   5       5060.51       5208.89        55.93 o
  -2  -4   5       4829.35       5015.18        55.80 o
  -1  -4   5       2317.89       2307.03        31.33 o
   0  -4   5       1048.00       1006.80        17.76 o
   1  -4   5       2457.21       2407.06        30.65 o
   2  -4   5       5575.58       5654.45        61.15 o
   3  -4   5       5928.88       6154.57        82.99 o
   4  -4   5        117.12        137.28        11.37 o
   5  -4   5        808.48        837.55        31.19 o
   6  -4   5         18.83         48.67        10.39 o
   7  -4   5       1545.54       1526.86        47.38 o
   8  -4   5        727.59        690.90        32.34 o
   9  -4   5        302.64        296.96        42.41 o
  10  -4   5        342.91        418.28        53.12 o
 -12  -3   5        535.02        512.89        42.51 o
 -11  -3   5         79.03         81.64        18.23 o
 -10  -3   5         81.65         84.68        16.66 o
  -9  -3   5        979.93       1025.87        75.76 o
  -8  -3   5        143.58        122.53        21.44 o
  -7  -3   5        171.23        206.16        17.53 o
  -6  -3   5         84.09        103.89        11.70 o
  -5  -3   5       2948.32       2799.86        40.80 o
  -4  -3   5       1358.68       1517.57        27.40 o
  -3  -3   5       2597.42       2890.95        36.93 o
  -2  -3   5       5434.19       5347.20        65.33 o
  -1  -3   5       5339.56       5126.10        56.79 o
   0  -3   5       1623.18       1639.18        23.49 o
   1  -3   5       2233.20       2409.45        30.70 o
   2  -3   5       3168.06       3156.70        37.19 o
   3  -3   5        837.27        862.77        24.90 o
   4  -3   5       2452.25       2322.36        28.56 o
   5  -3   5        349.28        361.31        13.47 o
   6  -3   5       2334.45       2310.18        34.86 o
   7  -3   5        327.70        336.79        20.29 o
   8  -3   5       2248.39       2230.65        63.73 o
   9  -3   5        636.76        598.48        54.15 o
  10  -3   5       1190.48       1202.21       131.12 o
 -12  -2   5        177.14        171.11        35.58 o
 -11  -2   5        421.33        436.26        34.21 o
 -10  -2   5        912.06        859.38        43.90 o
  -9  -2   5        166.91        203.37        25.82 o
  -8  -2   5         16.65         31.19        13.88 o
  -7  -2   5         15.85         22.32         9.67 o
  -6  -2   5       3255.94       3316.74        55.28 o
  -5  -2   5        175.44        202.52        10.88 o
  -4  -2   5       1644.60       1608.64        26.77 o
  -3  -2   5       3519.58       3468.12        51.58 o
  -2  -2   5       5953.33       5531.69        54.34 o
  -1  -2   5       1131.92       1097.96        17.71 o
   0  -2   5       1748.46       1642.24        23.22 o
   1  -2   5       2397.10       2399.66        30.41 o
   2  -2   5        262.24        263.70         9.70 o
   3  -2   5       6691.48       6704.99        67.90 o
   4  -2   5        816.43        878.99        20.32 o
   5  -2   5       3584.11       3555.70        49.74 o
   6  -2   5        137.05        151.90         9.50 o
   7  -2   5       1781.23       1747.60        43.16 o
   8  -2   5        114.21        124.61        18.09 o
   9  -2   5        441.48        507.29        22.66 o
  10  -2   5        158.83        166.72        17.13 o
 -12  -1   5        227.28        221.77        27.05 o
 -11  -1   5        340.10        343.50        30.65 o
 -10  -1   5        724.09        729.49        41.39 o
  -9  -1   5        408.96        447.07        34.24 o
  -8  -1   5       1763.18       1650.35        58.87 o
  -7  -1   5       2366.22       2302.38        52.87 o
  -6  -1   5        216.95        272.64        14.86 o
  -5  -1   5       3698.83       3690.12        45.43 o
  -4  -1   5       1483.78       1509.73        28.53 o
  -3  -1   5       4933.92       5020.36        56.89 o
  -2  -1   5       6718.07       6883.48        70.37 o
  -1  -1   5       3997.66       3848.61        40.92 o
   0  -1   5       3226.71       3219.14        36.24 o
   1  -1   5       3315.00       3394.24        38.42 o
   2  -1   5       1188.49       1137.06        19.98 o
   3  -1   5       1098.06       1072.87        22.36 o
   4  -1   5       5233.89       5038.99        59.00 o
   5  -1   5        948.17        891.84        21.76 o
   6  -1   5       2454.08       2455.65        40.33 o
   7  -1   5        138.49        146.58        12.88 o
   8  -1   5       1508.67       1483.68        35.60 o
   9  -1   5        317.35        340.88        26.29 o
  10  -1   5         10.18          5.15        10.41 o
 -12   0   5        156.80        158.80        29.83 o
 -11   0   5        347.09        376.38        44.68 o
 -10   0   5        564.18        601.37        48.95 o
  -9   0   5         46.39         50.14        21.04 o
  -8   0   5        691.73        748.13        30.32 o
  -7   0   5       1280.39       1230.98        32.08 o
  -6   0   5        830.02        802.66        21.02 o
  -5   0   5       1047.62        968.82        19.74 o
  -4   0   5       3270.64       3148.72        40.40 o
  -3   0   5       3782.16       3820.18        41.93 o
  -2   0   5         17.51         34.53         4.73 o
  -1   0   5         33.19         22.42         4.80 o
   0   0   5       5173.72       5301.34        52.84 o
   1   0   5       4346.40       4477.43        47.09 o
   2   0   5       4557.30       4273.20        46.55 o
   3   0   5       3283.61       3243.76        39.74 o
   4   0   5        804.92        828.52        19.06 o
   5   0   5       8864.05       8568.83        98.06 o
   6   0   5       1608.49       1576.79        36.92 o
   7   0   5       1438.92       1344.45        30.63 o
   8   0   5         45.26         62.45        10.54 o
   9   0   5         76.53         93.76        13.64 o
  10   0   5        930.88        963.99        50.27 o
 -12   1   5        235.21        232.76        26.95 o
 -11   1   5        337.55        337.97        35.64 o
 -10   1   5        742.64        752.94        63.76 o
  -9   1   5        413.20        444.58        37.14 o
  -8   1   5       1824.57       1727.58        59.26 o
  -7   1   5       2347.48       2364.87        46.74 o
  -6   1   5        202.15        226.06        12.62 o
  -5   1   5       3701.75       3622.87        43.78 o
  -4   1   5       1448.26       1482.25        24.22 o
  -3   1   5       4975.61       5069.32        50.50 o
  -2   1   5       6831.95       6903.56        65.36 o
  -1   1   5       4159.72       4007.94        42.62 o
   0   1   5       3421.93       3435.42        38.07 o
   1   1   5       3059.29       3078.08        36.17 o
   2   1   5       1145.00       1098.87        19.24 o
   3   1   5       1096.28       1092.01        20.92 o
   4   1   5       5240.49       5015.73        78.36 o
   5   1   5        961.58        948.33        26.42 o
   6   1   5       2338.64       2394.09        46.94 o
   7   1   5        120.16        150.55        12.98 o
   8   1   5       1460.04       1405.43        58.60 o
   9   1   5        344.46        340.44        25.18 o
  10   1   5          4.08          8.87        11.10 o
 -12   2   5        166.26        118.81        20.42 o
 -11   2   5        421.38        363.79        43.20 o
 -10   2   5        896.83        982.32        46.73 o
  -9   2   5        183.49        171.03        23.65 o
  -8   2   5          6.02         15.55        11.68 o
  -7   2   5         10.14         15.44         7.58 o
  -6   2   5       3265.29       3185.24        62.50 o
  -5   2   5        185.24        194.55        12.05 o
  -4   2   5       1546.70       1543.24        24.90 o
  -3   2   5       3481.50       3487.96        36.47 o
  -2   2   5       6039.15       5636.02        55.01 o
  -1   2   5       1055.45       1037.97        17.24 o
   0   2   5       1796.78       1739.78        24.32 o
   1   2   5       2437.93       2492.13        31.08 o
   2   2   5        250.48        249.11         9.78 o
   3   2   5       6531.53       6620.76        66.93 o
   4   2   5        838.57        923.25        22.93 o
   5   2   5       3747.00       3736.36        60.45 o
   6   2   5        140.40        148.97        14.16 o
   7   2   5       1782.59       1818.29        58.61 o
   8   2   5        119.29        144.59        14.12 o
   9   2   5        482.42        511.00        68.45 o
  10   2   5        159.92        157.87        21.36 o
 -12   3   5        506.27        457.64        39.86 o
 -11   3   5         66.81         68.25        18.20 o
 -10   3   5         95.19         95.67        19.70 o
  -9   3   5        966.22        989.20        46.13 o
  -8   3   5        167.71        190.84        17.09 o
  -7   3   5        220.69        247.80        16.72 o
  -6   3   5         82.13        104.34         8.92 o
  -5   3   5       2920.89       2710.97        43.82 o
  -4   3   5       1309.56       1458.23        20.69 o
  -3   3   5       2848.89       3094.64        43.30 o
  -2   3   5       5372.31       5210.72        61.89 o
  -1   3   5       5471.57       5367.53        53.50 o
   0   3   5       1678.04       1701.75        23.99 o
   1   3   5       2201.01       2392.45        30.42 o
   2   3   5       3010.49       2969.55        35.67 o
   3   3   5        822.56        863.57        16.23 o
   4   3   5       2640.88       2603.00        45.96 o
   5   3   5        348.14        368.10        17.77 o
   6   3   5       2239.86       2245.82        45.74 o
   7   3   5        295.95        310.44        19.62 o
   8   3   5       2257.50       2097.01        74.47 o
   9   3   5        627.74        650.28        36.10 o
  10   3   5       1148.94       1121.25        44.25 o
 -12   4   5        365.04        331.09        50.72 o
 -11   4   5       1415.55       1457.86        57.97 o
 -10   4   5       1013.94       1058.23        47.56 o
  -9   4   5        817.40        849.89        42.85 o
  -8   4   5       1756.83       1674.53        96.97 o
  -7   4   5        388.68        370.08        24.03 o
  -6   4   5        582.41        541.61        18.89 o
  -5   4   5       3988.84       3964.03        50.05 o
  -4   4   5        199.39        164.92         6.27 o
  -3   4   5       5067.00       5139.78        77.90 o
  -2   4   5       4584.48       4670.82        57.40 o
  -1   4   5       2345.97       2372.32        35.28 o
   0   4   5        946.43        916.14        16.99 o
   1   4   5       2447.67       2372.59        30.47 o
   2   4   5       5663.59       5746.55        60.73 o
   3   4   5       5820.16       5855.44        67.56 o
   4   4   5        111.49        119.94        11.55 o
   5   4   5        829.71        922.80        26.38 o
   6   4   5         12.47         23.67         8.10 o
   7   4   5       1627.67       1611.78        39.22 o
   8   4   5        720.52        741.32        27.36 o
   9   4   5        277.64        288.77        36.94 o
  10   4   5        347.13        419.28        37.33 o
 -12   5   5        657.32        637.89        40.12 o
 -11   5   5        240.63        264.55        30.89 o
 -10   5   5        675.47        694.19        76.13 o
  -9   5   5        445.37        492.67        35.36 o
  -8   5   5        239.75        275.83        26.59 o
  -7   5   5       1925.36       1863.60        46.09 o
  -6   5   5        957.32        968.45        46.02 o
  -5   5   5       3204.10       3059.58        58.76 o
  -4   5   5        198.37        195.80        13.61 o
  -3   5   5       2435.22       2295.07        35.18 o
  -2   5   5       1188.06       1161.52        22.66 o
  -1   5   5        654.89        661.99        22.66 o
   0   5   5       5816.52       5944.61        69.78 o
   1   5   5       2256.23       2084.18        28.38 o
   2   5   5       8696.83       8924.01        78.39 o
   3   5   5        551.78        561.48        15.50 o
   4   5   5       2180.72       2118.88        40.59 o
   5   5   5        298.90        287.21        16.05 o
   6   5   5       1504.69       1481.01        35.35 o
   7   5   5       1400.72       1383.43        38.75 o
   8   5   5       1079.91       1088.48        34.45 o
   9   5   5         36.56         24.07        11.76 o
  10   5   5        218.70        228.28        29.16 o
 -11   6   5        516.59        481.72        35.49 o
 -10   6   5        522.09        483.67        45.51 o
  -9   6   5       3009.45       2718.33       135.72 o
  -8   6   5       2554.32       2446.36        58.96 o
  -7   6   5        202.70        184.07        17.89 o
  -6   6   5       1175.29       1137.54        52.24 o
  -5   6   5        137.69        155.53        13.12 o
  -4   6   5       6939.21       6760.47        75.46 o
  -3   6   5        114.80        119.20         9.43 o
  -2   6   5       1559.64       1544.20        26.58 o
  -1   6   5       6045.84       6050.25        66.29 o
   0   6   5        468.22        512.75        14.18 o
   1   6   5       4848.10       4763.18        55.37 o
   2   6   5        144.50        186.30         7.19 o
   3   6   5        985.14       1014.45        27.74 o
   4   6   5        543.44        529.69        18.47 o
   5   6   5       1009.39        991.09        25.91 o
   6   6   5        283.00        306.34        23.13 o
   7   6   5        960.94        948.08        30.97 o
   8   6   5         63.21        102.60        35.29 o
   9   6   5        159.35        179.44        37.08 o
  10   6   5       1174.91       1205.74        54.57 o
 -11   7   5        259.35        343.82        41.55 o
 -10   7   5        237.09        229.72        45.79 o
  -9   7   5        144.84        146.28        18.28 o
  -8   7   5       1337.94       1284.55        39.69 o
  -7   7   5       1380.05       1378.04        62.75 o
  -6   7   5        391.28        418.77        20.12 o
  -5   7   5       1224.30       1265.69        36.85 o
  -4   7   5       1072.05       1117.73        39.51 o
  -3   7   5       6213.98       5879.33        76.52 o
  -2   7   5       4096.28       3999.74        44.91 o
  -1   7   5       1816.14       1913.37        26.52 o
   0   7   5       9505.80       9580.90        89.43 o
   1   7   5       1729.42       1747.75        39.20 o
   2   7   5       4540.35       4634.19        49.31 o
   3   7   5        272.74        269.68        17.83 o
   4   7   5        201.29        229.51        25.26 o
   5   7   5         18.14          2.33        12.54 o
   6   7   5       3207.57       3140.90        82.15 o
   7   7   5        124.02        123.31        21.02 o
   8   7   5        125.06        146.03        23.61 o
   9   7   5         78.31         80.12        24.96 o
  10   7   5       1254.13       1247.83        58.45 o
 -11   8   5        219.46        207.95        34.32 o
 -10   8   5        246.13        226.27        27.08 o
  -9   8   5       1349.31       1250.37        83.87 o
  -8   8   5       1322.37       1408.40        41.92 o
  -7   8   5        557.66        563.82        22.59 o
  -6   8   5       1265.50       1394.29        36.97 o
  -5   8   5         67.99         80.70        17.31 o
  -4   8   5       2065.35       1957.07        36.69 o
  -3   8   5       1759.52       1768.46        34.30 o
  -2   8   5       2569.19       2553.11        42.65 o
  -1   8   5        820.68        814.16        17.20 o
   0   8   5       3399.25       3349.63        43.04 o
   1   8   5       2937.96       2776.62        35.58 o
   2   8   5        270.57        297.95        16.01 o
   3   8   5       1268.53       1184.47        33.19 o
   4   8   5        764.90        723.87        43.49 o
   5   8   5       3115.43       3094.62       108.59 o
   6   8   5        353.84        369.74        34.16 o
   7   8   5        921.44        877.62        44.54 o
   8   8   5        194.72        230.39        30.43 o
   9   8   5       1179.22       1212.90        56.30 o
  10   8   5        137.12        125.81        25.26 o
 -11   9   5        161.19        150.56        29.77 o
 -10   9   5        298.35        299.30        31.15 o
  -9   9   5       1440.94       1373.18        59.80 o
  -8   9   5        325.83        357.61        23.39 o
  -7   9   5       2779.29       2754.55        59.08 o
  -6   9   5        748.54        713.52        43.80 o
  -5   9   5       1464.28       1474.65        40.29 o
  -4   9   5        241.07        212.33        13.08 o
  -3   9   5       3732.57       3686.59        52.60 o
  -2   9   5       1516.29       1504.66        31.86 o
  -1   9   5       1055.06       1074.03        18.99 o
   0   9   5        288.47        307.35        11.33 o
   1   9   5         57.46         73.83         7.20 o
   2   9   5       3578.67       3514.03        44.09 o
   3   9   5        172.49        221.73        20.01 o
   4   9   5       1035.75       1080.42        45.97 o
   5   9   5        482.57        488.47        33.51 o
   6   9   5       2193.10       2165.11        69.60 o
   7   9   5        228.13        228.35        30.03 o
   8   9   5        615.19        620.91        41.84 o
   9   9   5        864.85        787.35        58.84 o
  10   9   5        333.39        419.23        45.15 o
 -11  10   5        485.22        489.37        45.10 o
 -10  10   5        532.25        488.28        50.85 o
  -9  10   5         69.89         60.22        17.87 o
  -8  10   5       1227.84       1234.50        97.35 o
  -7  10   5        478.31        478.07        32.19 o
  -6  10   5        764.91        778.72        35.36 o
  -5  10   5         67.56        102.86        12.49 o
  -4  10   5       1396.69       1319.49        34.55 o
  -3  10   5        797.59        740.36        22.38 o
  -2  10   5       1262.37       1312.22        42.32 o
  -1  10   5       1537.56       1425.72        25.49 o
   0  10   5       2686.88       2660.45        44.14 o
   1  10   5       3959.46       3934.75        50.15 o
   2  10   5        319.78        313.78        19.56 o
   3  10   5       3654.15       3644.87        81.50 o
   4  10   5        433.83        448.67        35.72 o
   5  10   5       1753.00       1738.10        66.17 o
   6  10   5         68.42         60.32        18.19 o
   7  10   5       1632.04       1446.38        58.95 o
   8  10   5        650.42        665.49        45.50 o
   9  10   5        300.16        304.64        34.84 o
  10  10   5        127.91         99.53        26.28 o
 -11  11   5        280.60        240.76        29.63 o
 -10  11   5        503.40        552.98        90.03 o
  -9  11   5        625.85        605.17        42.39 o
  -8  11   5        274.57        249.89        29.94 o
  -7  11   5       2121.42       2106.49        66.69 o
  -6  11   5       1058.38       1054.85        33.33 o
  -5  11   5       2401.49       2333.53        46.71 o
  -4  11   5       1251.98       1242.78        31.44 o
  -3  11   5       3297.63       3159.59        66.51 o
  -2  11   5        388.35        397.56        17.41 o
  -1  11   5        191.88        213.40        10.23 o
   0  11   5       4354.29       4143.94        52.72 o
   1  11   5        794.64        789.72        20.78 o
   2  11   5       1408.13       1425.57        35.73 o
   3  11   5        413.56        396.48        30.56 o
   4  11   5        927.37        995.47        44.46 o
   5  11   5         21.16         10.45        17.12 o
   6  11   5        701.62        640.26        44.69 o
   7  11   5        131.89        184.03        28.23 o
   8  11   5        891.15        912.81        50.51 o
   9  11   5        337.42        301.29        46.67 o
 -10  12   5       1005.38       1017.83        64.83 o
  -9  12   5        220.46        195.07        24.97 o
  -8  12   5        288.04        271.30        33.39 o
  -7  12   5        341.03        323.74        29.73 o
  -6  12   5       1893.74       1829.19        42.55 o
  -5  12   5         44.55         60.43        10.63 o
  -4  12   5       3848.69       3782.70        63.41 o
  -3  12   5        407.27        406.14        23.23 o
  -2  12   5       2222.38       2168.36        43.68 o
  -1  12   5       1167.81       1144.93        29.92 o
   0  12   5        250.14        267.52        12.94 o
   1  12   5       2201.28       2131.53        37.03 o
   2  12   5       1791.61       1749.88        32.28 o
   3  12   5       2112.18       2083.72        33.75 o
   4  12   5        118.59        118.49        20.83 o
   5  12   5       1753.02       1727.48        79.28 o
   6  12   5         65.67         93.67        19.82 o
   7  12   5       1060.85       1168.13        55.57 o
   8  12   5        305.00        354.74        39.94 o
   9  12   5        129.61        127.32        26.54 o
 -10  13   5        203.97        189.03        27.03 o
  -9  13   5        673.59        688.34        37.07 o
  -8  13   5        104.81        120.16        16.72 o
  -7  13   5         69.95         93.59        13.15 o
  -6  13   5        160.54        162.89        16.00 o
  -5  13   5       4035.86       3944.04        72.96 o
  -4  13   5        307.96        295.29        24.42 o
  -3  13   5        761.92        757.65        25.82 o
  -2  13   5         36.56         43.76        15.66 o
  -1  13   5       2662.83       2667.33        78.87 o
   0  13   5        901.47        828.69        23.86 o
   1  13   5       1602.80       1548.63        35.35 o
   2  13   5       1963.80       1930.42        36.19 o
   3  13   5       2165.15       2072.20        39.67 o
   4  13   5       2270.93       2341.58        71.91 o
   5  13   5        237.05        267.87        31.03 o
   6  13   5       1262.89       1131.17        53.16 o
   7  13   5         52.95         60.37        20.53 o
   8  13   5        358.36        396.78        73.08 o
   9  13   5        490.41        577.13        49.12 o
 -10  14   5        331.32        299.23        29.82 o
  -9  14   5         67.18         40.40        15.21 o
  -8  14   5        618.40        649.41        35.97 o
  -7  14   5        106.81        123.74        22.12 o
  -6  14   5        950.35        935.74        30.97 o
  -5  14   5        347.11        350.15        21.39 o
  -4  14   5        208.77        221.95        18.13 o
  -3  14   5        620.09        618.08        24.25 o
  -2  14   5       2752.30       2814.86        70.89 o
  -1  14   5        161.30        191.71        18.33 o
   0  14   5        664.82        608.76        21.24 o
   1  14   5        110.64        131.71        13.18 o
   2  14   5       1886.08       1824.86        48.61 o
   3  14   5       1343.31       1361.47        36.56 o
   4  14   5        306.66        341.04        39.40 o
   5  14   5       1506.24       1580.26        61.78 o
   6  14   5         15.30         15.30        15.60 o
   7  14   5        405.52        513.13        57.65 o
   8  14   5        242.68        249.27        41.59 o
   9  14   5       1216.38       1225.01        63.95 o
  -9  15   5        226.08        263.83        49.49 o
  -8  15   5         45.71         83.15        17.40 o
  -7  15   5        558.19        516.98        25.88 o
  -6  15   5        452.16        497.01        28.80 o
  -5  15   5        667.62        645.60        25.98 o
  -4  15   5        690.35        694.24        26.90 o
  -3  15   5       1239.64       1147.08        43.57 o
  -2  15   5        324.64        343.35        26.45 o
  -1  15   5       1213.02       1243.32        38.52 o
   0  15   5       2652.98       2540.04        47.49 o
   1  15   5        782.75        779.72        28.24 o
   2  15   5        566.39        576.57        29.98 o
   3  15   5        643.79        596.80        21.09 o
   4  15   5       2820.59       2796.47        87.29 o
   5  15   5        110.71        141.12        24.69 o
   6  15   5        123.41        132.69        26.24 o
   7  15   5        410.04        374.49        40.59 o
   8  15   5        841.67        905.99        53.73 o
  -9  16   5         29.00         41.77        14.73 o
  -8  16   5        737.95        668.97        36.53 o
  -7  16   5        640.02        642.30        30.59 o
  -6  16   5        907.60        853.92        31.16 o
  -5  16   5         87.60         83.46        15.44 o
  -4  16   5       1038.45        969.69        38.82 o
  -3  16   5        398.32        393.27        23.68 o
  -2  16   5        949.37        957.75        33.16 o
  -1  16   5       1258.09       1188.25        30.12 o
   0  16   5        287.65        281.77        17.26 o
   1  16   5        279.82        291.40        24.34 o
   2  16   5         80.03         98.72        15.68 o
   3  16   5       1195.91       1165.94        51.14 o
   4  16   5        277.97        265.14        31.42 o
   5  16   5        455.05        410.18        39.76 o
   6  16   5        225.47        238.48        38.93 o
   7  16   5        449.90        506.50        53.82 o
   8  16   5        266.37        266.01        36.90 o
  -9  17   5        474.70        450.73        51.32 o
  -8  17   5         52.19         60.31        15.63 o
  -7  17   5        782.51        752.15        35.15 o
  -6  17   5        200.69        160.15        20.92 o
  -5  17   5       1462.64       1422.91        40.55 o
  -4  17   5        351.20        359.36        24.77 o
  -3  17   5        265.13        261.85        21.61 o
  -2  17   5        589.90        542.99        25.82 o
  -1  17   5        560.37        584.21        19.48 o
   0  17   5       2520.38       2454.20        48.23 o
   1  17   5        892.62        823.62        28.05 o
   2  17   5       1197.44       1219.43        40.81 o
   3  17   5       1062.83       1048.19        29.46 o
   4  17   5       1224.30       1101.00        61.24 o
   5  17   5        442.98        515.97       139.23 o
   6  17   5        344.68        366.72        40.06 o
   7  17   5        297.67        323.78        38.24 o
  -8  18   5        319.90        274.25        28.55 o
  -7  18   5        120.83        111.46        19.67 o
  -6  18   5       1806.57       1755.89        63.70 o
  -5  18   5         50.19         44.44        17.17 o
  -4  18   5        766.18        787.17        36.07 o
  -3  18   5        200.78        201.44        23.13 o
  -2  18   5        556.43        510.42        30.25 o
  -1  18   5        996.19        967.49        46.68 o
   0  18   5        452.76        473.32        27.28 o
   1  18   5       1524.49       1453.13        38.39 o
   2  18   5        515.73        474.00        27.20 o
   3  18   5       1164.51       1132.97        31.83 o
   4  18   5         53.48         40.99        17.06 o
   5  18   5        917.30        995.92        52.80 o
   6  18   5        104.89         85.07        25.79 o
   7  18   5        451.34        480.93        60.86 o
  -8  19   5        107.72         97.60        31.68 o
  -7  19   5        565.36        653.58        44.96 o
  -6  19   5        191.79        207.76        23.72 o
  -5  19   5       1818.35       1833.59        95.73 o
  -4  19   5        339.64        380.30        30.32 o
  -3  19   5        842.93        861.95        37.95 o
  -2  19   5        190.92        238.77        25.04 o
  -1  19   5        537.55        538.29        18.80 o
   0  19   5       1122.27       1091.33        31.40 o
   1  19   5        341.70        368.96        22.98 o
   2  19   5        948.19        951.18        38.95 o
   3  19   5         12.90         23.10         9.18 o
   4  19   5        454.92        385.30        19.27 o
   5  19   5         45.63         80.02        21.83 o
   6  19   5       1151.12       1259.04        62.78 o
  -7  20   5         74.71         36.32        73.75 o
  -6  20   5        636.05        663.11        35.62 o
  -5  20   5         77.01         76.80        17.57 o
  -4  20   5       1491.41       1505.68        70.10 o
  -3  20   5        368.67        431.57        33.35 o
  -2  20   5        934.48        915.36        46.68 o
  -1  20   5        607.68        555.12        21.01 o
   0  20   5        350.72        332.82        20.33 o
   1  20   5        544.43        566.42        29.89 o
   2  20   5        119.71        159.71        20.41 o
   3  20   5        750.96        737.00        34.37 o
   4  20   5         98.45        100.67        20.51 o
   5  20   5        479.25        494.38        47.06 o
   6  20   5         15.04         22.05        18.04 o
  -7  21   5        976.65       1002.47        57.46 o
  -6  21   5         59.48         78.45        16.97 o
  -5  21   5        160.82        147.13        21.73 o
  -4  21   5         11.97         29.91        15.56 o
  -3  21   5       1345.21       1420.25        50.33 o
  -2  21   5        488.34        553.77        37.07 o
  -1  21   5        112.78         98.63        13.45 o
   0  21   5        230.23        232.02        25.18 o
   1  21   5        350.24        365.31        33.95 o
   2  21   5        724.85        736.97        38.66 o
   3  21   5        221.76        199.94        22.29 o
   4  21   5        660.50        516.23        85.94 o
   5  21   5        128.00        109.47        28.55 o
  -6  22   5        404.87        407.03        43.17 o
  -5  22   5         18.00         27.15        13.89 o
  -4  22   5        828.65        815.35        39.27 o
  -3  22   5        324.55        329.26        30.92 o
  -2  22   5        341.17        397.70        41.84 o
  -1  22   5        109.74         78.64        12.88 o
   0  22   5        340.22        352.79        42.17 o
   1  22   5        863.59       1002.31       120.22 o
   2  22   5        205.12        184.89        29.11 o
   3  22   5        558.66        553.31        32.26 o
   4  22   5          8.47         15.78        10.61 o
   5  22   5        731.28        639.51        55.05 o
  -5  23   5        499.14        443.47        33.53 o
  -4  23   5        182.21        199.96        24.16 o
  -3  23   5        679.84        641.76        43.34 o
  -2  23   5        935.47       1012.72        50.97 o
  -1  23   5        289.21        171.98        57.88 o
   0  23   5        302.35        317.13        28.94 o
   1  23   5        142.94        198.21        21.92 o
   2  23   5       1506.90       1519.13        50.80 o
   3  23   5         44.78         47.64        18.33 o
   4  23   5        188.81        171.15        30.55 o
  -4  24   5        515.43        483.85        39.48 o
  -3  24   5         92.61        127.12        23.20 o
  -2  24   5        936.87       1051.45        53.71 o
  -1  24   5        138.77        139.32        31.03 o
   0  24   5        362.30        426.83        40.99 o
   1  24   5        662.31        704.41        35.15 o
   2  24   5        159.95        188.44        26.50 o
  -2  25   5        230.99        243.73        33.82 o
  -1  25   5        525.77        592.70        57.74 o
   0  25   5        394.35        388.45        43.29 o
  -3 -24   6         16.14         23.83        17.91 o
  -2 -24   6        685.95        590.02        44.15 o
  -1 -24   6         69.36         65.75        17.38 o
   0 -24   6        287.34        283.64        36.64 o
   1 -24   6         90.85         89.34        23.35 o
  -4 -23   6        377.60        359.08        36.69 o
  -3 -23   6       1034.08       1021.02        61.70 o
  -2 -23   6        224.76        289.03        58.13 o
  -1 -23   6        444.35        462.83        33.25 o
   0 -23   6        192.84        251.12        26.34 o
   1 -23   6        274.72        269.17        25.88 o
   2 -23   6        510.11        535.88        46.34 o
   3 -23   6        126.89        126.69        26.14 o
  -5 -22   6        575.10        642.76        41.95 o
  -4 -22   6       1074.92       1021.78        65.04 o
  -3 -22   6         58.65         60.02        18.65 o
  -2 -22   6        478.31        499.80        48.99 o
  -1 -22   6         20.75         47.42        16.86 o
   0 -22   6        616.21        658.85        34.90 o
   1 -22   6        758.24        706.88        43.98 o
   2 -22   6        297.23        206.07        21.36 o
   3 -22   6        282.84        265.96        41.10 o
   4 -22   6        225.73        229.02        33.10 o
  -6 -21   6        109.31         96.70        20.08 o
  -5 -21   6         98.41         92.40        19.89 o
  -4 -21   6         55.88         64.43        17.57 o
  -3 -21   6       1112.86       1147.88        52.33 o
  -2 -21   6         56.02         39.23        18.75 o
  -1 -21   6        175.09        166.58        22.85 o
   0 -21   6        197.51        225.42        24.56 o
   1 -21   6       1823.34       1798.27        91.56 o
   2 -21   6        355.55        349.15        24.79 o
   3 -21   6        129.88        171.32        47.27 o
   4 -21   6        274.37        263.20        59.97 o
   5 -21   6        463.80        493.76        51.11 o
  -7 -20   6        266.22        279.05        44.94 o
  -6 -20   6        344.79        396.87        32.89 o
  -5 -20   6         83.88        121.87        21.26 o
  -4 -20   6        652.13        686.31        55.41 o
  -3 -20   6        406.20        406.56        34.40 o
  -2 -20   6        570.35        556.58        42.02 o
  -1 -20   6         96.17         68.67        15.70 o
   0 -20   6       1237.97       1227.40        45.40 o
   1 -20   6        488.50        463.47        44.51 o
   2 -20   6        797.79        763.98        32.03 o
   3 -20   6        464.16        523.03        45.85 o
   4 -20   6        473.28        493.26        44.38 o
   5 -20   6        660.82        666.53        61.95 o
  -8 -19   6        588.97        328.44        86.47 o
  -7 -19   6        434.79        466.28        33.62 o
  -6 -19   6        105.15        115.64        19.40 o
  -5 -19   6        494.95        516.20        86.38 o
  -4 -19   6        111.07        150.28        23.40 o
  -3 -19   6        481.32        514.55        36.07 o
  -2 -19   6        545.38        559.12        55.44 o
  -1 -19   6       1285.22       1273.04        44.89 o
   0 -19   6        132.54        158.94        19.90 o
   1 -19   6        376.94        385.89        25.56 o
   2 -19   6        566.97        559.85        22.48 o
   3 -19   6       1177.58       1121.81        68.42 o
   4 -19   6        756.08        701.44        89.38 o
   5 -19   6         74.88         97.42        23.10 o
   6 -19   6        835.15        747.75        50.67 o
  -8 -18   6        247.52        282.25        45.47 o
  -7 -18   6        286.67        308.82        39.54 o
  -6 -18   6        899.05        842.33        40.33 o
  -5 -18   6        199.53        249.06        26.58 o
  -4 -18   6       1358.45       1462.45       107.62 o
  -3 -18   6        297.28        334.46        37.98 o
  -2 -18   6       1532.13       1607.41        57.36 o
  -1 -18   6        137.98        122.61        18.13 o
   0 -18   6        642.10        657.13        36.24 o
   1 -18   6         28.98         25.87        10.27 o
   2 -18   6        582.17        560.05        22.22 o
   3 -18   6        732.11        713.04        45.12 o
   4 -18   6        444.59        415.68        39.12 o
   5 -18   6        276.31        267.83        34.12 o
   6 -18   6         21.69         28.93        20.31 o
   7 -18   6        419.51        357.78        44.62 o
  -9 -17   6        308.54        255.47        47.98 o
  -8 -17   6        164.58        166.75        21.94 o
  -7 -17   6        564.24        508.48        58.21 o
  -6 -17   6        478.46        456.15        35.62 o
  -5 -17   6       1270.96       1182.45        52.85 o
  -4 -17   6         19.47         12.51        11.15 o
  -3 -17   6        778.55        889.33        42.86 o
  -2 -17   6         11.08          6.44        11.96 o
  -1 -17   6       2056.28       2067.73        55.80 o
   0 -17   6        248.25        251.07        24.29 o
   1 -17   6       1023.21       1047.17        42.34 o
   2 -17   6        332.51        339.54        18.18 o
   3 -17   6        954.19        938.44        46.45 o
   4 -17   6       1310.59       1346.31        57.73 o
   5 -17   6         73.29        129.13        31.71 o
   6 -17   6        130.05        139.12        26.41 o
   7 -17   6        113.98        101.60        24.90 o
  -9 -16   6        377.38        277.45        63.40 o
  -8 -16   6        306.73        343.95        51.12 o
  -7 -16   6        166.77        146.60        20.76 o
  -6 -16   6       1168.73       1154.50        55.49 o
  -5 -16   6         25.47         45.05        13.29 o
  -4 -16   6        911.04        901.87        39.10 o
  -3 -16   6        164.42        156.27        21.56 o
  -2 -16   6        372.97        467.48        31.31 o
  -1 -16   6        139.16        146.74        15.86 o
   0 -16   6        670.17        658.72        30.58 o
   1 -16   6        537.96        562.89        26.04 o
   2 -16   6       1629.50       1549.41        38.29 o
   3 -16   6       1047.40       1120.23        50.73 o
   4 -16   6        160.02        150.60        30.16 o
   5 -16   6        800.10        815.78        52.48 o
   6 -16   6         10.78         17.99        15.70 o
   7 -16   6        258.49        196.87        37.48 o
  -9 -15   6        459.64        340.00        70.33 o
  -8 -15   6        203.94        215.68        26.55 o
  -7 -15   6        801.08        754.92        38.44 o
  -6 -15   6        490.92        470.82        28.16 o
  -5 -15   6       2151.46       2094.64        71.47 o
  -4 -15   6       1192.79       1098.34        41.35 o
  -3 -15   6       1737.97       1729.95        64.33 o
  -2 -15   6        428.23        461.18        30.95 o
  -1 -15   6       1342.87       1346.44        39.77 o
   0 -15   6       1304.75       1224.06        31.12 o
   1 -15   6       1987.09       1880.20        42.30 o
   2 -15   6        824.12        804.81        24.78 o
   3 -15   6        314.61        315.91        33.13 o
   4 -15   6        762.07        751.96        42.68 o
   5 -15   6          8.52         36.36        16.83 o
   6 -15   6        122.44        131.29        30.25 o
   7 -15   6          6.09          9.10        16.62 o
   8 -15   6        392.83        459.98        46.56 o
 -10 -14   6        106.36         70.46        27.31 o
  -9 -14   6        394.25        381.33        90.24 o
  -8 -14   6        149.94        143.03        21.21 o
  -7 -14   6       1000.60       1010.28        65.07 o
  -6 -14   6        655.46        613.39        43.62 o
  -5 -14   6         64.81         65.70        20.95 o
  -4 -14   6       1585.46       1531.75        47.63 o
  -3 -14   6         61.94         74.61        27.54 o
  -2 -14   6       1502.60       1532.96        49.91 o
  -1 -14   6       1030.79        993.08        27.68 o
   0 -14   6       1581.80       1595.14        34.78 o
   1 -14   6       2084.23       2035.88        43.36 o
   2 -14   6       2063.03       1974.60        40.17 o
   3 -14   6        298.23        355.63        34.28 o
   4 -14   6        261.18        272.45        31.62 o
   5 -14   6        368.20        349.28        35.92 o
   6 -14   6         45.37         52.48        18.59 o
   7 -14   6        544.33        546.55        47.22 o
   8 -14   6        152.51        121.95        24.71 o
 -10 -13   6        543.46        613.18        54.88 o
  -9 -13   6        560.47        526.22        52.00 o
  -8 -13   6       1226.27       1210.83       152.24 o
  -7 -13   6        202.77        211.47        18.77 o
  -6 -13   6         35.42         39.18        11.01 o
  -5 -13   6       4217.20       4047.63        85.05 o
  -4 -13   6        753.59        668.52        46.50 o
  -3 -13   6        388.80        399.98        34.65 o
  -2 -13   6       1327.50       1385.58        52.02 o
  -1 -13   6       5904.23       5853.18        77.94 o
   0 -13   6        131.79        126.39        13.81 o
   1 -13   6        351.04        338.89        16.57 o
   2 -13   6        616.94        607.30        21.41 o
   3 -13   6        609.06        565.89        21.12 o
   4 -13   6        649.12        714.95        63.65 o
   5 -13   6        161.26        144.29        23.81 o
   6 -13   6        161.05        214.63        29.29 o
   7 -13   6        494.54        539.87        43.70 o
   8 -13   6        729.12        730.44        53.38 o
 -10 -12   6          9.57          7.23        16.64 o
  -9 -12   6        213.41        239.53        33.03 o
  -8 -12   6        151.29        155.21        17.86 o
  -7 -12   6        272.31        259.29        19.85 o
  -6 -12   6       2805.03       2689.27        63.93 o
  -5 -12   6        525.25        519.22        28.68 o
  -4 -12   6       3126.24       3040.73        67.24 o
  -3 -12   6        216.41        280.92        20.55 o
  -2 -12   6       2789.48       2878.58        50.54 o
  -1 -12   6        363.61        389.72        16.73 o
   0 -12   6       2268.70       2238.74        40.24 o
   1 -12   6       1218.54       1217.76        28.33 o
   2 -12   6        254.36        268.57        14.83 o
   3 -12   6       3298.83       3352.99        81.73 o
   4 -12   6        242.77        295.59        31.65 o
   5 -12   6       1059.37       1034.65        48.82 o
   6 -12   6         97.34         99.53        21.99 o
   7 -12   6        328.17        374.51        52.89 o
   8 -12   6         43.11         64.28        21.17 o
   9 -12   6        310.21        362.77        41.29 o
 -10 -11   6        568.48        550.01        31.73 o
  -9 -11   6        285.59        291.30        25.54 o
  -8 -11   6        362.71        292.34        22.32 o
  -7 -11   6       2893.77       2838.25       110.38 o
  -6 -11   6        424.45        425.02        22.74 o
  -5 -11   6        533.91        509.88        41.09 o
  -4 -11   6        577.63        605.19        43.37 o
  -3 -11   6        943.47        940.44        34.86 o
  -2 -11   6       4939.33       4938.52       107.78 o
  -1 -11   6        336.00        356.26        16.41 o
   0 -11   6        363.60        370.55        20.76 o
   1 -11   6       1112.38       1105.10        26.78 o
   2 -11   6        978.77        915.41        25.44 o
   3 -11   6       2586.44       2492.18        45.89 o
   4 -11   6       3968.57       3874.30        95.76 o
   5 -11   6        547.29        540.86        38.52 o
   6 -11   6        865.42        858.45        59.44 o
   7 -11   6        158.70        179.66        28.75 o
   8 -11   6       1490.14       1514.97        82.97 o
   9 -11   6        230.59        221.14        44.42 o
 -11 -10   6         97.63         98.27        18.96 o
 -10 -10   6         94.20        111.24        16.64 o
  -9 -10   6        283.20        297.35        33.02 o
  -8 -10   6        272.38        297.18        25.01 o
  -7 -10   6        217.52        262.52        32.44 o
  -6 -10   6        661.51        705.75        48.00 o
  -5 -10   6        838.96        819.26        25.93 o
  -4 -10   6       3449.02       3363.30       119.57 o
  -3 -10   6        582.76        570.46        19.15 o
  -2 -10   6       2212.85       2126.36        39.10 o
  -1 -10   6        963.50        961.47        26.52 o
   0 -10   6       1377.55       1290.01        27.89 o
   1 -10   6       1576.47       1550.33        33.09 o
   2 -10   6       1154.63       1183.56        25.97 o
   3 -10   6        786.11        765.11        35.07 o
   4 -10   6        678.17        679.77        37.94 o
   5 -10   6        726.41        675.69        39.52 o
   6 -10   6        244.79        373.03        45.37 o
   7 -10   6        652.54        800.53        51.05 o
   8 -10   6         72.66         76.33        22.79 o
   9 -10   6        256.22        251.83        34.53 o
 -11  -9   6        331.68        352.27        34.42 o
 -10  -9   6        343.78        344.78        29.47 o
  -9  -9   6        351.70        360.06        20.54 o
  -8  -9   6       1067.25       1032.19        28.92 o
  -7  -9   6       1182.53       1280.85        64.26 o
  -6  -9   6        193.96        276.07        64.54 o
  -5  -9   6       1633.38       1512.39        73.42 o
  -4  -9   6       2303.19       2299.51        63.04 o
  -3  -9   6       5560.49       5296.91        64.93 o
  -2  -9   6        145.97        179.03        11.44 o
  -1  -9   6        955.80        944.90        20.79 o
   0  -9   6        921.44        925.60        22.48 o
   1  -9   6       1088.85       1072.23        24.60 o
   2  -9   6        477.91        462.76        21.67 o
   3  -9   6       1914.70       1862.34        38.03 o
   4  -9   6        885.17       1102.36        76.71 o
   5  -9   6        512.07        513.69        50.59 o
   6  -9   6       1808.62       1842.68        80.64 o
   7  -9   6        298.07        315.05        46.72 o
   8  -9   6        288.28        308.65        37.14 o
   9  -9   6        355.67        333.65        39.53 o
 -11  -8   6        394.85        390.06        34.39 o
 -10  -8   6        307.44        320.49        28.39 o
  -9  -8   6       1276.95       1305.58        44.49 o
  -8  -8   6        255.34        300.22        29.47 o
  -7  -8   6        533.47        563.70        20.05 o
  -6  -8   6        266.44        293.37        16.40 o
  -5  -8   6        722.44        683.41        30.00 o
  -4  -8   6       2402.01       2352.93        74.31 o
  -3  -8   6        749.88        760.08        43.81 o
  -2  -8   6       1654.13       1615.36        24.53 o
  -1  -8   6        324.13        314.91        11.62 o
   0  -8   6       3129.65       3071.20        40.01 o
   1  -8   6        393.47        370.31        13.21 o
   2  -8   6       1063.14        963.28        22.87 o
   3  -8   6        203.71        204.99        14.25 o
   4  -8   6       1117.66       1068.26        33.58 o
   5  -8   6        975.28        941.45        55.44 o
   6  -8   6        445.41        451.21        86.09 o
   7  -8   6       1692.73       1689.14        79.64 o
   8  -8   6         71.36         52.03        24.36 o
   9  -8   6        381.54        337.60        47.28 o
 -11  -7   6        178.98        171.41        22.73 o
 -10  -7   6        430.94        523.16        64.81 o
  -9  -7   6        239.30        302.00        22.08 o
  -8  -7   6       1958.67       1969.05        57.49 o
  -7  -7   6       1353.94       1368.21        33.38 o
  -6  -7   6         95.02         97.52        10.10 o
  -5  -7   6        955.71        883.84        23.72 o
  -4  -7   6       1963.65       1967.16        58.31 o
  -3  -7   6       3681.72       3650.17        47.13 o
  -2  -7   6        833.88        877.20        16.34 o
  -1  -7   6       3944.05       4066.33        53.11 o
   0  -7   6       2013.77       2088.07        30.52 o
   1  -7   6       7534.28       7283.79        87.34 o
   2  -7   6       1122.37       1071.20        27.67 o
   3  -7   6        284.22        292.45        17.11 o
   4  -7   6        165.26        197.73        16.15 o
   5  -7   6       1588.30       1507.03        48.23 o
   6  -7   6       4230.89       4144.80       126.63 o
   7  -7   6        736.07        745.34        54.06 o
   8  -7   6        144.04         73.34        33.97 o
   9  -7   6         21.44         49.78        24.85 o
  10  -7   6        970.32        918.14        68.55 o
 -11  -6   6        654.40        662.53        36.02 o
 -10  -6   6         24.30         38.23        13.62 o
  -9  -6   6        927.74        955.20        50.39 o
  -8  -6   6        562.94        609.47        25.39 o
  -7  -6   6        213.62        249.12        24.86 o
  -6  -6   6        384.71        376.03        29.68 o
  -5  -6   6       1259.10       1220.78        38.74 o
  -4  -6   6        985.10       1048.53        25.43 o
  -3  -6   6        955.02        979.87        20.77 o
  -2  -6   6       1751.85       1708.37        29.24 o
  -1  -6   6        725.80        827.60        17.96 o
   0  -6   6       4596.75       4414.16        54.16 o
   1  -6   6        665.81        656.91        19.52 o
   2  -6   6       2743.01       2763.81        44.78 o
   3  -6   6       1887.60       1780.74        57.87 o
   4  -6   6       1956.56       1952.59        51.42 o
   5  -6   6       3139.37       3001.42        66.36 o
   6  -6   6        304.35        317.24        21.98 o
   7  -6   6       2205.22       2306.02        93.70 o
   8  -6   6        535.10        571.33        52.06 o
   9  -6   6       1294.11       1137.52       103.66 o
  10  -6   6        260.18        274.24        44.15 o
 -11  -5   6        222.64        223.29        25.74 o
 -10  -5   6        640.56        622.25        34.62 o
  -9  -5   6         20.16         35.81        12.15 o
  -8  -5   6        651.31        652.24        29.91 o
  -7  -5   6       1362.23       1357.62        40.25 o
  -6  -5   6       2406.45       2258.20        47.46 o
  -5  -5   6        516.66        521.37        20.78 o
  -4  -5   6        405.05        359.92        15.22 o
  -3  -5   6       8519.51       8303.31        94.94 o
  -2  -5   6        472.02        408.03        15.80 o
  -1  -5   6       3081.19       3093.13        34.51 o
   0  -5   6        105.35        134.00         9.34 o
   1  -5   6       3269.70       3358.26        40.77 o
   2  -5   6       2161.25       2160.95        37.27 o
   3  -5   6         72.94        107.61        12.10 o
   4  -5   6       2074.57       2002.88        44.82 o
   5  -5   6       1434.68       1396.82        37.31 o
   6  -5   6       2265.37       2191.76        56.83 o
   7  -5   6        470.13        468.56        51.05 o
   8  -5   6       1760.89       1688.64        49.30 o
   9  -5   6          5.41        -19.69        19.69 o
  10  -5   6        283.23        332.34        48.57 o
 -11  -4   6        675.43        700.19        41.20 o
 -10  -4   6         46.42         53.03        14.94 o
  -9  -4   6       1154.81       1123.61        50.21 o
  -8  -4   6        661.97        621.19        50.13 o
  -7  -4   6        727.45        734.22        26.11 o
  -6  -4   6        556.15        548.84        24.56 o
  -5  -4   6        456.07        455.18        18.14 o
  -4  -4   6       3928.76       3889.37        48.13 o
  -3  -4   6         46.18         58.20         7.73 o
  -2  -4   6       5462.26       5292.69        61.13 o
  -1  -4   6        458.25        457.33        12.15 o
   0  -4   6       2277.79       2290.16        30.91 o
   1  -4   6       3047.77       3053.94        37.92 o
   2  -4   6       5885.88       5887.61        61.65 o
   3  -4   6        205.99        243.52        14.25 o
   4  -4   6         65.69         75.82        10.41 o
   5  -4   6        237.70        234.91        17.89 o
   6  -4   6          1.95         -5.54         7.52 o
   7  -4   6       1169.58       1160.33        67.07 o
   8  -4   6        431.71        443.74        41.99 o
   9  -4   6        708.77        682.86        33.27 o
  10  -4   6        456.32        486.54        96.65 o
 -12  -3   6        523.43        524.53        39.23 o
 -11  -3   6        225.59        219.40        32.92 o
 -10  -3   6        986.19       1083.35        43.16 o
  -9  -3   6       1353.39       1323.58        53.13 o
  -8  -3   6       2415.98       2400.25        69.78 o
  -7  -3   6         64.94         77.53        12.02 o
  -6  -3   6        228.19        310.68        16.76 o
  -5  -3   6       5659.35       5277.17        70.06 o
  -4  -3   6        379.63        364.27        13.10 o
  -3  -3   6        151.70        179.15        11.48 o
  -2  -3   6        663.67        594.08        12.08 o
  -1  -3   6       3925.96       3690.33        41.88 o
   0  -3   6       1152.21       1177.06        20.53 o
   1  -3   6       2339.95       2277.67        31.03 o
   2  -3   6       1122.61       1209.23        21.36 o
   3  -3   6       2068.46       2135.76        32.12 o
   4  -3   6        441.60        475.46        13.78 o
   5  -3   6        684.23        681.90        26.24 o
   6  -3   6        918.91        965.07        33.73 o
   7  -3   6        867.91        854.49        40.15 o
   8  -3   6       1070.36       1013.47        42.44 o
   9  -3   6        322.85        320.89        27.19 o
  10  -3   6        359.90        295.38        48.08 o
 -12  -2   6         82.53         60.97        28.26 o
 -11  -2   6       1212.09       1168.39        53.19 o
 -10  -2   6        428.69        487.45        37.59 o
  -9  -2   6       1164.39       1308.07        51.49 o
  -8  -2   6        707.81        718.76        32.54 o
  -7  -2   6        716.89        703.06        28.51 o
  -6  -2   6       4351.66       4314.94        61.45 o
  -5  -2   6        197.74        227.16        13.17 o
  -4  -2   6       4598.14       4608.47        53.57 o
  -3  -2   6        998.19        987.73        20.98 o
  -2  -2   6       2254.00       2365.63        30.04 o
  -1  -2   6       1613.86       1655.46        24.40 o
   0  -2   6       5112.23       5182.35        54.31 o
   1  -2   6        743.68        782.91        16.65 o
   2  -2   6       3677.18       3654.23        43.34 o
   3  -2   6       2099.24       2026.46        33.68 o
   4  -2   6        195.67        191.07        11.63 o
   5  -2   6       2129.57       2105.07        38.39 o
   6  -2   6        218.93        249.48        20.35 o
   7  -2   6        703.27        712.57        26.76 o
   8  -2   6         75.23         90.53        17.38 o
   9  -2   6        202.93        176.87        23.48 o
  10  -2   6        177.14        121.19        59.39 o
 -12  -1   6        403.97        422.52        35.11 o
 -11  -1   6         16.73         44.32        14.58 o
 -10  -1   6       1259.40       1294.57        84.74 o
  -9  -1   6        794.39        721.48        56.10 o
  -8  -1   6        942.58        933.12        33.64 o
  -7  -1   6       3206.26       3095.87        51.42 o
  -6  -1   6       3728.33       3646.91        58.38 o
  -5  -1   6       3545.19       3431.80        46.28 o
  -4  -1   6       1381.77       1422.82        26.38 o
  -3  -1   6       7934.76       7249.86        77.61 o
  -2  -1   6        740.91        742.90        15.21 o
  -1  -1   6       3458.18       3470.83        40.29 o
   0  -1   6       2006.96       1888.80        26.92 o
   1  -1   6       2128.98       2255.78        35.17 o
   2  -1   6       1401.29       1498.72        24.41 o
   3  -1   6       1390.01       1381.93        24.00 o
   4  -1   6       3990.94       3954.56        58.85 o
   5  -1   6         99.81        124.75        10.77 o
   6  -1   6       1929.22       1920.61        42.98 o
   7  -1   6        112.59        152.92        17.14 o
   8  -1   6       1127.57       1068.29        28.79 o
   9  -1   6         53.79         60.10        11.12 o
  10  -1   6        237.12        255.88        32.54 o
 -12   0   6         19.12         12.02        14.63 o
 -11   0   6       1044.85       1194.17        54.07 o
 -10   0   6        154.02        270.69        30.27 o
  -9   0   6        171.70        202.58        24.29 o
  -8   0   6        143.00        168.23        17.19 o
  -7   0   6       2423.27       2477.09        48.28 o
  -6   0   6       3410.35       3474.23        51.72 o
  -5   0   6        330.16        318.57        12.62 o
  -4   0   6       1192.24       1016.26        27.97 o
  -3   0   6        815.04        914.73        19.00 o
  -2   0   6       7539.79       7299.90        73.76 o
  -1   0   6        135.44        109.88         7.73 o
   0   0   6       5355.56       5678.80        58.08 o
   1   0   6       2211.54       2240.68        30.54 o
   2   0   6         45.75         50.81         6.65 o
   3   0   6       1945.56       1922.95        29.14 o
   4   0   6       1172.27       1146.97        26.45 o
   5   0   6       3456.87       3438.10        55.63 o
   6   0   6         69.78         84.00        11.70 o
   7   0   6        445.47        416.46        25.64 o
   8   0   6        202.48        227.26        17.20 o
   9   0   6       1220.17       1242.14        40.65 o
  10   0   6          0.50         -1.78        10.23 o
 -12   1   6        392.72        362.48        32.59 o
 -11   1   6         14.34         29.28        25.34 o
 -10   1   6       1268.36       1303.24        53.48 o
  -9   1   6        829.97        910.62        40.75 o
  -8   1   6       1007.62        960.35        36.30 o
  -7   1   6       3157.57       3161.77        55.09 o
  -6   1   6       3649.21       3654.64        52.84 o
  -5   1   6       3642.26       3615.11        49.43 o
  -4   1   6       1388.19       1474.71        23.94 o
  -3   1   6       7686.33       7168.56        70.10 o
  -2   1   6        752.30        740.85        15.15 o
  -1   1   6       3554.33       3541.21        40.47 o
   0   1   6       2041.25       1882.18        26.89 o
   1   1   6       2237.08       2331.78        31.38 o
   2   1   6       1366.46       1445.06        28.70 o
   3   1   6       1441.27       1369.65        23.79 o
   4   1   6       3968.78       3971.00        58.08 o
   5   1   6         82.76         85.49         9.35 o
   6   1   6       1952.78       1976.33        43.94 o
   7   1   6        105.89        107.67        15.17 o
   8   1   6       1144.69       1230.92        37.88 o
   9   1   6         63.10         68.86        13.72 o
  10   1   6        260.59        285.83        26.16 o
 -12   2   6         83.23         63.93        23.30 o
 -11   2   6       1188.58       1223.80        64.65 o
 -10   2   6        447.21        465.31        35.49 o
  -9   2   6       1149.38       1097.38        49.09 o
  -8   2   6        702.21        719.46        28.76 o
  -7   2   6        715.53        728.46        26.63 o
  -6   2   6       4215.30       4154.91        81.29 o
  -5   2   6        183.56        198.18        10.25 o
  -4   2   6       4529.35       4533.26        47.51 o
  -3   2   6       1004.61        998.12        22.32 o
  -2   2   6       2210.43       2364.31        30.14 o
  -1   2   6       1559.08       1648.25        24.83 o
   0   2   6       5272.92       5342.87        55.66 o
   1   2   6        762.10        781.31        16.69 o
   2   2   6       3818.09       3772.14        48.83 o
   3   2   6       2055.53       2016.23        29.85 o
   4   2   6        228.17        271.85        12.84 o
   5   2   6       2286.27       2262.01        45.16 o
   6   2   6        216.17        233.73        17.93 o
   7   2   6        775.10        717.29        27.29 o
   8   2   6         71.06         77.59        10.89 o
   9   2   6        185.87        198.46        21.87 o
  10   2   6        166.42        168.83        21.17 o
 -12   3   6        493.30        551.77        41.91 o
 -11   3   6        221.61        225.87        27.49 o
 -10   3   6       1022.98       1152.45        54.30 o
  -9   3   6       1356.31       1281.07        46.96 o
  -8   3   6       2381.59       2373.07        52.76 o
  -7   3   6         47.24         45.70        12.36 o
  -6   3   6        250.64        317.32        13.96 o
  -5   3   6       5643.25       5344.56        67.43 o
  -4   3   6        389.96        387.02        14.91 o
  -3   3   6        215.11        247.10        12.77 o
  -2   3   6        672.23        600.58        15.98 o
  -1   3   6       3853.99       3682.56        41.87 o
   0   3   6       1165.43       1159.33        20.37 o
   1   3   6       2210.17       2132.99        29.86 o
   2   3   6        986.34       1039.07        21.38 o
   3   3   6       2048.93       2073.19        31.40 o
   4   3   6        424.05        466.26        20.36 o
   5   3   6        689.29        682.99        23.94 o
   6   3   6        881.85        876.36        28.35 o
   7   3   6        863.87        904.20        29.94 o
   8   3   6       1123.32       1152.72        67.41 o
   9   3   6        308.46        336.10        28.76 o
  10   3   6        364.23        357.82        30.42 o
 -11   4   6        702.34        719.52        41.27 o
 -10   4   6         58.13         61.65        17.66 o
  -9   4   6       1131.73       1142.84        34.66 o
  -8   4   6        648.46        688.16        25.08 o
  -7   4   6        691.53        687.40        21.48 o
  -6   4   6        530.70        505.09        17.38 o
  -5   4   6        430.14        437.22        12.83 o
  -4   4   6       3817.52       3750.67        54.31 o
  -3   4   6         40.45         50.94         7.19 o
  -2   4   6       5596.68       5414.23        66.45 o
  -1   4   6        450.25        466.17        12.36 o
   0   4   6       2428.44       2404.12        32.01 o
   1   4   6       2915.97       2927.73        39.10 o
   2   4   6       5869.92       5914.86        62.08 o
   3   4   6        218.50        213.95        13.53 o
   4   4   6         82.84         91.65        11.85 o
   5   4   6        266.00        271.15        19.94 o
   6   4   6          3.78         13.07         8.27 o
   7   4   6       1100.17       1149.83        40.86 o
   8   4   6        430.44        511.17        27.30 o
   9   4   6        692.02        664.50        36.07 o
  10   4   6        441.77        393.51        36.32 o
 -11   5   6        220.17        217.68        27.12 o
 -10   5   6        681.32        742.05        35.03 o
  -9   5   6         24.12         38.41        10.18 o
  -8   5   6        607.94        583.22        39.26 o
  -7   5   6       1320.36       1362.56        42.46 o
  -6   5   6       2403.60       2338.61        46.41 o
  -5   5   6        521.89        505.97        23.55 o
  -4   5   6        387.75        309.65        13.28 o
  -3   5   6       8428.70       8220.75       118.29 o
  -2   5   6        462.39        392.13        14.16 o
  -1   5   6       3052.69       3043.51        44.32 o
   0   5   6        127.76        137.06         8.90 o
   1   5   6       3086.54       3187.54        43.55 o
   2   5   6       2075.43       2073.38        29.65 o
   3   5   6         92.73        131.59        12.37 o
   4   5   6       2140.57       2036.58        45.48 o
   5   5   6       1400.06       1419.70        34.69 o
   6   5   6       2157.70       2030.22        44.03 o
   7   5   6        463.23        440.74        21.93 o
   8   5   6       1831.97       1861.32        44.01 o
   9   5   6          4.31         27.51        15.00 o
  10   5   6        249.42        315.71        33.56 o
 -11   6   6        662.49        659.02        39.70 o
 -10   6   6         26.28         35.03        13.22 o
  -9   6   6        911.60        953.69        36.64 o
  -8   6   6        547.44        553.61        25.80 o
  -7   6   6        180.64        184.95        13.90 o
  -6   6   6        401.04        357.25        13.35 o
  -5   6   6       1222.72       1151.40        30.92 o
  -4   6   6        880.48        849.12        20.84 o
  -3   6   6        947.88       1000.15        22.02 o
  -2   6   6       1678.68       1624.46        41.13 o
  -1   6   6        709.10        782.51        20.06 o
   0   6   6       4649.28       4445.85        58.75 o
   1   6   6        618.79        603.47        14.83 o
   2   6   6       2760.07       2829.86        32.81 o
   3   6   6       1993.46       1939.37        43.95 o
   4   6   6       1953.69       1985.51        41.69 o
   5   6   6       3181.75       3061.72        54.88 o
   6   6   6        300.95        300.72        31.89 o
   7   6   6       2183.62       2297.19        62.64 o
   8   6   6        543.22        592.92        39.54 o
   9   6   6       1269.17       1241.80        54.96 o
  10   6   6        270.09        248.62        32.38 o
 -11   7   6        189.17        176.24        24.42 o
 -10   7   6        417.58        458.94        30.04 o
  -9   7   6        248.28        268.67        23.43 o
  -8   7   6       2012.02       1872.81        48.37 o
  -7   7   6       1260.21       1181.46        38.60 o
  -6   7   6         90.52        119.24        16.32 o
  -5   7   6       1047.66        936.82        33.35 o
  -4   7   6       1966.73       1973.56        47.78 o
  -3   7   6       3566.78       3436.88        68.13 o
  -2   7   6        828.28        861.30        25.02 o
  -1   7   6       3992.40       4033.88        50.85 o
   0   7   6       2027.55       2034.15        32.11 o
   1   7   6       7548.25       7376.50        74.07 o
   2   7   6       1075.00       1041.97        19.86 o
   3   7   6        314.93        258.10        22.02 o
   4   7   6        110.23        139.03        20.58 o
   5   7   6       1612.24       1626.53        41.95 o
   6   7   6       4287.31       4291.83       113.78 o
   7   7   6        736.54        784.87        42.36 o
   8   7   6        153.08        156.73        31.78 o
   9   7   6         26.10         53.42        18.16 o
  10   7   6        979.93        937.92        50.58 o
 -11   8   6        398.61        376.94        39.22 o
 -10   8   6        314.99        315.37        40.80 o
  -9   8   6       1346.85       1270.17        50.84 o
  -8   8   6        257.75        287.32        21.30 o
  -7   8   6        584.85        582.35        32.08 o
  -6   8   6        233.81        255.60        21.91 o
  -5   8   6        735.57        738.09        35.87 o
  -4   8   6       2327.24       2216.15        53.29 o
  -3   8   6        746.44        718.55        32.93 o
  -2   8   6       1629.84       1574.03        23.16 o
  -1   8   6        331.27        312.80        12.89 o
   0   8   6       3293.31       3243.65        40.78 o
   1   8   6        394.12        364.83        13.89 o
   2   8   6       1044.94        957.78        19.92 o
   3   8   6        153.09        131.97        16.50 o
   4   8   6       1108.44       1164.33        56.82 o
   5   8   6        961.16        978.06        44.37 o
   6   8   6        423.00        405.95        36.44 o
   7   8   6       1707.02       1709.59        63.34 o
   8   8   6         76.67         57.35        19.47 o
   9   8   6        392.76        427.11        51.40 o
 -11   9   6        345.38        331.60        27.46 o
 -10   9   6        359.63        416.82        38.57 o
  -9   9   6        343.59        370.37        25.88 o
  -8   9   6       1105.16       1065.57        35.54 o
  -7   9   6       1225.59       1209.07        39.53 o
  -6   9   6        224.92        255.73        16.34 o
  -5   9   6       1650.48       1611.28        34.83 o
  -4   9   6       2300.12       2349.62        66.42 o
  -3   9   6       5755.45       5381.13        81.69 o
  -2   9   6        140.17        195.87        16.19 o
  -1   9   6        859.03        860.05        19.96 o
   0   9   6        900.99        915.98        23.07 o
   1   9   6       1139.77       1137.70        24.04 o
   2   9   6        442.02        410.38        14.72 o
   3   9   6       1792.60       1748.82        67.56 o
   4   9   6        794.84        837.34        44.62 o
   5   9   6        525.76        508.59        33.71 o
   6   9   6       1883.61       1964.24        93.94 o
   7   9   6        289.89        327.98        35.68 o
   8   9   6        271.22        299.14        34.96 o
   9   9   6        343.21        374.49        38.65 o
 -11  10   6        118.25        115.58        19.43 o
 -10  10   6         98.66        145.25        22.46 o
  -9  10   6        313.07        318.71        35.97 o
  -8  10   6        298.62        313.77        23.37 o
  -7  10   6        192.18        224.85        17.92 o
  -6  10   6        662.09        681.47        36.76 o
  -5  10   6        841.39        834.01        37.24 o
  -4  10   6       3410.15       3478.76        82.76 o
  -3  10   6        598.21        660.07        33.32 o
  -2  10   6       2215.17       2193.68        57.84 o
  -1  10   6        941.58        919.58        20.75 o
   0  10   6       1370.64       1292.66        26.54 o
   1  10   6       1524.46       1424.11        29.71 o
   2  10   6       1125.54       1176.03        23.34 o
   3  10   6        779.33        778.02        44.95 o
   4  10   6        635.96        608.94        54.33 o
   5  10   6        797.74        863.78        42.99 o
   6  10   6        234.34        247.30        31.17 o
   7  10   6        620.66        650.60        41.53 o
   8  10   6         75.57         84.47        23.49 o
   9  10   6        243.23        300.92        49.70 o
 -10  11   6        583.58        552.27        39.90 o
  -9  11   6        283.55        262.69        29.35 o
  -8  11   6        420.00        411.86        29.63 o
  -7  11   6       2896.18       2854.45        60.60 o
  -6  11   6        411.65        387.34        20.56 o
  -5  11   6        609.04        583.27        24.44 o
  -4  11   6        586.77        586.14        29.70 o
  -3  11   6       1012.92        991.78        55.90 o
  -2  11   6       5000.15       5167.20        89.62 o
  -1  11   6        263.55        258.26        18.40 o
   0  11   6        365.72        361.20        14.29 o
   1  11   6       1019.72       1021.12        23.94 o
   2  11   6       1071.80       1047.25        23.26 o
   3  11   6       2526.56       2569.72        71.87 o
   4  11   6       3897.95       3817.88        94.08 o
   5  11   6        531.39        556.82        36.16 o
   6  11   6        855.81        874.93        46.38 o
   7  11   6        167.26        187.31        28.95 o
   8  11   6       1474.59       1550.25        66.07 o
   9  11   6        226.74        210.80        36.30 o
 -10  12   6          8.27         27.37        14.77 o
  -9  12   6        207.99        234.60        27.74 o
  -8  12   6        171.80        151.81        17.34 o
  -7  12   6        256.62        296.60        20.51 o
  -6  12   6       2757.48       2593.59        63.03 o
  -5  12   6        520.30        530.36        23.58 o
  -4  12   6       3122.30       2972.75        58.75 o
  -3  12   6        228.59        242.44        26.55 o
  -2  12   6       2796.69       2819.84        71.54 o
  -1  12   6        363.83        361.44        15.68 o
   0  12   6       2292.58       2230.14        38.07 o
   1  12   6       1189.77       1135.01        26.07 o
   2  12   6        283.76        274.27        13.12 o
   3  12   6       3361.43       3370.49        89.44 o
   4  12   6        225.26        234.55        28.21 o
   5  12   6       1081.73       1163.60        51.70 o
   6  12   6         94.80        104.38        22.93 o
   7  12   6        340.48        380.45        39.60 o
   8  12   6         46.54         54.40        25.60 o
   9  12   6        264.16        317.62        38.85 o
 -10  13   6        521.61        473.15        38.32 o
  -9  13   6        538.45        500.83        37.16 o
  -8  13   6       1253.84       1106.51        42.22 o
  -7  13   6        206.73        198.73        18.31 o
  -6  13   6         42.40         60.20        11.35 o
  -5  13   6       4234.81       4060.07       100.07 o
  -4  13   6        786.62        739.85        29.34 o
  -3  13   6        436.64        428.34        30.38 o
  -2  13   6       1323.10       1366.86        49.46 o
  -1  13   6       5769.19       5632.18        71.24 o
   0  13   6        149.73        161.08        12.33 o
   1  13   6        311.68        317.53        15.35 o
   2  13   6        624.40        638.25        24.76 o
   3  13   6        606.43        580.56        35.17 o
   4  13   6        637.47        633.98        57.51 o
   5  13   6        157.86        155.05        25.01 o
   6  13   6        163.28        134.40        43.95 o
   7  13   6        504.39        516.69        50.95 o
   8  13   6        781.95        735.09        51.27 o
 -10  14   6        108.90        124.33        22.71 o
  -9  14   6        408.53        479.16        35.02 o
  -8  14   6        173.08        147.82        30.42 o
  -7  14   6       1003.06        890.95        42.34 o
  -6  14   6        649.37        619.65        36.33 o
  -5  14   6         57.01         71.30        11.55 o
  -4  14   6       1622.85       1634.80        49.55 o
  -3  14   6         63.31         81.08        18.07 o
  -2  14   6       1512.59       1480.31        52.60 o
  -1  14   6        989.26        970.97        24.40 o
   0  14   6       1648.16       1645.07        33.52 o
   1  14   6       2078.75       2060.68        38.30 o
   2  14   6       2105.45       1972.96        68.20 o
   3  14   6        264.77        307.21        31.58 o
   4  14   6        243.48        190.25        26.83 o
   5  14   6        385.73        452.06        45.74 o
   6  14   6         43.15         54.74        19.98 o
   7  14   6        581.74        598.67        63.97 o
   8  14   6        154.56        136.12        25.93 o
  -9  15   6        437.12        450.65        36.66 o
  -8  15   6        219.36        249.23        29.25 o
  -7  15   6        819.48        784.70        32.95 o
  -6  15   6        515.93        509.09        38.44 o
  -5  15   6       2128.57       2097.47        51.93 o
  -4  15   6       1179.81       1093.08        36.23 o
  -3  15   6       1754.90       1745.15        46.71 o
  -2  15   6        443.09        467.06        34.56 o
  -1  15   6       1348.89       1355.73        41.13 o
   0  15   6       1325.33       1257.72        28.95 o
   1  15   6       2000.46       1955.11        46.42 o
   2  15   6        780.72        720.00        23.95 o
   3  15   6        303.17        284.32        23.06 o
   4  15   6        724.64        743.54        42.70 o
   5  15   6          8.08         21.05        17.13 o
   6  15   6        141.69        158.67        31.27 o
   7  15   6          5.39         28.75        18.44 o
   8  15   6        439.99        366.41        41.48 o
  -9  16   6        372.73        450.00        35.95 o
  -8  16   6        285.28        298.35        39.21 o
  -7  16   6        168.92        164.81        24.07 o
  -6  16   6       1181.57       1155.33        38.57 o
  -5  16   6         29.86         52.21        16.44 o
  -4  16   6        896.23        836.92        32.51 o
  -3  16   6        163.68        170.81        18.63 o
  -2  16   6        355.80        388.88        33.89 o
  -1  16   6        139.85        162.15        23.63 o
   0  16   6        737.62        708.54        22.11 o
   1  16   6        533.03        538.55        24.98 o
   2  16   6       1581.06       1472.91        58.90 o
   3  16   6       1036.66       1026.52        55.65 o
   4  16   6        161.10        197.98        28.28 o
   5  16   6        812.34        823.87        91.84 o
   6  16   6         10.53          8.75        16.36 o
   7  16   6        273.38        280.36        36.82 o
  -9  17   6        308.46        307.93        60.40 o
  -8  17   6        142.31        163.36        25.84 o
  -7  17   6        527.08        508.25        47.11 o
  -6  17   6        481.83        461.18        31.05 o
  -5  17   6       1313.44       1296.56        42.10 o
  -4  17   6         23.59         13.01        15.00 o
  -3  17   6        753.66        773.54        32.93 o
  -2  17   6         10.85          5.57        12.37 o
  -1  17   6       2097.28       2034.31        50.56 o
   0  17   6        254.12        238.80        15.65 o
   1  17   6        994.69        949.81        26.97 o
   2  17   6        355.57        352.84        20.16 o
   3  17   6        958.92        912.08        25.21 o
   4  17   6       1290.19       1219.37        55.97 o
   5  17   6         83.65         58.86        21.23 o
   6  17   6        159.14        131.05        28.05 o
   7  17   6        117.53        133.00        34.28 o
  -8  18   6        237.46        262.55        29.18 o
  -7  18   6        284.37        319.85        38.00 o
  -6  18   6        884.29        934.32        46.69 o
  -5  18   6        191.22        227.94        24.46 o
  -4  18   6       1277.30       1301.60        45.26 o
  -3  18   6        295.03        380.06        36.00 o
  -2  18   6       1522.57       1580.04        59.70 o
  -1  18   6        146.45        154.58        16.37 o
   0  18   6        594.36        555.15        21.95 o
   1  18   6         30.87         19.28         9.17 o
   2  18   6        609.26        574.40        23.78 o
   3  18   6        726.52        688.56        45.07 o
   4  18   6        464.45        532.07        46.43 o
   5  18   6        290.21        275.52        34.87 o
   6  18   6         18.02         11.27        17.37 o
   7  18   6        388.91        395.43        44.72 o
  -8  19   6        559.73        563.46       106.37 o
  -7  19   6        423.96        464.29        37.13 o
  -6  19   6        117.27        109.40        21.98 o
  -5  19   6        508.09        518.12        46.17 o
  -4  19   6        112.48        156.99        26.23 o
  -3  19   6        457.79        425.82        39.03 o
  -2  19   6        526.85        529.60        37.68 o
  -1  19   6       1261.09       1241.69        33.82 o
   0  19   6        144.02        143.72        13.89 o
   1  19   6        382.32        347.77        23.63 o
   2  19   6        541.11        538.18        25.40 o
   3  19   6       1204.07       1204.41        39.56 o
   4  19   6        771.61        690.35        44.27 o
   5  19   6         73.69         56.42        24.81 o
   6  19   6        791.57        809.08        51.36 o
  -7  20   6        246.49        245.00        29.11 o
  -6  20   6        342.31        389.42        44.04 o
  -5  20   6         77.74        124.85        27.35 o
  -4  20   6        628.80        683.24        43.75 o
  -3  20   6        417.26        463.12        40.76 o
  -2  20   6        574.94        561.41        38.09 o
  -1  20   6         94.36        112.57        24.52 o
   0  20   6       1207.72       1100.04        31.28 o
   1  20   6        464.36        455.71        28.78 o
   2  20   6        840.55        813.29        65.90 o
   3  20   6        436.03        425.65        32.87 o
   4  20   6        462.49        408.68        41.11 o
   5  20   6        666.44        676.08        90.15 o
  -6  21   6        110.78        136.04        23.48 o
  -5  21   6        122.44        126.48        24.95 o
  -4  21   6         57.96         67.98        19.04 o
  -3  21   6       1101.02       1159.59        60.78 o
  -2  21   6         57.59         68.81        17.78 o
  -1  21   6        186.44        170.32        25.56 o
   0  21   6        208.11        230.03        21.40 o
   1  21   6       1781.23       1684.99        56.02 o
   2  21   6        333.74        312.02        24.87 o
   3  21   6        135.33        147.01        17.88 o
   4  21   6        274.14        210.26        30.99 o
   5  21   6        447.48        373.39        43.42 o
  -5  22   6        583.70        680.68        43.45 o
  -4  22   6       1101.34        995.98        50.33 o
  -3  22   6         59.28         82.61        24.42 o
  -2  22   6        480.22        486.95        39.82 o
  -1  22   6         25.48          9.36        15.21 o
   0  22   6        647.24        647.44        32.34 o
   1  22   6        769.53        706.84        35.19 o
   2  22   6        278.08        309.79        30.17 o
   3  22   6        280.05        319.10        35.95 o
   4  22   6        209.26        148.12        28.90 o
  -4  23   6        391.32        453.38        42.05 o
  -3  23   6        999.52        948.83        50.13 o
  -2  23   6        217.67        211.80        29.70 o
  -1  23   6        427.19        426.08        44.93 o
   0  23   6        179.06        244.97        32.30 o
   1  23   6        269.40        293.14        33.93 o
   2  23   6        521.66        505.62        32.14 o
   3  23   6        122.54        117.56        22.79 o
  -3  24   6         16.38         15.54        17.13 o
  -2  24   6        653.25        646.02        45.81 o
  -1  24   6         65.06         71.50        24.84 o
   0  24   6        295.35        292.83        35.13 o
   1  24   6        107.66         94.60        23.54 o
  -1 -24   7        251.22        277.32        29.94 o
  -4 -23   7        582.16        544.63        40.88 o
  -3 -23   7        400.50        363.03        32.34 o
  -2 -23   7         55.54         32.50        15.23 o
  -1 -23   7        108.30        122.21        22.53 o
   0 -23   7        295.92        283.85        27.56 o
   1 -23   7        316.38        284.13        27.93 o
   2 -23   7        210.12        247.98        33.28 o
  -5 -22   7        431.30        527.52        63.98 o
  -4 -22   7        464.43        478.37        45.16 o
  -3 -22   7        192.60        224.06        30.53 o
  -2 -22   7        462.30        473.95        32.46 o
  -1 -22   7         20.32          6.30        11.23 o
   0 -22   7        513.15        497.31        34.33 o
   1 -22   7         31.71         37.05        19.26 o
   2 -22   7        457.01        322.95        62.15 o
   3 -22   7        152.95        155.93        26.43 o
  -6 -21   7         93.37         94.68        29.41 o
  -5 -21   7        106.24        114.13        30.41 o
  -4 -21   7        451.09        399.13        42.47 o
  -3 -21   7        893.54        911.97        40.21 o
  -2 -21   7          5.84          9.11        11.85 o
  -1 -21   7        115.50        131.50        21.02 o
   0 -21   7         18.55         23.30        14.62 o
   1 -21   7        840.43        843.52        43.91 o
   2 -21   7        134.35        101.50        17.09 o
   3 -21   7        184.37        199.03        30.40 o
   4 -21   7         53.35         46.47        19.84 o
  -7 -20   7        830.61        894.91        68.78 o
  -6 -20   7        350.61        247.62        62.15 o
  -5 -20   7       1268.59       1205.54        62.47 o
  -4 -20   7        705.43        748.15        39.27 o
  -3 -20   7        145.65        170.85        27.15 o
  -2 -20   7        929.23        998.57        52.39 o
  -1 -20   7          4.73         -2.18        10.37 o
   0 -20   7        923.04        883.74        38.58 o
   1 -20   7        735.11        766.65        47.84 o
   2 -20   7        372.32        363.16        24.60 o
   3 -20   7         46.95         81.03        25.42 o
   4 -20   7        232.05        253.73        38.45 o
   5 -20   7        143.22        133.88        25.77 o
  -7 -19   7        151.57        175.58        36.82 o
  -6 -19   7        408.71        297.62        40.21 o
  -5 -19   7        725.09        688.54        35.40 o
  -4 -19   7        337.41        374.57        40.81 o
  -3 -19   7        853.85        834.87        32.30 o
  -2 -19   7         96.62        114.73        20.00 o
  -1 -19   7        909.66        901.50        51.87 o
   0 -19   7        467.68        470.21        31.35 o
   1 -19   7       1048.57       1026.53        63.58 o
   2 -19   7        752.66        778.57        32.13 o
   3 -19   7        440.87        423.23        40.35 o
   4 -19   7        184.67        214.11        39.58 o
   5 -19   7         80.37         43.25        30.23 o
  -8 -18   7         41.62         -7.49        23.31 o
  -7 -18   7        585.64        341.50        99.05 o
  -6 -18   7         77.20         70.84        17.41 o
  -5 -18   7        126.85        138.42        21.00 o
  -4 -18   7        664.87        683.91        35.15 o
  -3 -18   7        494.74        494.31        37.49 o
  -2 -18   7        428.24        414.82        31.16 o
  -1 -18   7        153.04        175.97        25.54 o
   0 -18   7       1090.40       1030.44        39.68 o
   1 -18   7          2.25          7.66         8.99 o
   2 -18   7        583.97        552.05        43.60 o
   3 -18   7        202.12        200.41        28.64 o
   4 -18   7        584.54        668.75        52.17 o
   5 -18   7        221.19        247.71        36.95 o
   6 -18   7         46.82         95.64        22.89 o
  -8 -17   7        184.48        245.10        41.10 o
  -7 -17   7         49.64         46.17        11.23 o
  -6 -17   7        276.43        247.84       105.26 o
  -5 -17   7       1036.84        995.35        38.53 o
  -4 -17   7         37.73         58.81        17.80 o
  -3 -17   7        534.46        491.91        23.63 o
  -2 -17   7       1253.26       1217.25        35.81 o
  -1 -17   7       1023.16        967.61        62.53 o
   0 -17   7         17.27         27.41        11.66 o
   1 -17   7        861.03        870.50        29.93 o
   2 -17   7        118.16        128.53        13.11 o
   3 -17   7       1118.42       1086.75        67.21 o
   4 -17   7        338.15        355.19        36.93 o
   5 -17   7        213.24        257.30        46.41 o
   6 -17   7         74.71        108.00        23.89 o
  -9 -16   7        285.15        277.84        38.82 o
  -8 -16   7         62.03         71.91        23.41 o
  -7 -16   7        148.27        107.73        30.66 o
  -6 -16   7        191.21        186.03        17.14 o
  -5 -16   7       1157.55       1083.47        38.49 o
  -4 -16   7         50.40         47.10        12.53 o
  -3 -16   7        293.75        282.42        22.41 o
  -2 -16   7       1870.74       1861.58        63.62 o
  -1 -16   7        186.37        200.51        18.00 o
   0 -16   7        553.14        559.60        29.42 o
   1 -16   7         27.44         19.51        11.08 o
   2 -16   7       1365.32       1332.80        33.90 o
   3 -16   7        168.31        184.28        27.23 o
   4 -16   7        637.65        638.63        42.68 o
   5 -16   7        381.56        419.27        68.97 o
   6 -16   7        808.17        803.02        55.16 o
   7 -16   7         62.46         56.38        27.98 o
  -9 -15   7         85.76        131.21        27.56 o
  -8 -15   7        210.90        243.84        41.66 o
  -7 -15   7        114.03         95.26        34.30 o
  -6 -15   7       2284.18       2563.92       102.85 o
  -5 -15   7        531.33        500.23        64.90 o
  -4 -15   7        631.99        562.52        25.25 o
  -3 -15   7        470.59        521.25        28.25 o
  -2 -15   7       1233.24       1212.22        35.74 o
  -1 -15   7       1863.87       1839.47        50.33 o
   0 -15   7        723.23        672.71        23.72 o
   1 -15   7       1225.26       1156.35        33.18 o
   2 -15   7        141.32        142.24        13.59 o
   3 -15   7       1835.98       1801.83        75.36 o
   4 -15   7        664.38        667.19        58.00 o
   5 -15   7        436.77        413.66        42.80 o
   6 -15   7        114.97        154.85        29.62 o
   7 -15   7        185.40        200.64        31.73 o
  -9 -14   7        467.07        459.65        67.83 o
  -8 -14   7          5.45         15.40        15.32 o
  -7 -14   7       1879.42       1932.01       131.29 o
  -6 -14   7        312.91        365.32        46.53 o
  -5 -14   7       1046.01       1041.35        61.59 o
  -4 -14   7        179.93        222.18        25.82 o
  -3 -14   7        425.54        497.48        19.35 o
  -2 -14   7        740.88        776.01        28.36 o
  -1 -14   7        438.99        459.15        21.80 o
   0 -14   7       3269.28       3170.54        53.08 o
   1 -14   7        246.14        270.76        18.13 o
   2 -14   7       1383.30       1299.09        32.73 o
   3 -14   7        278.36        259.12        14.95 o
   4 -14   7        969.44        833.18        44.31 o
   5 -14   7        498.40        508.10        49.46 o
   6 -14   7        224.25        256.88        39.69 o
   7 -14   7        424.26        426.16        42.40 o
   8 -14   7        213.28        287.61        61.34 o
 -10 -13   7        767.59        927.69        56.98 o
  -9 -13   7        222.53        230.82        32.70 o
  -8 -13   7        705.35        661.83        44.36 o
  -7 -13   7        280.25        285.22        34.15 o
  -6 -13   7        112.12        149.21        25.30 o
  -5 -13   7        848.73        843.65        45.20 o
  -4 -13   7        992.42        910.92        28.13 o
  -3 -13   7        144.35        163.49        13.05 o
  -2 -13   7       1291.86       1275.58        31.88 o
  -1 -13   7       1209.32       1255.89        32.89 o
   0 -13   7       1358.71       1411.85        36.44 o
   1 -13   7       2049.82       1911.31        51.91 o
   2 -13   7        232.06        221.67        15.72 o
   3 -13   7       2718.01       2641.72        57.68 o
   4 -13   7        473.49        530.28        43.71 o
   5 -13   7        657.34        620.24        39.97 o
   6 -13   7        952.92        958.91        60.34 o
   7 -13   7        251.67        247.33        33.67 o
   8 -13   7       1247.68       1217.80        84.72 o
 -10 -12   7         36.02         13.29        18.03 o
  -9 -12   7        845.26        855.29        52.00 o
  -8 -12   7        311.87        351.10        55.33 o
  -7 -12   7       1982.56       1892.96        69.93 o
  -6 -12   7       1067.44       1000.91        49.44 o
  -5 -12   7       1397.94       1354.44        55.95 o
  -4 -12   7       3024.74       2785.12        88.12 o
  -3 -12   7       2123.14       2069.27        44.28 o
  -2 -12   7       1573.23       1539.97        53.58 o
  -1 -12   7        996.07        948.91        25.26 o
   0 -12   7       1711.45       1706.77        35.06 o
   1 -12   7       1761.59       1676.29        42.54 o
   2 -12   7        108.25        109.68        12.89 o
   3 -12   7         86.97        109.26        14.06 o
   4 -12   7        694.95        642.78        39.73 o
   5 -12   7        539.19        612.04        38.76 o
   6 -12   7        232.17        261.66        33.13 o
   7 -12   7        706.53        732.66        60.42 o
   8 -12   7        224.72        234.92        33.10 o
 -10 -11   7        436.59        502.25        88.59 o
  -9 -11   7         30.52         48.11        18.28 o
  -8 -11   7        485.21        454.20        42.61 o
  -7 -11   7         46.60         45.53        23.40 o
  -6 -11   7        589.56        606.49        42.87 o
  -5 -11   7        130.78        178.76        24.51 o
  -4 -11   7        711.42        663.54        40.82 o
  -3 -11   7       1285.16       1229.38        35.49 o
  -2 -11   7       2528.88       2480.80        53.36 o
  -1 -11   7       1152.26       1134.32        26.84 o
   0 -11   7       1475.27       1476.41        32.43 o
   1 -11   7       1635.14       1583.91        48.15 o
   2 -11   7        249.14        265.40        15.87 o
   3 -11   7       1837.34       1796.21        35.91 o
   4 -11   7        961.31       1001.42        47.61 o
   5 -11   7        621.94        620.45        39.90 o
   6 -11   7       1177.46       1177.28        55.32 o
   7 -11   7        221.29        269.59        45.66 o
   8 -11   7        579.42        617.01        72.26 o
 -10 -10   7         30.29         20.53        11.71 o
  -9 -10   7       1072.70       1056.93        40.43 o
  -8 -10   7        169.72        210.18        29.53 o
  -7 -10   7        611.92        603.66        39.34 o
  -6 -10   7       1605.01       1616.74        60.08 o
  -5 -10   7       2853.59       2909.69        80.04 o
  -4 -10   7        394.36        434.48        33.80 o
  -3 -10   7         29.32         18.00        18.25 o
  -2 -10   7       2793.69       2723.81        55.42 o
  -1 -10   7        511.98        475.44        21.86 o
   0 -10   7        260.01        245.64        14.00 o
   1 -10   7         73.38         77.10        10.89 o
   2 -10   7       1599.27       1522.16        39.84 o
   3 -10   7         52.39         58.96         8.46 o
   4 -10   7       1098.64       1086.27        47.55 o
   5 -10   7        247.82        298.56        32.63 o
   6 -10   7        798.29        823.22        45.63 o
   7 -10   7        113.36        116.60        53.05 o
   8 -10   7         45.75         47.89        20.03 o
   9 -10   7        416.17        394.24        43.41 o
 -11  -9   7        131.53        108.72        19.13 o
 -10  -9   7        526.12        496.19        29.96 o
  -9  -9   7         24.49         21.95        12.39 o
  -8  -9   7        889.23        858.41        24.17 o
  -7  -9   7       1381.88       1386.66        49.55 o
  -6  -9   7        793.21        786.58        41.04 o
  -5  -9   7        597.55        599.30        34.92 o
  -4  -9   7       1485.20       1565.82        53.87 o
  -3  -9   7        955.03       1011.25        50.46 o
  -2  -9   7         29.27         40.52         5.82 o
  -1  -9   7       1515.08       1526.70        30.10 o
   0  -9   7        376.28        354.56        15.39 o
   1  -9   7       2533.84       2493.61        42.02 o
   2  -9   7        361.92        349.29        21.06 o
   3  -9   7       1108.93       1029.60        28.44 o
   4  -9   7       2592.48       2356.80        55.14 o
   5  -9   7       1664.49       1717.57        78.15 o
   6  -9   7        663.70        654.81       106.96 o
   7  -9   7        244.52        306.45        51.18 o
   8  -9   7         74.93         20.36        23.72 o
   9  -9   7         27.68         31.06        19.42 o
 -11  -8   7        503.11        629.42        44.56 o
 -10  -8   7         33.56         20.14        12.45 o
  -9  -8   7        811.68        754.39        27.17 o
  -8  -8   7        671.32        732.76        33.64 o
  -7  -8   7       1064.20       1061.69        30.28 o
  -6  -8   7        496.85        487.19        14.89 o
  -5  -8   7       1159.24       1202.79        47.43 o
  -4  -8   7       3238.39       3256.03        80.19 o
  -3  -8   7        581.50        591.81        31.61 o
  -2  -8   7        651.79        626.95        23.97 o
  -1  -8   7       1325.13       1323.37        26.65 o
   0  -8   7       2603.24       2616.47        41.87 o
   1  -8   7        685.79        672.29        21.20 o
   2  -8   7       1013.99        982.91        31.24 o
   3  -8   7       1365.31       1370.57        42.85 o
   4  -8   7        677.24        667.06        32.65 o
   5  -8   7         65.37         73.57        11.29 o
   6  -8   7        287.29        367.42        45.84 o
   7  -8   7        812.60        747.31       103.66 o
   8  -8   7         55.88         66.16        24.78 o
   9  -8   7         77.14         81.81        31.78 o
 -11  -7   7         81.96        102.18        19.30 o
 -10  -7   7        540.66        572.31        42.56 o
  -9  -7   7         81.03         72.60        16.06 o
  -8  -7   7       2843.68       2880.07        89.01 o
  -7  -7   7        671.17        669.58        25.86 o
  -6  -7   7        715.55        704.34        33.54 o
  -5  -7   7       1271.25       1280.00        55.97 o
  -4  -7   7       3047.01       3042.23        75.68 o
  -3  -7   7       7466.61       7246.50       105.45 o
  -2  -7   7       1757.92       1724.79        30.13 o
  -1  -7   7       1300.71       1223.99        21.77 o
   0  -7   7        189.57        208.31        12.52 o
   1  -7   7       2500.49       2393.06        45.41 o
   2  -7   7        515.82        507.50        22.26 o
   3  -7   7         11.71         23.04        10.39 o
   4  -7   7        493.49        481.71        25.55 o
   5  -7   7        862.09        857.12        72.19 o
   6  -7   7       1074.59       1100.79        62.98 o
   7  -7   7         21.38         27.80        20.70 o
   8  -7   7        316.58        360.32        48.75 o
   9  -7   7         95.67         91.92        50.26 o
 -11  -6   7        223.33        280.87        28.51 o
 -10  -6   7        137.69        133.39        20.51 o
  -9  -6   7       1140.47       1117.42        35.37 o
  -8  -6   7         28.53         36.06         9.83 o
  -7  -6   7        761.21        704.30        29.53 o
  -6  -6   7        806.83        768.59        28.07 o
  -5  -6   7       1092.82       1059.63        30.92 o
  -4  -6   7       3093.07       3097.71        88.28 o
  -3  -6   7       1242.00       1250.84        36.00 o
  -2  -6   7       5500.48       5254.53        76.99 o
  -1  -6   7        109.46        108.63         9.10 o
   0  -6   7       2211.19       2248.31        35.46 o
   1  -6   7        131.29        142.57        12.91 o
   2  -6   7       4133.86       3954.00        71.47 o
   3  -6   7         23.16         23.52         9.45 o
   4  -6   7         18.20          9.21        14.44 o
   5  -6   7        481.24        440.92        25.72 o
   6  -6   7        466.56        507.45        35.32 o
   7  -6   7        940.82        902.38        62.39 o
   8  -6   7        282.52        282.68        62.69 o
   9  -6   7        323.61        368.13        51.59 o
 -11  -5   7          2.07         24.46        14.44 o
 -10  -5   7       1134.70       1156.23        75.26 o
  -9  -5   7        103.75         99.57        18.04 o
  -8  -5   7        888.01        938.63        35.57 o
  -7  -5   7       1606.43       1518.19        43.01 o
  -6  -5   7        780.40        741.50        27.79 o
  -5  -5   7       1333.85       1291.53        41.04 o
  -4  -5   7        993.18       1015.35        27.69 o
  -3  -5   7       5633.75       5538.97        66.27 o
  -2  -5   7        832.52        894.61        21.10 o
  -1  -5   7        728.41        751.52        17.10 o
   0  -5   7       3025.87       2930.59        38.41 o
   1  -5   7       4492.56       4407.86        51.39 o
   2  -5   7       1591.99       1532.76        39.53 o
   3  -5   7        513.92        530.58        23.24 o
   4  -5   7         24.95         20.27         9.48 o
   5  -5   7       2068.26       2005.84        59.46 o
   6  -5   7        639.35        612.66        30.04 o
   7  -5   7        149.79        150.78        18.59 o
   8  -5   7        304.46        295.83        25.35 o
   9  -5   7         21.50         29.05        22.70 o
 -11  -4   7        762.38        843.50        40.14 o
 -10  -4   7        372.30        338.94        43.43 o
  -9  -4   7       1514.71       1531.54        58.36 o
  -8  -4   7        229.68        229.90        24.00 o
  -7  -4   7       1543.95       1465.31        36.93 o
  -6  -4   7        639.37        625.95        25.66 o
  -5  -4   7        580.92        587.65        21.38 o
  -4  -4   7        249.30        252.78        14.54 o
  -3  -4   7        699.05        667.25        18.32 o
  -2  -4   7       3665.63       3791.78        48.73 o
  -1  -4   7        733.59        773.44        17.56 o
   0  -4   7       4417.11       4323.03        49.85 o
   1  -4   7        668.56        666.93        16.44 o
   2  -4   7       1595.48       1516.62        27.44 o
   3  -4   7        435.99        413.94        26.20 o
   4  -4   7       1611.22       1540.84        40.92 o
   5  -4   7       1701.30       1710.36        44.40 o
   6  -4   7       1131.33       1040.26        34.64 o
   7  -4   7        637.23        574.53        32.07 o
   8  -4   7         66.38         78.57        17.05 o
   9  -4   7        632.96        536.65        56.63 o
  10  -4   7         32.33         73.38        27.01 o
 -11  -3   7         18.54         27.20        14.02 o
 -10  -3   7       1065.95       1096.17        50.85 o
  -9  -3   7        199.54        184.70        24.31 o
  -8  -3   7       1002.76        954.83        43.21 o
  -7  -3   7          9.92         22.07         8.96 o
  -6  -3   7       2019.64       1940.15        39.20 o
  -5  -3   7        547.50        524.99        20.26 o
  -4  -3   7       1437.29       1438.30        30.08 o
  -3  -3   7        279.96        320.86        13.78 o
  -2  -3   7        109.98        126.35         7.41 o
  -1  -3   7      10723.84      10809.26       109.20 o
   0  -3   7        411.49        384.54        12.53 o
   1  -3   7       2632.14       2622.30        35.76 o
   2  -3   7         30.15         26.33         5.79 o
   3  -3   7       2244.66       2177.05        54.71 o
   4  -3   7       1130.22       1169.52        35.60 o
   5  -3   7       1734.59       1754.77        46.65 o
   6  -3   7         95.75        115.42        15.34 o
   7  -3   7        387.80        373.85        30.33 o
   8  -3   7        591.89        593.67        45.10 o
   9  -3   7        102.03         96.12        18.76 o
  10  -3   7        765.60        792.10        63.77 o
 -11  -2   7        798.86        852.12        45.05 o
 -10  -2   7         30.82         40.96        16.53 o
  -9  -2   7        710.81        806.82        53.02 o
  -8  -2   7        611.70        571.72        35.95 o
  -7  -2   7       2696.12       2659.07        47.50 o
  -6  -2   7        369.95        411.87        27.95 o
  -5  -2   7       1795.50       1836.86        46.65 o
  -4  -2   7       3220.45       3243.26        52.41 o
  -3  -2   7       4253.63       4166.82        53.31 o
  -2  -2   7        949.95        922.91        18.89 o
  -1  -2   7       1592.72       1542.63        25.05 o
   0  -2   7       6396.38       6238.20        68.92 o
   1  -2   7        154.53        168.78        10.54 o
   2  -2   7       1427.79       1368.27        26.66 o
   3  -2   7        798.79        814.91        20.65 o
   4  -2   7        993.89       1000.93        29.66 o
   5  -2   7       1664.99       1645.48        43.71 o
   6  -2   7        431.04        444.26        14.05 o
   7  -2   7        863.75        845.32        19.49 o
   8  -2   7        284.37        261.39        33.26 o
   9  -2   7        969.56       1003.60        99.67 o
  10  -2   7        133.53         96.61        23.09 o
 -11  -1   7         36.55         57.56        19.06 o
 -10  -1   7        770.14        832.74        42.41 o
  -9  -1   7        196.73        164.82        22.46 o
  -8  -1   7       1290.78       1239.69        38.08 o
  -7  -1   7        156.68        191.48        15.61 o
  -6  -1   7       3216.87       3255.04        50.64 o
  -5  -1   7        763.76        719.01        21.03 o
  -4  -1   7       1599.80       1509.98        31.35 o
  -3  -1   7       1976.74       2008.71        28.56 o
  -2  -1   7       7542.61       7382.01        73.19 o
  -1  -1   7       4684.11       4698.08        53.11 o
   0  -1   7         73.19         68.92         7.16 o
   1  -1   7       3512.33       3485.25        42.98 o
   2  -1   7        176.00        197.77        13.99 o
   3  -1   7       2830.71       2838.51        41.95 o
   4  -1   7       2807.52       2733.84        43.82 o
   5  -1   7        168.45        167.44        12.12 o
   6  -1   7        813.11        793.75        24.09 o
   7  -1   7        988.32        958.78        25.51 o
   8  -1   7       1563.70       1491.66        44.09 o
   9  -1   7         10.58         14.16        14.26 o
  10  -1   7        848.61        829.13        81.64 o
 -11   0   7        605.14        679.21        47.70 o
 -10   0   7        195.55        258.63        27.88 o
  -9   0   7        914.77        898.71        47.96 o
  -8   0   7         70.12         60.58        11.67 o
  -7   0   7        502.83        549.29        25.90 o
  -6   0   7       1533.72       1540.23        31.08 o
  -5   0   7       1815.29       1905.84        33.68 o
  -4   0   7         81.80         95.10        10.24 o
  -3   0   7        620.23        561.42        14.81 o
  -2   0   7       2868.09       2815.62        36.06 o
  -1   0   7       8646.24       8545.77        82.47 o
   0   0   7       2104.81       1998.98        29.42 o
   1   0   7        213.22        299.33        12.39 o
   2   0   7       9548.24       9296.48        93.46 o
   3   0   7        252.35        282.34        13.56 o
   4   0   7        668.60        678.78        28.96 o
   5   0   7        536.10        538.00        24.52 o
   6   0   7        261.43        230.39        18.84 o
   7   0   7       1380.53       1379.01        37.74 o
   8   0   7        463.49        451.65        44.76 o
   9   0   7       1599.21       1474.70        43.74 o
  10   0   7          0.73         28.36        16.39 o
 -11   1   7         38.47         73.88        23.67 o
 -10   1   7        759.59        875.04        59.41 o
  -9   1   7        202.11        211.02        35.02 o
  -8   1   7       1291.05       1320.06        37.54 o
  -7   1   7        146.12        161.78        13.73 o
  -6   1   7       3250.73       3191.13        47.83 o
  -5   1   7        809.52        732.09        22.26 o
  -4   1   7       1673.29       1607.30        23.39 o
  -3   1   7       1916.88       1920.95        35.87 o
  -2   1   7       7475.82       7260.29        73.20 o
  -1   1   7       4857.75       4838.36        53.10 o
   0   1   7         69.88         66.10         6.98 o
   1   1   7       3473.69       3383.06        43.52 o
   2   1   7        184.07        214.71        11.30 o
   3   1   7       2802.40       2868.63        44.42 o
   4   1   7       2839.07       2735.91        43.85 o
   5   1   7        177.56        193.85        13.43 o
   6   1   7        807.05        803.41        27.30 o
   7   1   7        988.17       1022.47        36.08 o
   8   1   7       1599.43       1557.35        57.02 o
   9   1   7          9.14         34.55        11.41 o
  10   1   7        851.88        914.26        51.53 o
 -11   2   7        837.41        873.70        72.41 o
 -10   2   7         27.83         56.99        20.78 o
  -9   2   7        688.19        752.38        27.42 o
  -8   2   7        626.69        621.15        23.04 o
  -7   2   7       2653.45       2705.67        48.04 o
  -6   2   7        375.65        411.01        15.78 o
  -5   2   7       1835.81       1856.97        29.38 o
  -4   2   7       3345.43       3321.13        67.06 o
  -3   2   7       4302.40       4124.15        46.26 o
  -2   2   7        845.85        839.05        17.01 o
  -1   2   7       1557.67       1474.18        24.18 o
   0   2   7       6315.37       6144.90        64.59 o
   1   2   7        151.46        162.25        10.04 o
   2   2   7       1369.15       1340.78        24.19 o
   3   2   7        820.23        821.43        21.16 o
   4   2   7        931.74        978.10        24.54 o
   5   2   7       1588.22       1586.94        44.77 o
   6   2   7        474.52        483.71        22.33 o
   7   2   7        834.68        825.38        32.02 o
   8   2   7        289.91        287.53        27.95 o
   9   2   7        937.76        947.22        38.52 o
  10   2   7        128.86        142.05        31.17 o
 -11   3   7         20.60         20.94        14.07 o
 -10   3   7       1088.88       1214.03        52.91 o
  -9   3   7        199.44        206.50        19.41 o
  -8   3   7        930.34        921.58        33.81 o
  -7   3   7          9.86         22.53         6.68 o
  -6   3   7       2083.88       2052.28        35.15 o
  -5   3   7        522.80        520.14        25.88 o
  -4   3   7       1415.25       1401.13        37.87 o
  -3   3   7        217.13        261.21        17.77 o
  -2   3   7        104.55        121.79         7.28 o
  -1   3   7      10795.20      10671.14       100.13 o
   0   3   7        412.75        419.39        18.55 o
   1   3   7       2448.22       2390.57        33.78 o
   2   3   7         28.99         23.66         5.54 o
   3   3   7       2227.00       2202.79        36.68 o
   4   3   7       1198.94       1262.62        25.35 o
   5   3   7       1693.28       1656.15        39.65 o
   6   3   7        102.21        122.16        14.84 o
   7   3   7        405.53        402.99        35.85 o
   8   3   7        653.47        758.30        72.62 o
   9   3   7         98.81        103.36        17.90 o
  10   3   7        760.19        739.38        38.14 o
 -11   4   7        826.93        804.24        43.11 o
 -10   4   7        367.10        380.15        30.14 o
  -9   4   7       1566.67       1643.44        51.93 o
  -8   4   7        227.60        231.15        23.25 o
  -7   4   7       1485.74       1397.26        29.49 o
  -6   4   7        646.01        589.42        14.03 o
  -5   4   7        587.70        626.60        28.22 o
  -4   4   7        236.71        202.24        14.01 o
  -3   4   7        653.54        621.63        18.74 o
  -2   4   7       3782.46       3887.08        54.29 o
  -1   4   7        751.19        773.58        18.89 o
   0   4   7       4425.93       4332.23        50.03 o
   1   4   7        685.30        679.98        20.61 o
   2   4   7       1510.93       1459.68        27.21 o
   3   4   7        385.15        393.45        13.99 o
   4   4   7       1479.50       1424.71        39.02 o
   5   4   7       1713.66       1720.74        41.87 o
   6   4   7       1040.44       1069.27        32.57 o
   7   4   7        630.85        609.25        25.99 o
   8   4   7         58.19         67.19        12.71 o
   9   4   7        652.76        620.69        34.65 o
  10   4   7         33.31         34.07        15.94 o
 -11   5   7          2.60         40.56        65.22 o
 -10   5   7       1170.59       1218.03        43.26 o
  -9   5   7        102.78        115.11        13.13 o
  -8   5   7        870.87        826.58        25.08 o
  -7   5   7       1574.47       1479.16        39.89 o
  -6   5   7        776.39        761.66        35.85 o
  -5   5   7       1314.06       1257.64        37.39 o
  -4   5   7        935.52        958.26        28.29 o
  -3   5   7       5613.35       5541.52        83.95 o
  -2   5   7        825.56        808.61        21.24 o
  -1   5   7        800.00        851.29        26.53 o
   0   5   7       3086.16       2935.54        38.59 o
   1   5   7       4342.51       4148.74        49.32 o
   2   5   7       1518.81       1521.14        28.06 o
   3   5   7        455.09        455.41        28.73 o
   4   5   7         19.67         17.93         7.66 o
   5   5   7       2046.35       2032.03        72.08 o
   6   5   7        598.00        582.45        24.00 o
   7   5   7        168.07        182.44        17.19 o
   8   5   7        341.31        338.68        21.21 o
   9   5   7         16.79         21.45        13.18 o
 -11   6   7        225.65        232.15        26.60 o
 -10   6   7        135.87        122.06        17.36 o
  -9   6   7       1113.42       1122.24        33.39 o
  -8   6   7         27.06         28.33         6.97 o
  -7   6   7        749.75        703.87        17.91 o
  -6   6   7        819.01        778.81        33.29 o
  -5   6   7       1063.16        978.17        29.01 o
  -4   6   7       3077.14       2852.69        85.04 o
  -3   6   7       1325.49       1342.13        28.38 o
  -2   6   7       5477.89       5278.55        73.42 o
  -1   6   7        114.04        123.91        10.61 o
   0   6   7       2257.06       2236.61        38.63 o
   1   6   7        132.66        139.15        11.07 o
   2   6   7       3919.25       3826.17        47.06 o
   3   6   7         20.09         13.45         7.35 o
   4   6   7         33.18         43.50        10.03 o
   5   6   7        509.82        490.96        22.23 o
   6   6   7        423.40        431.40        21.00 o
   7   6   7        930.26        895.86        28.45 o
   8   6   7        308.74        334.23        34.22 o
   9   6   7        308.77        355.33        37.15 o
 -11   7   7         82.81        109.27        16.54 o
 -10   7   7        538.82        527.19        39.15 o
  -9   7   7         81.34         76.58        11.14 o
  -8   7   7       2847.63       2775.13        67.47 o
  -7   7   7        691.73        698.51        38.89 o
  -6   7   7        759.36        734.96        38.58 o
  -5   7   7       1296.84       1270.91        41.74 o
  -4   7   7       3077.64       3087.59        55.01 o
  -3   7   7       7349.86       7004.81        92.31 o
  -2   7   7       1722.65       1711.48        38.92 o
  -1   7   7       1409.20       1352.25        31.13 o
   0   7   7        174.69        190.09        12.99 o
   1   7   7       2458.50       2365.88        49.04 o
   2   7   7        503.18        499.07        14.04 o
   3   7   7         26.16         41.14         9.49 o
   4   7   7        489.76        483.89        21.87 o
   5   7   7        934.33        911.70        28.01 o
   6   7   7       1021.41        963.61        32.98 o
   7   7   7         29.52         35.66        15.64 o
   8   7   7        295.10        317.09        34.28 o
   9   7   7         85.15         81.58        25.76 o
 -11   8   7        489.83        483.30        33.34 o
 -10   8   7         31.63         33.63        18.41 o
  -9   8   7        833.85        785.47        25.01 o
  -8   8   7        668.03        749.35        70.77 o
  -7   8   7       1087.49       1123.55        49.38 o
  -6   8   7        512.31        546.42        38.39 o
  -5   8   7       1136.52       1185.94        58.65 o
  -4   8   7       3150.76       3003.43        64.85 o
  -3   8   7        563.32        546.31        23.30 o
  -2   8   7        699.19        648.65        23.72 o
  -1   8   7       1361.22       1369.88        28.80 o
   0   8   7       2723.00       2698.30        39.57 o
   1   8   7        657.73        646.80        18.63 o
   2   8   7       1078.34       1046.69        21.09 o
   3   8   7       1387.19       1433.21        89.88 o
   4   8   7        690.19        704.44        46.32 o
   5   8   7         58.87         58.64        18.32 o
   6   8   7        271.07        318.87        33.72 o
   7   8   7        805.80        866.55        45.56 o
   8   8   7         46.03         76.30        19.87 o
   9   8   7         91.05         89.65        23.75 o
 -11   9   7        120.38        134.41        24.68 o
 -10   9   7        518.89        550.03        30.60 o
  -9   9   7         23.62         22.51         7.95 o
  -8   9   7        928.05        909.78        46.23 o
  -7   9   7       1425.52       1439.62        55.91 o
  -6   9   7        865.89        859.29        42.37 o
  -5   9   7        556.38        581.75        37.95 o
  -4   9   7       1498.27       1588.24        67.60 o
  -3   9   7       1002.21       1002.31        41.46 o
  -2   9   7         25.93         29.64         5.14 o
  -1   9   7       1439.37       1458.68        29.20 o
   0   9   7        387.90        352.83        17.91 o
   1   9   7       2710.62       2547.73        41.25 o
   2   9   7        368.09        349.25        13.84 o
   3   9   7       1086.01       1025.98        55.99 o
   4   9   7       2565.23       2454.74        71.56 o
   5   9   7       1709.67       1699.19        60.92 o
   6   9   7        680.23        718.11        41.65 o
   7   9   7        219.95        214.80        29.34 o
   8   9   7         78.30         73.75        30.49 o
   9   9   7         23.51         48.83        19.79 o
 -10  10   7         31.07         39.46        11.47 o
  -9  10   7       1089.17       1034.64        33.91 o
  -8  10   7        168.07        184.77        18.22 o
  -7  10   7        564.48        584.82        37.06 o
  -6  10   7       1621.28       1623.91        58.47 o
  -5  10   7       2870.73       2975.14        94.22 o
  -4  10   7        397.70        452.80        36.16 o
  -3  10   7         40.32         45.56        17.39 o
  -2  10   7       2887.04       2785.06        54.49 o
  -1  10   7        527.10        542.81        16.78 o
   0  10   7        229.15        228.60        14.10 o
   1  10   7         71.28         73.51         8.83 o
   2  10   7       1739.88       1698.75        29.54 o
   3  10   7         50.90         45.38        15.36 o
   4  10   7       1041.77        997.35        80.07 o
   5  10   7        216.42        248.46        65.13 o
   6  10   7        782.79        835.79        45.88 o
   7  10   7        120.26        150.80        26.17 o
   8  10   7         43.15         35.64        17.90 o
   9  10   7        409.75        432.51        56.81 o
 -10  11   7        410.48        350.79        40.12 o
  -9  11   7         29.80         28.49        11.93 o
  -8  11   7        563.21        539.50        21.18 o
  -7  11   7         41.42         47.59        17.50 o
  -6  11   7        544.20        581.60        37.43 o
  -5  11   7        126.71        143.50        22.85 o
  -4  11   7        752.67        702.45        37.52 o
  -3  11   7       1327.82       1326.99        49.32 o
  -2  11   7       2480.08       2371.26        56.36 o
  -1  11   7       1157.66       1134.84        24.58 o
   0  11   7       1457.91       1447.90        29.85 o
   1  11   7       1715.05       1640.90        32.01 o
   2  11   7        229.60        253.71        14.61 o
   3  11   7       1853.14       1731.25        58.78 o
   4  11   7        957.09        967.20        46.08 o
   5  11   7        618.81        586.99        38.49 o
   6  11   7       1219.56       1186.02        54.28 o
   7  11   7        226.89        245.87        45.39 o
   8  11   7        594.86        599.75        43.45 o
 -10  12   7         34.54         62.11        20.39 o
  -9  12   7        828.37        839.93        45.99 o
  -8  12   7        324.55        304.38        34.62 o
  -7  12   7       1976.87       1822.03        64.78 o
  -6  12   7       1066.49       1079.14        48.41 o
  -5  12   7       1400.72       1323.17        52.25 o
  -4  12   7       3127.37       2926.18        79.36 o
  -3  12   7       2212.07       2109.56        64.20 o
  -2  12   7       1479.52       1413.96        50.54 o
  -1  12   7       1033.38        998.64        28.92 o
   0  12   7       1796.00       1718.80        33.34 o
   1  12   7       1753.80       1689.81        33.31 o
   2  12   7        142.89        153.98        12.21 o
   3  12   7         94.10        130.84        21.88 o
   4  12   7        659.21        665.58        39.01 o
   5  12   7        557.18        561.71        39.04 o
   6  12   7        220.05        268.15        38.59 o
   7  12   7        706.05        718.11        45.79 o
   8  12   7        223.28        298.46        54.63 o
 -10  13   7        728.36        829.66        67.34 o
  -9  13   7        214.28        197.51        34.67 o
  -8  13   7        710.91        611.98        41.44 o
  -7  13   7        298.04        344.85        34.34 o
  -6  13   7        120.63        124.69        21.48 o
  -5  13   7        848.45        896.51        54.63 o
  -4  13   7        980.39        928.15        43.85 o
  -3  13   7        112.27        100.46        20.22 o
  -2  13   7       1273.46       1191.86        60.27 o
  -1  13   7       1180.22       1178.86        29.79 o
   0  13   7       1354.44       1286.78        28.86 o
   1  13   7       1963.44       1797.73        35.28 o
   2  13   7        222.99        214.48        12.74 o
   3  13   7       2710.60       2667.63        85.65 o
   4  13   7        476.87        525.16        37.64 o
   5  13   7        701.26        673.26        41.28 o
   6  13   7        966.99        950.58        61.79 o
   7  13   7        290.54        339.30        40.36 o
   8  13   7       1247.74       1284.57        62.68 o
  -9  14   7        480.85        517.69        37.53 o
  -8  14   7          5.53         22.25        17.70 o
  -7  14   7       1899.65       1943.60        68.00 o
  -6  14   7        343.79        336.08        33.73 o
  -5  14   7       1101.88       1025.30        52.37 o
  -4  14   7        178.59        215.37        27.48 o
  -3  14   7        401.69        474.15        34.45 o
  -2  14   7        782.46        826.89        40.49 o
  -1  14   7        475.76        490.54        21.45 o
   0  14   7       3295.01       3122.42        66.95 o
   1  14   7        240.32        259.67        16.64 o
   2  14   7       1375.95       1356.01        32.61 o
   3  14   7        284.53        274.02        30.28 o
   4  14   7        917.07        858.85        45.57 o
   5  14   7        524.50        453.72        41.19 o
   6  14   7        213.19        240.34        31.50 o
   7  14   7        431.63        446.86        44.50 o
   8  14   7        194.93        237.96        34.22 o
  -9  15   7         84.34        129.29        23.15 o
  -8  15   7        250.29        291.32        37.07 o
  -7  15   7        118.38        139.38        24.48 o
  -6  15   7       2349.10       2251.95        73.30 o
  -5  15   7        529.49        586.04        38.96 o
  -4  15   7        617.09        573.04        38.35 o
  -3  15   7        504.51        519.19        36.18 o
  -2  15   7       1219.24       1234.69        50.47 o
  -1  15   7       1850.67       1879.09        48.97 o
   0  15   7        728.11        669.95        21.15 o
   1  15   7       1281.93       1146.20        34.77 o
   2  15   7        140.52        154.83        13.51 o
   3  15   7       1778.30       1806.92        64.35 o
   4  15   7        649.35        687.67        42.88 o
   5  15   7        444.95        404.83        42.48 o
   6  15   7        125.60        152.69        29.99 o
   7  15   7        170.87        176.77        34.92 o
  -9  16   7        279.20        365.17        49.44 o
  -8  16   7         64.64         48.71        23.01 o
  -7  16   7        157.12        191.32        31.11 o
  -6  16   7        203.80        237.15        30.05 o
  -5  16   7       1120.60       1129.43        51.24 o
  -4  16   7         49.62         51.64        17.18 o
  -3  16   7        307.91        323.58        33.49 o
  -2  16   7       1857.45       1873.73        65.88 o
  -1  16   7        183.28        189.25        13.73 o
   0  16   7        563.52        519.04        18.89 o
   1  16   7         23.21          6.20        11.08 o
   2  16   7       1350.07       1306.45        35.18 o
   3  16   7        169.13        168.53        25.15 o
   4  16   7        638.58        735.73        47.40 o
   5  16   7        381.08        347.74        40.23 o
   6  16   7        803.49        801.54        49.42 o
   7  16   7         65.60         65.05        23.92 o
  -8  17   7        192.83        236.35        30.21 o
  -7  17   7         49.38         61.39        42.24 o
  -6  17   7        278.34        245.62        31.75 o
  -5  17   7       1058.04       1099.38        51.28 o
  -4  17   7         51.07         50.70        17.26 o
  -3  17   7        512.66        493.66        40.58 o
  -2  17   7       1265.34       1311.89        62.73 o
  -1  17   7       1002.88        991.49        27.68 o
   0  17   7         16.22         23.25         8.08 o
   1  17   7        824.61        806.20        24.89 o
   2  17   7        114.40        103.08        12.69 o
   3  17   7       1135.86       1132.36        52.08 o
   4  17   7        334.22        367.29        41.72 o
   5  17   7        190.40        191.51        30.08 o
   6  17   7         75.09         81.39        23.60 o
  -8  18   7         39.63         55.16        20.13 o
  -7  18   7        573.44        572.03        43.11 o
  -6  18   7         66.11         77.72        23.95 o
  -5  18   7        115.85         80.27        20.98 o
  -4  18   7        642.64        645.63        57.83 o
  -3  18   7        518.54        478.36        38.22 o
  -2  18   7        454.18        517.92        47.76 o
  -1  18   7        144.11        182.34        37.88 o
   0  18   7       1049.85        948.32        28.90 o
   1  18   7          1.49         17.61         8.05 o
   2  18   7        542.94        558.92        28.08 o
   3  18   7        199.54        222.85        29.98 o
   4  18   7        577.98        593.37        50.63 o
   5  18   7        223.33        211.10        49.21 o
   6  18   7         37.60         31.81        17.53 o
  -7  19   7        149.62        154.40        24.92 o
  -6  19   7        439.70        469.99        39.17 o
  -5  19   7        739.38        695.50        47.14 o
  -4  19   7        319.18        335.02        49.32 o
  -3  19   7        825.55        890.17        47.01 o
  -2  19   7         98.64        125.69        27.36 o
  -1  19   7        911.60        957.68        55.89 o
   0  19   7        462.49        457.94        28.08 o
   1  19   7        969.48        910.86        37.58 o
   2  19   7        727.71        673.83        32.54 o
   3  19   7        442.78        457.45        42.00 o
   4  19   7        192.30        242.45        38.83 o
   5  19   7         66.88         79.48        31.25 o
  -7  20   7        815.68        842.48        75.95 o
  -6  20   7        346.32        372.20        33.74 o
  -5  20   7       1306.54       1375.49        59.11 o
  -4  20   7        705.97        716.64        46.00 o
  -3  20   7        149.00        187.60        27.93 o
  -2  20   7        962.07        962.17        49.52 o
  -1  20   7          4.35         16.33        15.38 o
   0  20   7        906.82        870.70        39.98 o
   1  20   7        745.60        746.21        46.53 o
   2  20   7        348.98        318.17        24.87 o
   3  20   7         47.00         51.49        21.66 o
   4  20   7        221.84        222.49        50.99 o
   5  20   7        152.72        186.43        32.29 o
  -6  21   7         86.79         86.27        35.74 o
  -5  21   7        128.47        119.93        23.88 o
  -4  21   7        434.32        424.52        72.03 o
  -3  21   7        867.42        806.19        46.67 o
  -2  21   7          5.05         23.98        16.29 o
  -1  21   7        146.34         98.00        28.31 o
   0  21   7         17.49         -0.95         9.47 o
   1  21   7        852.30        783.30        34.65 o
   2  21   7        130.24        138.62        19.13 o
   3  21   7        198.20        178.55        48.85 o
   4  21   7         47.57         80.80        22.47 o
  -5  22   7        449.66        439.89        38.21 o
  -4  22   7        503.15        446.45        41.71 o
  -3  22   7        205.27        212.61        31.68 o
  -2  22   7        462.82        570.41        68.30 o
  -1  22   7         22.63         28.24        16.36 o
   0  22   7        577.93        425.91        70.11 o
   1  22   7         33.80         31.83        12.49 o
   2  22   7        446.92        407.85        34.64 o
   3  22   7        157.00        112.24        25.31 o
  -4  23   7        610.83        587.12        58.48 o
  -3  23   7        400.12        361.39        46.67 o
  -2  23   7         61.99         39.26        18.83 o
  -1  23   7         93.45        164.60        25.91 o
   0  23   7        302.72        309.62        38.17 o
   1  23   7        334.92        305.32        31.12 o
   2  23   7        213.21        239.87        31.43 o
  -1  24   7        258.71        297.75        35.53 o
  -2 -23   8        247.01        268.87        27.91 o
  -1 -23   8        197.71        204.22        25.14 o
   0 -23   8        204.73        208.80        25.05 o
  -4 -22   8        281.32        354.21        42.02 o
  -3 -22   8        645.24        646.42        35.38 o
  -2 -22   8        383.17        375.54        31.83 o
  -1 -22   8        367.19        320.60        42.12 o
   0 -22   8         24.73         24.15        14.90 o
   1 -22   8         98.21         60.88        16.99 o
   2 -22   8        481.97        540.55        51.73 o
  -5 -21   8         45.91         90.72        28.55 o
  -4 -21   8        884.05        977.42        55.03 o
  -3 -21   8        153.57        203.69        23.57 o
  -2 -21   8        331.66        314.56        43.95 o
  -1 -21   8        102.04         73.71        21.74 o
   0 -21   8        290.29        219.07        24.54 o
   1 -21   8        566.25        578.53        44.71 o
   2 -21   8         32.33         74.43        20.17 o
   3 -21   8        505.88        528.95        47.55 o
  -6 -20   8          2.32         27.54        18.76 o
  -5 -20   8        748.05        783.76        50.31 o
  -4 -20   8         81.14        117.56        17.24 o
  -3 -20   8        516.32        483.72        31.49 o
  -2 -20   8        333.35        354.24        49.71 o
  -1 -20   8        195.83        215.54        24.49 o
   0 -20   8         64.79         84.74        17.63 o
   1 -20   8        460.55        420.20        30.47 o
   2 -20   8       1292.55       1049.12       127.21 o
   3 -20   8        130.81        116.66        24.39 o
   4 -20   8        465.21        448.98        44.47 o
  -7 -19   8        149.59        156.44        30.84 o
  -6 -19   8        393.64        390.11        42.44 o
  -5 -19   8          8.09         62.31        18.22 o
  -4 -19   8       1084.93       1015.07        37.42 o
  -3 -19   8        247.97        274.93        25.47 o
  -2 -19   8        630.71        719.57        38.04 o
  -1 -19   8        276.89        286.96        31.53 o
   0 -19   8        161.94        166.39        21.43 o
   1 -19   8        788.44        833.17        36.32 o
   2 -19   8        125.25        108.97        24.34 o
   3 -19   8       1527.88       1537.53        81.39 o
   4 -19   8        250.06        297.45        37.14 o
   5 -19   8        850.36        852.63        69.33 o
  -7 -18   8        639.29        697.81        51.80 o
  -6 -18   8        157.34        182.84        28.79 o
  -5 -18   8        612.66        676.95        53.14 o
  -4 -18   8        174.17        158.36        23.54 o
  -3 -18   8        413.74        389.83        22.88 o
  -2 -18   8        254.24        250.11        21.63 o
  -1 -18   8         26.28         56.46        19.48 o
   0 -18   8       1700.64       1692.48        51.87 o
   1 -18   8        151.49        130.10        17.85 o
   2 -18   8        348.61        367.05        20.58 o
   3 -18   8        183.03        144.95        26.47 o
   4 -18   8       1500.72       1562.82        74.15 o
   5 -18   8         31.68         32.09        17.22 o
  -8 -17   8        267.34        213.19        46.01 o
  -7 -17   8        227.07        184.13        48.80 o
  -6 -17   8        756.31        835.32        50.03 o
  -5 -17   8        111.15        130.57        34.28 o
  -4 -17   8        249.98        247.71        25.11 o
  -3 -17   8         60.53         75.44        10.67 o
  -2 -17   8        667.59        650.76        45.04 o
  -1 -17   8        570.31        560.59        39.78 o
   0 -17   8         96.35        110.25        17.08 o
   1 -17   8        543.48        525.12        36.71 o
   2 -17   8        623.06        577.63        40.86 o
   3 -17   8        190.37        188.77        48.87 o
   4 -17   8        161.03        191.11        39.63 o
   5 -17   8        320.43        375.58        40.50 o
   6 -17   8        141.24        159.52        27.80 o
  -8 -16   8        318.54        320.83        77.85 o
  -7 -16   8        456.65        520.22        48.72 o
  -6 -16   8        189.54        191.37        32.72 o
  -5 -16   8        470.43        563.21        69.88 o
  -4 -16   8        195.20        218.21        25.32 o
  -3 -16   8        460.67        417.87        19.52 o
  -2 -16   8        351.18        328.14        19.50 o
  -1 -16   8       1410.96       1363.44        43.71 o
   0 -16   8         75.01        118.19        20.82 o
   1 -16   8        104.59        109.83        14.51 o
   2 -16   8        460.22        478.37        21.50 o
   3 -16   8        397.93        511.76        41.92 o
   4 -16   8        411.65        433.65        41.13 o
   5 -16   8        210.96        217.89        32.46 o
   6 -16   8        293.19        248.81        55.58 o
  -9 -15   8         39.62         77.16        22.78 o
  -8 -15   8        391.76        357.54        39.49 o
  -7 -15   8        111.20        127.40        23.84 o
  -6 -15   8       1774.74       1744.75        85.81 o
  -5 -15   8        357.10        433.99        41.33 o
  -4 -15   8        378.92        338.02        21.42 o
  -3 -15   8         11.60         11.31         8.01 o
  -2 -15   8       1336.41       1311.25        34.04 o
[truncated: 233,738 more chars]
