# Supplementary material for: Control of dynamic sp3-C stereochemistry
Source: Nat Chem. 2023 Mar 13;15(5):615–24. doi: 10.1038/s41557-023-01156-7 (PMC10159849; doi:10.1038/s41557-023-01156-7)
Supplement: Supplementary file 20 — Structure factors for compound LBB2RuCp(NCMe)·PF6; CCDC reference 2173984. [file 41557_2023_1156_MOESM20_ESM.fcf]

#
# h,k,l, Fc-squared, Fo-squared, sigma(Fo-squared), status flag
#
data_21srv252
_shelx_title ' 21srv252_a.res in P2(1)/n'
_shelx_refln_list_code          4
_shelx_F_calc_maximum      203.76
_exptl_crystal_F_000      1632.00
_reflns_d_resolution_high  0.7108

loop_
 _space_group_symop_operation_xyz
 'x, y, z'
 '-x+1/2, y+1/2, -z+1/2'
 '-x, -y, -z'
 'x-1/2, -y-1/2, z-1/2'

_cell_length_a    12.8456
_cell_length_b    13.6849
_cell_length_c    19.4533
_cell_angle_alpha  90.000
_cell_angle_beta  108.231
_cell_angle_gamma  90.000

_shelx_F_squared_multiplier     1.000

loop_
 _refln_index_h
 _refln_index_k
 _refln_index_l
 _refln_F_squared_calc
 _refln_F_squared_meas
 _refln_F_squared_sigma
 _refln_observed_status
   2   0   0       1376.27       1477.93        23.13 o
   4   0   0       5068.96       5181.57        74.67 o
   6   0   0       6885.72       7322.85       105.71 o
   8   0   0       2276.13       2057.74        40.23 o
  10   0   0      13289.73      13176.39       284.49 o
  12   0   0       7637.67       7363.68       138.10 o
  14   0   0         13.62          9.94        12.11 o
  16   0   0         20.03         24.00        16.21 o
   1   1   0        598.30        573.85         9.71 o
   4   1   0      21931.83      22425.53       226.18 o
   5   1   0         67.54        136.42         6.12 o
   6   1   0      13124.93      12733.70       134.31 o
   7   1   0       3859.16       3721.46        46.95 o
   8   1   0       7093.34       7338.90        84.14 o
   9   1   0        440.24        459.62        14.92 o
  10   1   0        130.03        161.48        13.24 o
  11   1   0        310.18        382.18        18.36 o
  12   1   0       2704.66       2625.96        50.82 o
  13   1   0        951.99        934.12        26.35 o
  14   1   0       2552.97       2403.77        48.12 o
  15   1   0          3.05         -7.61         9.90 o
  16   1   0       1392.06       1443.21        42.52 o
  17   1   0        149.64        130.13        20.15 o
   0   2   0       3782.54       3811.44        49.07 o
   1   2   0       2854.35       2786.03        26.38 o
   3   2   0         43.96         51.72         4.43 o
   4   2   0       1001.61        967.55        14.21 o
   5   2   0      19060.80      19305.96       183.02 o
   6   2   0       1640.71       1807.60        25.45 o
   7   2   0       6929.04       7020.96        79.85 o
   8   2   0       2988.75       2950.47        40.30 o
   9   2   0        121.50        152.62         9.33 o
  10   2   0         45.17         50.81         7.99 o
  11   2   0       2586.64       2395.92        42.73 o
  12   2   0        587.12        596.09        22.60 o
  13   2   0       1325.75       1344.87        32.62 o
  14   2   0        266.26        272.91        15.59 o
  15   2   0       1017.83        949.47        44.48 o
  16   2   0         29.65         23.48        15.82 o
  17   2   0       1840.17       1689.79        53.91 o
   2   3   0       5422.09       5294.70        51.46 o
   3   3   0       7021.84       7517.42        80.73 o
   4   3   0       2320.62       2520.31        31.31 o
   5   3   0        918.36        976.92        17.90 o
   6   3   0        871.43        860.55        17.43 o
   7   3   0        224.12        159.21         9.16 o
   8   3   0        261.32        258.13         9.08 o
   9   3   0       3876.85       3853.85        62.98 o
  10   3   0       2177.33       2077.72        43.52 o
  11   3   0       4450.42       4364.29        69.17 o
  12   3   0       1593.54       1602.27        35.02 o
  13   3   0       1459.18       1410.77        49.16 o
  14   3   0       1384.60       1368.16        44.47 o
  15   3   0        357.19        400.77        29.24 o
  16   3   0         83.34         57.42        16.83 o
   0   4   0      26781.59      29902.07      1039.42 o
   1   4   0       4414.66       4508.71        46.69 o
   2   4   0        291.88        248.46         6.14 o
   3   4   0         29.54         13.00         2.59 o
   4   4   0        704.14        564.98        12.48 o
   5   4   0      12144.01      12456.90       122.79 o
   6   4   0        314.94        362.80        11.69 o
   7   4   0       3457.65       3434.00        53.09 o
   8   4   0       1690.78       1571.83        30.16 o
   9   4   0       3739.50       3638.45        70.91 o
  10   4   0        741.01        720.85        36.46 o
  11   4   0        111.66        121.39        18.05 o
  12   4   0       4030.85       3922.56        90.30 o
  13   4   0       3857.52       3782.39        90.18 o
  14   4   0          9.17         11.78        14.23 o
  15   4   0       1311.16       1270.77        49.13 o
  16   4   0          0.48         27.32        15.56 o
   1   5   0         20.45         70.35         5.14 o
   2   5   0       6213.23       6670.28        62.85 o
   3   5   0       2624.88       2646.26        33.44 o
   4   5   0      15873.88      16084.43       154.44 o
   5   5   0        136.58        168.44         8.69 o
   6   5   0      11001.52      10778.83       118.85 o
   7   5   0        606.04        614.33        15.40 o
   8   5   0       2825.31       2876.96        44.37 o
   9   5   0       1781.03       1862.91        42.70 o
  10   5   0        175.05        223.00        21.39 o
  11   5   0         32.17         36.14        15.06 o
  12   5   0        835.39        821.50        34.54 o
  13   5   0        250.27        300.75        24.17 o
  14   5   0       1002.77       1057.78        41.75 o
  15   5   0        161.08        165.62        19.74 o
  16   5   0        823.24        796.51        35.82 o
   0   6   0      22639.09      23167.49       337.66 o
   1   6   0       7771.82       7995.04        84.36 o
   2   6   0       2443.09       1967.37        26.00 o
   3   6   0       3506.10       3667.96        40.04 o
   4   6   0        887.67        905.45        14.23 o
   5   6   0       3178.57       3479.72        47.81 o
   6   6   0       3250.92       3525.79        45.17 o
   7   6   0        362.69        365.47        15.08 o
   8   6   0       3443.39       3329.28        61.71 o
   9   6   0        203.28        214.72        15.91 o
  10   6   0       6741.76       6758.18       132.48 o
  11   6   0          0.06        -10.99        11.43 o
  12   6   0        146.09        116.81        18.11 o
  13   6   0        125.93        136.54        19.02 o
  14   6   0        579.66        682.50        35.01 o
  15   6   0         57.07        118.22        20.31 o
  16   6   0        424.00        446.17        32.53 o
   1   7   0       8846.48       8942.44        94.77 o
   2   7   0       4588.49       4562.40        55.97 o
   3   7   0       3914.14       3839.92        49.04 o
   4   7   0       2656.17       2504.75        31.78 o
   5   7   0        628.85        702.40        14.00 o
   6   7   0          3.41          0.73         5.40 o
   7   7   0         20.32         47.26         9.67 o
   8   7   0       6850.01       6634.45       123.98 o
   9   7   0        925.25       1013.71        31.17 o
  10   7   0        989.21       1027.57        38.42 o
  11   7   0       3800.37       4015.15       100.00 o
  12   7   0        104.69         92.57        19.42 o
  13   7   0       1646.90       1623.91        49.91 o
  14   7   0       3339.60       3230.59        77.49 o
  15   7   0         63.77         61.59        20.56 o
   0   8   0       2659.01       2805.48        47.33 o
   1   8   0       1668.36       1852.38        30.26 o
   2   8   0        358.93        450.71        14.09 o
   3   8   0       5984.74       5648.85        68.51 o
   4   8   0       1262.96       1187.57        21.18 o
   5   8   0      13279.54      12459.02       139.64 o
   6   8   0         73.25         87.29         9.79 o
   7   8   0       2289.61       2414.61        48.60 o
   8   8   0        146.93        216.69        18.49 o
   9   8   0        778.95        808.30        33.24 o
  10   8   0        389.09        396.96        22.49 o
  11   8   0        344.62        420.22        32.35 o
  12   8   0        189.20        202.62        23.18 o
  13   8   0        478.98        528.70        39.12 o
  14   8   0        208.28        181.04        25.06 o
  15   8   0       1899.68       2074.57        56.07 o
   1   9   0       3666.89       3628.03        44.94 o
   2   9   0         13.31         21.86         5.57 o
   3   9   0       8400.85       8304.51       105.21 o
   4   9   0       1911.91       1889.98        35.29 o
   5   9   0          0.50         14.25         5.48 o
   6   9   0       2289.18       2256.20        38.17 o
   7   9   0       1257.56       1181.71        31.30 o
   8   9   0        924.82        848.75        26.61 o
   9   9   0      12568.59      12150.10       170.48 o
  10   9   0         48.17         52.81        12.31 o
  11   9   0        591.87        684.04        31.60 o
  12   9   0        223.31        191.63        23.67 o
  13   9   0       2398.11       2613.47        83.51 o
  14   9   0        144.86         85.50        28.70 o
  15   9   0         24.79         16.69        15.71 o
   0  10   0       1486.25       1558.58        49.37 o
   1  10   0        403.63        409.17        16.21 o
   2  10   0      11672.22      11683.17       180.81 o
   3  10   0       1054.23       1014.68        36.23 o
   4  10   0       2094.91       1959.01        43.31 o
   5  10   0       2624.06       2614.93        45.36 o
   6  10   0       2350.09       2276.19        38.66 o
   7  10   0        169.89        190.59        13.61 o
   8  10   0        346.10        360.51        24.42 o
   9  10   0        395.50        449.78        21.96 o
  10  10   0       3357.39       3287.39        73.28 o
  11  10   0        413.52        451.87        27.89 o
  12  10   0       1225.73       1292.90        46.36 o
  13  10   0        983.28        987.33        55.46 o
  14  10   0         88.88         76.44        19.31 o
   1  11   0          7.46          8.76         7.58 o
   2  11   0       1076.42       1032.70        27.17 o
   3  11   0       4164.76       3878.20        61.20 o
   4  11   0       7215.65       6801.82        95.72 o
   5  11   0          1.87          4.06         7.95 o
   6  11   0       2043.53       1933.70        44.69 o
   7  11   0        108.42        116.96        17.65 o
   8  11   0       5310.63       5370.74        85.75 o
   9  11   0          5.02         16.78         9.28 o
  10  11   0        728.21        763.32        28.53 o
  11  11   0        365.88        398.81        25.78 o
  12  11   0        590.83        516.35        32.37 o
  13  11   0         42.11         45.69        19.77 o
  14  11   0       1683.10       1614.66        76.99 o
   0  12   0        589.13        585.15        52.95 o
   1  12   0        272.54        265.73        14.58 o
   2  12   0        744.83        709.80        22.71 o
   3  12   0       2230.04       2078.65        43.38 o
   4  12   0       4034.38       3852.48        62.39 o
   5  12   0       5389.84       4955.37        75.71 o
   6  12   0       1498.77       1409.74        33.26 o
   7  12   0       1104.46       1130.82        44.40 o
   8  12   0       2543.45       2596.55        72.15 o
   9  12   0         92.71        192.59        23.23 o
  10  12   0       2614.51       2653.63        59.58 o
  11  12   0        312.75        340.25        26.25 o
  12  12   0        464.26        487.54        31.31 o
  13  12   0          7.87         19.79        20.51 o
   1  13   0       1895.49       1828.32        65.10 o
   2  13   0        115.54        140.96        13.46 o
   3  13   0       1231.71       1167.64        30.72 o
   4  13   0       3333.76       3089.29        62.21 o
   5  13   0        213.81        195.04        15.33 o
   6  13   0       2264.18       2134.58        47.45 o
   7  13   0         27.10         24.15        13.31 o
   8  13   0        270.89        293.99        28.98 o
   9  13   0       2676.12       2631.95        94.28 o
  10  13   0         55.61         66.67        22.23 o
  11  13   0        519.29        615.98        46.43 o
  12  13   0          3.34        -17.11        17.11 o
   0  14   0        258.59        299.09        46.36 o
   1  14   0        759.95        820.48        46.77 o
   2  14   0         33.28         60.28        14.85 o
   3  14   0       3472.76       3296.02        64.79 o
   4  14   0         29.03         46.78        11.11 o
   5  14   0       1034.19        895.75        41.44 o
   6  14   0        169.97        154.71        14.38 o
   7  14   0       1220.07       1160.10        46.54 o
   8  14   0        130.37        135.32        21.66 o
   9  14   0        997.44       1060.97        50.62 o
  10  14   0         58.78        118.29        23.89 o
  11  14   0       1220.71       1110.73        50.82 o
   1  15   0       1922.66       1901.69        61.89 o
   2  15   0        165.28        149.12        14.39 o
   3  15   0          3.25         -6.57         9.37 o
   4  15   0        914.01        834.13        34.27 o
   5  15   0          2.46         -1.51         9.42 o
   6  15   0         89.70        101.17        13.88 o
   7  15   0        363.13        345.48        27.39 o
   8  15   0        763.24        769.19        43.47 o
   9  15   0        594.23        551.04        40.50 o
  10  15   0        436.45        514.73        39.19 o
   0  16   0        149.75        213.23        33.18 o
   1  16   0       1131.01       1094.65        43.25 o
   2  16   0       1239.74       1271.34        51.99 o
   3  16   0         27.54          4.83        11.80 o
   4  16   0        635.66        617.76        31.30 o
   5  16   0       1145.62       1136.10        39.75 o
   6  16   0        121.89         93.22        15.94 o
   7  16   0          0.91        -10.66        15.74 o
   8  16   0       1473.66       1595.25        58.57 o
   9  16   0         59.04         20.41        19.34 o
   1  17   0         76.63         84.95        18.78 o
   2  17   0       1419.25       1516.41        52.05 o
   3  17   0         36.44         51.27        16.56 o
   4  17   0        138.85        126.21        17.05 o
   5  17   0          2.24          1.30        12.88 o
   6  17   0        826.80        656.54        38.67 o
   7  17   0         49.23         63.96        20.48 o
   8  17   0        115.02         78.73        20.71 o
   0  18   0       1327.24       1311.72        89.38 o
   1  18   0         30.14         46.61        18.52 o
   2  18   0         91.85         98.72        19.69 o
   3  18   0        266.59        296.48        27.52 o
   4  18   0        238.03        221.28        25.47 o
   5  18   0       1284.07       1317.82        58.64 o
   6  18   0        143.79        109.63        23.24 o
   1  19   0        787.80        724.98        50.04 o
   2  19   0         63.39         30.70        18.78 o
 -17   0   1       2100.60       2092.38        80.14 o
 -15   0   1       1716.54       1602.28        91.19 o
 -13   0   1       1781.41       1665.94        48.67 o
 -11   0   1      10375.84      10308.52       201.94 o
  -9   0   1        202.69        268.18        18.92 o
  -7   0   1       5278.11       4892.03        77.01 o
  -5   0   1      36815.73      36549.72      1275.77 o
  -3   0   1       2557.19       2409.28        40.43 o
   3   0   1      10921.90      11784.78       170.42 o
   5   0   1      16876.22      16926.87       246.25 o
   7   0   1       2767.10       2774.42        51.90 o
   9   0   1       1742.48       1499.96        36.84 o
  11   0   1       2098.48       2151.80        61.64 o
  13   0   1       1478.37       1435.30        44.56 o
  15   0   1        445.39        438.65        34.60 o
 -17   1   1         82.44         73.75        20.31 o
 -16   1   1         96.95         67.23        14.07 o
 -15   1   1        204.50        182.62        15.69 o
 -14   1   1         75.00         68.32        10.79 o
 -13   1   1       2369.28       2317.70        41.70 o
 -12   1   1        895.50        870.80        24.01 o
 -11   1   1       2024.23       2007.62        42.75 o
 -10   1   1        603.87        631.15        19.47 o
  -9   1   1        329.48        358.64        12.49 o
  -8   1   1       5075.28       5185.33        60.17 o
  -7   1   1        534.39        673.65        13.83 o
  -6   1   1      12595.98      12466.79       122.07 o
  -5   1   1      11795.68      11673.06       109.26 o
  -4   1   1       5952.57       6141.13        61.51 o
  -3   1   1       1615.82       1450.89        18.19 o
   1   1   1       3844.93       3809.18        35.61 o
   2   1   1       6987.19       7294.02        69.59 o
   3   1   1      10873.36      11975.31       122.45 o
   4   1   1       4955.52       4456.61        46.46 o
   5   1   1        866.49        733.46        13.02 o
   6   1   1       5317.96       5613.01        57.77 o
   7   1   1      17642.85      17826.33       172.17 o
   8   1   1        201.62        242.97         9.91 o
   9   1   1       1959.28       2042.83        32.52 o
  10   1   1       1865.02       1716.00        30.73 o
  11   1   1       1638.76       1624.11        36.47 o
  12   1   1       4101.60       4087.55        65.15 o
  13   1   1        305.33        324.57        20.14 o
  14   1   1        278.70        279.16        17.60 o
  15   1   1        709.72        695.58        28.10 o
  16   1   1        166.66        168.56        16.66 o
 -17   2   1        436.52        470.16        33.61 o
 -16   2   1        586.17        612.34        38.63 o
 -15   2   1        312.10        290.38        22.20 o
 -14   2   1        451.00        430.29        23.72 o
 -13   2   1        658.04        583.94        21.59 o
 -12   2   1       7127.11       6998.56       103.23 o
 -11   2   1       2549.72       2620.92        50.71 o
 -10   2   1       2687.45       2648.54        66.78 o
  -9   2   1       2342.72       2447.43        36.83 o
  -8   2   1        610.50        447.89        12.88 o
  -7   2   1        641.96        624.03        14.52 o
  -6   2   1        958.60        860.03        14.18 o
  -5   2   1       9885.87      10330.59        94.56 o
  -4   2   1      29660.72      30605.40       401.74 o
  -3   2   1      20617.40      22738.70       480.13 o
  -2   2   1        818.30       1112.83        12.80 o
   1   2   1      12499.44      13360.63       176.09 o
   3   2   1       9239.50       9224.68        88.87 o
   4   2   1       1218.77       1285.52        17.18 o
   5   2   1        283.27        237.04         8.56 o
   6   2   1       3072.92       3062.59        36.21 o
   7   2   1       5004.48       5783.77        62.48 o
   8   2   1       5151.35       5210.39        61.41 o
   9   2   1         31.82         48.04         7.41 o
  10   2   1       5021.16       5032.37        69.99 o
  11   2   1         22.64         12.77        10.19 o
  12   2   1        462.16        417.10        20.96 o
  13   2   1       1086.35       1007.72        32.39 o
  14   2   1        274.87        286.64        18.94 o
  15   2   1        410.51        407.82        22.79 o
  16   2   1         97.92         88.19        17.93 o
 -17   3   1         18.40         20.39        22.43 o
 -16   3   1        982.91       1018.61        41.02 o
 -15   3   1        121.78        186.10        21.56 o
 -14   3   1       2323.67       2235.17        59.14 o
 -13   3   1        307.46        357.08        26.58 o
 -12   3   1        263.20        254.05        20.85 o
 -11   3   1       1506.17       1526.81        34.65 o
 -10   3   1        274.31        322.68        23.59 o
  -9   3   1          3.56         -0.42         4.08 o
  -8   3   1       6467.29       6326.84        73.56 o
  -7   3   1        528.50        598.48        16.72 o
  -6   3   1      27118.71      27779.56       283.29 o
  -5   3   1       1300.51       1284.02        21.57 o
  -4   3   1        453.33        363.82        11.04 o
  -3   3   1        173.16        241.37         5.64 o
  -2   3   1         32.98         59.85         3.41 o
  -1   3   1      11814.79      11862.12       121.31 o
   1   3   1       8489.77       9412.26        89.95 o
   2   3   1        891.07       1282.76        17.20 o
   3   3   1       2943.25       3002.50        33.20 o
   4   3   1      24687.46      26454.07       256.49 o
   5   3   1        303.31        266.36         8.45 o
   6   3   1       3986.82       3507.58        42.41 o
   7   3   1       7660.64       7462.70        84.89 o
   8   3   1          0.87          5.73         4.52 o
   9   3   1         14.74         23.94         5.07 o
  10   3   1        762.21        725.99        17.65 o
  11   3   1         43.77         71.90        11.15 o
  12   3   1       3234.73       3115.53        77.17 o
  13   3   1         68.95         74.80         8.73 o
  14   3   1       2097.70       2123.41        82.46 o
  15   3   1        142.76        136.55        20.19 o
  16   3   1        438.96        429.61        31.30 o
 -16   4   1         72.75         48.22        16.70 o
 -15   4   1         78.76         94.50        17.63 o
 -14   4   1       2334.57       2316.89        61.08 o
 -13   4   1       1050.76       1060.24        38.50 o
 -12   4   1       2600.37       2614.61        77.00 o
 -11   4   1       2352.38       2233.40        77.91 o
 -10   4   1       2083.65       2146.13        73.07 o
  -9   4   1       2759.96       2796.80        89.79 o
  -8   4   1          7.75         12.34         5.91 o
  -7   4   1       1482.11       1241.59        23.17 o
  -6   4   1       6370.73       6840.38        75.72 o
  -5   4   1       6628.09       6692.96        72.98 o
  -4   4   1      12266.09      12478.41       131.65 o
  -3   4   1         11.09         45.13         3.66 o
  -2   4   1       4673.88       4225.78        42.78 o
  -1   4   1       3191.09       3563.95        38.10 o
   0   4   1        820.49        793.85        11.24 o
   1   4   1      13216.26      13283.91       121.75 o
   2   4   1        307.14        323.25         7.62 o
   3   4   1      13597.09      13871.49       132.50 o
   4   4   1         61.43        142.81         7.75 o
   5   4   1      10784.76      10266.58       106.89 o
   6   4   1       4473.57       4427.32        55.11 o
   7   4   1        387.01        523.00        14.86 o
   8   4   1      12220.96      12478.48       179.68 o
   9   4   1        898.03       1045.91        39.26 o
  10   4   1        432.17        389.52        24.91 o
  11   4   1       1486.05       1598.24        45.07 o
  12   4   1         56.19         18.03        13.43 o
  13   4   1       2241.01       2345.44        66.43 o
  14   4   1        208.90        217.56        24.66 o
  15   4   1        182.47        200.32        22.73 o
  16   4   1        224.68        202.82        24.12 o
 -16   5   1         72.46         69.14        16.98 o
 -15   5   1        593.39        595.74        34.93 o
 -14   5   1          7.73         26.91        13.34 o
 -13   5   1       2092.13       2037.47        51.28 o
 -12   5   1       2315.85       2142.08        60.19 o
 -11   5   1       7515.54       7565.12       162.74 o
 -10   5   1       1154.00       1159.09        44.76 o
  -9   5   1       3994.35       3843.52        75.29 o
  -8   5   1        424.56        458.92        15.28 o
  -7   5   1        107.84        136.65         9.66 o
  -6   5   1       1578.78       1629.31        28.17 o
  -5   5   1       2337.80       2120.43        29.95 o
  -4   5   1         35.74         49.63         4.97 o
  -3   5   1      16991.78      17399.87       154.69 o
  -2   5   1       4184.48       4624.28        51.55 o
  -1   5   1      27538.42      28289.59       297.59 o
   0   5   1       1860.82       1794.90        20.53 o
   1   5   1       2517.43       2340.68        26.45 o
   2   5   1       2558.40       2384.51        31.89 o
   3   5   1       1018.26       1080.45        15.73 o
   4   5   1       4696.66       4580.40        49.69 o
   5   5   1       3363.87       3385.19        42.31 o
   6   5   1        454.96        424.07        13.70 o
   7   5   1       8373.81       8106.30        89.76 o
   8   5   1        366.01        390.37        25.89 o
   9   5   1       5227.54       5243.46        90.18 o
  10   5   1       3824.87       3785.43        72.72 o
  11   5   1       3881.69       3969.39        75.93 o
  12   5   1        237.20        260.50        23.29 o
  13   5   1        505.95        515.20        30.66 o
  14   5   1        406.77        434.30        30.13 o
  15   5   1       1148.39       1148.62        40.24 o
  16   5   1        462.53        401.55        28.84 o
 -16   6   1          9.21         13.21        14.46 o
 -15   6   1       2161.56       2157.73        60.69 o
 -14   6   1          1.73         28.28        15.04 o
 -13   6   1         12.68         13.29        12.40 o
 -12   6   1       2082.84       2070.67        67.00 o
 -11   6   1         16.52         15.46        13.93 o
 -10   6   1        344.41        383.97        26.26 o
  -9   6   1       4494.77       4566.79        80.05 o
  -8   6   1       1024.07       1053.40        26.28 o
  -7   6   1       4124.54       3956.30        67.24 o
  -6   6   1         56.99         77.66         7.20 o
  -5   6   1      12012.63      12517.10       129.34 o
  -4   6   1        272.01        527.64        11.02 o
  -3   6   1         33.36         72.38         5.18 o
  -2   6   1       2245.01       2621.74        32.18 o
  -1   6   1       1516.88       1326.57        19.49 o
   0   6   1       8787.47       9370.40        86.57 o
   1   6   1       9618.18      10102.18        96.02 o
   2   6   1         45.69         81.36         5.27 o
   3   6   1      24755.71      24700.36       233.18 o
   4   6   1          2.07          4.31         3.43 o
   5   6   1       5284.09       5417.98        68.05 o
   6   6   1       2925.35       3152.68        46.62 o
   7   6   1        950.67        890.76        26.64 o
   8   6   1         18.88         36.32         9.50 o
   9   6   1        903.08        928.70        25.98 o
  10   6   1         78.63        121.97        17.48 o
  11   6   1        963.61        883.01        35.16 o
  12   6   1        342.82        338.38        25.99 o
  13   6   1       4858.20       4868.20        99.58 o
  14   6   1        654.02        728.99        36.81 o
  15   6   1        930.19        965.91        40.72 o
  16   6   1         86.49         93.68        18.69 o
 -16   7   1       1320.77       1409.88        46.99 o
 -15   7   1        195.14        208.70        23.90 o
 -14   7   1         16.45         77.93        16.17 o
 -13   7   1       1103.24       1177.93        43.32 o
 -12   7   1         21.38         12.22        14.16 o
 -11   7   1        590.43        606.90        45.47 o
 -10   7   1        624.49        629.85        28.65 o
  -9   7   1       1012.93       1127.71        47.50 o
  -8   7   1       3276.43       3353.74        81.31 o
  -7   7   1        172.99        163.77        12.71 o
  -6   7   1       2224.83       2208.43        32.90 o
  -5   7   1         44.14         70.19         5.43 o
  -4   7   1       5485.28       5320.40        56.19 o
  -3   7   1      11724.85      10888.15       109.52 o
  -2   7   1        695.80        956.33        16.92 o
  -1   7   1       7636.91       8399.71        85.97 o
   0   7   1       6502.68       6364.26        63.86 o
   1   7   1       3950.18       3988.39        49.86 o
   2   7   1       3028.40       2815.48        35.11 o
   3   7   1         91.96        120.34         6.16 o
   4   7   1       5892.41       5804.88        63.03 o
   5   7   1        963.83        965.67        16.34 o
   6   7   1       2901.57       2912.50        59.37 o
   7   7   1       6892.21       6566.57        92.95 o
   8   7   1       1133.87       1152.65        28.46 o
   9   7   1       8209.17       7897.72       110.48 o
  10   7   1       1192.45       1284.99        37.59 o
  11   7   1         17.37         34.58        14.50 o
  12   7   1        925.90        910.29        40.71 o
  13   7   1        111.78        117.68        20.21 o
  14   7   1        495.48        485.90        35.50 o
  15   7   1         96.40        120.84        20.08 o
 -15   8   1         51.37         72.94        17.16 o
 -14   8   1       1542.01       1503.14        46.75 o
 -13   8   1         61.08         75.97        18.47 o
 -12   8   1        335.93        351.38        29.37 o
 -11   8   1       1146.49       1151.15        42.45 o
 -10   8   1       2696.32       2808.36        63.11 o
  -9   8   1        177.98        217.16        18.71 o
  -8   8   1       1592.35       1558.43        38.22 o
  -7   8   1        311.52        331.77        17.54 o
  -6   8   1       1636.39       1469.89        32.25 o
  -5   8   1        888.29        808.90        16.40 o
  -4   8   1       5529.57       5255.25        62.30 o
  -3   8   1        204.40        213.93        10.23 o
  -2   8   1       8237.72       8102.97        85.60 o
  -1   8   1       3273.34       3453.75        44.33 o
   0   8   1       8850.74       9141.67       100.23 o
   1   8   1         41.32         32.04         5.19 o
   2   8   1       2719.05       2820.82        37.50 o
   3   8   1        754.65        859.70        16.92 o
   4   8   1       8880.93       8570.32        83.13 o
   5   8   1       1978.77       1849.78        31.04 o
   6   8   1       2075.80       2059.45        44.02 o
   7   8   1       1570.84       1454.81        32.08 o
   8   8   1       5542.70       5540.21        88.90 o
   9   8   1       1228.40       1243.56        33.55 o
  10   8   1       2729.62       2859.34        63.81 o
  11   8   1        170.70        195.99        21.05 o
  12   8   1        726.64        817.34        46.22 o
  13   8   1        326.03        329.85        26.39 o
  14   8   1        357.16        364.16        29.48 o
  15   8   1        533.56        585.02        45.58 o
 -15   9   1          1.16         17.61        14.86 o
 -14   9   1        277.23        266.13        29.77 o
 -13   9   1          1.32         13.27        16.71 o
 -12   9   1        187.38        196.10        21.35 o
 -11   9   1        528.55        593.93        32.26 o
 -10   9   1        735.07        769.15        30.34 o
  -9   9   1        626.75        756.45        28.75 o
  -8   9   1      10589.70      10544.35       170.09 o
  -7   9   1        513.91        498.29        22.37 o
  -6   9   1       1328.27       1394.45        32.50 o
  -5   9   1        131.73        114.18         9.92 o
  -4   9   1        333.01        405.86        17.70 o
  -3   9   1       3225.74       2978.31        53.52 o
  -2   9   1       2481.05       2563.49        36.29 o
  -1   9   1        348.63        377.46        14.87 o
   0   9   1        434.47        396.29        10.08 o
   1   9   1          2.89         17.26         5.01 o
   2   9   1      21230.37      20563.95       199.82 o
   3   9   1       1546.67       1536.29        29.05 o
   4   9   1       4823.42       4867.55        71.29 o
   5   9   1        547.41        536.96        14.89 o
   6   9   1        262.67        289.93        10.88 o
   7   9   1        632.55        699.35        22.97 o
   8   9   1       2433.38       2346.47        47.68 o
   9   9   1         21.85         52.74        11.46 o
  10   9   1       1077.99        997.08        30.86 o
  11   9   1         11.12         17.19        13.50 o
  12   9   1        660.94        732.71        59.38 o
  13   9   1        167.37        165.67        30.97 o
  14   9   1       1959.35       1957.28        58.01 o
 -14  10   1        945.17        993.21        42.36 o
 -13  10   1         39.56         38.10        15.95 o
 -12  10   1         67.26        104.44        21.61 o
 -11  10   1         23.85         14.88        11.13 o
 -10  10   1       2454.62       2364.02        53.11 o
  -9  10   1       3394.55       3349.79        69.44 o
  -8  10   1        609.00        547.73        37.15 o
  -7  10   1         67.16         46.15        21.86 o
  -6  10   1         13.20         32.44         9.95 o
  -5  10   1       5973.05       5860.89        95.50 o
  -4  10   1       2816.73       2717.71        57.99 o
  -3  10   1       1626.28       1549.97        36.95 o
  -2  10   1       3284.85       3274.31        64.63 o
  -1  10   1       4950.78       5115.28        78.70 o
   0  10   1          1.33         -0.66         5.04 o
   1  10   1       1205.17       1160.41        26.30 o
   2  10   1       2097.79       1852.57        37.50 o
   3  10   1       2598.00       2584.96        45.00 o
   4  10   1       1504.62       1418.23        30.46 o
   5  10   1       3515.93       3341.81        54.08 o
   6  10   1        169.52        199.13         9.41 o
   7  10   1       3024.19       3127.67        56.44 o
   8  10   1       3525.47       3477.10        62.58 o
   9  10   1       1155.39       1083.64        31.47 o
  10  10   1        100.06        114.58        14.68 o
  11  10   1        110.92        119.98        17.62 o
  12  10   1         11.16         19.92        15.48 o
  13  10   1         34.67         35.55        21.44 o
  14  10   1        269.43        295.78        27.06 o
 -14  11   1        229.97        181.53        24.17 o
 -13  11   1        695.50        693.24        58.62 o
 -12  11   1         12.35         17.87        14.22 o
 -11  11   1       1069.06       1123.15        39.60 o
 -10  11   1        737.48        765.82        29.47 o
  -9  11   1       1359.88       1323.90        35.21 o
  -8  11   1        352.33        378.94        30.55 o
  -7  11   1        258.34        267.94        41.52 o
  -6  11   1       1498.36       1515.87        37.79 o
  -5  11   1       1798.15       1780.14        49.19 o
  -4  11   1        123.65        126.40        12.91 o
  -3  11   1      10422.06      10175.75       165.47 o
  -2  11   1        102.20        102.62        13.59 o
  -1  11   1       1468.02       1459.42        35.05 o
   0  11   1        578.97        511.04        23.21 o
   1  11   1       1958.02       1977.52        39.45 o
   2  11   1       1285.68       1290.38        28.72 o
   3  11   1       3701.29       3528.81        57.21 o
   4  11   1       1528.66       1570.25        33.51 o
   5  11   1       5152.02       4954.33        74.50 o
   6  11   1       2990.07       2737.30        56.14 o
   7  11   1       1062.44       1059.73        41.37 o
   8  11   1        412.44        423.74        24.72 o
   9  11   1       4919.60       4731.46        80.10 o
  10  11   1          3.62         20.97        11.09 o
  11  11   1         52.00         41.91        19.39 o
  12  11   1          6.85          8.37        16.54 o
  13  11   1        447.46        544.58        38.69 o
 -13  12   1        262.42        282.97        23.73 o
 -12  12   1          5.69         -4.50        13.29 o
 -11  12   1          8.61          6.82        12.10 o
 -10  12   1       1358.34       1284.13        34.73 o
  -9  12   1       1934.30       2082.68        63.37 o
  -8  12   1         40.79         45.16        16.17 o
  -7  12   1       3323.58       3384.05        70.32 o
  -6  12   1        357.88        423.72        24.45 o
  -5  12   1        270.03        279.82        17.20 o
  -4  12   1        403.79        415.06        19.47 o
  -3  12   1         83.01         96.45        14.50 o
  -2  12   1       3111.76       2862.38        55.52 o
  -1  12   1        734.03        744.62        32.52 o
   0  12   1       2756.20       2725.36        80.05 o
   1  12   1        228.00        226.85        15.24 o
   2  12   1        779.09        753.04        22.15 o
   3  12   1       5606.56       5512.81        87.55 o
   4  12   1        243.40        238.24        15.29 o
   5  12   1       2272.58       2081.33        40.83 o
   6  12   1         54.74         67.63        12.26 o
   7  12   1          1.56         -0.75        12.63 o
   8  12   1        885.23        955.11        38.70 o
   9  12   1         35.65         55.52        10.03 o
  10  12   1        993.46       1103.16        34.32 o
  11  12   1        691.04        647.72        33.31 o
  12  12   1          0.71         17.31        13.50 o
  13  12   1       2284.93       2376.17        77.22 o
 -12  13   1         11.07          4.09        16.68 o
 -11  13   1        541.92        546.09        39.62 o
 -10  13   1          4.40         20.71        18.76 o
  -9  13   1        107.14        121.17        22.93 o
  -8  13   1       1265.36       1249.65        48.45 o
  -7  13   1        297.60        318.79        29.01 o
  -6  13   1        757.80        687.01        28.06 o
  -5  13   1       1247.02       1253.88        32.35 o
  -4  13   1       4261.86       4031.74        71.99 o
  -3  13   1         29.63         46.36        10.54 o
  -2  13   1         65.63         86.88        12.01 o
  -1  13   1       1626.08       1559.23        44.69 o
   0  13   1       1117.96       1135.77        53.81 o
   1  13   1         95.23         73.91         9.24 o
   2  13   1       6446.51       6315.52        97.44 o
   3  13   1         15.57         11.64         9.10 o
   4  13   1       1050.98       1016.08        30.58 o
   5  13   1       1037.95        963.45        26.87 o
   6  13   1       1485.64       1450.83        34.71 o
   7  13   1        562.91        649.70        37.68 o
   8  13   1        287.81        322.52        29.77 o
   9  13   1        447.07        438.40        37.93 o
  10  13   1       1729.07       1658.60        57.91 o
  11  13   1        207.88        174.12        18.20 o
  12  13   1        824.66        925.35        47.41 o
 -11  14   1         26.25         17.79        17.88 o
 -10  14   1       2420.29       2384.54        87.54 o
  -9  14   1          2.66          5.33        15.80 o
  -8  14   1        155.24        145.04        23.78 o
  -7  14   1         63.47         78.44        16.73 o
  -6  14   1         35.08         13.71         9.87 o
  -5  14   1          1.74         -8.09         9.54 o
  -4  14   1       2996.17       2773.14        60.49 o
  -3  14   1        350.44        365.87        21.48 o
  -2  14   1       5428.68       5123.08       108.05 o
  -1  14   1          6.01        -15.95        16.67 o
   0  14   1       2119.44       2134.04        64.58 o
   1  14   1        102.71        159.76        22.16 o
   2  14   1       1200.99       1188.83        49.03 o
   3  14   1       1844.44       1735.66        40.63 o
   4  14   1          6.41          5.90         9.26 o
   5  14   1         92.47         97.48        11.55 o
   6  14   1        475.85        464.60        22.15 o
   7  14   1         86.17         81.63        19.03 o
   8  14   1       2905.91       2972.69        81.77 o
   9  14   1        351.33        424.40        34.85 o
  10  14   1       1537.03       1499.80        56.67 o
  11  14   1         70.61         90.44        23.33 o
 -10  15   1        364.19        426.15        32.67 o
  -9  15   1        478.10        414.33        40.47 o
  -8  15   1        978.56        961.05        45.11 o
  -7  15   1        801.54        749.64        43.27 o
  -6  15   1       1357.60       1386.14        47.52 o
  -5  15   1         24.42         20.65        13.68 o
  -4  15   1         33.82         14.02        12.09 o
  -3  15   1       2352.27       2161.45        48.85 o
  -2  15   1          8.77          4.78        12.41 o
  -1  15   1        223.93        166.98        24.24 o
   0  15   1        471.63        550.32        38.89 o
   1  15   1         45.88         60.94        18.04 o
   2  15   1       2119.07       2129.45        74.11 o
   3  15   1        169.01        189.09        18.55 o
   4  15   1       1357.28       1186.40        41.22 o
   5  15   1        174.20        172.37        17.06 o
   6  15   1        171.71        142.33        18.13 o
   7  15   1        126.43        141.23        26.12 o
   8  15   1        192.98        228.55        26.40 o
   9  15   1       1787.72       1922.17        64.02 o
  10  15   1        256.32        293.33        43.24 o
  -9  16   1        383.68        478.32        49.75 o
  -8  16   1        221.74        207.39        27.75 o
  -7  16   1       1918.07       1991.41        64.64 o
  -6  16   1        399.71        376.61        26.31 o
  -5  16   1        209.31        175.30        20.15 o
  -4  16   1          8.70         22.22        11.03 o
  -3  16   1         99.34         73.80        11.86 o
  -2  16   1        252.82        293.44        27.58 o
  -1  16   1        473.35        579.32        36.65 o
   0  16   1       1802.40       1889.26        63.92 o
   1  16   1       2028.65       2087.93        66.81 o
   2  16   1        371.27        426.04        36.62 o
   3  16   1        912.88        851.24        40.28 o
   4  16   1        176.58        137.50        15.79 o
   5  16   1       1264.57       1277.82        42.72 o
   6  16   1        220.41        159.44        30.88 o
   7  16   1         13.31         16.85        17.43 o
   8  16   1         22.42          3.38        17.05 o
   9  16   1         13.41         32.51        19.11 o
  -8  17   1         15.64         13.81        18.78 o
  -7  17   1         47.22         33.51        18.47 o
  -6  17   1         24.38          8.98        12.39 o
  -5  17   1       1191.49       1175.21        40.67 o
  -4  17   1        389.17        369.91        23.42 o
  -3  17   1        963.38        985.68        47.24 o
  -2  17   1        194.48        192.70        24.52 o
  -1  17   1       1533.39       1567.02        53.36 o
   0  17   1         88.81         97.23        19.25 o
   1  17   1         39.21         25.89        17.13 o
   2  17   1         63.17         44.50        18.60 o
   3  17   1         42.97         64.11        19.31 o
   4  17   1         81.45         74.50        14.53 o
   5  17   1        747.67        759.23        34.96 o
   6  17   1        110.99        129.00        31.12 o
   7  17   1       1067.00       1126.01        49.43 o
  -6  18   1         44.00         99.52        32.03 o
  -5  18   1       1037.50       1074.25        44.95 o
  -4  18   1        345.43        341.73        29.64 o
  -3  18   1         74.30        103.57        19.68 o
  -2  18   1        173.51        170.67        22.41 o
  -1  18   1        142.18        217.96        27.80 o
   0  18   1        586.39        569.14        41.67 o
   1  18   1        314.82        307.61        29.96 o
   2  18   1         16.70         47.91        16.80 o
   3  18   1        234.92        250.56        37.96 o
   4  18   1          4.62         40.64        19.06 o
   5  18   1       1128.87       1054.65        47.92 o
  -2  19   1        415.51        441.34        36.61 o
  -1  19   1        171.85        196.61        27.91 o
   0  19   1        339.05        342.90        31.49 o
   1  19   1         17.39         76.10        22.74 o
   2  19   1        869.90       1000.14        52.84 o
 -16   0   2       1469.73       1481.08        56.19 o
 -14   0   2       1412.41       1369.82        43.72 o
 -12   0   2       1460.22       1444.77        51.78 o
 -10   0   2         59.08        107.39        12.86 o
  -8   0   2       1029.71        959.30        23.15 o
  -6   0   2       3248.32       2753.17        43.74 o
  -4   0   2         94.26        280.80         9.80 o
  -2   0   2      12222.70      12629.70       436.58 o
   0   0   2       7203.55       7413.82       148.74 o
   2   0   2       5002.28       6160.64        90.68 o
   4   0   2        499.11        791.17        20.36 o
   6   0   2      22339.69      21257.74       267.74 o
   8   0   2        149.44        163.35        13.44 o
  10   0   2       2359.15       2508.77        53.29 o
  12   0   2         64.93         65.98        16.71 o
  14   0   2        479.20        572.04        37.07 o
  16   0   2       1041.77       1068.82        50.30 o
 -17   1   2        261.60        301.66        27.15 o
 -16   1   2        546.82        548.83        25.89 o
 -15   1   2         26.49         12.72        10.49 o
 -14   1   2          7.52          4.26         8.51 o
 -13   1   2       3193.09       3045.71        54.59 o
 -12   1   2       2705.38       2609.75        47.91 o
 -11   1   2        278.93        336.96        20.67 o
 -10   1   2        163.82        222.07        12.76 o
  -9   1   2       3085.28       2953.70        36.92 o
  -8   1   2       4239.61       4254.97        46.21 o
  -7   1   2          0.88          6.16         4.11 o
  -6   1   2       3339.43       3436.84        40.86 o
  -5   1   2      17636.80      18640.51       182.93 o
  -4   1   2        934.22        917.63        14.30 o
  -3   1   2       2557.78       2493.55        27.89 o
  -2   1   2       3179.78       3678.96        34.37 o
   3   1   2      11757.36      12839.94       131.51 o
   4   1   2        348.08        524.36         9.54 o
   5   1   2      11627.67      11959.11       109.22 o
   6   1   2        362.45        431.50         9.98 o
   7   1   2         28.91         26.38         4.88 o
   8   1   2        866.40        821.88        16.39 o
   9   1   2       2425.67       2314.53        38.48 o
  10   1   2       2826.68       2806.43        42.85 o
  11   1   2        136.43        139.79        13.92 o
  12   1   2       5542.19       5301.78       102.70 o
  13   1   2        402.14        415.75        21.56 o
  14   1   2        850.12        844.04        31.41 o
  15   1   2         38.17         25.08        11.45 o
  16   1   2          0.98          3.14        11.48 o
 -17   2   2       1041.10       1094.47        47.91 o
 -16   2   2        174.29        176.76        23.62 o
 -15   2   2          7.42          3.51         9.18 o
 -14   2   2       1454.44       1374.07        32.65 o
 -13   2   2        532.82        483.16        30.02 o
 -12   2   2       2734.27       2601.42        54.74 o
 -11   2   2      11265.22      11052.81       171.81 o
 -10   2   2        845.76        790.49        18.88 o
  -9   2   2       5161.65       4985.69        59.15 o
  -8   2   2          4.48         -3.83         4.02 o
  -7   2   2       2320.32       2014.75        27.01 o
  -6   2   2        973.65        866.49        14.28 o
  -5   2   2        178.93        242.03         7.37 o
  -4   2   2       3159.40       3192.09        36.21 o
  -3   2   2       4583.51       5323.48        53.14 o
   0   2   2       8419.62       8860.92        78.38 o
   2   2   2         93.55        116.03         4.50 o
   3   2   2       5318.58       5786.02        56.28 o
   4   2   2      12818.96      12753.56       122.85 o
   5   2   2      13608.92      13667.79       127.98 o
   6   2   2       4652.96       5062.38        51.65 o
   7   2   2      11682.28      12170.67       117.75 o
   8   2   2       2954.18       2885.28        36.08 o
   9   2   2        989.99       1014.29        21.91 o
  10   2   2        238.79        253.38        13.94 o
  11   2   2       4564.21       4694.22        76.40 o
  12   2   2        578.07        536.96        22.08 o
  13   2   2        233.68        244.84        16.52 o
  14   2   2        845.27        885.68        33.79 o
  15   2   2         27.70         42.12        10.67 o
  16   2   2        145.84        116.46        19.04 o
 -17   3   2       2078.74       2248.86        70.41 o
 -16   3   2        279.45        254.39        27.44 o
 -15   3   2       1269.26       1273.37        44.67 o
 -14   3   2         31.12         20.12        13.48 o
 -13   3   2       3144.09       2963.36        54.38 o
 -12   3   2        358.17        337.05        28.94 o
 -11   3   2        800.09        794.30        22.94 o
 -10   3   2       1286.83       1283.17        28.48 o
  -9   3   2        144.25        127.80         7.96 o
  -8   3   2        165.48        161.87         9.61 o
  -7   3   2       7327.09       7033.99        73.82 o
  -6   3   2        121.17        106.71         6.25 o
  -5   3   2      10155.91      10103.47        95.87 o
  -4   3   2        367.37        322.50         7.43 o
  -3   3   2      15926.80      16180.26       147.28 o
  -2   3   2       3976.22       4239.31        44.74 o
  -1   3   2       4491.04       4423.51        44.58 o
   0   3   2        146.56        126.76         5.20 o
   1   3   2        653.57        779.71        10.77 o
   2   3   2        153.70        184.86         5.76 o
   3   3   2       4588.64       4949.41        49.56 o
   4   3   2         14.32         42.49         4.10 o
   5   3   2       3852.66       3711.66        40.32 o
   6   3   2          0.21          5.82         3.95 o
   7   3   2      20021.68      19351.18       180.82 o
   8   3   2        150.98        168.21         8.96 o
   9   3   2        618.28        594.94        16.52 o
  10   3   2        326.89        306.18        22.93 o
  11   3   2        365.17        337.63        19.16 o
  12   3   2        346.24        291.57        24.38 o
  13   3   2         73.56         95.28        17.84 o
  14   3   2         23.40         27.84        17.09 o
  15   3   2       2322.60       2259.25        60.58 o
  16   3   2         13.59        -14.48        14.48 o
 -17   4   2        881.99        812.28        37.73 o
 -16   4   2        656.20        688.92        35.34 o
 -15   4   2         27.12         28.91        13.81 o
 -14   4   2       2128.57       2148.18        65.82 o
 -13   4   2        428.88        502.04        33.75 o
 -12   4   2       2236.65       2221.99        61.28 o
 -11   4   2        638.57        593.72        38.72 o
 -10   4   2        903.66        931.34        49.38 o
  -9   4   2       6057.73       5986.75       111.23 o
  -8   4   2        993.93       1114.11        22.63 o
  -7   4   2       2029.49       2059.95        30.39 o
  -6   4   2       9113.36       9163.82        97.34 o
  -5   4   2       2371.01       2567.03        33.25 o
  -4   4   2        148.56        128.15         5.77 o
  -3   4   2       3243.22       3198.71        33.96 o
  -2   4   2        814.51        677.87        10.44 o
  -1   4   2       3408.95       3550.36        36.23 o
   0   4   2         74.96         99.53         4.67 o
   1   4   2       2410.06       2321.26        29.58 o
   2   4   2        306.14        278.87         7.52 o
   3   4   2       3772.60       3376.64        39.41 o
   4   4   2      24382.17      25605.69       232.37 o
   5   4   2          1.86          5.28         2.74 o
   6   4   2       5712.54       6091.15        71.87 o
   7   4   2       2073.87       2120.86        31.62 o
   8   4   2         94.96        112.32        11.26 o
   9   4   2       2180.64       2123.72        45.84 o
  10   4   2       1485.65       1430.67        38.85 o
  11   4   2        294.00        366.90        22.50 o
  12   4   2        251.23        273.63        25.64 o
  13   4   2        745.03        766.16        48.21 o
  14   4   2        879.96        910.81        43.28 o
  15   4   2         23.32         14.00        16.54 o
  16   4   2         13.66          6.26        15.65 o
 -16   5   2         17.97         -6.72        15.59 o
 -15   5   2        813.49        823.80        35.76 o
 -14   5   2        184.01        220.34        20.41 o
 -13   5   2         22.78         38.20        14.55 o
 -12   5   2       3689.88       3648.13        77.46 o
 -11   5   2        253.13        361.49        31.21 o
 -10   5   2       4417.54       4248.20        93.24 o
  -9   5   2       1270.26       1191.62        30.47 o
  -8   5   2       3666.02       3604.19        53.98 o
  -7   5   2       1859.66       1820.83        29.79 o
  -6   5   2       3303.85       3183.55        45.01 o
  -5   5   2        351.88        342.50        10.69 o
  -4   5   2         63.68         66.23         5.23 o
  -3   5   2       2596.72       2634.43        29.69 o
  -2   5   2        286.05        214.65         5.98 o
  -1   5   2      12991.81      13952.40       133.49 o
   0   5   2      28682.86      28203.40       333.62 o
   1   5   2        637.91        736.77        11.96 o
   2   5   2       5617.15       5413.65        54.75 o
   3   5   2       2113.90       2189.52        28.70 o
   4   5   2       1541.36       1442.42        20.04 o
   5   5   2        128.22        129.57         6.19 o
   6   5   2       2405.17       2638.78        35.28 o
   7   5   2        328.90        386.74        14.19 o
   8   5   2        723.81        695.46        20.34 o
   9   5   2        213.73        167.48        16.85 o
  10   5   2       3285.77       3310.69        60.58 o
  11   5   2        811.79        811.39        29.87 o
  12   5   2        813.40        887.14        32.66 o
  13   5   2          4.50         13.50        12.48 o
  14   5   2        206.82        237.96        23.63 o
  15   5   2       1112.08       1181.29        46.20 o
  16   5   2          1.20        -13.62        14.34 o
 -16   6   2       2464.56       2535.01        68.43 o
 -15   6   2        356.87        338.36        31.13 o
 -14   6   2       2095.52       2135.90        55.19 o
 -13   6   2         81.60         75.88        15.36 o
 -12   6   2       2989.96       2916.47        74.57 o
 -11   6   2         75.07         57.75        20.22 o
 -10   6   2         56.99         45.79        16.12 o
  -9   6   2        111.37        104.54        14.73 o
  -8   6   2       5323.44       5194.38        86.37 o
  -7   6   2       1693.40       1602.78        28.21 o
  -6   6   2        261.49        283.61        13.33 o
  -5   6   2         18.81         32.43         5.78 o
  -4   6   2      10601.69      10153.38       101.54 o
  -3   6   2        403.74        530.09        11.97 o
  -2   6   2       1418.29       1245.78        19.78 o
  -1   6   2          3.65          1.04         2.94 o
   0   6   2      10175.97       9906.06        91.42 o
   1   6   2         70.44         88.59         5.84 o
   2   6   2       2921.42       2962.66        32.58 o
   3   6   2       4139.52       4361.79        47.15 o
   4   6   2       4624.57       4709.26        53.54 o
   5   6   2       2694.78       2816.91        33.60 o
   6   6   2       6155.99       5803.61        65.58 o
   7   6   2        955.56        992.67        24.36 o
   8   6   2       7814.51       7684.02       106.48 o
   9   6   2       2402.25       2312.90        47.49 o
  10   6   2       2071.72       2050.58        53.14 o
  11   6   2        714.46        779.75        30.17 o
  12   6   2        131.14        137.25        16.37 o
  13   6   2         71.51         86.70        18.42 o
  14   6   2        913.16        964.17        42.93 o
  15   6   2          5.41         12.35        19.57 o
 -16   7   2       1078.25       1126.41        53.85 o
 -15   7   2       3373.29       3456.45        75.98 o
 -14   7   2        869.25        956.76        39.41 o
 -13   7   2       1398.51       1372.89        49.63 o
 -12   7   2         87.99         70.04        17.28 o
 -11   7   2         29.96         25.45        13.05 o
 -10   7   2       2028.49       2142.48        52.08 o
  -9   7   2       1226.32       1262.43        41.21 o
  -8   7   2       3409.93       3547.55        66.35 o
  -7   7   2        341.87        358.37        15.61 o
  -6   7   2       2468.91       2382.32        37.27 o
  -5   7   2      10336.82      10071.78       106.24 o
  -4   7   2        480.05        506.56        11.46 o
  -3   7   2       1717.42       1446.59        22.91 o
  -2   7   2       3659.95       3399.56        41.95 o
  -1   7   2       3310.86       3559.43        45.46 o
   0   7   2       2761.09       2672.37        31.21 o
   1   7   2        354.22        299.31         8.84 o
   2   7   2      17853.81      16938.79       152.81 o
   3   7   2       1472.77       1441.34        22.70 o
   4   7   2       2388.14       2355.06        31.19 o
   5   7   2       6737.20       6550.13        66.15 o
   6   7   2        106.98         88.38         9.29 o
   7   7   2       1367.70       1401.12        34.24 o
   8   7   2       1494.04       1481.40        33.02 o
   9   7   2       1130.85       1037.68        30.73 o
  10   7   2       1333.90       1444.38        44.48 o
  11   7   2         44.57         28.77        13.66 o
  12   7   2       2372.04       2386.46        67.89 o
  13   7   2         98.57         97.01        21.95 o
  14   7   2        758.88        854.72        38.61 o
  15   7   2       1167.82       1213.60        47.17 o
 -15   8   2        167.61        163.83        31.27 o
 -14   8   2        418.66        378.03        29.26 o
 -13   8   2        601.24        590.29        33.87 o
 -12   8   2        685.97        727.84        36.17 o
 -11   8   2       2659.73       2562.43        94.30 o
 -10   8   2          1.91         15.70        10.28 o
  -9   8   2       7345.17       7377.42       126.53 o
  -8   8   2       1501.47       1505.60        40.48 o
  -7   8   2        574.17        552.73        21.07 o
  -6   8   2       4186.15       4027.44        59.57 o
  -5   8   2       1246.14       1131.89        20.15 o
  -4   8   2        474.39        406.43        12.91 o
  -3   8   2       2654.81       2538.15        35.14 o
  -2   8   2       1156.69       1319.69        22.32 o
  -1   8   2      14099.64      14083.26       144.70 o
   0   8   2        209.98        205.94         7.44 o
   1   8   2       7476.31       7388.18        72.10 o
   2   8   2        111.02        134.11         6.93 o
   3   8   2       6353.60       6241.08        62.89 o
   4   8   2       2269.93       2156.28        30.19 o
   5   8   2         96.99         90.50         7.01 o
   6   8   2          3.94          6.78         6.63 o
   7   8   2        182.96        266.80        15.93 o
   8   8   2       2060.42       1923.84        39.34 o
   9   8   2       7952.17       7513.87       114.04 o
  10   8   2         17.99         -3.15        12.53 o
  11   8   2       1392.91       1371.89        53.55 o
  12   8   2        266.48        289.41        25.54 o
  13   8   2       1069.54       1097.44        43.35 o
  14   8   2       1345.59       1330.70        48.13 o
  15   8   2         53.50          0.90        18.02 o
 -15   9   2       1779.51       1591.66        49.51 o
 -14   9   2          0.85         16.28        15.80 o
 -13   9   2       2310.25       2551.01        74.29 o
 -12   9   2        427.44        409.71        28.64 o
 -11   9   2       1871.26       1868.03        50.11 o
 -10   9   2         61.08         59.52        15.33 o
  -9   9   2        971.47        874.13        30.53 o
  -8   9   2       4053.47       4024.51        77.43 o
  -7   9   2       3430.09       3288.10        61.05 o
  -6   9   2         27.67         42.17         7.61 o
  -5   9   2       2012.79       1932.04        40.81 o
  -4   9   2       1844.56       1827.12        32.49 o
  -3   9   2      21348.30      20465.59       252.19 o
  -2   9   2         84.94        113.66         8.35 o
  -1   9   2         11.89         -5.01         5.01 o
   0   9   2       1498.33       1503.57        23.57 o
   1   9   2          6.26          9.31         4.48 o
   2   9   2         12.67         25.77         5.80 o
   3   9   2      10178.44      10011.87       122.87 o
   4   9   2       2808.27       2817.06        40.41 o
   5   9   2          4.34          6.12         5.96 o
   6   9   2         31.48          9.43         5.22 o
   7   9   2       4585.07       4310.51        67.39 o
   8   9   2         19.09         27.50        10.24 o
   9   9   2       3834.94       3785.43        73.59 o
  10   9   2        139.65        175.57        18.51 o
  11   9   2         14.46          7.30        11.33 o
  12   9   2        214.38        259.52        25.28 o
  13   9   2        291.59        368.62        32.66 o
  14   9   2        120.27        138.87        21.52 o
 -15  10   2          0.06          5.07        16.83 o
 -14  10   2       1629.15       1760.62        62.22 o
 -13  10   2        275.16        277.78        28.09 o
 -12  10   2         56.82         42.87        15.98 o
 -11  10   2        294.43        322.75        24.05 o
 -10  10   2       1200.46       1225.86        43.29 o
  -9  10   2       1296.62       1384.99        47.99 o
  -8  10   2        614.11        568.18        23.90 o
  -7  10   2       2653.51       2615.53        62.97 o
  -6  10   2       2568.89       2546.47        55.80 o
  -5  10   2         41.30         47.70        11.27 o
  -4  10   2      12156.24      12108.44       189.83 o
  -3  10   2         68.36         75.32         9.44 o
  -2  10   2          5.48         -1.15         6.53 o
  -1  10   2       2334.27       2408.23        48.81 o
   0  10   2        214.94        224.44         8.88 o
   1  10   2       6890.34       6542.72       116.47 o
   2  10   2        614.16        603.59        18.20 o
   3  10   2        487.12        534.64        19.68 o
   4  10   2       8704.87       8204.90       105.16 o
   5  10   2        541.74        522.18        19.11 o
   6  10   2       3481.89       3266.98        48.29 o
   7  10   2         63.50         65.90        10.99 o
   8  10   2       2169.29       2111.12        45.09 o
   9  10   2       1056.46       1136.37        32.61 o
  10  10   2         84.83         66.42        12.89 o
  11  10   2        474.21        449.02        31.43 o
  12  10   2          0.17          6.18        17.80 o
  13  10   2        723.05        807.15        54.47 o
  14  10   2        719.52        724.55        64.10 o
 -14  11   2        308.19        315.66        29.83 o
 -13  11   2        208.33        207.25        23.17 o
 -12  11   2         33.31         41.82        17.29 o
 -11  11   2        316.02        337.70        23.39 o
 -10  11   2       3160.48       3065.92        66.09 o
  -9  11   2         27.12         49.98        11.12 o
  -8  11   2       3067.54       3006.15        72.88 o
  -7  11   2         27.51         20.20         7.71 o
  -6  11   2        974.27        982.15        43.95 o
  -5  11   2       4634.14       4506.37        86.07 o
  -4  11   2          5.57         30.55        10.83 o
  -3  11   2        745.11        710.43        31.36 o
  -2  11   2       6116.06       6428.53       103.50 o
  -1  11   2         41.81         37.45        10.21 o
   0  11   2        294.43        369.59        22.37 o
   1  11   2         50.51         62.78        12.05 o
   2  11   2       4653.94       4692.79        74.53 o
   3  11   2        331.00        287.68        17.26 o
   4  11   2       2679.56       2456.35        45.18 o
   5  11   2       2366.22       2245.16        44.31 o
   6  11   2        448.41        433.35        21.46 o
   7  11   2          0.08         -1.37         6.91 o
   8  11   2        782.32        730.94        25.41 o
   9  11   2         58.32         79.42        12.34 o
  10  11   2       3695.59       3533.18        67.38 o
  11  11   2         11.83         18.10        13.16 o
  12  11   2        849.64        808.06        40.84 o
  13  11   2        193.83        172.58        25.63 o
 -13  12   2         43.10         34.35        17.17 o
 -12  12   2       1224.09       1141.58        38.90 o
 -11  12   2          1.65          8.24        17.92 o
 -10  12   2        136.20        126.66        13.15 o
  -9  12   2       1566.38       1543.50        82.94 o
  -8  12   2        676.71        713.10        42.64 o
  -7  12   2        694.50        674.38        30.34 o
  -6  12   2        369.35        355.71        20.12 o
  -5  12   2          4.96         -8.34         8.34 o
  -4  12   2       4065.80       4112.91        81.53 o
  -3  12   2          0.78         15.34        10.20 o
  -2  12   2       3067.08       2940.16        58.34 o
  -1  12   2        191.49        217.45        16.56 o
   0  12   2        799.98        792.66        36.10 o
   1  12   2        252.46        252.37        16.33 o
   2  12   2       5048.44       5034.49        75.65 o
   3  12   2        584.24        626.55        27.67 o
   4  12   2        122.02        135.81        13.73 o
   5  12   2        331.20        320.99        16.66 o
   6  12   2       2788.77       2605.69        49.61 o
   7  12   2       1130.57       1094.30        42.46 o
   8  12   2       2097.43       2111.10        58.43 o
   9  12   2        915.89        996.17        29.14 o
  10  12   2         71.21         85.32        22.36 o
  11  12   2        132.04        142.37        20.33 o
  12  12   2        670.73        697.28        35.45 o
 -13  13   2         96.81         75.61        21.03 o
 -12  13   2         76.48         39.02        19.04 o
 -11  13   2        175.11        168.37        24.16 o
 -10  13   2        584.28        605.56        41.61 o
  -9  13   2         68.95         44.22        20.66 o
  -8  13   2        356.67        378.70        31.83 o
  -7  13   2       1358.69       1388.62        36.30 o
  -6  13   2         29.35          7.27         9.34 o
  -5  13   2       1953.79       1920.29        58.18 o
  -4  13   2        211.77        244.92        22.82 o
  -3  13   2       5505.95       5089.97        87.82 o
  -2  13   2         26.41         38.58         9.75 o
  -1  13   2        274.65        258.88        12.25 o
   0  13   2        222.65        212.66        21.51 o
   1  13   2         51.36         25.32         7.32 o
   2  13   2       1166.11       1195.88        31.00 o
   3  13   2        186.29        209.98        15.17 o
   4  13   2         98.59        105.96        14.38 o
   5  13   2       4628.18       4626.90        77.99 o
   6  13   2        109.63        135.39        12.43 o
   7  13   2        107.69        100.39        17.97 o
   8  13   2        413.29        505.04        34.12 o
   9  13   2        999.05        996.24        44.63 o
  10  13   2        132.40        104.42        15.16 o
  11  13   2        120.80        125.28        17.23 o
  12  13   2        458.85        489.33        45.56 o
 -12  14   2        113.58        102.19        21.30 o
 -11  14   2        541.47        492.13        40.01 o
 -10  14   2        125.48        120.86        22.34 o
  -9  14   2       1273.32       1260.13        47.08 o
  -8  14   2        185.64        219.58        26.69 o
  -7  14   2       1338.13       1230.35        39.66 o
  -6  14   2        207.84        172.48        15.96 o
  -5  14   2        261.47        261.69        17.75 o
  -4  14   2        720.03        672.31        24.02 o
  -3  14   2        249.84        297.76        20.55 o
  -2  14   2         55.27         67.69        11.11 o
  -1  14   2       1276.64       1260.54        59.88 o
   0  14   2        295.60        301.80        25.68 o
   1  14   2       1049.42       1126.12        40.71 o
   2  14   2        143.87        144.74        13.14 o
   3  14   2        785.69        772.15        26.33 o
   4  14   2        262.32        263.74        17.73 o
   5  14   2         75.58         61.93        11.66 o
   6  14   2        732.05        691.57        27.46 o
   7  14   2          1.47          2.47        16.22 o
   8  14   2        146.16        197.59        23.86 o
   9  14   2       1717.78       1693.98        59.08 o
  10  14   2         56.78         57.81        18.81 o
  11  14   2        492.45        470.51        38.02 o
 -11  15   2          0.40         -1.12        19.87 o
 -10  15   2        495.27        436.76        40.30 o
  -9  15   2         47.82         64.78        18.95 o
  -8  15   2        891.62        954.13        45.94 o
  -7  15   2        329.72        311.09        19.40 o
  -6  15   2          1.65        -10.89        10.89 o
  -5  15   2       1820.24       1770.29        44.36 o
  -4  15   2        137.81        102.77        16.68 o
  -3  15   2       1748.78       1733.29        52.95 o
  -2  15   2       1565.71       1553.06        56.44 o
  -1  15   2       1114.75       1049.20        50.75 o
   0  15   2          1.84         24.55        16.06 o
   1  15   2        164.27        186.56        24.56 o
   2  15   2        558.04        582.89        36.34 o
   3  15   2       1045.74       1038.17        32.72 o
   4  15   2          1.46         -8.85        13.25 o
   5  15   2       1102.87       1102.24        52.57 o
   6  15   2          7.02         -9.55         9.55 o
   7  15   2        846.80        810.49        42.50 o
   8  15   2         34.54         34.00        16.52 o
   9  15   2        194.75        253.75        28.25 o
  10  15   2       1386.34       1336.37        57.31 o
  -9  16   2        229.37        267.59        27.81 o
  -8  16   2          1.04         12.83        17.25 o
  -7  16   2        484.92        380.32        36.50 o
  -6  16   2       1365.85       1368.37        49.43 o
  -5  16   2         48.94         64.57        17.03 o
  -4  16   2       1398.70       1315.97        51.96 o
  -3  16   2        229.53        264.18        24.77 o
  -2  16   2        968.60       1033.58        48.36 o
  -1  16   2        842.96        874.56        43.90 o
   0  16   2        164.66        143.23        23.18 o
   1  16   2       1060.71       1144.15        48.87 o
   2  16   2        737.39        857.48        55.61 o
   3  16   2        142.29        128.52        14.76 o
   4  16   2       1062.99       1178.84        62.74 o
   5  16   2          0.35         28.26        13.34 o
   6  16   2        648.61        604.95        39.53 o
   7  16   2        129.56        109.19        22.10 o
   8  16   2         44.27         76.45        24.90 o
   9  16   2        177.42        170.28        25.07 o
  -8  17   2        679.50        725.97        42.14 o
  -7  17   2          2.93        -10.61        18.73 o
  -6  17   2        215.33        205.56        23.89 o
  -5  17   2        108.51        122.30        16.74 o
  -4  17   2        651.01        673.13        40.12 o
  -3  17   2        273.14        268.55        29.25 o
  -2  17   2        320.49        323.23        28.16 o
  -1  17   2         94.08        138.72        23.77 o
   0  17   2       2770.57       2798.55        81.93 o
   1  17   2          7.96        -18.11        19.98 o
   2  17   2        282.64        363.17        37.73 o
   3  17   2        370.94        407.22        51.91 o
   4  17   2       1309.44       1288.31        56.58 o
   5  17   2          0.41         20.26        18.20 o
   6  17   2        467.88        438.17        42.58 o
   7  17   2         34.01         28.97        18.10 o
  -6  18   2       1438.79       1501.51        61.40 o
  -5  18   2        169.01        148.39        21.40 o
  -4  18   2       1277.10       1464.83        52.92 o
  -3  18   2        229.09        231.08        25.33 o
  -2  18   2        166.15        217.18        28.94 o
  -1  18   2        302.17        380.19        44.85 o
   0  18   2         65.09         92.40        19.55 o
   1  18   2        818.03        927.29        47.46 o
   2  18   2        337.89        316.94        33.39 o
   3  18   2        181.59        199.49        25.58 o
   4  18   2        499.11        589.07        48.77 o
   5  18   2        428.86        463.46        35.10 o
  -2  19   2         49.06         13.86        18.06 o
  -1  19   2       1233.44       1322.52        54.37 o
   0  19   2        133.90        164.38        25.26 o
   1  19   2        657.55        656.48        48.49 o
   2  19   2         15.33         16.94        19.10 o
 -17   0   3         97.42        108.59        29.78 o
 -15   0   3        265.83        238.65        21.68 o
 -13   0   3       1085.35       1044.91        41.19 o
 -11   0   3      11557.33      11164.59       193.88 o
  -9   0   3       4251.28       3927.83        72.31 o
  -7   0   3         32.78         78.63         8.24 o
  -5   0   3      10686.60      10739.97       148.89 o
  -3   0   3       3767.13       4595.36        73.93 o
   1   0   3      14160.92      14575.51       363.29 o
   3   0   3       7096.83       7807.79       101.52 o
   5   0   3       1310.84       1411.37        29.03 o
   7   0   3       9964.09       9739.02       131.61 o
   9   0   3       2588.99       2692.70        54.78 o
  11   0   3       8396.09       8060.82       149.04 o
  13   0   3        206.59        234.15        31.32 o
  15   0   3        912.30        932.67        44.48 o
 -17   1   3       2793.29       2687.05        60.65 o
 -16   1   3        186.24        171.81        16.00 o
 -15   1   3        217.34        220.14        23.11 o
 -14   1   3        184.45        145.50        14.67 o
 -13   1   3       1651.77       1650.94        36.31 o
 -12   1   3       6679.29       6702.79        98.61 o
 -11   1   3        549.20        535.16        18.29 o
 -10   1   3        777.35        709.01        17.83 o
  -9   1   3       3764.10       3995.53        46.25 o
  -8   1   3       1859.10       1869.93        26.53 o
  -7   1   3       9569.38       9859.73        95.97 o
  -6   1   3        177.65        270.40         8.95 o
  -5   1   3      14885.64      15349.02       152.33 o
  -4   1   3       8481.69       8858.12        86.27 o
  -3   1   3       1083.25       1504.00        18.34 o
  -2   1   3       9065.14      10194.87        93.09 o
  -1   1   3       2935.44       2994.94        29.33 o
   0   1   3          4.89         59.90         2.95 o
   1   1   3       6536.59       6591.01        64.08 o
   2   1   3       1852.90       2018.53        22.61 o
   3   1   3          9.87         20.55         2.82 o
   4   1   3       2909.18       3010.75        35.32 o
   5   1   3       3876.79       3886.01        41.88 o
   6   1   3      10334.05      11117.93       103.72 o
   7   1   3        535.27        472.75        11.75 o
   8   1   3       4964.60       5132.06        65.13 o
   9   1   3       1770.21       1720.30        28.52 o
  10   1   3        696.54        711.64        18.36 o
  11   1   3       3863.29       3887.89        55.72 o
  12   1   3          6.73         14.82         9.75 o
  13   1   3       2280.68       2251.72        58.20 o
  14   1   3          1.67         -8.39        10.17 o
  15   1   3        716.50        769.10        32.18 o
  16   1   3         25.28         25.97        12.08 o
 -17   2   3         21.48         35.67        16.77 o
 -16   2   3       1644.58       1555.12        41.60 o
 -15   2   3        212.71        203.21        14.80 o
 -14   2   3       1257.67       1244.31        32.36 o
 -13   2   3       2026.07       2052.68        48.59 o
 -12   2   3        447.38        457.70        27.00 o
 -11   2   3        239.13        251.27        13.92 o
 -10   2   3        458.05        476.48        15.03 o
  -9   2   3        413.96        428.41        12.40 o
  -8   2   3      11864.28      12101.11       126.62 o
  -7   2   3        852.03        930.74        17.33 o
  -6   2   3      33767.35      33626.02       303.14 o
  -5   2   3       2211.56       2408.48        28.00 o
  -4   2   3       1555.78       1724.81        20.03 o
  -1   2   3       3639.08       3942.76        39.79 o
   0   2   3         40.90         15.91         2.66 o
   1   2   3       9552.47      10817.63       106.34 o
   2   2   3          6.11          9.11         2.48 o
   3   2   3       7952.33       9428.84        88.72 o
   4   2   3      14201.86      13505.97       135.02 o
   5   2   3        521.37        540.32        12.67 o
   6   2   3      17058.53      17792.01       171.36 o
   7   2   3        987.50       1043.23        17.11 o
   8   2   3       1205.04       1131.46        21.08 o
   9   2   3       2335.99       2262.34        36.00 o
  10   2   3       5142.77       4924.19        68.84 o
  11   2   3       1461.21       1425.78        32.21 o
  12   2   3       2638.44       2649.89        52.09 o
  13   2   3        127.36        123.15        12.58 o
  14   2   3       1311.35       1379.95        43.24 o
  15   2   3        139.12        102.77        15.05 o
  16   2   3        216.88        227.63        23.25 o
 -17   3   3        267.81        317.51        32.78 o
 -16   3   3       1412.38       1471.75        52.20 o
 -15   3   3        284.70        340.49        29.13 o
 -14   3   3        949.67        945.84        39.30 o
 -13   3   3       2293.94       2203.33        54.99 o
 -12   3   3      10445.62       9971.76       197.36 o
 -11   3   3        155.00        168.18        11.75 o
 -10   3   3       6371.72       6249.48        86.00 o
  -9   3   3         11.05         20.85         6.48 o
  -8   3   3       5862.35       5850.84        64.33 o
  -7   3   3         32.57         71.53         5.96 o
  -6   3   3       2250.36       2304.80        28.52 o
  -5   3   3         34.65         40.05         4.00 o
  -4   3   3       8223.27       8242.69        81.88 o
  -3   3   3        281.73        386.20         7.59 o
  -2   3   3      12405.01      12830.82       121.73 o
  -1   3   3       2443.35       2577.05        28.50 o
   0   3   3      23884.53      24302.10       845.04 o
   1   3   3       2913.70       2911.48        29.72 o
   2   3   3      17026.32      17728.70       156.19 o
   3   3   3       2103.88       2238.69        26.56 o
   4   3   3       6132.35       6769.28        72.06 o
   5   3   3        874.01        971.20        15.87 o
   6   3   3      23712.88      23816.28       219.38 o
   7   3   3         68.48         65.83         6.12 o
   8   3   3       2467.63       2421.61        44.81 o
   9   3   3         93.22        124.90         8.75 o
  10   3   3       4963.09       5023.13        93.42 o
  11   3   3        126.01        128.31        11.73 o
  12   3   3        420.34        479.54        18.44 o
  13   3   3        216.14        202.76        17.16 o
  14   3   3        704.78        682.79        40.10 o
  15   3   3        400.99        398.83        32.11 o
  16   3   3        505.69        511.01        32.01 o
 -17   4   3        103.24         99.00        18.73 o
 -16   4   3       1052.49       1051.10        45.89 o
 -15   4   3          0.28         10.09        13.97 o
 -14   4   3        617.81        718.72        34.35 o
 -13   4   3       3865.25       3768.99        90.09 o
 -12   4   3       1893.51       1787.84        59.58 o
 -11   4   3       4558.79       4702.05       115.51 o
 -10   4   3         10.61         15.58        10.69 o
  -9   4   3       5151.51       5094.74        64.98 o
  -8   4   3      11614.71      11815.35       125.05 o
  -7   4   3        247.80        370.81        12.38 o
  -6   4   3       3741.24       3928.79        45.02 o
  -5   4   3         64.60        124.59         5.91 o
  -4   4   3      22969.73      24018.69       217.84 o
  -3   4   3       1396.72       1785.12        20.99 o
  -2   4   3        443.83        395.75         8.19 o
  -1   4   3       2934.52       2780.35        29.94 o
   0   4   3        117.82        120.54         5.45 o
   1   4   3       1735.13       1771.41        21.41 o
   2   4   3      15955.64      16297.83       160.80 o
   3   4   3         47.48         64.68         5.06 o
   4   4   3       2374.28       2196.34        26.90 o
   5   4   3      10934.15      11937.93       117.89 o
   6   4   3       5834.08       6039.85        65.05 o
   7   4   3       5625.40       5879.89        69.85 o
   8   4   3         51.80         52.16         5.86 o
   9   4   3       1192.84       1216.13        26.75 o
  10   4   3        417.25        437.00        21.31 o
  11   4   3        933.95       1024.16        32.33 o
  12   4   3       1876.36       1839.77        50.46 o
  13   4   3         24.12         17.18        12.55 o
  14   4   3       2688.11       2618.39        72.68 o
  15   4   3         27.84         50.75        18.17 o
  16   4   3         20.31         10.97        18.51 o
 -17   5   3       2805.58       2854.54        74.94 o
 -16   5   3        116.11        106.52        25.67 o
 -15   5   3       1182.26       1200.64        42.85 o
 -14   5   3        136.94        159.31        19.75 o
 -13   5   3       3158.83       3108.31        70.72 o
 -12   5   3        233.65        262.00        27.63 o
 -11   5   3        145.54        130.12        18.31 o
 -10   5   3       2100.10       2137.42        49.04 o
  -9   5   3        222.14        298.81        19.45 o
  -8   5   3        235.28        238.05        12.91 o
  -7   5   3       8621.04       8468.12        96.84 o
  -6   5   3        129.19        132.57         8.28 o
  -5   5   3      15603.62      15417.72       149.14 o
  -4   5   3        105.12        177.26         7.18 o
  -3   5   3       1085.96       1053.26        15.53 o
  -2   5   3       7910.55       8428.98        78.39 o
  -1   5   3        188.71        196.29         6.90 o
   0   5   3         36.45         98.58         6.20 o
   1   5   3       2165.08       2255.14        27.63 o
   2   5   3       2059.69       1825.49        23.38 o
   3   5   3        458.28        352.00         9.83 o
   4   5   3        303.73        334.71         9.48 o
   5   5   3      15297.96      15342.00       144.96 o
   6   5   3        346.94        337.27        10.34 o
   7   5   3       2360.78       2229.16        36.47 o
   8   5   3       4680.48       4808.73        77.09 o
   9   5   3         24.36         16.85        10.39 o
  10   5   3        137.46        131.80        16.32 o
  11   5   3       4045.25       3914.38        78.76 o
  12   5   3        253.84        218.77        20.17 o
  13   5   3         39.20         74.18        18.42 o
  14   5   3        861.14        742.26        36.21 o
  15   5   3        977.29       1051.58        44.32 o
 -16   6   3          4.67         21.45        14.60 o
 -15   6   3       2412.39       2356.32        63.54 o
 -14   6   3        585.79        668.26        33.82 o
 -13   6   3       2453.99       2495.85        64.80 o
 -12   6   3         30.83         77.13        16.98 o
 -11   6   3       5628.42       5492.84       105.67 o
 -10   6   3          1.53         -1.25         9.84 o
  -9   6   3       7450.62       7426.84       127.46 o
  -8   6   3       1810.47       1746.25        41.25 o
  -7   6   3        772.49        752.20        18.90 o
  -6   6   3       4831.89       4585.87        53.73 o
  -5   6   3       1235.94       1384.27        21.99 o
  -4   6   3        315.82        299.94         8.77 o
  -3   6   3      14172.74      14209.03       132.83 o
  -2   6   3       2069.05       1968.85        23.55 o
  -1   6   3      13384.36      12048.07       109.96 o
   0   6   3       1854.64       1986.53        24.94 o
   1   6   3       9154.03       9255.44        86.59 o
   2   6   3         62.91        146.73         6.95 o
   3   6   3       1952.25       2020.52        27.51 o
   4   6   3        279.58        293.17        10.16 o
   5   6   3       1360.32       1293.71        19.72 o
   6   6   3        243.85        293.88        13.15 o
   7   6   3       2027.09       1915.98        49.28 o
   8   6   3         25.71         26.90         8.19 o
   9   6   3      11218.13      10951.45       180.74 o
  10   6   3        227.58        284.86        21.47 o
  11   6   3        919.98        908.25        32.15 o
  12   6   3        869.39        935.10        37.51 o
  13   6   3        680.98        778.34        33.79 o
  14   6   3        245.32        272.59        26.13 o
  15   6   3        590.86        681.64        48.15 o
 -16   7   3         47.06         39.10        18.21 o
 -15   7   3       1650.98       1582.22        48.44 o
 -14   7   3        824.68        834.88        36.45 o
 -13   7   3        165.03        183.42        30.13 o
 -12   7   3       3301.99       3344.05        82.00 o
 -11   7   3        553.60        547.06        29.47 o
 -10   7   3       3541.14       3625.63        69.48 o
  -9   7   3       1682.84       1656.23        44.21 o
  -8   7   3         20.90         22.32        11.15 o
  -7   7   3       2690.71       2725.85        49.36 o
  -6   7   3       1724.34       1751.87        28.01 o
  -5   7   3        943.23        953.92        18.08 o
  -4   7   3       1692.68       1507.03        22.77 o
  -3   7   3       5354.25       5410.90        61.75 o
  -2   7   3          3.94         14.68         4.86 o
  -1   7   3       5230.79       5597.18        57.92 o
   0   7   3       4437.00       4396.90        45.73 o
   1   7   3       8805.03       9297.70        87.90 o
   2   7   3       2323.08       2164.49        26.86 o
   3   7   3      12257.60      11906.83       111.24 o
   4   7   3       1678.26       1568.92        25.11 o
   5   7   3        379.53        459.15        11.85 o
   6   7   3       1258.21       1190.31        27.23 o
   7   7   3       1747.92       1666.40        34.65 o
   8   7   3        282.43        303.71        19.17 o
   9   7   3        146.56        147.90        14.07 o
  10   7   3       1264.00       1235.06        37.28 o
  11   7   3         43.32         62.02        16.33 o
  12   7   3        537.00        588.91        29.43 o
  13   7   3        767.51        746.07        32.33 o
  14   7   3         30.57         48.86        16.82 o
  15   7   3       2272.61       2300.76        66.88 o
 -16   8   3       1974.51       2091.43        57.71 o
 -15   8   3        178.83        166.97        22.86 o
 -14   8   3       1421.93       1489.71        55.22 o
 -13   8   3         26.97         39.63        15.24 o
 -12   8   3        171.52        199.68        23.89 o
 -11   8   3         15.18         16.89        11.70 o
 -10   8   3        111.51        140.79        15.86 o
  -9   8   3        861.61        863.13        28.83 o
  -8   8   3       3475.41       3536.30        65.03 o
  -7   8   3       2304.91       2302.19        44.00 o
  -6   8   3       3887.79       3860.07        64.99 o
  -5   8   3       1297.01       1374.40        22.59 o
  -4   8   3       8103.98       7701.12        85.41 o
  -3   8   3       5640.36       6139.38        69.98 o
  -2   8   3       4647.30       4566.78        53.03 o
  -1   8   3       3750.55       3799.60        41.14 o
   0   8   3        223.64        265.72         8.86 o
   1   8   3       9024.35       9305.46        89.41 o
   2   8   3       8002.88       7972.12        77.79 o
   3   8   3        149.98        162.64         8.56 o
   4   8   3       7834.08       7739.21        84.94 o
   5   8   3       1348.11       1259.76        23.08 o
   6   8   3       1835.66       1859.50        29.45 o
   7   8   3       1147.23       1008.02        27.23 o
   8   8   3        321.68        326.35        19.79 o
   9   8   3        609.30        573.17        24.51 o
  10   8   3        588.38        608.76        39.32 o
  11   8   3        334.12        362.33        30.45 o
  12   8   3        297.69        294.35        23.11 o
  13   8   3        600.84        653.84        33.26 o
  14   8   3       1092.96       1018.66        42.75 o
 -15   9   3          9.29         16.93        17.84 o
 -14   9   3       2009.92       2212.22        62.72 o
 -13   9   3        100.87        114.80        22.60 o
 -12   9   3        992.51       1029.20        44.17 o
 -11   9   3        223.17        259.13        20.50 o
 -10   9   3        298.49        300.99        21.48 o
  -9   9   3       1047.11       1143.80        33.54 o
  -8   9   3       1644.38       1754.51        40.75 o
  -7   9   3       2251.32       2127.91        44.00 o
  -6   9   3       1851.64       1757.17        36.04 o
  -5   9   3         89.51         97.33         9.73 o
  -4   9   3       5586.05       5354.02        76.06 o
  -3   9   3        680.38        720.61        17.65 o
  -2   9   3      11902.18      11677.19       129.85 o
  -1   9   3       1221.48       1228.93        21.30 o
   0   9   3       1699.80       1564.86        22.75 o
   1   9   3       1233.72       1128.94        17.83 o
   2   9   3       1135.11       1128.73        19.50 o
   3   9   3       1079.90       1070.85        21.77 o
   4   9   3        171.90        150.15        10.94 o
   5   9   3        451.42        462.51        16.63 o
   6   9   3       1612.56       1693.75        28.33 o
   7   9   3          6.67         13.33         8.28 o
   8   9   3       5989.00       5866.80        87.81 o
   9   9   3        595.34        534.44        25.29 o
  10   9   3       2496.79       2472.86        57.01 o
  11   9   3        724.68        807.07        36.56 o
  12   9   3         19.56         43.84        17.78 o
  13   9   3        153.36        187.26        24.01 o
  14   9   3         96.64        115.90        19.92 o
 -15  10   3        103.31        134.23        22.73 o
 -14  10   3         57.13         48.51        17.58 o
 -13  10   3        391.44        395.00        30.80 o
 -12  10   3        339.25        300.34        25.13 o
 -11  10   3       1553.40       1503.61        41.48 o
 -10  10   3        397.10        455.15        31.46 o
  -9  10   3       6312.47       6190.98       110.28 o
  -8  10   3        329.24        388.29        18.95 o
  -7  10   3       6253.46       5973.96        84.93 o
  -6  10   3        453.66        499.53        20.90 o
  -5  10   3        205.76        224.24        14.84 o
  -4  10   3       9473.43       9652.71       134.49 o
  -3  10   3       3501.38       3628.19        61.38 o
  -2  10   3         70.70        103.02        10.61 o
  -1  10   3       3739.88       3551.01        57.57 o
   0  10   3       2211.38       2167.78        32.00 o
   1  10   3       3920.14       3963.12        50.40 o
   2  10   3       6569.35       6540.14        86.89 o
   3  10   3        458.62        460.40        17.20 o
   4  10   3       7491.48       7346.28        85.64 o
   5  10   3       3425.12       3336.07        48.30 o
   6  10   3        136.63        115.28        10.19 o
   7  10   3        647.57        656.24        23.75 o
   8  10   3        919.32        824.12        29.17 o
   9  10   3       3777.68       3651.84        67.25 o
  10  10   3        246.00        273.45        21.74 o
  11  10   3         78.77         91.59        16.27 o
  12  10   3         33.50         42.85        16.31 o
  13  10   3        623.72        612.64        35.47 o
 -14  11   3        256.50        287.57        34.75 o
 -13  11   3          0.49        -13.42        13.96 o
 -12  11   3         38.10         47.55        17.21 o
 -11  11   3         15.04          1.76        11.32 o
 -10  11   3         68.76         64.60        12.02 o
  -9  11   3       2293.83       2248.16        48.46 o
  -8  11   3          3.42         12.78        16.99 o
  -7  11   3       5077.72       4995.22       102.40 o
  -6  11   3       3665.49       3432.75        66.17 o
  -5  11   3        570.50        630.32        24.62 o
  -4  11   3        495.63        531.96        22.88 o
  -3  11   3        258.25        298.47        16.58 o
  -2  11   3         28.42         13.68         7.27 o
  -1  11   3         10.29         21.75         7.39 o
   0  11   3        525.93        548.22        14.23 o
   1  11   3       6204.57       5959.55        89.65 o
   2  11   3        399.01        409.90        18.40 o
   3  11   3      10252.09      10196.33       134.99 o
   4  11   3        240.06        216.23        15.15 o
   5  11   3        482.60        469.53        18.35 o
   6  11   3        256.80        296.61        18.46 o
   7  11   3        826.95        915.41        26.86 o
   8  11   3         35.59         53.69        13.19 o
   9  11   3        192.03        201.87        16.83 o
  10  11   3        102.69        125.39        15.60 o
  11  11   3        765.41        801.84        39.12 o
  12  11   3        108.91        109.99        19.73 o
  13  11   3       1105.77       1142.21        49.39 o
 -13  12   3       1051.96       1064.87        38.68 o
 -12  12   3         15.47         15.33        12.40 o
 -11  12   3        695.99        559.33        27.31 o
 -10  12   3          0.51         17.45        16.28 o
  -9  12   3        447.34        518.11        37.01 o
  -8  12   3        735.50        721.96        41.01 o
  -7  12   3        161.36        167.65        13.82 o
  -6  12   3          3.21         20.01        13.50 o
  -5  12   3        269.58        249.65        19.40 o
  -4  12   3       2417.19       2295.39        47.94 o
  -3  12   3      10367.16      10273.42       174.34 o
  -2  12   3        495.25        513.44        24.57 o
  -1  12   3        941.98        937.60        34.58 o
   0  12   3        129.61        151.55        19.19 o
   1  12   3       1034.67       1097.70        27.96 o
   2  12   3        901.07        915.30        24.81 o
   3  12   3         94.88        104.26        16.12 o
   4  12   3       2275.12       2261.17        43.38 o
   5  12   3         89.07        121.00        12.48 o
   6  12   3        290.59        335.04        17.23 o
   7  12   3       2075.31       2122.82        57.79 o
   8  12   3         69.39         85.27        11.75 o
   9  12   3       2425.11       2410.12        70.46 o
  10  12   3        455.29        439.95        28.30 o
  11  12   3        277.97        268.32        22.37 o
  12  12   3          0.22         40.94        18.85 o
 -13  13   3        142.74        142.58        24.17 o
 -12  13   3        596.23        657.08        40.82 o
 -11  13   3         44.90         59.64        19.58 o
 -10  13   3       1067.55        953.23        42.19 o
  -9  13   3        203.47        213.72        27.60 o
  -8  13   3        406.49        434.84        35.76 o
  -7  13   3       1244.69       1239.09        43.53 o
  -6  13   3        114.42        154.03        15.63 o
  -5  13   3        439.41        485.21        26.04 o
  -4  13   3        641.43        701.78        28.93 o
  -3  13   3         53.82         59.71        12.90 o
  -2  13   3       2704.96       2707.12        62.49 o
  -1  13   3        608.11        574.22        22.92 o
   0  13   3       4829.25       4668.36        94.89 o
   1  13   3        102.67        117.30        14.31 o
   2  13   3         84.09         99.37        12.22 o
   3  13   3         73.93         88.59        11.41 o
   4  13   3         79.16         90.18        12.74 o
   5  13   3       2852.77       2649.02        52.43 o
   6  13   3       1091.56       1023.64        28.34 o
   7  13   3        104.19         53.27        16.03 o
   8  13   3        324.36        350.45        33.04 o
   9  13   3        464.81        594.00        36.00 o
  10  13   3       1056.99       1041.06        36.89 o
  11  13   3          1.23          2.78        12.92 o
 -12  14   3         29.78         46.59        19.51 o
 -11  14   3          7.89          8.44        18.32 o
 -10  14   3        752.22        783.08        56.28 o
  -9  14   3         69.09         60.22        17.16 o
  -8  14   3       1419.72       1458.08        54.11 o
  -7  14   3          5.33         10.44         8.55 o
  -6  14   3        541.01        550.23        32.91 o
  -5  14   3        421.51        375.39        25.47 o
  -4  14   3       1226.46       1206.56        40.02 o
  -3  14   3        456.30        398.50        22.61 o
  -2  14   3        291.55        276.05        21.90 o
  -1  14   3         69.14         53.10        15.67 o
   0  14   3        331.09        331.25        27.74 o
   1  14   3          0.10         -0.53        11.91 o
   2  14   3       3847.71       3626.00        75.63 o
   3  14   3        112.08         97.14        13.19 o
   4  14   3       2944.12       2924.20        53.38 o
   5  14   3       1224.04       1188.20        35.38 o
   6  14   3        102.11         93.81        12.05 o
   7  14   3        711.95        712.66        79.20 o
   8  14   3       1237.78       1281.07        46.36 o
   9  14   3         68.81         56.79        17.32 o
  10  14   3        133.19        140.48        25.10 o
  11  14   3         78.07         66.95        21.34 o
 -11  15   3         16.65         -8.11        16.18 o
 -10  15   3        326.24        321.65        29.36 o
  -9  15   3        403.66        425.44        32.45 o
  -8  15   3        916.22        872.90        45.17 o
  -7  15   3         23.97         29.76        15.26 o
  -6  15   3         11.54         22.25        12.79 o
  -5  15   3       1897.41       1823.63        44.10 o
  -4  15   3       1569.37       1586.60        43.04 o
  -3  15   3        868.10        863.00        48.79 o
  -2  15   3       1552.60       1554.40        44.83 o
  -1  15   3        115.28        139.16        23.01 o
   0  15   3       4183.23       4063.18        89.87 o
   1  15   3        311.66        305.40        27.73 o
   2  15   3         23.97         29.59        12.08 o
   3  15   3       1250.39       1159.30        33.44 o
   4  15   3        380.35        347.01        29.56 o
   5  15   3        589.86        555.67        32.84 o
   6  15   3       1601.87       1642.19        44.40 o
   7  15   3        912.68        931.33        39.90 o
   8  15   3        536.89        592.63        36.93 o
   9  15   3        530.42        468.80        38.15 o
  -9  16   3       1795.02       1813.47        58.61 o
  -8  16   3         46.04         56.79        18.61 o
  -7  16   3         31.62         52.70        18.26 o
  -6  16   3        987.33        942.27        37.46 o
  -5  16   3         60.94         84.42        16.71 o
  -4  16   3         57.82         47.45        12.38 o
  -3  16   3       2229.76       2044.17        47.74 o
  -2  16   3         94.36        200.65        33.02 o
  -1  16   3       2096.60       2192.55        71.35 o
   0  16   3        464.58        492.21        38.59 o
   1  16   3       1271.11       1249.26        64.57 o
   2  16   3        160.52        214.20        28.25 o
   3  16   3         28.65         27.59        10.30 o
   4  16   3         38.17         64.82        15.20 o
   5  16   3        446.74        440.06        30.31 o
   6  16   3        838.62        822.44        43.75 o
   7  16   3       1089.16       1122.76        48.22 o
   8  16   3        349.75        398.93        34.29 o
  -8  17   3          0.96         -1.27        16.09 o
  -7  17   3       1911.44       1916.82        59.81 o
  -6  17   3         74.95         88.77        18.44 o
  -5  17   3        564.38        528.68        28.41 o
  -4  17   3         73.65        116.64        20.74 o
  -3  17   3         53.04         56.87        18.79 o
  -2  17   3         13.97         43.67        19.30 o
  -1  17   3        253.00        290.92        30.42 o
   0  17   3         46.35         42.80        19.45 o
   1  17   3       2216.97       2175.85        78.58 o
   2  17   3          1.00         31.36        18.65 o
   3  17   3        504.04        505.19        42.24 o
   4  17   3        118.05        134.52        31.18 o
   5  17   3       3079.08       2901.24        82.25 o
   6  17   3          1.46         28.89        13.94 o
   7  17   3         10.73         17.91        17.90 o
  -6  18   3        296.80        260.92        27.91 o
  -5  18   3       1352.35       1383.04        51.18 o
  -4  18   3         53.27         58.01        17.99 o
  -3  18   3          2.53          7.70        15.72 o
  -2  18   3         33.80         34.88        21.63 o
  -1  18   3        985.19       1072.81        58.77 o
   0  18   3        410.16        530.37        56.82 o
   1  18   3        761.10        812.12        57.71 o
   2  18   3        245.74        189.10        25.51 o
   3  18   3         11.63         17.31        18.82 o
   4  18   3        721.50        812.75        57.16 o
   5  18   3        478.19        361.04        69.08 o
  -2  19   3        800.92        931.30        55.40 o
  -1  19   3         10.01          0.30        21.22 o
   0  19   3        458.30        463.45        40.89 o
   1  19   3          0.14         31.22        21.43 o
 -16   0   4        440.75        451.23        39.88 o
 -14   0   4       3727.84       3752.92        90.68 o
 -12   0   4       5319.34       5111.99       114.46 o
 -10   0   4       9492.21       9261.17       150.64 o
  -8   0   4       2657.19       2616.21        45.33 o
  -6   0   4      29915.67      31779.70       420.04 o
  -4   0   4      19871.62      21634.36       337.37 o
   2   0   4       1429.20       1370.60        22.71 o
   4   0   4       3769.15       3465.61        55.45 o
   6   0   4        345.98        571.01        19.51 o
   8   0   4       3936.99       3866.61        71.36 o
  10   0   4       6650.24       6572.25       138.54 o
  12   0   4       6484.03       6325.52       126.47 o
  14   0   4       1646.66       1648.53        79.49 o
  16   0   4        696.48        765.74        52.39 o
 -17   1   4       2213.80       2042.99        51.40 o
 -16   1   4       1474.07       1364.07        38.97 o
 -15   1   4         18.91         14.28        12.09 o
 -14   1   4       1839.37       1754.78        41.05 o
 -13   1   4         79.49         90.35        11.37 o
 -12   1   4       9881.19       9612.10       128.11 o
 -11   1   4         24.08         29.51         7.22 o
 -10   1   4       1444.24       1507.58        26.77 o
  -9   1   4        659.25        690.94        14.66 o
  -8   1   4        499.60        518.51        12.22 o
  -7   1   4      12210.27      12184.05       116.37 o
  -6   1   4          7.58         21.10         4.57 o
  -5   1   4        278.21        309.53         8.56 o
  -4   1   4      22008.14      22409.50       226.25 o
  -3   1   4       2598.04       2638.84        28.63 o
  -2   1   4       4168.56       4320.31        42.23 o
  -1   1   4        326.97        414.91         7.32 o
   0   1   4       5140.47       5808.76        61.68 o
   2   1   4       1722.22       1769.87        21.74 o
   3   1   4       3137.62       2812.09        29.69 o
   4   1   4          4.36         12.11         3.39 o
   5   1   4       1196.15       1100.14        17.21 o
   6   1   4      17494.54      17991.46       162.62 o
   7   1   4       6419.65       6503.01        68.19 o
   8   1   4       2826.51       2767.47        44.59 o
   9   1   4         22.82         35.71         6.58 o
  10   1   4       4498.62       4340.80        57.10 o
  11   1   4       4046.74       4034.11        57.86 o
  12   1   4         92.56        105.43        13.51 o
  13   1   4       1012.97        920.99        32.74 o
  14   1   4        523.24        526.99        33.28 o
  15   1   4         35.97         44.07        13.45 o
  16   1   4        490.66        507.96        30.52 o
 -17   2   4       1769.87       1670.32        58.95 o
 -16   2   4        209.51        187.59        17.30 o
 -15   2   4        509.16        466.71        22.12 o
 -14   2   4         29.57         18.50        11.28 o
 -13   2   4       5074.55       4924.37        82.85 o
 -12   2   4        426.74        478.98        24.56 o
 -11   2   4       1072.44       1119.12        23.75 o
 -10   2   4         54.23         63.96         7.57 o
  -9   2   4       5964.06       5890.83        65.31 o
  -8   2   4       6549.01       6678.56        71.57 o
  -7   2   4       4810.53       4720.80        54.80 o
  -6   2   4       7809.99       7730.66        76.63 o
  -5   2   4      18262.32      18293.75       173.77 o
  -4   2   4      12197.20      13363.09       123.40 o
  -3   2   4       1047.04       1125.40        14.95 o
  -2   2   4       7986.57       8709.65        78.83 o
  -1   2   4       1242.97       1203.23        15.93 o
   0   2   4       1845.45       1913.45        22.93 o
   1   2   4         12.25         16.26         2.78 o
   2   2   4      23863.33      24145.76       266.27 o
   3   2   4      11334.50      11458.59       107.61 o
   4   2   4       1238.78       1031.07        17.01 o
   5   2   4      14276.32      14595.29       147.12 o
   6   2   4        448.27        508.40        11.61 o
   7   2   4       3232.82       3239.68        38.70 o
   8   2   4         50.25         78.16         7.50 o
   9   2   4       6486.78       6633.33        82.56 o
  10   2   4       1057.30       1084.88        24.93 o
  11   2   4         82.78        100.83        10.89 o
  12   2   4        682.18        691.78        25.16 o
  13   2   4        477.57        529.90        29.85 o
  14   2   4       1438.79       1434.54        42.34 o
  15   2   4       2112.66       2221.35        55.90 o
  16   2   4          0.29         -6.88        15.13 o
 -17   3   4       2213.78       2188.55        67.41 o
 -16   3   4         30.15         19.10        19.46 o
 -15   3   4        424.84        444.68        33.24 o
 -14   3   4        435.34        400.43        33.08 o
 -13   3   4         22.00         25.30        15.73 o
 -12   3   4       1406.19       1335.16        42.87 o
 -11   3   4       6043.18       5847.28        91.05 o
 -10   3   4          2.61         12.47         7.95 o
  -9   3   4       9928.66       9910.21       111.09 o
  -8   3   4        272.82        230.83         9.07 o
  -7   3   4       6614.57       6377.93        71.76 o
  -6   3   4        157.90        184.59         7.37 o
  -5   3   4       1890.09       2176.17        25.51 o
  -4   3   4        340.38        331.99         9.39 o
  -3   3   4      10702.49      11421.77       109.99 o
  -2   3   4        200.94        128.75         5.34 o
  -1   3   4      23488.13      24062.83       375.22 o
   0   3   4       4904.12       5389.44        54.73 o
   2   3   4       5329.09       5604.58        53.91 o
   3   3   4      15913.50      16708.25       165.18 o
   4   3   4       1335.99       1318.51        19.12 o
   5   3   4          4.39          8.66         5.25 o
   6   3   4       8372.58       8609.06        85.79 o
   7   3   4       1317.51       1396.32        22.57 o
   8   3   4         82.69         90.41         8.43 o
   9   3   4       5437.27       5476.52        70.38 o
  10   3   4        215.09        220.27        13.10 o
  11   3   4       2646.54       2583.16        47.54 o
  12   3   4        606.64        540.82        25.70 o
  13   3   4       3307.15       3129.61        66.89 o
  14   3   4         21.79         31.21        16.79 o
  15   3   4         36.45         83.56        19.22 o
 -17   4   4         97.07         99.23        17.83 o
 -16   4   4        155.09        201.62        24.10 o
 -15   4   4       2634.24       2725.52        67.12 o
 -14   4   4        767.17        836.75        37.18 o
 -13   4   4       2412.91       2577.28        67.51 o
 -12   4   4        152.41        188.19        23.27 o
 -11   4   4       3884.78       3978.64        94.48 o
 -10   4   4         82.77         93.66        11.91 o
  -9   4   4         97.87         96.28         5.99 o
  -8   4   4       2256.66       2193.03        28.69 o
  -7   4   4       6922.64       7262.07        76.99 o
  -6   4   4      14881.45      14471.04       131.97 o
  -5   4   4       7137.17       6838.27        68.47 o
  -4   4   4        952.55       1057.48        15.92 o
  -3   4   4       5704.40       4952.19        50.25 o
  -2   4   4       1900.71       1999.14        28.20 o
  -1   4   4       7694.25       7808.30        74.93 o
   0   4   4      10830.00      10651.14       100.00 o
   1   4   4         55.03         75.93         5.04 o
   2   4   4       2124.72       2107.30        26.32 o
   3   4   4        175.56        238.40         8.51 o
   4   4   4       2336.65       1836.81        25.40 o
   5   4   4       6912.18       7355.72        80.21 o
   6   4   4       1750.20       1745.74        26.95 o
   7   4   4       6482.19       6247.96        81.89 o
   8   4   4          9.43         11.46         5.83 o
   9   4   4       8401.74       8166.72       152.89 o
  10   4   4        757.45        761.92        24.11 o
  11   4   4        950.84        927.83        29.61 o
  12   4   4       2687.04       2599.74        58.92 o
  13   4   4         94.84         97.93        21.05 o
  14   4   4          5.25         45.58        16.41 o
  15   4   4       1037.16       1019.85        48.96 o
 -17   5   4        356.28        372.83        30.91 o
 -16   5   4       1271.34       1250.00        47.76 o
 -15   5   4         56.57         58.39        15.51 o
 -14   5   4       3521.52       3768.02        82.15 o
 -13   5   4         11.39          5.17        14.65 o
 -12   5   4       4270.56       4243.66        95.72 o
 -11   5   4          1.96         14.99        11.51 o
 -10   5   4       1589.72       1639.71        38.33 o
  -9   5   4       9060.18       8984.66       114.76 o
  -8   5   4        118.69        158.07        10.35 o
  -7   5   4        637.99        710.28        14.12 o
  -6   5   4       2010.14       1847.26        24.69 o
  -5   5   4       9026.01       9539.40        92.97 o
  -4   5   4      15384.77      15620.21       145.60 o
  -3   5   4       1603.87       1812.25        22.32 o
  -2   5   4       5098.15       5058.36        50.10 o
  -1   5   4       9164.22      10668.45       100.88 o
   0   5   4       2113.10       1858.53        23.39 o
   1   5   4      22330.76      23898.31       210.61 o
   2   5   4       2901.93       3424.63        39.22 o
   3   5   4       5214.19       5460.49        58.39 o
   4   5   4       4946.53       4415.86        46.79 o
   5   5   4        426.81        468.44        11.36 o
   6   5   4      15980.66      15757.45       154.78 o
   7   5   4         51.83         66.28         6.16 o
   8   5   4        399.52        388.14        17.23 o
   9   5   4       2647.38       2705.61        58.73 o
  10   5   4         58.29         81.41        14.51 o
  11   5   4        523.39        603.36        29.26 o
  12   5   4         80.17         83.47        15.39 o
  13   5   4          1.31         17.51        13.93 o
  14   5   4       2188.02       2229.02        60.51 o
  15   5   4        443.97        494.25        32.48 o
 -16   6   4       1644.35       1652.27        58.08 o
 -15   6   4        182.96        228.66        23.97 o
 -14   6   4          4.76         14.96        13.32 o
 -13   6   4       1235.99       1235.26        44.93 o
 -12   6   4        965.05        999.40        41.32 o
 -11   6   4        305.38        322.83        25.40 o
 -10   6   4       4421.63       4444.90        82.47 o
  -9   6   4       1577.38       1733.35        41.26 o
  -8   6   4       7068.56       7138.49        99.36 o
  -7   6   4         37.17         28.89         4.51 o
  -6   6   4          6.85         18.18         3.91 o
  -5   6   4       6077.07       6479.20        67.12 o
  -4   6   4       3503.41       3850.15        41.24 o
  -3   6   4        534.16        555.79        11.05 o
  -2   6   4      17811.81      17527.68       156.90 o
  -1   6   4        308.15        287.77         8.87 o
   0   6   4       2370.87       2616.27        33.67 o
   1   6   4       2798.39       2883.79        35.12 o
   2   6   4       7890.81       7826.82        80.77 o
   3   6   4        729.60        689.88        14.53 o
   4   6   4       1439.20       1419.25        21.46 o
   5   6   4          0.95         -0.49         4.82 o
   6   6   4       1269.64       1288.59        23.35 o
   7   6   4        105.58        107.74        12.55 o
   8   6   4        172.35        202.55        15.55 o
   9   6   4        159.25        176.98        16.97 o
  10   6   4       4003.91       3758.06        67.23 o
  11   6   4         44.70         42.64        11.59 o
  12   6   4        183.49        240.79        20.25 o
  13   6   4        897.03        891.57        36.58 o
  14   6   4       2334.37       2332.37        62.63 o
  15   6   4        279.68        228.44        25.70 o
 -16   7   4        148.38        117.60        19.32 o
 -15   7   4        308.69        345.60        27.53 o
 -14   7   4       1839.47       1799.57        58.54 o
 -13   7   4         31.28         50.03        15.76 o
 -12   7   4        316.08        310.37        24.89 o
 -11   7   4       1656.79       1504.30        45.97 o
 -10   7   4         65.90         70.57        13.86 o
  -9   7   4       1745.64       1761.92        40.18 o
  -8   7   4       3361.77       3286.94        63.59 o
  -7   7   4        747.38        810.33        16.47 o
  -6   7   4         99.97        117.47         7.38 o
  -5   7   4       1960.93       1807.14        28.03 o
  -4   7   4       3888.21       3757.14        41.22 o
  -3   7   4        163.44        261.37         8.36 o
  -2   7   4        724.20        535.59        10.91 o
  -1   7   4         35.19         72.34         5.43 o
   0   7   4       2213.98       2378.67        31.11 o
   1   7   4      19137.21      18735.28       168.69 o
   2   7   4         75.33        121.12         7.39 o
   3   7   4        477.93        408.33        11.09 o
   4   7   4       2493.32       2425.06        32.37 o
   5   7   4       2662.13       2648.83        37.24 o
   6   7   4         72.88         97.39         7.04 o
   7   7   4        339.01        309.45        17.32 o
   8   7   4       3350.14       3473.01        57.94 o
   9   7   4         13.63         -5.55         9.60 o
  10   7   4         13.50         25.15        11.47 o
  11   7   4       3783.17       3898.79        77.19 o
  12   7   4         78.22         89.07        17.14 o
  13   7   4       1026.64       1068.86        37.28 o
  14   7   4        156.72        153.64        19.93 o
 -16   8   4         69.49         30.93        17.56 o
 -15   8   4       2242.47       2345.29        74.15 o
 -14   8   4         53.75         42.31        17.54 o
 -13   8   4       3284.21       3235.38        82.03 o
 -12   8   4         14.99         24.47        12.78 o
 -11   8   4       2158.73       2287.88        50.28 o
 -10   8   4        158.48        144.49        14.84 o
  -9   8   4       4445.46       4432.98        80.82 o
  -8   8   4        700.20        856.38        28.29 o
  -7   8   4        702.71        682.33        20.77 o
  -6   8   4       2770.59       2681.04        50.91 o
  -5   8   4       4685.18       4516.91        60.46 o
  -4   8   4       1314.28       1309.13        20.49 o
  -3   8   4       9433.07       9606.05       113.12 o
  -2   8   4          0.52         23.36         5.63 o
  -1   8   4       6824.31       6629.44        66.07 o
   0   8   4         62.77         65.52         6.49 o
   1   8   4       4030.45       3643.04        40.70 o
   2   8   4       2845.15       2923.77        34.84 o
   3   8   4       2125.83       1975.05        28.11 o
   4   8   4         41.22         45.02         6.56 o
   5   8   4       6637.35       6520.94        76.87 o
   6   8   4        590.62        597.97        15.09 o
   7   8   4       2574.97       2410.53        44.64 o
   8   8   4        123.08        125.00        12.88 o
   9   8   4       3491.30       3449.10        63.47 o
  10   8   4         66.17         69.86        14.43 o
  11   8   4        110.02        107.29        18.52 o
  12   8   4        213.58        233.44        21.23 o
  13   8   4         36.61         77.85        15.65 o
  14   8   4          7.09         21.57        15.68 o
 -15   9   4        517.51        548.74        37.00 o
 -14   9   4        505.03        532.83        42.26 o
 -13   9   4        421.67        483.19        35.12 o
 -12   9   4        646.11        664.17        33.49 o
 -11   9   4        539.17        525.43        26.73 o
 -10   9   4       1221.70       1230.02        40.50 o
  -9   9   4       6063.28       6002.01        94.46 o
  -8   9   4         24.34         10.77        10.76 o
  -7   9   4        959.72       1044.81        23.67 o
  -6   9   4        278.25        337.14        13.20 o
  -5   9   4       2888.78       2838.44        47.53 o
  -4   9   4        109.00        123.08        10.41 o
  -3   9   4       3242.49       3114.74        43.98 o
  -2   9   4       3605.15       3499.08        45.76 o
  -1   9   4       1372.09       1292.40        20.00 o
   0   9   4        202.20        193.81        10.02 o
   1   9   4       3838.55       3858.09        48.46 o
   2   9   4          0.17          4.08         5.29 o
   3   9   4      16623.72      16275.50       201.18 o
   4   9   4        455.07        493.90        16.56 o
   5   9   4          0.61          3.71         5.07 o
   6   9   4       2860.81       2761.39        46.26 o
   7   9   4         37.11         39.99         9.75 o
   8   9   4       2344.72       2174.69        43.46 o
   9   9   4       4516.82       4260.48        89.97 o
  10   9   4          9.40         33.34        12.41 o
  11   9   4        969.01        940.37        40.66 o
  12   9   4         47.84         22.40        13.09 o
  13   9   4       3121.42       3160.35        78.03 o
  14   9   4        458.01        447.18        31.72 o
 -15  10   4       1847.60       1905.41        77.26 o
 -14  10   4        178.01        168.82        39.59 o
 -13  10   4        966.77        916.58        38.66 o
 -12  10   4        641.90        722.32        34.08 o
 -11  10   4        575.25        659.74        38.39 o
 -10  10   4       3154.09       3088.32        63.61 o
  -9  10   4         48.90         38.24        10.24 o
  -8  10   4       2454.80       2289.96        45.40 o
  -7  10   4        453.89        515.93        22.36 o
  -6  10   4         90.05        110.07        10.75 o
  -5  10   4          3.71          3.15         6.95 o
  -4  10   4       3246.05       3236.85        53.50 o
  -3  10   4       8890.40       8721.61       124.12 o
  -2  10   4       1759.54       1858.24        42.73 o
  -1  10   4       2106.77       1991.43        29.85 o
   0  10   4       2410.01       2339.06        36.96 o
   1  10   4        455.73        451.88        13.85 o
   2  10   4       3688.71       3787.47        49.40 o
   3  10   4       1107.66       1143.58        27.72 o
   4  10   4        531.31        589.88        16.50 o
   5  10   4       1206.05       1229.16        23.49 o
   6  10   4        675.58        643.88        18.90 o
   7  10   4        571.87        592.64        23.50 o
   8  10   4        563.23        561.01        24.66 o
   9  10   4        575.63        567.13        28.67 o
  10  10   4       4950.64       4984.44        93.31 o
  11  10   4         13.42         27.42        16.35 o
  12  10   4        639.55        608.71        39.55 o
  13  10   4         98.22         98.22        17.46 o
 -14  11   4       2000.45       2053.16        66.41 o
 -13  11   4         20.53          5.74        15.93 o
 -12  11   4       2415.95       2437.55        62.79 o
 -11  11   4        140.91        148.65        16.53 o
 -10  11   4       2541.86       2418.18        52.95 o
  -9  11   4         96.36        116.62        11.87 o
  -8  11   4       1304.55       1255.81        33.53 o
  -7  11   4        541.07        590.92        24.31 o
  -6  11   4       1114.30       1004.48        31.14 o
  -5  11   4        220.10        267.97        16.28 o
  -4  11   4       9022.00       8680.62       118.11 o
  -3  11   4         17.41         18.68         8.05 o
  -2  11   4       4366.70       4407.35        67.60 o
  -1  11   4         27.81         33.49         8.18 o
   0  11   4       1994.97       2080.74        39.85 o
   1  11   4       1398.76       1399.75        24.90 o
   2  11   4        143.06        148.94        13.43 o
   3  11   4        205.44        238.00        10.48 o
   4  11   4       5818.33       5620.92        72.01 o
   5  11   4       1038.50        950.09        22.95 o
   6  11   4       3128.50       3143.52        50.43 o
   7  11   4         30.07         20.91         9.45 o
   8  11   4       5752.20       5740.12        92.91 o
   9  11   4          3.58          2.00        10.10 o
  10  11   4          3.69         21.72        12.16 o
  11  11   4        320.36        320.13        26.14 o
  12  11   4         47.29         44.40        17.04 o
  13  11   4         97.06         88.43        19.54 o
 -14  12   4          4.72          6.76        16.50 o
 -13  12   4         38.36         31.93        15.09 o
 -12  12   4        342.20        341.54        28.59 o
 -11  12   4        143.74        115.65        13.91 o
 -10  12   4       1860.41       1917.01        62.80 o
  -9  12   4        318.36        276.09        28.45 o
  -8  12   4       5372.57       5467.99       120.79 o
  -7  12   4        707.57        754.73        24.07 o
  -6  12   4       1332.35       1315.77        37.34 o
  -5  12   4       1548.71       1525.12        34.54 o
  -4  12   4        207.39        148.36        13.48 o
  -3  12   4        335.42        339.98        18.52 o
  -2  12   4         17.21         28.16         9.31 o
  -1  12   4         61.39         42.38         9.43 o
   0  12   4       2380.73       2214.29        36.48 o
   1  12   4          0.54          1.19         7.22 o
   2  12   4       1358.49       1338.38        31.15 o
   3  12   4       1692.06       1501.63        34.06 o
   4  12   4       7446.88       7099.59       109.79 o
   5  12   4        441.95        467.83        21.08 o
   6  12   4         24.40         40.43         9.36 o
   7  12   4        900.73        893.94        26.92 o
   8  12   4        376.09        350.89        21.37 o
   9  12   4        622.01        606.88        25.73 o
  10  12   4        480.43        491.22        34.55 o
  11  12   4          2.57         11.52        12.59 o
  12  12   4        259.74        231.96        25.36 o
 -13  13   4        264.33        251.60        33.45 o
 -12  13   4        240.51        297.59        31.19 o
 -11  13   4        789.33        799.25        55.81 o
 -10  13   4        234.13        253.90        31.46 o
  -9  13   4       3715.82       3816.71       103.08 o
  -8  13   4          1.68         15.38        14.10 o
  -7  13   4        183.18        190.98        16.11 o
  -6  13   4       3007.31       2825.04        66.46 o
  -5  13   4       3319.19       3273.80        67.50 o
  -4  13   4        837.89        823.86        25.55 o
  -3  13   4          0.05         -7.37         9.72 o
  -2  13   4        829.49        845.67        29.39 o
  -1  13   4         31.03         37.01        18.23 o
   0  13   4       3276.81       3241.99        73.99 o
   1  13   4       2826.67       2672.63        50.85 o
   2  13   4        584.37        569.05        22.97 o
   3  13   4       1179.40       1149.60        29.67 o
   4  13   4       1113.76       1085.50        31.61 o
   5  13   4          2.16          7.80         9.40 o
   6  13   4        144.89        147.45        13.30 o
   7  13   4         36.42         23.75        13.73 o
   8  13   4        126.57         94.26        19.15 o
   9  13   4        252.73        225.63        22.05 o
  10  13   4        338.99        366.79        25.68 o
  11  13   4       1282.58       1289.62        53.18 o
 -12  14   4          0.10          9.22        21.05 o
 -11  14   4        181.94        120.74        23.71 o
 -10  14   4          8.60         26.43        17.72 o
  -9  14   4         74.74         71.43        21.55 o
  -8  14   4        152.81        167.25        28.93 o
  -7  14   4        449.99        437.26        29.41 o
  -6  14   4         19.97         34.74        12.32 o
  -5  14   4        893.34        890.56        33.40 o
  -4  14   4         44.33         48.24        22.40 o
  -3  14   4       8025.33       7677.35       157.65 o
  -2  14   4         16.02         14.62        10.13 o
  -1  14   4       1192.06       1162.31        32.40 o
   0  14   4        285.13        359.33        28.44 o
   1  14   4          1.71        -11.53        11.53 o
   2  14   4          0.55         14.87         8.76 o
   3  14   4        646.72        633.85        25.70 o
   4  14   4        163.09        170.45        14.39 o
   5  14   4       1438.68       1404.14        36.12 o
   6  14   4          8.34          6.60         9.25 o
   7  14   4       3281.99       3295.07        80.37 o
   8  14   4        139.72        210.47        24.56 o
   9  14   4        495.46        478.00        33.51 o
  10  14   4         48.52         42.99        17.53 o
 -11  15   4        826.12        900.06        44.32 o
 -10  15   4        132.22        147.61        22.69 o
  -9  15   4        418.84        399.09        35.10 o
  -8  15   4         55.38         61.32        17.21 o
  -7  15   4       3067.20       3061.62        66.84 o
  -6  15   4        103.17         94.50        28.55 o
  -5  15   4         38.27         32.16        16.36 o
  -4  15   4       1539.48       1440.04        51.29 o
  -3  15   4         27.10         37.28        11.28 o
  -2  15   4        319.12        334.31        27.36 o
  -1  15   4        747.99        807.14        47.12 o
   0  15   4        189.29        214.25        25.91 o
   1  15   4       2359.50       2413.71        74.83 o
   2  15   4        581.09        614.96        28.13 o
   3  15   4         64.22         80.94        12.69 o
   4  15   4       1617.87       1530.64        40.20 o
   5  15   4        697.96        626.89        30.85 o
   6  15   4        126.87        136.23        28.51 o
   7  15   4         18.91         20.73        15.87 o
   8  15   4        525.31        514.87        34.37 o
   9  15   4        413.96        386.50        31.73 o
 -10  16   4        842.84        850.52        66.32 o
  -9  16   4        181.46        184.48        23.97 o
  -8  16   4       1703.97       1764.63        56.78 o
  -7  16   4          3.07         -8.80        11.89 o
  -6  16   4       1033.28        954.11        36.37 o
  -5  16   4        645.40        676.06        31.68 o
  -4  16   4         14.04         16.63        13.86 o
  -3  16   4         13.08         18.82        17.14 o
  -2  16   4        112.82        148.07        29.90 o
  -1  16   4        667.23        759.15        44.13 o
   0  16   4       2047.04       2209.70        75.38 o
   1  16   4        129.24        151.86        23.03 o
   2  16   4       1236.81       1296.21        50.63 o
   3  16   4         47.75         59.24        15.94 o
   4  16   4       1999.25       1992.89        55.34 o
   5  16   4       1943.86       1936.04        50.87 o
   6  16   4        256.07        230.12        20.45 o
   7  16   4         12.27         44.37        20.56 o
   8  16   4        190.68        229.78        25.40 o
  -8  17   4        167.09        222.81        25.37 o
  -7  17   4          1.63         32.83        17.00 o
  -6  17   4        722.84        700.85        45.92 o
  -5  17   4         25.45         19.43        13.38 o
  -4  17   4       1519.08       1382.94        57.83 o
  -3  17   4         83.91         48.26        22.90 o
  -2  17   4       2158.61       2228.05        72.32 o
  -1  17   4         41.38         49.24        20.05 o
   0  17   4        658.54        772.04        98.00 o
   1  17   4         69.89         94.25        20.16 o
   2  17   4        504.25        587.38        39.90 o
   3  17   4        246.35        282.95        27.69 o
   4  17   4          1.71         28.40        15.89 o
   5  17   4         59.65         85.90        27.13 o
   6  17   4       2383.20       2407.52        67.78 o
  -6  18   4        304.31        269.14        27.69 o
  -5  18   4        714.95        743.11        40.54 o
  -4  18   4         62.14         32.67        18.57 o
  -3  18   4         12.77         33.51        15.98 o
  -2  18   4          4.91         30.46        18.68 o
  -1  18   4        743.62        811.25        74.02 o
   0  18   4       1649.18       1748.85        63.83 o
   1  18   4         43.48         69.96        19.72 o
   2  18   4        315.24        329.21        32.48 o
   3  18   4         31.69         50.58        20.20 o
   4  18   4        304.02        294.30        44.96 o
  -2  19   4         24.97         19.53        19.13 o
  -1  19   4        184.63        224.22        28.28 o
   0  19   4         48.22         68.59        23.10 o
 -17   0   5       2490.18       2310.21       157.21 o
 -15   0   5       2422.31       2447.96        81.12 o
 -13   0   5       1281.51       1305.26        41.48 o
 -11   0   5        900.79        834.70        27.95 o
  -9   0   5       2123.49       2028.17        45.02 o
  -7   0   5       2795.81       2521.81        45.49 o
   1   0   5      11768.35      12357.43       155.31 o
   3   0   5         33.64         46.72         5.20 o
   5   0   5      26836.46      26195.22       378.17 o
   7   0   5        162.12        241.29        15.21 o
   9   0   5        966.26        913.09        31.12 o
  11   0   5       1385.77       1368.26        38.25 o
  13   0   5       3373.29       3428.16        92.73 o
  15   0   5        607.40        787.17        51.84 o
 -17   1   5        230.98        213.30        27.75 o
 -16   1   5        171.96        186.74        18.28 o
 -15   1   5        210.65        228.74        20.53 o
 -14   1   5        694.75        643.63        23.85 o
 -13   1   5       3302.23       3192.85        51.72 o
 -12   1   5       3828.20       3710.02        56.71 o
 -11   1   5       5043.46       4957.25        63.55 o
 -10   1   5        146.89        148.47        10.21 o
  -9   1   5       3312.73       3349.41        40.40 o
  -8   1   5       2238.10       2281.76        28.90 o
  -7   1   5       8574.54       8363.39        86.04 o
  -6   1   5      10811.90      10661.78       109.77 o
  -5   1   5         29.97          3.78         3.20 o
  -4   1   5      10179.61      10489.23       101.86 o
  -3   1   5        543.62        460.21         9.68 o
  -2   1   5      13339.11      14080.51       132.83 o
  -1   1   5       5897.86       6137.84        56.79 o
   0   1   5       2233.86       2633.72        27.79 o
   1   1   5        725.00       1056.59        14.98 o
   2   1   5       5046.53       4690.21        49.45 o
   3   1   5       1248.24        931.46        13.14 o
   4   1   5        435.77        393.92         8.76 o
   5   1   5       1198.57       1304.29        19.36 o
   6   1   5       4001.91       4254.89        48.34 o
   7   1   5       4678.57       4934.86        60.36 o
   8   1   5        174.72        202.80        11.81 o
   9   1   5       7321.74       7243.90        85.15 o
  10   1   5        177.75        197.35        11.82 o
  11   1   5       2199.08       2251.44        40.54 o
  12   1   5       1655.39       1586.73        42.77 o
  13   1   5         72.73         68.26        14.77 o
  14   1   5        753.87        717.76        38.87 o
  15   1   5        417.24        464.44        26.95 o
 -17   2   5        105.53        176.48        33.05 o
 -16   2   5        498.15        424.82        28.13 o
 -15   2   5         88.01         83.05        12.77 o
 -14   2   5          4.59          3.26        10.93 o
 -13   2   5       1006.84        926.58        27.07 o
 -12   2   5       3418.49       3366.81        58.76 o
 -11   2   5        206.85        268.01        12.93 o
 -10   2   5      10305.39      10474.92       117.28 o
  -9   2   5        466.72        434.42        12.50 o
  -8   2   5       3895.23       3855.76        45.52 o
  -7   2   5       8781.00       9067.77        92.86 o
  -6   2   5       2836.06       2943.58        36.69 o
  -5   2   5      10203.25      10928.23       107.24 o
  -4   2   5         15.08         25.05         3.57 o
  -3   2   5      17129.46      18686.21       175.76 o
  -2   2   5        121.03         66.37         4.13 o
  -1   2   5         81.49        107.62         5.12 o
   0   2   5      19017.35      18017.36       169.29 o
   1   2   5       1737.00       1757.94        21.36 o
   2   2   5         34.82         15.52         3.66 o
   3   2   5      20114.97      20510.48       181.20 o
   4   2   5       2822.65       2957.22        32.50 o
   5   2   5       1234.16       1491.46        21.32 o
   6   2   5       1340.10       1479.96        26.25 o
   7   2   5        418.98        407.22        13.39 o
   8   2   5       1727.43       1702.43        28.04 o
   9   2   5          7.68          4.13         6.15 o
  10   2   5      11229.48      10881.06       134.63 o
  11   2   5        112.54        108.54        10.90 o
  12   2   5       3706.66       3502.52        55.53 o
  13   2   5        390.86        419.16        32.34 o
  14   2   5        135.09        155.30        20.97 o
  15   2   5        343.52        341.09        24.32 o
 -17   3   5         75.56         83.74        19.01 o
 -16   3   5       2128.99       1994.78        70.25 o
 -15   3   5        357.12        369.86        32.21 o
 -14   3   5       3465.68       3663.10        69.50 o
 -13   3   5        338.70        340.53        18.81 o
 -12   3   5        879.01        845.56        24.99 o
 -11   3   5         27.26         46.81         7.98 o
 -10   3   5       1543.35       1534.68        28.59 o
  -9   3   5        238.58        272.98        11.77 o
  -8   3   5       5319.08       5480.91        63.91 o
  -7   3   5       7761.27       7817.22        76.58 o
  -6   3   5       7717.21       7957.96        76.37 o
  -5   3   5       4076.85       3889.25        42.11 o
  -4   3   5      25815.66      25656.14       249.61 o
  -3   3   5       2002.61       1947.14        22.55 o
  -2   3   5       6558.15       7195.51        81.61 o
  -1   3   5       1366.21       1386.24        18.48 o
   0   3   5       2862.45       3007.01        31.33 o
   1   3   5        212.73        316.47         7.33 o
   2   3   5       2060.52       1990.40        23.19 o
   3   3   5       2498.30       2289.42        30.21 o
   4   3   5       2209.40       2127.91        28.58 o
   5   3   5        606.72        614.74        12.34 o
   6   3   5      18293.33      17584.31       165.50 o
   7   3   5       3915.47       4064.60        50.09 o
   8   3   5       2530.20       2687.08        38.29 o
   9   3   5        380.51        368.63        16.35 o
  10   3   5        103.06        141.65        10.70 o
  11   3   5         90.37        123.55        13.05 o
  12   3   5       1852.36       1797.20        39.79 o
  13   3   5        133.67        147.22        14.98 o
  14   3   5       1497.60       1395.79        38.32 o
  15   3   5         42.78         32.49        18.58 o
 -17   4   5       1463.59       1485.54        55.16 o
 -16   4   5          7.81         15.79        15.11 o
 -15   4   5        258.90        267.89        28.81 o
 -14   4   5       2805.26       2884.45        73.64 o
 -13   4   5       4471.77       4383.40        89.52 o
 -12   4   5       2985.99       3093.04        63.80 o
 -11   4   5        207.06        188.46         9.84 o
 -10   4   5       1916.53       1960.33        32.40 o
  -9   4   5        256.85        273.88        10.55 o
  -8   4   5       5603.42       5456.64        59.60 o
  -7   4   5      12918.70      12715.62       122.06 o
  -6   4   5          0.96          1.37         3.89 o
  -5   4   5       3463.42       3198.12        36.56 o
  -4   4   5       3812.01       3680.86        39.99 o
  -3   4   5       8482.14       9019.76        93.13 o
  -2   4   5       7834.32       7142.95        67.56 o
  -1   4   5        190.02        215.49         7.80 o
   0   4   5        673.00        694.22        12.11 o
   1   4   5        843.72        751.89        14.95 o
   2   4   5       4326.54       4125.51        42.52 o
   3   4   5       5302.20       4932.27        49.95 o
   4   4   5       8904.98       9348.47        91.35 o
   5   4   5       6896.66       6812.38        75.31 o
   6   4   5       3073.42       2948.75        41.74 o
   7   4   5         38.99         35.44         6.68 o
   8   4   5       5419.62       5475.34        72.69 o
   9   4   5        103.38        101.56         8.76 o
  10   4   5       4357.94       4226.34        63.81 o
  11   4   5       1196.24       1139.26        32.60 o
  12   4   5        349.19        386.51        25.67 o
  13   4   5       3579.88       3600.72       113.35 o
  14   4   5        495.28        582.09        56.15 o
  15   4   5        596.45        616.35        37.23 o
 -17   5   5         37.71         33.81        17.26 o
 -16   5   5        604.11        635.50        38.41 o
 -15   5   5         40.46         58.59        14.64 o
 -14   5   5        292.88        332.97        28.38 o
 -13   5   5       1212.25       1224.09        40.93 o
 -12   5   5        330.64        299.01        26.73 o
 -11   5   5       4803.60       4900.59       103.70 o
 -10   5   5        412.35        394.66        19.87 o
  -9   5   5       8909.11       8704.48        99.26 o
  -8   5   5       3304.14       3517.91        45.33 o
  -7   5   5       1337.94       1316.69        19.74 o
  -6   5   5        645.05        556.30        12.83 o
  -5   5   5        724.94        813.41        16.28 o
  -4   5   5       8807.60       9233.17        87.03 o
  -3   5   5       6144.31       6636.22        66.50 o
  -2   5   5        161.99        117.08         6.72 o
  -1   5   5      19726.03      19801.40       181.71 o
   0   5   5       3425.74       3062.07        33.51 o
   1   5   5      19562.77      19418.35       172.99 o
   2   5   5        266.15        271.72         8.98 o
   3   5   5        131.91        165.47         7.77 o
   4   5   5      12652.20      13175.12       125.70 o
   5   5   5        255.71        299.39         9.99 o
   6   5   5        219.18        264.84        12.09 o
   7   5   5       1776.66       1686.10        32.12 o
   8   5   5       3276.94       3018.49        47.11 o
   9   5   5       6258.72       6216.38        85.73 o
  10   5   5       1039.00       1042.21        26.88 o
  11   5   5       3270.33       3206.41        65.38 o
  12   5   5        263.79        281.02        26.31 o
  13   5   5        184.58        169.08        18.67 o
  14   5   5        301.75        328.81        26.41 o
  15   5   5         74.68        103.34        18.90 o
 -17   6   5        622.21        578.09        36.97 o
 -16   6   5        119.49        106.43        22.52 o
 -15   6   5       2198.67       2166.66        59.33 o
 -14   6   5        101.81        142.45        20.49 o
 -13   6   5        449.77        551.26        54.30 o
 -12   6   5        318.88        291.81        26.75 o
 -11   6   5       2966.21       2948.12        67.12 o
 -10   6   5        393.98        367.09        19.55 o
  -9   6   5       1590.54       1554.11        33.53 o
  -8   6   5        649.38        571.26        15.08 o
  -7   6   5       1010.03       1044.25        21.06 o
  -6   6   5       4084.98       4215.51        49.12 o
  -5   6   5       9669.22      10076.27        95.57 o
  -4   6   5        658.80        641.62        12.60 o
  -3   6   5        992.26        930.35        15.23 o
  -2   6   5       1083.55       1136.07        17.64 o
  -1   6   5       3845.30       3990.61        45.36 o
   0   6   5         16.11         48.41         6.04 o
   1   6   5        269.62        492.17        11.08 o
   2   6   5       1760.39       1976.98        26.91 o
   3   6   5      11232.13      11378.51       113.80 o
   4   6   5       3010.56       2859.03        33.95 o
   5   6   5       1362.84       1123.53        20.74 o
   6   6   5       1061.24       1121.95        24.30 o
   7   6   5       1520.67       1548.91        25.95 o
   8   6   5        125.98        136.32        15.17 o
   9   6   5        762.80        679.92        23.99 o
  10   6   5         85.00         91.97        13.30 o
  11   6   5        795.69        797.79        27.67 o
  12   6   5        683.31        752.64        29.26 o
  13   6   5       1309.84       1326.51        41.18 o
  14   6   5        145.35        143.27        20.01 o
 -16   7   5       2838.03       2962.74        74.15 o
 -15   7   5        306.18        279.25        25.70 o
 -14   7   5        476.03        551.05        37.21 o
 -13   7   5        931.68       1014.51        49.72 o
 -12   7   5        529.48        560.21        31.86 o
 -11   7   5          7.51         11.70        12.27 o
 -10   7   5       2922.04       2855.13        60.06 o
  -9   7   5       2778.70       2930.13        51.43 o
  -8   7   5         98.08        118.25        11.93 o
  -7   7   5        437.72        419.92        12.36 o
  -6   7   5       7503.37       7416.84        82.08 o
  -5   7   5       1355.13       1359.75        21.82 o
  -4   7   5       4093.91       4014.31        43.67 o
  -3   7   5      17425.59      16610.35       155.63 o
  -2   7   5       3254.23       3082.40        36.51 o
  -1   7   5        920.53       1079.90        17.86 o
   0   7   5       7626.67       7459.60        73.00 o
   1   7   5        844.98        727.26        15.17 o
   2   7   5        242.56        259.03        10.58 o
   3   7   5       9356.01       9603.82        98.82 o
   4   7   5       4059.92       3920.62        52.65 o
   5   7   5        736.56        664.22        18.45 o
   6   7   5       5369.28       5236.21        76.04 o
   7   7   5       1804.23       1699.83        29.32 o
   8   7   5        357.25        321.17        19.32 o
   9   7   5       2347.69       2400.95        54.79 o
  10   7   5        708.70        869.02        28.34 o
  11   7   5        131.28        136.98        15.22 o
  12   7   5        634.08        603.08        31.04 o
  13   7   5        610.05        584.01        37.70 o
  14   7   5       1930.71       2033.73        58.23 o
 -16   8   5         32.41         34.20        17.72 o
 -15   8   5        363.59        387.94        38.21 o
 -14   8   5         79.79         37.99        18.93 o
 -13   8   5          0.97        -13.97        13.97 o
 -12   8   5       1550.54       1658.68        45.36 o
 -11   8   5          6.35         -9.97         9.97 o
 -10   8   5       5665.35       5628.69       107.10 o
  -9   8   5         11.90         16.83        10.81 o
  -8   8   5       4900.62       4833.23        96.94 o
  -7   8   5         21.17         61.45         8.11 o
  -6   8   5         21.98         46.08         6.28 o
  -5   8   5        251.00        271.17        11.57 o
  -4   8   5          6.51         15.51         4.16 o
  -3   8   5       2496.11       2378.23        29.40 o
  -2   8   5      20522.75      19936.85       185.88 o
  -1   8   5       5138.36       5412.75        58.33 o
   0   8   5      13206.16      13008.46       130.20 o
   1   8   5        169.55        196.79         8.77 o
   2   8   5       2947.90       2869.27        34.69 o
   3   8   5        347.18        372.72        14.66 o
   4   8   5       1242.21       1107.31        21.96 o
   5   8   5         73.03         84.59         8.00 o
   6   8   5        268.56        318.00        14.30 o
   7   8   5        686.76        663.80        17.64 o
   8   8   5       4725.75       4676.75        73.39 o
   9   8   5        181.45        191.96        18.72 o
  10   8   5       4437.59       4409.35        84.19 o
  11   8   5        128.89        120.46        15.50 o
  12   8   5       1084.16       1048.52        36.59 o
  13   8   5         14.75         16.96        13.20 o
  14   8   5         47.68         52.42        16.42 o
 -15   9   5        279.99        327.59        31.40 o
 -14   9   5       1559.32       1607.07        55.75 o
 -13   9   5        140.70        149.44        31.34 o
 -12   9   5        398.96        389.90        26.03 o
 -11   9   5        196.47        202.81        17.36 o
 -10   9   5         25.63         23.24        10.38 o
  -9   9   5       4010.99       4120.72        97.30 o
  -8   9   5      11505.88      11172.51       168.63 o
  -7   9   5        673.35        625.46        20.16 o
  -6   9   5        101.39        103.05         8.61 o
  -5   9   5        406.46        416.24        14.32 o
  -4   9   5       5369.44       5278.71        77.07 o
  -3   9   5         26.61         25.23         7.54 o
  -2   9   5        213.77        192.55         9.50 o
  -1   9   5       1164.57       1185.91        20.47 o
   0   9   5          7.24          5.84         4.96 o
   1   9   5       1478.06       1412.27        24.59 o
   2   9   5       7398.91       7318.18        89.79 o
   3   9   5        329.53        319.56        13.58 o
   4   9   5       9089.27       8971.42       107.02 o
   5   9   5        293.17        320.02        14.10 o
   6   9   5        617.03        667.44        20.18 o
   7   9   5       1342.29       1307.81        31.77 o
   8   9   5       2421.66       2424.58        46.69 o
   9   9   5        392.95        406.65        21.89 o
  10   9   5        404.81        413.22        35.82 o
  11   9   5        447.48        569.44        37.50 o
  12   9   5        428.19        446.54        35.16 o
  13   9   5        240.18        274.48        24.09 o
 -15  10   5       2681.04       2698.25        85.43 o
 -14  10   5        359.07        368.92        31.72 o
 -13  10   5        310.87        326.00        26.73 o
 -12  10   5         28.52         -0.03        12.57 o
 -11  10   5         28.98         16.41        11.54 o
 -10  10   5       1928.05       1972.85        44.29 o
  -9  10   5          5.49          1.17         8.71 o
  -8  10   5          3.92         14.83         5.93 o
  -7  10   5        174.44        173.42        10.68 o
  -6  10   5         13.30         24.63         7.90 o
  -5  10   5       6475.52       6498.86        92.31 o
  -4  10   5        607.03        555.16        19.77 o
  -3  10   5       2921.67       2752.40        53.09 o
  -2  10   5       2713.69       2418.76        43.81 o
  -1  10   5       1847.35       1853.01        29.35 o
   0  10   5        353.49        395.69        14.37 o
   1  10   5        224.17        209.81        10.86 o
   2  10   5       3043.01       3004.55        42.15 o
   3  10   5       4523.06       4373.27        56.40 o
   4  10   5         48.44         51.79         7.77 o
   5  10   5       1302.63       1306.61        25.66 o
   6  10   5        207.73        230.40        11.94 o
   7  10   5       2134.08       2132.93        42.74 o
   8  10   5       1050.59       1126.82        32.54 o
   9  10   5          9.28         24.85        12.09 o
  10  10   5        264.80        280.02        44.36 o
  11  10   5        273.10        296.63        26.58 o
  12  10   5         15.60         14.97        13.69 o
  13  10   5         29.05         22.04        14.62 o
 -14  11   5         84.64         75.58        24.51 o
 -13  11   5        565.73        583.60        43.64 o
 -12  11   5        267.56        303.28        24.11 o
 -11  11   5       1595.46       1547.55        47.85 o
 -10  11   5        345.33        337.91        19.64 o
  -9  11   5       5686.70       5452.46        87.52 o
  -8  11   5        187.27        179.25        15.89 o
  -7  11   5        705.18        692.05        26.93 o
  -6  11   5       1104.44       1037.23        28.77 o
  -5  11   5         56.46         52.47         9.96 o
  -4  11   5       1322.98       1249.55        30.60 o
  -3  11   5       2985.20       3049.06        52.33 o
  -2  11   5        187.29        170.77        12.82 o
  -1  11   5       1521.73       1455.36        26.72 o
   0  11   5       1724.86       1562.05        29.01 o
   1  11   5       7514.03       7393.09        96.11 o
   2  11   5       1321.95       1298.01        27.24 o
   3  11   5        668.58        622.29        19.80 o
   4  11   5         63.59         69.34         9.48 o
   5  11   5         85.48        112.17        10.90 o
   6  11   5        787.28        737.68        19.38 o
   7  11   5       1406.76       1344.27        35.40 o
   8  11   5         21.52         33.61        14.11 o
   9  11   5       3809.19       3560.58        67.96 o
  10  11   5          6.33         19.25        13.55 o
  11  11   5        765.31        775.83        41.47 o
  12  11   5        145.91        155.44        22.54 o
 -14  12   5          9.76         12.56        19.59 o
 -13  12   5        420.54        469.72        29.93 o
 -12  12   5         57.77         54.65        17.18 o
 -11  12   5        136.65        125.88        14.65 o
 -10  12   5       1897.10       1915.50        69.52 o
  -9  12   5       1251.74       1287.70        45.64 o
  -8  12   5        290.68        257.01        24.46 o
  -7  12   5       4356.65       4303.45        80.70 o
  -6  12   5        299.34        305.00        21.84 o
  -5  12   5       1796.89       1761.79        42.04 o
  -4  12   5        153.22        159.89        14.14 o
  -3  12   5         89.29        141.08        13.46 o
  -2  12   5       1639.28       1595.76        37.18 o
  -1  12   5       2713.31       2608.10        49.82 o
   0  12   5         20.48         27.83         7.71 o
   1  12   5        945.06        906.49        20.57 o
   2  12   5       1527.56       1440.45        29.02 o
   3  12   5       3808.23       3721.94        54.78 o
   4  12   5        697.19        568.66        16.02 o
   5  12   5       3419.89       3394.72        61.55 o
   6  12   5         69.89         52.88         8.98 o
   7  12   5        488.92        493.94        21.83 o
   8  12   5        360.18        371.95        21.09 o
   9  12   5        454.91        533.05        27.99 o
  10  12   5        972.25        963.92        38.19 o
  11  12   5        442.57        444.70        30.98 o
  12  12   5        262.93        268.33        40.47 o
 -13  13   5         20.20         28.22        19.65 o
 -12  13   5        455.07        459.88        48.58 o
 -11  13   5       1089.42       1239.88        55.10 o
 -10  13   5         14.41         23.46        16.73 o
  -9  13   5        489.91        528.38        41.54 o
  -8  13   5        645.20        723.41        32.45 o
  -7  13   5          8.63         16.33        10.33 o
  -6  13   5        572.35        557.56        31.55 o
  -5  13   5        375.37        367.60        20.03 o
  -4  13   5       4563.17       4548.80        84.40 o
  -3  13   5        134.50        151.47        16.22 o
  -2  13   5       1410.93       1272.82        32.91 o
  -1  13   5       1779.22       1710.83        38.25 o
   0  13   5        552.58        499.40        19.21 o
   1  13   5       2697.34       2530.32        49.73 o
   2  13   5       1010.49        864.48        27.28 o
   3  13   5        243.87        243.05        18.20 o
   4  13   5       2016.18       1965.93        42.27 o
   5  13   5        430.53        431.23        28.15 o
   6  13   5       1821.65       1849.42        46.68 o
   7  13   5          7.74         15.51        15.55 o
   8  13   5        172.08        212.42        16.48 o
   9  13   5        122.05        101.21        14.87 o
  10  13   5        189.65        186.91        19.83 o
  11  13   5        569.78        573.82        30.82 o
 -12  14   5       1541.67       1605.29        55.56 o
 -11  14   5        127.37        155.30        26.25 o
 -10  14   5       1758.60       1732.11        62.21 o
  -9  14   5          8.92         38.17        19.24 o
  -8  14   5       1171.46       1118.26        46.29 o
  -7  14   5        670.49        629.97        31.33 o
  -6  14   5        395.90        390.00        27.71 o
  -5  14   5         63.08         59.57        14.17 o
  -4  14   5        529.42        550.38        29.34 o
  -3  14   5        226.60        251.93        20.75 o
  -2  14   5       4178.42       4094.26        78.68 o
  -1  14   5         67.45         68.22        15.54 o
   0  14   5       1150.49       1141.58        41.24 o
   1  14   5        276.16        250.53        15.59 o
   2  14   5       2846.54       2766.86        54.49 o
   3  14   5       1667.06       1600.55        47.45 o
   4  14   5        214.21        231.34        19.16 o
   5  14   5        233.45        247.22        20.07 o
   6  14   5          3.19         10.97         9.35 o
   7  14   5          2.94         34.01        14.86 o
   8  14   5       4441.12       4480.67        98.15 o
   9  14   5        485.24        506.73        34.12 o
  10  14   5        579.94        536.23        35.96 o
 -11  15   5        745.12        793.54        58.88 o
 -10  15   5        445.92        484.53        39.75 o
  -9  15   5        486.30        526.47        50.85 o
  -8  15   5          1.61          2.40        11.07 o
  -7  15   5         44.80         62.90        16.28 o
  -6  15   5       2043.75       1907.09        98.77 o
  -5  15   5          2.12         -2.34        13.66 o
  -4  15   5       1002.36        981.19        48.16 o
  -3  15   5        141.38        147.00        19.09 o
  -2  15   5        140.02        182.33        24.96 o
  -1  15   5         90.20         87.56        17.05 o
   0  15   5        117.75        172.71        21.25 o
   1  15   5       1091.48       1083.81        37.20 o
   2  15   5        462.90        443.61        21.31 o
   3  15   5        383.30        413.46        23.13 o
   4  15   5        454.25        402.63        32.57 o
   5  15   5         10.29         26.08        11.83 o
   6  15   5        738.64        727.01        47.89 o
   7  15   5         77.16         99.08        19.19 o
   8  15   5        123.44        135.80        21.24 o
   9  15   5        349.56        316.49        31.65 o
 -10  16   5         24.95         24.04        17.79 o
  -9  16   5        395.89        453.47        33.72 o
  -8  16   5        188.67        220.70        27.26 o
  -7  16   5       2374.14       2389.69        62.01 o
  -6  16   5          6.40         31.30        15.42 o
  -5  16   5        194.99        192.15        21.44 o
  -4  16   5          7.55         -3.62        11.61 o
  -3  16   5       1009.03        911.09        29.16 o
  -2  16   5          2.77         -4.58        14.43 o
  -1  16   5        504.71        566.24        39.24 o
   0  16   5       2051.97       2116.04        62.63 o
   1  16   5        682.91        738.87        48.94 o
   2  16   5        121.62        139.81        16.10 o
   3  16   5       1980.79       1925.00        51.31 o
   4  16   5        843.91        857.86        33.77 o
   5  16   5       1944.14       1995.85        51.57 o
   6  16   5        265.03        278.97        26.34 o
   7  16   5        648.69        649.82        37.96 o
  -8  17   5        107.48        118.98        21.87 o
  -7  17   5       1527.98       1526.30        78.06 o
  -6  17   5        153.92        198.24        19.94 o
  -5  17   5        299.30        314.68        26.01 o
  -4  17   5        295.41        309.12        41.35 o
  -3  17   5        780.37        836.22        50.28 o
  -2  17   5         71.97        101.32        22.22 o
  -1  17   5        946.17       1018.96        44.59 o
   0  17   5        111.48        136.70        20.83 o
   1  17   5       1442.93       1439.00        57.89 o
   2  17   5        182.13        246.55        25.11 o
   3  17   5        534.41        484.06        34.13 o
   4  17   5         66.05         25.67        13.61 o
   5  17   5          3.56         24.75        15.67 o
   6  17   5        244.65        331.67        32.65 o
  -6  18   5         28.63         86.54        18.80 o
  -5  18   5       1701.46       1800.39        63.04 o
  -4  18   5         41.61         51.85        19.91 o
  -3  18   5         22.53         54.85        20.29 o
  -2  18   5         97.62        118.70        23.94 o
  -1  18   5        126.63        156.89        36.15 o
   0  18   5       1370.01       1521.09        59.11 o
   1  18   5        601.07        645.71        44.74 o
   2  18   5         17.58          1.14        15.61 o
   3  18   5         65.95         87.55        19.20 o
   4  18   5         33.11         14.08        21.77 o
 -16   0   6       1055.63       1014.74        49.84 o
 -14   0   6       1607.45       1571.28        46.61 o
 -12   0   6       5129.70       4897.19       133.25 o
 -10   0   6       1545.92       1632.48        40.19 o
  -8   0   6       8198.60       8756.01       128.91 o
  -6   0   6        669.94        462.46        13.93 o
  -4   0   6       1721.59       2241.86        36.55 o
  -2   0   6      12558.19      13583.93       170.81 o
   0   0   6       9860.29       9574.82       122.79 o
   2   0   6       6631.30       8069.80       105.77 o
   4   0   6        319.07        334.18        13.66 o
   6   0   6      28874.54      28239.97       377.67 o
   8   0   6        194.58        188.30        14.96 o
  10   0   6       6011.89       5702.04       110.63 o
  12   0   6       2053.20       2054.43        84.89 o
  14   0   6         52.13        123.91        38.43 o
 -17   1   6         42.86         35.92        14.48 o
 -16   1   6        156.62        149.35        18.60 o
 -15   1   6         39.52         22.15        10.57 o
 -14   1   6        275.25        248.10        17.91 o
 -13   1   6       2538.71       2535.55        49.94 o
 -12   1   6        108.18        125.63        10.43 o
 -11   1   6       1282.08       1347.34        26.85 o
 -10   1   6       1012.47       1081.88        22.44 o
  -9   1   6         22.55         16.35         4.83 o
  -8   1   6       3105.30       2873.59        35.35 o
  -7   1   6       1466.36       1498.57        22.09 o
  -6   1   6       1235.52       1070.28        17.10 o
  -5   1   6        176.86        307.37         8.41 o
  -4   1   6       3869.29       4320.65        46.63 o
  -3   1   6        149.12        280.14         7.32 o
  -2   1   6         11.65         25.42         2.97 o
  -1   1   6       5583.29       5300.37        52.07 o
   0   1   6      21147.00      21233.45       206.21 o
   1   1   6        217.86        259.80         7.02 o
   2   1   6       6392.96       6126.31        63.43 o
   3   1   6       1099.45       1291.76        20.33 o
   4   1   6       2115.28       2140.75        26.73 o
   5   1   6         65.91        112.84         6.39 o
   6   1   6          1.01          0.46         4.16 o
   7   1   6       1958.09       1911.61        42.93 o
   8   1   6         93.83         71.12         7.87 o
   9   1   6        971.09        912.45        20.15 o
  10   1   6       2972.36       2849.65        47.15 o
  11   1   6       1668.82       1614.86        34.77 o
  12   1   6       3424.26       3410.01        77.04 o
  13   1   6        238.71        271.93        20.49 o
  14   1   6        533.89        525.83        32.01 o
  15   1   6        216.66        239.47        28.33 o
 -17   2   6       2485.75       2348.50        87.30 o
 -16   2   6         47.55         33.22        17.15 o
 -15   2   6        643.62        690.45        26.37 o
 -14   2   6       1508.85       1466.34        35.27 o
 -13   2   6        492.13        481.87        21.72 o
 -12   2   6        527.84        510.84        19.81 o
 -11   2   6       3111.91       3047.42        53.83 o
 -10   2   6        358.19        432.50        14.76 o
  -9   2   6         15.65         11.51         5.54 o
  -8   2   6        730.22        713.59        16.99 o
  -7   2   6      18227.13      18322.76       191.19 o
  -6   2   6        357.65        411.00        10.25 o
  -5   2   6      14933.67      14911.46       143.74 o
  -4   2   6        665.66        746.32        11.95 o
  -3   2   6        264.92        282.58         6.53 o
  -2   2   6       6095.00       6347.58        59.82 o
  -1   2   6       3406.82       3314.80        35.09 o
   0   2   6         49.68         47.46         4.18 o
   1   2   6      22424.06      23220.99       217.82 o
   2   2   6        129.86        113.26         6.70 o
   3   2   6       1382.78       1277.69        19.59 o
   4   2   6         68.32         96.95         4.91 o
   5   2   6      13264.36      13163.52       125.16 o
   6   2   6        109.00        148.41         8.40 o
   7   2   6        522.23        533.29        14.63 o
   8   2   6       2757.44       2700.31        38.45 o
   9   2   6        268.25        296.68        14.48 o
  10   2   6         57.23         78.68         9.33 o
  11   2   6       2844.78       2684.37        45.34 o
  12   2   6         93.71         91.82        14.41 o
  13   2   6       2679.19       2556.60        60.07 o
  14   2   6         35.32         46.14        18.77 o
  15   2   6        885.48        916.02        59.04 o
 -17   3   6          0.61          3.92        14.83 o
 -16   3   6         15.99         44.83        16.09 o
 -15   3   6        553.80        578.81        24.85 o
 -14   3   6         78.01         91.92        11.02 o
 -13   3   6       5460.62       5647.79        88.19 o
 -12   3   6          3.47         -4.01         8.75 o
 -11   3   6       4687.28       4662.78        66.00 o
 -10   3   6          1.09          5.32         5.62 o
  -9   3   6       3944.37       3818.20        52.63 o
  -8   3   6        893.15        895.09        17.58 o
  -7   3   6        335.66        378.04        10.31 o
  -6   3   6        372.23        554.20        11.86 o
  -5   3   6      11404.07      11013.56       105.00 o
  -4   3   6        637.57        518.89        10.11 o
  -3   3   6       8009.65       7797.94        73.15 o
  -2   3   6       2712.06       2841.80        31.52 o
  -1   3   6       4035.83       3721.14        38.20 o
   0   3   6         13.52         31.95         3.80 o
   1   3   6      10918.29      10936.32        99.90 o
   2   3   6       2628.54       2666.56        29.52 o
   3   3   6        416.37        621.52        12.35 o
   4   3   6         71.37        130.20         6.16 o
   5   3   6      16129.64      15976.86       155.44 o
   6   3   6       2001.01       2017.00        31.58 o
   7   3   6       3861.39       3974.67        50.75 o
   8   3   6         25.50         18.93         6.05 o
   9   3   6       2045.41       1927.67        32.60 o
  10   3   6        118.15        140.73        10.99 o
  11   3   6       4202.05       3963.47        59.66 o
  12   3   6        780.60        845.61        24.52 o
  13   3   6          0.20         -2.77         9.81 o
  14   3   6         50.85         72.01        12.15 o
  15   3   6        740.99        854.46        42.17 o
 -17   4   6        748.12        700.50        39.48 o
 -16   4   6        482.20        522.78        50.02 o
 -15   4   6        720.99        723.85        35.20 o
 -14   4   6        777.66        750.19        33.11 o
 -13   4   6          0.14         -6.09         6.09 o
 -12   4   6       3662.57       3571.70        67.38 o
 -11   4   6        268.10        330.44        20.60 o
 -10   4   6       1989.34       1925.66        36.57 o
  -9   4   6       9092.53       9289.92       110.30 o
  -8   4   6         15.66         30.72         5.98 o
  -7   4   6       7686.34       7551.80        74.49 o
  -6   4   6       8277.97       8494.45        81.93 o
  -5   4   6        144.58        149.61         7.81 o
  -4   4   6       4639.97       5437.71        64.41 o
  -3   4   6       3380.75       3687.78        38.95 o
  -2   4   6      17255.79      17524.20       156.14 o
  -1   4   6        213.10        208.76         7.81 o
   0   4   6       1915.06       1992.37        24.95 o
   1   4   6       2401.76       2177.28        26.59 o
   2   4   6       9579.10      10607.88        98.35 o
   3   4   6      39639.81      39434.48       367.31 o
   4   4   6       2896.72       3076.78        37.07 o
   5   4   6        329.99        371.58        11.33 o
   6   4   6       2769.46       2981.52        44.17 o
   7   4   6        474.87        471.15        14.39 o
   8   4   6        689.66        774.95        19.03 o
   9   4   6         48.57         50.27         7.27 o
  10   4   6        453.54        458.63        17.85 o
  11   4   6       1039.40       1071.17        37.47 o
  12   4   6         28.71         26.09         9.29 o
  13   4   6       1771.15       1827.07        50.98 o
  14   4   6        146.56        167.60        19.42 o
  15   4   6        747.40        799.10        49.62 o
 -17   5   6        317.23        253.59        26.07 o
 -16   5   6       1085.40       1077.63        45.00 o
 -15   5   6        229.03        207.52        31.18 o
 -14   5   6        396.56        475.98        30.95 o
 -13   5   6        362.29        349.17        28.45 o
 -12   5   6       1384.06       1377.63        42.08 o
 -11   5   6        120.29        141.19        17.25 o
 -10   5   6       1073.30       1089.91        22.54 o
  -9   5   6        217.97        225.90        11.52 o
  -8   5   6       4736.80       4676.50        61.67 o
  -7   5   6       4457.13       4394.82        48.03 o
  -6   5   6      15973.72      15997.93       156.33 o
  -5   5   6         68.37         56.52         5.34 o
  -4   5   6       1007.80        947.73        15.86 o
  -3   5   6        297.86        228.13         8.94 o
  -2   5   6       2057.00       2408.80        28.30 o
  -1   5   6       4012.40       4100.54        42.94 o
   0   5   6      11876.49      11995.13       110.25 o
   1   5   6       2191.98       2230.48        27.81 o
   2   5   6       1985.54       1820.76        25.46 o
   3   5   6       1143.45       1131.02        17.98 o
   4   5   6       3946.70       3652.00        43.77 o
   5   5   6        217.28        248.15         9.51 o
   6   5   6       7064.24       6863.56        92.99 o
   7   5   6        195.54        214.53        11.84 o
   8   5   6        280.04        282.28        12.68 o
   9   5   6        407.44        397.41        14.70 o
  10   5   6       4424.40       4449.28        79.57 o
  11   5   6        261.36        270.77        19.41 o
  12   5   6       1998.52       1987.74        49.52 o
  13   5   6         47.01         47.80        13.26 o
  14   5   6        480.16        488.81        28.08 o
 -17   6   6        282.78        299.46        26.91 o
 -16   6   6       1022.77        961.89        45.15 o
 -15   6   6        525.70        474.39        34.43 o
 -14   6   6       2320.49       2319.97        61.18 o
 -13   6   6        178.99        213.78        23.55 o
 -12   6   6       3760.16       3748.67       100.95 o
 -11   6   6        230.66        271.61        21.09 o
 -10   6   6       2977.35       2831.55        51.50 o
  -9   6   6        219.45        227.03        11.59 o
  -8   6   6       2055.69       2009.59        33.72 o
  -7   6   6        174.18        161.78         9.15 o
  -6   6   6        316.68        359.16        10.95 o
  -5   6   6       1257.25       1374.06        20.25 o
  -4   6   6       8923.28       8815.72        90.12 o
  -3   6   6         40.70         94.36         6.36 o
  -2   6   6      17784.21      17195.44       160.26 o
  -1   6   6        126.00        142.46         7.39 o
   0   6   6      13142.29      12504.57       115.57 o
   1   6   6       5024.25       5137.52        52.99 o
   2   6   6         98.02        120.46         7.15 o
   3   6   6          0.80         69.08         5.93 o
   4   6   6        614.21        692.76        14.47 o
   5   6   6        547.28        518.06        13.60 o
   6   6   6       6843.65       6701.73        82.61 o
   7   6   6        965.46       1015.82        22.15 o
   8   6   6       4581.74       4608.09        82.44 o
   9   6   6       1315.54       1340.83        25.71 o
  10   6   6       2653.31       2675.23        52.93 o
  11   6   6         50.99         60.36        11.66 o
  12   6   6        145.46        169.37        17.49 o
  13   6   6       1707.20       1768.65        48.52 o
  14   6   6        101.61        136.12        17.68 o
 -16   7   6       1648.42       1622.03        53.91 o
 -15   7   6        845.30        867.12        38.18 o
 -14   7   6          0.55        -13.06        16.00 o
 -13   7   6       1310.43       1394.06        49.72 o
 -12   7   6          3.22        -11.18        11.18 o
 -11   7   6        566.18        532.78        30.36 o
 -10   7   6       2655.00       2832.36        51.38 o
  -9   7   6        247.28        332.32        19.23 o
  -8   7   6      12401.82      12093.17       139.26 o
  -7   7   6        357.37        439.79        14.90 o
  -6   7   6       1178.70       1252.83        22.68 o
  -5   7   6       2626.50       2530.18        31.39 o
  -4   7   6       3929.20       3782.44        42.27 o
  -3   7   6       5246.17       5039.07        54.85 o
  -2   7   6          0.91          2.05         3.89 o
  -1   7   6        481.24        619.21        13.33 o
   0   7   6        573.37        668.09        14.45 o
   1   7   6       8962.75       9088.72        91.06 o
   2   7   6      18145.51      17757.64       179.48 o
   3   7   6       2049.01       2103.89        30.58 o
   4   7   6       6219.95       6031.10        69.22 o
   5   7   6       1342.12       1279.54        24.30 o
   6   7   6        142.69        160.37        17.44 o
   7   7   6       2027.16       2043.43        36.71 o
   8   7   6        480.54        464.76        24.64 o
   9   7   6       1388.83       1313.66        37.54 o
  10   7   6       1236.98       1189.80        32.79 o
  11   7   6       1116.79       1100.63        35.94 o
  12   7   6        479.52        512.84        28.09 o
  13   7   6         79.27         90.63        19.07 o
  14   7   6       1822.40       1859.24        51.42 o
 -16   8   6          3.28         -0.45        16.09 o
 -15   8   6       1199.87       1168.47        48.21 o
 -14   8   6        739.28        757.14        39.31 o
 -13   8   6         54.93         54.61        17.17 o
 -12   8   6        321.44        364.90        27.70 o
 -11   8   6        574.51        583.51        30.98 o
 -10   8   6       1679.58       1719.72        44.52 o
  -9   8   6       2798.41       2687.17        48.81 o
  -8   8   6        928.09        897.03        21.73 o
  -7   8   6       1928.42       1883.23        32.76 o
  -6   8   6       1939.69       1860.37        28.76 o
  -5   8   6       3102.06       3030.92        41.68 o
  -4   8   6        681.04        581.11        14.00 o
  -3   8   6        175.52        218.58         9.58 o
  -2   8   6        148.68        198.17         9.57 o
  -1   8   6       8739.71       8910.50        89.74 o
   0   8   6         51.75         63.30         6.06 o
   1   8   6        562.22        561.92        14.00 o
   2   8   6       3299.28       3198.51        50.58 o
   3   8   6       2997.19       2943.37        47.00 o
   4   8   6       1948.95       1952.00        32.79 o
   5   8   6        788.24        766.02        22.02 o
   6   8   6        591.46        588.56        16.93 o
   7   8   6          1.05          3.57         6.46 o
   8   8   6        802.63        789.59        25.78 o
   9   8   6       1572.54       1631.33        43.38 o
  10   8   6         39.43         53.12        12.05 o
  11   8   6       2308.59       2303.33        50.87 o
  12   8   6         29.27         22.96        13.73 o
  13   8   6       1600.31       1527.59        45.43 o
 -15   9   6       1220.97       1264.13        50.00 o
 -14   9   6        244.36        278.34        28.02 o
 -13   9   6       3803.50       3894.25       111.60 o
 -12   9   6        182.48        228.24        21.32 o
 -11   9   6       2935.21       2942.33        63.82 o
 -10   9   6         20.28         20.43        11.36 o
  -9   9   6         17.75         19.35        10.71 o
  -8   9   6       1022.56        955.81        27.07 o
  -7   9   6        492.90        455.76        16.20 o
  -6   9   6        370.65        368.72        20.06 o
  -5   9   6        217.86        208.12         9.87 o
  -4   9   6          8.39         13.18         5.34 o
  -3   9   6      18644.61      18118.24       184.29 o
  -2   9   6         33.07         63.26         6.94 o
  -1   9   6       3140.47       2931.86        39.82 o
   0   9   6        142.55        164.98        10.05 o
   1   9   6       1247.95       1117.03        24.38 o
   2   9   6        524.16        611.46        16.58 o
   3   9   6        338.18        363.22        14.58 o
   4   9   6          1.41         -5.12         5.23 o
   5   9   6        219.76        259.49        14.25 o
   6   9   6       1417.40       1257.85        24.87 o
   7   9   6       3361.53       3321.03        54.23 o
   8   9   6        142.93        156.15        15.69 o
   9   9   6       4652.15       4552.37        78.36 o
  10   9   6        503.07        560.10        39.40 o
  11   9   6        130.35        176.03        20.39 o
  12   9   6        205.55        238.02        21.12 o
  13   9   6        128.41        133.72        21.76 o
 -15  10   6        422.56        423.26        35.69 o
 -14  10   6        782.79        736.53        39.88 o
 -13  10   6        485.31        570.08        32.82 o
 -12  10   6        464.10        425.79        35.74 o
 -11  10   6        183.35        195.43        17.94 o
 -10  10   6       3438.16       3559.02        65.44 o
  -9  10   6       2908.38       2843.00        60.39 o
  -8  10   6        292.67        309.14        24.29 o
  -7  10   6       1334.47       1311.44        32.08 o
  -6  10   6        490.90        502.47        17.11 o
  -5  10   6       2120.01       2138.44        40.99 o
  -4  10   6       1022.08       1003.83        24.78 o
  -3  10   6        174.33        187.61        10.07 o
  -2  10   6        899.43        806.24        19.59 o
  -1  10   6        123.57        145.32        10.87 o
   0  10   6       2615.59       2616.32        38.36 o
   1  10   6       1260.43       1246.11        23.76 o
   2  10   6       3601.80       3328.56        46.05 o
   3  10   6       1864.90       1859.85        30.96 o
   4  10   6       3915.99       3697.25        55.84 o
   5  10   6        728.66        636.40        19.01 o
   6  10   6        604.64        617.52        18.80 o
   7  10   6          8.81         15.52         6.48 o
   8  10   6       1897.62       1765.80        38.84 o
   9  10   6        465.09        446.87        25.28 o
  10  10   6        448.25        426.15        34.72 o
  11  10   6        438.57        499.64        37.42 o
  12  10   6        518.23        589.24        53.26 o
 -14  11   6         85.52         35.89        16.52 o
 -13  11   6         14.92          9.94        14.00 o
 -12  11   6        121.20        127.62        17.28 o
 -11  11   6        151.26        134.43        15.07 o
 -10  11   6       1446.93       1383.76        35.44 o
  -9  11   6        112.94        165.69        15.68 o
  -8  11   6       6196.44       6166.16        94.16 o
  -7  11   6        436.47        455.28        20.59 o
  -6  11   6        391.54        378.01        21.57 o
  -5  11   6       2130.61       1921.95        39.37 o
  -4  11   6       1693.17       1694.10        36.65 o
  -3  11   6          1.35          3.87         8.03 o
  -2  11   6          8.74         20.04         5.74 o
  -1  11   6       1132.97       1093.39        28.60 o
   0  11   6       1053.12        949.41        27.52 o
   1  11   6         85.52        101.95         9.60 o
   2  11   6      10959.41      10486.30       123.60 o
   3  11   6       2061.38       1941.66        33.94 o
   4  11   6        559.53        560.05        20.29 o
   5  11   6         84.19         75.41         9.11 o
   6  11   6        876.33        917.18        22.67 o
   7  11   6         63.61         76.83        13.55 o
   8  11   6         23.92         31.55        10.77 o
   9  11   6        176.19        281.36        28.76 o
  10  11   6       1245.36       1205.41        39.48 o
  11  11   6        705.75        799.00        38.76 o
  12  11   6        569.79        594.53        31.72 o
 -14  12   6       1244.75       1169.40        50.77 o
 -13  12   6        113.39        140.34        26.19 o
 -12  12   6       1984.67       2114.94        74.98 o
 -11  12   6        141.24        160.19        20.73 o
 -10  12   6        585.60        692.57        38.66 o
  -9  12   6       1016.28       1049.36        41.09 o
  -8  12   6         77.90         52.73        17.70 o
  -7  12   6          0.49         21.18        11.57 o
  -6  12   6       1657.10       1600.06        38.90 o
  -5  12   6       1419.44       1331.12        38.97 o
  -4  12   6       2456.06       2387.71        49.36 o
  -3  12   6          0.28          8.46         8.96 o
  -2  12   6       3605.46       3746.14        65.99 o
  -1  12   6        554.25        562.38        16.33 o
   0  12   6       2403.52       2231.43        37.86 o
   1  12   6        303.94        267.17        12.93 o
   2  12   6        187.83        187.93        12.74 o
   3  12   6        233.39        253.47        14.23 o
   4  12   6        102.86        145.71        11.15 o
   5  12   6       1136.00       1141.86        25.66 o
   6  12   6       1670.16       1593.92        31.29 o
   7  12   6        207.40        218.34        14.68 o
   8  12   6       2293.29       2206.83        59.39 o
   9  12   6        460.79        488.88        27.87 o
  10  12   6        420.87        407.20        35.20 o
  11  12   6        379.75        378.65        30.08 o
 -13  13   6        336.76        319.50        36.37 o
 -12  13   6         82.48        107.10        22.10 o
 -11  13   6       1128.49       1172.04        50.46 o
 -10  13   6        563.65        633.12        42.92 o
  -9  13   6        293.44        335.23        29.30 o
  -8  13   6        539.76        569.55        32.12 o
  -7  13   6        172.37        195.89        18.82 o
  -6  13   6        186.22        195.72        17.26 o
  -5  13   6       1531.37       1421.33        49.06 o
  -4  13   6       1140.84       1125.47        32.77 o
  -3  13   6       5105.36       5249.19       103.71 o
  -2  13   6          9.70         15.07         9.23 o
  -1  13   6          5.93          9.99         8.79 o
   0  13   6       1067.62       1024.89        23.56 o
   1  13   6       1052.16       1018.93        29.11 o
   2  13   6       1140.17       1103.61        28.00 o
   3  13   6        476.07        460.08        34.29 o
   4  13   6        469.17        424.68        22.61 o
   5  13   6       1505.58       1508.26        37.43 o
   6  13   6        244.36        219.93        16.21 o
   7  13   6       1135.05       1078.59        30.74 o
   8  13   6        364.44        406.79        25.97 o
   9  13   6        905.57        773.67        32.44 o
  10  13   6         40.61         54.40        15.21 o
 -12  14   6         29.71         42.21        23.11 o
 -11  14   6       1906.11       1992.69       123.91 o
 -10  14   6        413.77        446.92        36.99 o
  -9  14   6       1725.39       1794.67        66.05 o
  -8  14   6        761.11        756.74        34.13 o
  -7  14   6       3337.13       3335.17        85.14 o
  -6  14   6        674.16        755.82        31.30 o
  -5  14   6        644.98        693.59        31.02 o
  -4  14   6         14.36          4.05        10.23 o
  -3  14   6         78.42         65.67        11.97 o
  -2  14   6        585.70        565.42        33.77 o
  -1  14   6         46.64         35.59         9.46 o
   0  14   6         74.50         85.95        17.24 o
   1  14   6       1724.53       1644.86        38.17 o
   2  14   6        239.34        220.95        17.85 o
   3  14   6       2801.09       2754.58        56.81 o
   4  14   6         16.53         33.40        11.19 o
   5  14   6       1219.47       1221.33        38.55 o
   6  14   6         58.49         70.47        15.30 o
   7  14   6          1.75          3.29        13.24 o
   8  14   6         80.19        128.44        22.09 o
   9  14   6          6.26         14.87        16.73 o
 -11  15   6        824.73        949.58        74.36 o
 -10  15   6        666.65        649.24        52.46 o
  -9  15   6        120.56        167.76        25.03 o
  -8  15   6       1078.13       1101.00        63.14 o
  -7  15   6          1.24          5.12        16.44 o
  -6  15   6         60.94         78.20        26.63 o
  -5  15   6        550.47        599.37        34.53 o
  -4  15   6       1595.34       1644.94        48.58 o
  -3  15   6       1605.57       1717.90        46.70 o
  -2  15   6       1721.23       1641.01        43.98 o
  -1  15   6       3917.01       3834.30        74.66 o
   0  15   6        254.59        256.11        25.11 o
   1  15   6        375.75        396.17        19.85 o
   2  15   6        673.74        631.08        25.95 o
   3  15   6         66.74         50.76        13.04 o
   4  15   6          8.37         21.28        15.49 o
   5  15   6        674.62        677.14        30.29 o
   6  15   6       2033.02       2029.64        57.93 o
   7  15   6       1374.69       1377.51        48.64 o
   8  15   6         35.15         37.51        17.28 o
 -10  16   6        547.13        492.00        37.10 o
  -9  16   6         16.93         50.42        19.32 o
  -8  16   6        409.43        447.11        40.05 o
  -7  16   6        212.04        274.96        24.64 o
  -6  16   6        562.92        579.84        41.28 o
  -5  16   6        501.58        528.82        39.93 o
  -4  16   6       1507.82       1486.63        55.01 o
  -3  16   6         11.18         12.29        12.19 o
  -2  16   6       2034.68       1885.46        57.55 o
  -1  16   6        429.83        481.24        33.41 o
   0  16   6        940.61       1031.11        42.62 o
   1  16   6       1220.84       1311.81        60.57 o
   2  16   6         43.90         66.39        12.35 o
   3  16   6        216.96        233.27        20.74 o
   4  16   6        121.01        131.60        17.72 o
   5  16   6        572.38        602.86        30.53 o
   6  16   6        413.94        362.51        29.56 o
   7  16   6         10.28         14.64        16.46 o
  -8  17   6       1346.11       1331.71        55.26 o
  -7  17   6         13.14         12.75        16.32 o
  -6  17   6       1011.95        993.78        36.73 o
  -5  17   6         19.93         21.12        16.00 o
  -4  17   6          2.85          4.57        13.50 o
  -3  17   6          0.25         21.25        12.75 o
  -2  17   6         19.45         49.88        16.21 o
  -1  17   6          1.65         52.67        16.48 o
   0  17   6        530.78        609.78        41.91 o
   1  17   6        741.26        785.97        42.54 o
   2  17   6       1453.24       1610.05        54.08 o
   3  17   6        355.28        351.92        26.21 o
   4  17   6        981.80        865.81        55.72 o
   5  17   6          4.14         29.10        16.46 o
  -6  18   6        849.03        838.07        73.64 o
  -5  18   6        327.15        406.73        37.17 o
  -4  18   6        757.98        808.76        50.40 o
  -3  18   6          1.18         30.48        18.64 o
  -2  18   6        362.37        371.08        34.68 o
  -1  18   6          5.42         29.06        23.19 o
   0  18   6       1292.35       1347.92        50.73 o
   1  18   6        560.82        606.67        47.30 o
   2  18   6        292.26        236.14        25.82 o
   3  18   6        138.42        135.16        22.20 o
 -17   0   7        789.48        804.91        47.17 o
 -15   0   7        338.94        273.32        34.22 o
 -13   0   7       3105.49       2893.82        68.60 o
 -11   0   7      14978.35      14326.21       221.10 o
  -9   0   7       4024.14       3677.68        74.27 o
  -7   0   7        106.72        118.90        12.58 o
  -5   0   7        661.57        580.92        14.49 o
  -3   0   7       3694.66       3899.81        54.77 o
  -1   0   7      18314.91      18420.32       230.14 o
   1   0   7      18276.75      17535.27       219.92 o
   3   0   7          2.43          7.25         4.06 o
   5   0   7       1083.18       1224.33        28.42 o
   7   0   7      11436.38      11348.12       175.27 o
   9   0   7        220.79        246.87        17.25 o
  11   0   7       5907.08       5919.30       163.85 o
  13   0   7        167.45        172.25        21.56 o
  15   0   7         44.33         67.03        25.28 o
 -18   1   7        746.22        727.38        42.28 o
 -17   1   7       2409.51       2300.90        62.06 o
 -16   1   7        305.06        285.05        31.33 o
 -15   1   7        489.63        481.92        22.82 o
 -14   1   7        167.10        167.73        14.94 o
 -13   1   7       2781.19       2779.44        53.81 o
 -12   1   7       3355.59       3259.82        48.87 o
 -11   1   7         36.37         30.09         6.77 o
 -10   1   7          5.61         19.33         6.09 o
  -9   1   7       1566.49       1507.90        25.59 o
  -8   1   7       4557.23       4687.75        53.35 o
  -7   1   7       6900.37       7743.15        90.53 o
  -6   1   7       5271.62       4879.61        53.55 o
  -5   1   7       9791.35      10151.83        93.75 o
  -4   1   7        971.57        777.40        13.47 o
  -3   1   7      10253.75      10425.17       102.27 o
  -2   1   7         33.70        118.99         4.94 o
  -1   1   7       1133.65       1459.41        19.42 o
   1   1   7      15761.95      17057.62       151.54 o
   2   1   7        180.08        253.58         8.77 o
   3   1   7        332.20        293.18        10.09 o
   4   1   7       8510.96       8220.57        87.90 o
   5   1   7       7391.96       7445.17        72.83 o
   6   1   7       3232.92       3136.63        41.23 o
   7   1   7       6916.86       6888.17        84.24 o
   8   1   7         96.68        103.32         8.79 o
   9   1   7        373.45        413.67        14.95 o
  10   1   7       1436.34       1454.16        29.60 o
  11   1   7        455.44        436.20        17.16 o
  12   1   7       1490.77       1437.74        40.99 o
  13   1   7       2798.87       2722.80        60.43 o
  14   1   7         33.22         51.70        12.93 o
  15   1   7        864.00        799.06        37.44 o
 -17   2   7        193.22        185.59        19.39 o
 -16   2   7       1457.48       1340.65        46.36 o
 -15   2   7        312.91        325.20        29.28 o
 -14   2   7       1985.12       1905.65        41.93 o
 -13   2   7       2407.69       2398.33        59.68 o
 -12   2   7       1975.05       2014.17        38.78 o
 -11   2   7         17.12         15.55         6.56 o
 -10   2   7         63.45         59.19         7.46 o
  -9   2   7        178.56        244.43        12.80 o
  -8   2   7        503.83        550.27        13.82 o
  -7   2   7       2120.04       1772.02        25.54 o
  -6   2   7      38936.09      38221.51       355.90 o
  -5   2   7        122.03         98.55         5.22 o
  -4   2   7        885.97        842.69        12.86 o
  -3   2   7       4305.76       4226.64        43.86 o
  -2   2   7      10893.01      11457.02       107.56 o
  -1   2   7      10647.88      10844.57       106.00 o
   0   2   7       3140.57       3101.20        32.82 o
   1   2   7        848.25        855.27        13.11 o
   2   2   7       1182.04       1428.28        22.18 o
   3   2   7         26.98          7.87         4.16 o
   4   2   7      12022.05      11762.74       127.44 o
   5   2   7       1122.84       1133.89        16.99 o
   6   2   7       8373.42       8226.01        92.11 o
   7   2   7       1098.82       1049.05        22.29 o
   8   2   7        232.96        238.08        13.42 o
   9   2   7        472.06        517.93        20.81 o
  10   2   7         85.81         81.36         9.25 o
  11   2   7         52.43         84.40         9.40 o
  12   2   7        945.08        887.82        24.52 o
  13   2   7        234.78        286.77        20.85 o
  14   2   7        375.04        411.99        30.39 o
  15   2   7        127.46        131.10        50.95 o
 -17   3   7         11.02         -7.02        14.42 o
 -16   3   7         53.31         52.24        18.40 o
 -15   3   7        553.08        593.03        39.12 o
 -14   3   7          5.89          3.59         7.32 o
 -13   3   7        496.40        508.47        19.58 o
 -12   3   7       6828.58       6714.01        89.81 o
 -11   3   7         14.60         25.06         6.93 o
 -10   3   7       2992.64       2907.17        44.80 o
  -9   3   7         97.23        110.08         9.25 o
  -8   3   7      10188.08       9986.65       113.80 o
  -7   3   7        511.94        594.31        13.07 o
  -6   3   7       3298.86       3454.24        40.49 o
  -5   3   7        895.17       1046.20        15.82 o
  -4   3   7        500.86        516.11        10.31 o
  -3   3   7       2510.27       3111.12        33.62 o
  -2   3   7      15408.54      16147.53       149.06 o
  -1   3   7       5316.59       5611.58        58.96 o
   0   3   7      11376.64      10942.26       100.32 o
   1   3   7       1602.24       2000.70        23.93 o
   2   3   7      15985.49      15473.23       155.97 o
   3   3   7       2466.74       2566.49        34.20 o
   4   3   7         54.91        101.25         7.83 o
   5   3   7        788.73        752.08        13.57 o
   6   3   7       1713.57       1713.19        27.00 o
   7   3   7        186.37        171.98        11.21 o
   8   3   7        536.24        588.28        16.73 o
   9   3   7        168.06        190.81        12.05 o
  10   3   7       3836.48       3600.00        54.81 o
  11   3   7        234.91        234.39        13.96 o
  12   3   7       1934.13       1873.67        37.70 o
  13   3   7         67.98         68.67        15.24 o
  14   3   7          1.22         12.82        12.28 o
 -17   4   7        772.00        753.55        39.70 o
 -16   4   7        225.18        226.16        26.32 o
 -15   4   7        135.84        171.11        20.13 o
 -14   4   7       1788.98       1735.40        40.04 o
 -13   4   7       1001.70        947.53        25.42 o
 -12   4   7       1311.10       1250.59        46.83 o
 -11   4   7       2933.53       2957.83        48.91 o
 -10   4   7       1029.37       1011.71        23.49 o
  -9   4   7        147.23        148.41         9.32 o
  -8   4   7       2270.24       2329.05        32.71 o
  -7   4   7        231.33        198.24         8.83 o
  -6   4   7       6673.39       7388.02        77.98 o
  -5   4   7       1274.23       1449.60        21.95 o
  -4   4   7       5981.38       6001.58        64.04 o
  -3   4   7        216.17        294.56         8.84 o
  -2   4   7       3454.71       3414.32        36.82 o
  -1   4   7       1520.54       1475.60        19.78 o
   0   4   7       1299.09       1460.86        20.52 o
   1   4   7       6285.98       6726.18        65.53 o
   2   4   7       7668.71       7328.83        71.04 o
   3   4   7        466.84        424.31        10.98 o
   4   4   7       1908.14       1947.08        27.30 o
   5   4   7       6219.56       6008.29        69.93 o
   6   4   7       2229.20       2229.95        35.10 o
   7   4   7       3076.44       2976.62        48.34 o
   8   4   7       2082.50       2249.77        37.94 o
   9   4   7         30.04         37.63         8.10 o
  10   4   7        349.57        324.28        14.77 o
  11   4   7       1751.43       1699.02        33.71 o
  12   4   7        589.43        576.48        25.82 o
  13   4   7        448.25        408.87        27.26 o
  14   4   7        441.54        445.15        35.51 o
 -17   5   7        587.33        558.16        34.96 o
 -16   5   7        403.19        453.35        33.50 o
 -15   5   7       1346.46       1316.13        48.44 o
 -14   5   7        960.43       1054.68        38.38 o
 -13   5   7       1757.62       1782.04        50.83 o
 -12   5   7       1902.93       1808.60        33.21 o
 -11   5   7         45.79         71.44        13.42 o
 -10   5   7       3545.44       3564.65        53.89 o
  -9   5   7         69.90         61.76         7.23 o
  -8   5   7        318.86        335.09        13.75 o
  -7   5   7       6113.03       6257.88        66.18 o
  -6   5   7       5167.04       5219.47        56.57 o
  -5   5   7      25452.26      25031.10       230.03 o
  -4   5   7       2358.14       2865.33        34.04 o
  -3   5   7      16132.00      16937.39       152.99 o
  -2   5   7        119.79        116.10         6.70 o
  -1   5   7          8.87          7.82         4.06 o
   0   5   7         36.09         50.23         5.20 o
   1   5   7        733.53        912.08        15.75 o
   2   5   7        362.61        352.31        10.49 o
   3   5   7        419.98        562.48        12.01 o
   4   5   7         96.04         95.66         6.48 o
   5   5   7      17445.89      16975.71       187.45 o
   6   5   7          2.42         14.78         7.19 o
   7   5   7       2396.20       2348.91        36.13 o
   8   5   7        294.52        292.65        12.68 o
   9   5   7        211.28        229.40        12.28 o
  10   5   7        308.36        367.51        17.63 o
  11   5   7          2.98          2.68         9.08 o
  12   5   7         54.13         84.51        12.58 o
  13   5   7        274.73        288.95        22.49 o
  14   5   7        137.29        168.84        19.39 o
 -17   6   7       1125.58       1106.43        43.35 o
 -16   6   7         85.76        115.01        23.03 o
 -15   6   7          3.64         -0.36        15.68 o
 -14   6   7         84.73         60.80        17.49 o
 -13   6   7       2424.95       2461.08        67.43 o
 -12   6   7        158.84        199.25        26.16 o
 -11   6   7       5785.26       5907.25        94.57 o
 -10   6   7       1233.27       1189.23        27.62 o
  -9   6   7       2745.06       2720.31        42.27 o
  -8   6   7       2912.77       2884.10        42.15 o
  -7   6   7       1865.18       1839.71        29.24 o
  -6   6   7       3932.02       3788.39        45.82 o
  -5   6   7         60.76         48.08         5.44 o
  -4   6   7         21.56         28.54         5.12 o
  -3   6   7       4235.69       4081.10        45.66 o
  -2   6   7       4035.63       3996.86        43.35 o
  -1   6   7      15292.32      15042.93       137.62 o
   0   6   7        591.86        754.33        14.31 o
   1   6   7       7233.73       7359.92        74.93 o
   2   6   7       7821.79       7603.87        80.00 o
   3   6   7       2477.31       2180.39        29.08 o
   4   6   7         58.68         58.93         6.59 o
   5   6   7        236.40        260.31        11.41 o
   6   6   7        322.48        347.19        12.76 o
   7   6   7       1434.91       1449.92        29.99 o
   8   6   7        102.41        131.93         9.67 o
   9   6   7       5943.99       5672.54        77.00 o
  10   6   7         22.72         22.83         7.03 o
  11   6   7       1950.89       1853.77        42.06 o
  12   6   7       1058.59       1061.55        42.00 o
  13   6   7       1588.30       1627.56        63.74 o
  14   6   7          0.09         -2.61        15.33 o
 -16   7   7          0.64         20.92        15.54 o
 -15   7   7       1626.30       1579.45        55.90 o
 -14   7   7         32.81         83.96        21.69 o
 -13   7   7        605.99        712.91        37.54 o
 -12   7   7         85.45         58.83        14.43 o
 -11   7   7       1164.94       1021.40        33.32 o
 -10   7   7       5332.51       5289.65        80.57 o
  -9   7   7         18.49         19.63         7.69 o
  -8   7   7       1314.64       1151.42        22.23 o
  -7   7   7       3932.62       3999.61        54.50 o
  -6   7   7        560.52        564.64        14.24 o
  -5   7   7        885.64        910.89        17.81 o
  -4   7   7         18.62         10.51         4.46 o
  -3   7   7      17393.64      17185.42       161.88 o
  -2   7   7        613.91        598.83        13.51 o
  -1   7   7        136.99        186.66         9.09 o
   0   7   7       6919.10       6800.32        68.41 o
   1   7   7         18.18         25.44         5.08 o
   2   7   7       4087.38       4032.62        46.41 o
   3   7   7       5834.99       5654.63        68.10 o
   4   7   7        211.53        232.59        11.49 o
   5   7   7         74.10         74.03         7.69 o
   6   7   7         97.71        118.69         9.27 o
   7   7   7        667.96        746.26        18.81 o
   8   7   7          2.90          9.71         6.35 o
   9   7   7       2135.31       2116.22        44.59 o
  10   7   7       3109.72       3095.98        58.46 o
  11   7   7        506.99        487.81        24.25 o
  12   7   7        713.45        702.43        30.21 o
  13   7   7        518.08        518.01        28.02 o
 -16   8   7       1446.54       1449.82        54.29 o
 -15   8   7         13.11         22.56        19.98 o
 -14   8   7       1224.04       1142.32        54.76 o
 -13   8   7        144.90        138.39        19.97 o
 -12   8   7          1.98        -10.87        10.87 o
 -11   8   7         30.37         22.60        11.47 o
 -10   8   7       1440.47       1463.18        37.01 o
  -9   8   7       4416.27       4279.95        67.76 o
  -8   8   7       3103.44       3095.42        49.47 o
  -7   8   7        120.43        130.06         9.96 o
  -6   8   7       5150.21       5068.41        60.91 o
  -5   8   7        432.34        474.68        14.30 o
  -4   8   7      10600.18      10137.22       104.33 o
  -3   8   7          0.14          7.65         4.81 o
  -2   8   7        262.60        292.16        11.44 o
  -1   8   7         10.73         41.47         5.89 o
   0   8   7        424.13        423.47        12.59 o
   1   8   7         58.47         89.71         8.24 o
   2   8   7       3959.03       3814.72        53.28 o
   3   8   7        132.56        180.66        11.93 o
   4   8   7        545.69        582.97        16.68 o
   5   8   7         16.71          2.17         5.96 o
   6   8   7       4296.52       4060.29        62.84 o
   7   8   7        197.83        206.82        13.00 o
   8   8   7        653.46        684.74        21.58 o
   9   8   7       1311.78       1236.34        37.66 o
  10   8   7        357.43        409.50        21.48 o
  11   8   7        696.20        753.94        30.60 o
  12   8   7         16.89         40.77        13.48 o
  13   8   7          7.29         26.27        13.99 o
 -15   9   7          1.15         35.37        18.39 o
 -14   9   7        882.82        911.57        38.78 o
 -13   9   7        129.28        184.43        21.23 o
 -12   9   7        824.63        838.01        36.00 o
 -11   9   7         57.67         63.71        14.45 o
 -10   9   7       1382.05       1285.35        47.73 o
  -9   9   7       1559.99       1514.74        29.59 o
  -8   9   7       6733.49       6718.90        88.72 o
  -7   9   7        462.77        475.17        28.66 o
  -6   9   7       1091.18       1073.59        21.64 o
  -5   9   7        166.85        184.62        10.29 o
  -4   9   7         84.70         94.53         8.51 o
  -3   9   7       1004.70       1070.03        21.39 o
  -2   9   7      11811.58      11687.34       123.60 o
  -1   9   7       1876.00       1809.26        27.73 o
   0   9   7          3.82          1.02         5.60 o
   1   9   7         61.53         90.78        10.24 o
   2   9   7       5317.13       5203.91        65.67 o
   3   9   7        647.28        581.38        16.24 o
   4   9   7         43.43         59.32         8.06 o
   5   9   7        899.38        895.44        22.43 o
   6   9   7        165.45        157.88        11.10 o
   7   9   7         17.50          1.10         5.43 o
   8   9   7       2243.76       2192.42        60.51 o
   9   9   7        444.67        505.30        26.46 o
  10   9   7       1887.12       1763.91        52.83 o
  11   9   7        185.14        171.58        18.31 o
  12   9   7        482.63        464.88        27.25 o
  13   9   7        110.58        149.12        23.58 o
 -15  10   7         54.41         51.89        36.96 o
 -14  10   7        220.43        248.52        26.77 o
 -13  10   7         27.98         28.42        14.24 o
 -12  10   7        623.27        530.98        31.36 o
 -11  10   7       2495.67       2508.46        58.45 o
 -10  10   7          1.52         21.27        11.24 o
  -9  10   7       5094.19       5109.08       109.34 o
  -8  10   7        316.77        285.59        14.61 o
  -7  10   7        137.23        130.38        10.05 o
  -6  10   7       1227.17       1262.61        27.73 o
  -5  10   7        466.02        408.62        16.73 o
  -4  10   7       9152.48       8783.35       104.94 o
  -3  10   7       1166.64       1227.08        30.06 o
  -2  10   7        362.58        344.16        16.01 o
  -1  10   7       1055.47       1056.21        24.53 o
   0  10   7        462.11        507.40        17.44 o
   1  10   7       6557.15       6451.72        78.01 o
   2  10   7       1676.58       1652.16        29.03 o
   3  10   7       2073.03       2003.60        33.05 o
   4  10   7       1036.99       1010.59        23.09 o
   5  10   7        715.43        661.38        20.12 o
   6  10   7        253.58        284.04        14.35 o
   7  10   7        216.94        218.38        12.93 o
   8  10   7        368.17        368.07        21.13 o
   9  10   7       2940.95       3080.91        71.93 o
  10  10   7         91.20         91.33        18.59 o
  11  10   7         25.10         65.35        14.35 o
  12  10   7        448.91        416.37        26.84 o
 -14  11   7         56.19         71.24        17.40 o
 -13  11   7        777.12        854.73        37.04 o
 -12  11   7         32.00         39.38        13.29 o
 -11  11   7       1315.82       1274.39        35.85 o
 -10  11   7         55.73         80.79        12.16 o
  -9  11   7        637.78        720.41        21.38 o
  -8  11   7          3.63         17.37         8.49 o
  -7  11   7       2494.46       2539.80        49.56 o
  -6  11   7         11.83         13.89         8.93 o
  -5  11   7       2890.49       2765.88        62.55 o
  -4  11   7        111.81         92.33        11.77 o
  -3  11   7       5570.43       5366.72        72.98 o
  -2  11   7       1291.07       1186.15        27.99 o
  -1  11   7         20.38         12.52         7.67 o
   0  11   7       1459.29       1343.25        36.02 o
   1  11   7        166.44        180.72        11.73 o
   2  11   7        732.85        686.25        21.60 o
   3  11   7       3339.52       3330.40        47.52 o
   4  11   7       1738.78       1627.33        33.22 o
   5  11   7       2222.33       2144.19        38.98 o
   6  11   7         12.87         20.61         7.16 o
   7  11   7       1921.79       1941.66        36.64 o
   8  11   7         68.54         56.26        14.04 o
   9  11   7        504.75        576.70        28.82 o
  10  11   7         66.96         88.35        17.39 o
  11  11   7       1204.09       1298.49        48.02 o
 -14  12   7        442.50        464.17        33.99 o
 -13  12   7        493.87        508.65        31.07 o
 -12  12   7          1.44          2.63        13.26 o
 -11  12   7        470.28        407.03        27.35 o
 -10  12   7         95.69        109.35        16.30 o
  -9  12   7       2598.18       2617.23        67.14 o
  -8  12   7        496.43        494.33        32.64 o
  -7  12   7       1578.96       1535.94        39.11 o
  -6  12   7          4.13          4.74        10.74 o
  -5  12   7         22.69         20.44         9.25 o
  -4  12   7        944.73        967.09        31.44 o
  -3  12   7       3843.89       3806.88        72.94 o
  -2  12   7        970.53        927.77        23.64 o
  -1  12   7        691.12        669.14        18.87 o
   0  12   7       1315.59       1272.65        27.22 o
   1  12   7       1032.74        972.54        24.51 o
   2  12   7        396.55        371.15        16.44 o
   3  12   7       2375.05       2287.98        52.08 o
   4  12   7        472.76        467.87        21.36 o
   5  12   7         12.26          9.43         7.66 o
   6  12   7        168.60        163.12        12.50 o
   7  12   7        723.50        718.87        33.22 o
   8  12   7        463.98        435.30        27.44 o
   9  12   7       1244.23       1158.86        40.70 o
  10  12   7         10.91          4.07        14.85 o
  11  12   7       1033.37       1047.87        44.37 o
 -13  13   7        546.84        554.29        40.85 o
 -12  13   7         87.70        106.27        22.25 o
 -11  13   7        205.47        215.23        25.36 o
 -10  13   7       2949.60       3048.80        83.49 o
  -9  13   7         34.02         43.56        18.56 o
  -8  13   7        678.33        689.16        30.26 o
  -7  13   7        660.35        675.53        27.75 o
  -6  13   7        110.43        142.11        15.43 o
  -5  13   7        917.35        949.04        33.62 o
  -4  13   7         62.18         71.08        12.87 o
  -3  13   7         24.26         34.23        11.06 o
  -2  13   7       2328.40       2295.41        48.27 o
  -1  13   7        389.33        405.28        17.05 o
   0  13   7       2345.93       2378.41        40.57 o
   1  13   7        110.17        100.70         9.86 o
   2  13   7       1356.78       1468.31        33.54 o
   3  13   7        953.35        957.71        30.85 o
   4  13   7         28.53         30.40         8.26 o
   5  13   7        849.53        874.24        24.46 o
   6  13   7         44.58         57.13         8.87 o
   7  13   7         72.35         76.87        18.96 o
   8  13   7        149.26        127.70        16.97 o
   9  13   7         31.58         44.52        15.63 o
  10  13   7       1654.00       1709.84        54.45 o
 -12  14   7       1250.07       1334.61        68.56 o
 -11  14   7        172.67        241.43        28.79 o
 -10  14   7         24.12         43.57        21.91 o
  -9  14   7        196.92        235.10        26.54 o
  -8  14   7        674.13        717.66        44.29 o
  -7  14   7         87.25        115.76        14.95 o
  -6  14   7        374.01        417.20        26.49 o
  -5  14   7        515.69        473.26        26.77 o
  -4  14   7       3372.23       3292.34        63.83 o
  -3  14   7         90.14        137.59        14.75 o
  -2  14   7        334.38        448.72        22.49 o
  -1  14   7          1.83          8.77         9.04 o
   0  14   7         40.49         40.17         8.02 o
   1  14   7         45.61         45.10         8.03 o
   2  14   7       1607.80       1585.86        50.37 o
   3  14   7         36.45         42.83        11.79 o
   4  14   7        473.86        459.42        27.28 o
   5  14   7         22.19         37.12        15.40 o
   6  14   7       1774.80       1803.86        46.92 o
   7  14   7        252.77        228.53        20.12 o
   8  14   7       1693.33       1674.60        69.91 o
   9  14   7         62.97         37.28        16.87 o
 -11  15   7        122.47        117.02        24.68 o
 -10  15   7        199.07        214.09        27.21 o
  -9  15   7         87.13        106.78        22.95 o
  -8  15   7       4075.36       4250.52       106.74 o
  -7  15   7        256.17        277.72        29.22 o
  -6  15   7          7.13         13.82        14.79 o
  -5  15   7        629.17        689.71        33.66 o
  -4  15   7        126.67        112.13        14.95 o
  -3  15   7       1020.81        990.52        38.91 o
  -2  15   7       1285.62       1260.42        34.25 o
  -1  15   7        612.89        610.86        27.47 o
   0  15   7       2772.58       2775.39        70.55 o
   1  15   7        690.03        768.58        29.48 o
   2  15   7        508.85        482.79        25.69 o
   3  15   7        748.11        752.27        36.41 o
   4  15   7        407.66        407.42        25.88 o
   5  15   7        322.45        294.28        22.78 o
   6  15   7         15.31         25.86        12.14 o
   7  15   7        625.54        684.97        42.61 o
   8  15   7       1391.25       1353.29        49.28 o
  -9  16   7       1437.96       1670.40        63.90 o
  -8  16   7         63.80         82.29        17.70 o
  -7  16   7        476.55        545.25        53.78 o
  -6  16   7        674.04        750.37        44.46 o
  -5  16   7        837.10        899.77        40.28 o
  -4  16   7        183.36        205.74        25.55 o
  -3  16   7        737.65        731.55        36.32 o
  -2  16   7          2.17         12.55        12.21 o
  -1  16   7       1185.72       1183.25        46.63 o
   0  16   7         48.11         68.50        17.75 o
   1  16   7       1166.96       1184.09        46.72 o
   2  16   7         11.44          8.98        11.73 o
   3  16   7        309.74        261.02        21.47 o
   4  16   7         11.61         27.36        13.84 o
   5  16   7        114.15        120.98        19.94 o
   6  16   7       1064.51       1022.22        42.56 o
   7  16   7        187.99        147.33        21.81 o
  -8  17   7        224.98        230.12        27.26 o
  -7  17   7        528.73        435.11        36.46 o
  -6  17   7        176.02        190.50        27.65 o
  -5  17   7        259.14        344.28        34.68 o
  -4  17   7         24.81         42.85        16.49 o
  -3  17   7        243.64        198.77        18.14 o
  -2  17   7         11.28         31.02        16.45 o
  -1  17   7       1783.93       1975.83        73.20 o
   0  17   7         46.42         46.45        22.23 o
   1  17   7        387.76        417.75        32.03 o
   2  17   7        369.26        406.25        31.07 o
   3  17   7        237.34        178.84        22.55 o
   4  17   7         31.37         46.43        20.04 o
   5  17   7       1231.31       1170.67        45.46 o
  -5  18   7         18.25         42.56        25.37 o
  -4  18   7        374.16        300.52        35.07 o
  -3  18   7          6.30         -9.20        18.14 o
  -2  18   7          3.77         18.15        16.83 o
  -1  18   7        268.00        268.62        27.79 o
   0  18   7        147.67        182.17        25.03 o
   1  18   7       1145.56       1195.13        47.64 o
   2  18   7         41.69         83.42        19.41 o
 -18   0   8       1012.76        969.09        92.05 o
 -16   0   8       3670.97       3459.30        98.42 o
 -14   0   8       3971.63       3813.84       114.65 o
 -12   0   8        227.99        307.14        23.43 o
 -10   0   8       4770.95       4718.83        83.97 o
  -8   0   8        522.89        570.56        17.33 o
  -6   0   8      36087.91      36984.57       487.37 o
  -4   0   8       1177.03        930.57        31.07 o
  -2   0   8       4205.05       4215.52        65.01 o
   0   0   8      13833.92      14733.15       186.96 o
   2   0   8      15959.28      17291.34       218.77 o
   4   0   8       5116.36       4885.82        77.77 o
   6   0   8       6943.86       7238.13       197.20 o
   8   0   8        902.81        843.93        30.23 o
  10   0   8         29.14         23.80        10.82 o
  12   0   8       3634.41       3910.87       177.89 o
  14   0   8        155.22        136.48        21.74 o
 -18   1   8        291.69        300.45        28.23 o
 -17   1   8       1344.23       1474.90        52.13 o
 -16   1   8        320.24        346.10        25.08 o
 -15   1   8          6.65         19.40         9.70 o
 -14   1   8       2280.59       2176.79        46.43 o
 -13   1   8        557.59        551.27        18.78 o
 -12   1   8       8933.59       8626.52       130.04 o
 -11   1   8        422.42        442.25        15.34 o
 -10   1   8        850.29        879.81        20.23 o
  -9   1   8       1808.53       1884.50        31.98 o
  -8   1   8       3350.31       3067.73        39.03 o
  -7   1   8      18975.37      18422.44       178.78 o
  -6   1   8       1364.96       1549.35        20.60 o
  -5   1   8          2.33          1.79         3.54 o
  -4   1   8       8358.03       8235.38        83.63 o
  -3   1   8       1298.72       1398.69        18.75 o
  -2   1   8      23285.59      23957.51       210.51 o
  -1   1   8       1308.27       1310.75        18.88 o
   0   1   8       9127.12       9010.61        83.86 o
   1   1   8       9937.18      10828.51        99.43 o
   2   1   8       1089.45       1143.67        18.41 o
   3   1   8       4788.70       4704.85        52.75 o
   4   1   8       2027.04       2102.58        30.24 o
   5   1   8       4193.28       4070.17        56.70 o
   6   1   8       2339.82       2400.83        39.58 o
   7   1   8       3758.62       3781.19        58.39 o
   8   1   8       4220.91       4167.23        56.10 o
   9   1   8         47.31         42.78         7.05 o
  10   1   8       3636.40       3496.52        51.30 o
  11   1   8        808.66        798.85        23.39 o
  12   1   8        722.76        713.22        25.88 o
  13   1   8        437.98        434.19        22.43 o
  14   1   8          3.41         21.55        14.26 o
 -17   2   8        349.93        357.99        23.66 o
 -16   2   8        569.03        562.18        29.70 o
 -15   2   8         25.37         28.87        10.60 o
 -14   2   8         90.08         55.61        11.18 o
 -13   2   8       3692.40       3539.46        59.08 o
 -12   2   8        435.89        401.28        17.88 o
 -11   2   8       8001.67       7914.56       102.04 o
 -10   2   8        102.20        103.03        10.40 o
  -9   2   8       1541.86       1640.60        30.04 o
  -8   2   8       5932.04       5950.03        75.29 o
  -7   2   8       1733.22       1759.36        23.47 o
  -6   2   8       7605.79       7498.55        75.35 o
  -5   2   8      11281.06      11429.53       118.72 o
  -4   2   8         43.51         23.82         4.71 o
  -3   2   8          5.72         24.29         3.58 o
  -2   2   8        368.23        359.56         8.87 o
  -1   2   8      19852.79      19453.22       172.83 o
   0   2   8       2190.56       2247.14        26.10 o
   1   2   8      12735.99      13310.24       124.79 o
   2   2   8      11863.25      12022.57       119.47 o
   3   2   8        851.36        914.90        16.99 o
   4   2   8       6900.65       6838.67        76.64 o
   5   2   8       3547.23       3525.24        47.27 o
   6   2   8          0.88         14.92         5.94 o
   7   2   8       6689.91       6599.26        80.67 o
   8   2   8         49.54         29.99        11.53 o
   9   2   8        210.71        236.96        12.14 o
  10   2   8        157.26        203.33        12.06 o
  11   2   8       2323.27       2198.55        37.24 o
  12   2   8        161.83        158.78        12.69 o
  13   2   8         89.15        127.40        13.82 o
  14   2   8        893.64        929.41        34.39 o
 -17   3   8       1056.30        927.76        40.67 o
 -16   3   8         11.91          1.98         9.51 o
 -15   3   8        918.42        840.12        24.95 o
 -14   3   8        155.88        147.90        13.32 o
 -13   3   8       1122.98       1147.94        28.19 o
 -12   3   8        681.72        729.00        20.76 o
 -11   3   8       2320.82       2253.15        39.87 o
 -10   3   8        506.99        483.40        16.91 o
  -9   3   8       3464.05       3341.15        44.64 o
  -8   3   8        694.33        629.78        14.75 o
  -7   3   8       4784.27       4963.39        55.56 o
  -6   3   8       6181.65       6655.39        72.67 o
  -5   3   8       5022.85       4733.63        50.25 o
  -4   3   8       3251.74       3171.19        34.76 o
  -3   3   8      10555.11      11205.44       103.38 o
  -2   3   8        208.36        228.69         8.45 o
  -1   3   8       1476.80       1569.61        21.25 o
   0   3   8         31.85         23.20         4.44 o
   1   3   8      26810.31      27901.83       253.75 o
   2   3   8        605.49        529.76        13.19 o
   3   3   8       8113.65       8108.98       100.16 o
   4   3   8       1036.19        916.40        18.64 o
   5   3   8      10331.95       9961.34       121.84 o
   6   3   8       1328.99       1435.48        29.95 o
   7   3   8          2.05         11.54         4.70 o
   8   3   8         57.96         67.61         7.24 o
   9   3   8        186.34        197.53        11.22 o
  10   3   8         20.35         20.26         7.07 o
  11   3   8       1208.53       1246.20        33.58 o
  12   3   8         81.50         69.95        10.76 o
  13   3   8       1012.03        953.60        29.81 o
  14   3   8         23.97         21.54        13.81 o
 -17   4   8        205.22        207.07        24.45 o
 -16   4   8        251.86        273.27        24.00 o
 -15   4   8        191.74        189.48        20.90 o
 -14   4   8       2519.89       2378.34        46.45 o
 -13   4   8       2937.75       2841.32        55.65 o
 -12   4   8       1031.36        963.86        24.25 o
 -11   4   8       2639.26       2691.56        50.07 o
 -10   4   8       1298.43       1361.25        29.65 o
  -9   4   8        144.67        189.37        12.64 o
  -8   4   8       3737.54       3827.98        49.41 o
  -7   4   8          9.90          8.65         4.14 o
  -6   4   8      14162.35      13509.01       134.08 o
  -5   4   8        360.16        347.08        10.18 o
  -4   4   8        267.94        346.59         9.51 o
  -3   4   8      15890.97      15866.40       143.72 o
  -2   4   8       1003.29        966.39        15.54 o
  -1   4   8       1804.82       1586.17        22.03 o
   0   4   8       1226.25       1256.13        18.99 o
   1   4   8       1405.29       1358.58        19.19 o
   2   4   8       3042.29       3087.49        35.91 o
   3   4   8       1928.87       1926.93        28.09 o
   4   4   8      11367.60      10920.98       149.58 o
   5   4   8          3.13         14.03         6.64 o
   6   4   8       1240.52       1257.91        33.89 o
   7   4   8       4419.20       4503.42        61.27 o
   8   4   8        265.05        281.84        12.61 o
   9   4   8       2878.54       2882.28        45.43 o
  10   4   8        107.09         91.84        11.31 o
  11   4   8         67.58         97.09        10.99 o
  12   4   8       1099.92       1086.00        35.51 o
  13   4   8         15.88         10.96        11.85 o
  14   4   8        391.11        385.81        32.42 o
 -17   5   8          2.06          4.42        16.72 o
 -16   5   8        123.74        140.59        19.87 o
 -15   5   8       1150.20       1160.93        41.41 o
 -14   5   8       1252.59       1236.88        38.64 o
 -13   5   8         13.16         17.24         6.57 o
 -12   5   8       1816.21       1897.23        35.89 o
 -11   5   8          0.01         13.01         6.23 o
 -10   5   8       4231.27       4230.77        61.51 o
  -9   5   8       1405.90       1412.59        27.30 o
  -8   5   8       1100.46       1095.28        22.08 o
  -7   5   8        652.65        605.14        14.14 o
  -6   5   8      16595.75      16645.29       163.17 o
  -5   5   8       4538.56       4666.31        51.23 o
  -4   5   8       7298.96       7425.65        75.28 o
  -3   5   8         37.22         22.62         4.51 o
  -2   5   8       6813.52       6543.41        67.02 o
  -1   5   8         13.39         54.79         5.57 o
   0   5   8      14087.68      13599.69       129.31 o
   1   5   8       2929.74       3240.66        38.65 o
   2   5   8       1021.95        978.40        16.32 o
   3   5   8       5379.22       5349.41        55.70 o
   4   5   8       5556.21       5496.31        65.55 o
   5   5   8       1424.94       1505.09        28.16 o
   6   5   8       9223.01       9031.74       111.43 o
   7   5   8          7.95         11.19         6.50 o
   8   5   8        425.27        445.48        18.60 o
   9   5   8        531.11        578.12        19.86 o
  10   5   8       1589.03       1589.11        31.17 o
  11   5   8         41.14         25.27         6.72 o
  12   5   8       1135.95       1141.84        35.19 o
  13   5   8         87.36         73.70        15.26 o
  14   5   8        304.64        377.98        30.88 o
 -17   6   8          4.83         -5.47        18.21 o
 -16   6   8       2406.23       2337.02        63.28 o
 -15   6   8         10.26         20.46        15.54 o
 -14   6   8        240.89        243.47        25.49 o
 -13   6   8        673.62        691.63        33.83 o
 -12   6   8          0.38          6.14        10.10 o
 -11   6   8        372.98        393.91        23.71 o
 -10   6   8       5777.27       5642.42        76.55 o
  -9   6   8       1066.30       1004.51        20.90 o
  -8   6   8       7759.67       7689.85        89.23 o
  -7   6   8        831.16        833.73        18.31 o
  -6   6   8       3499.05       3415.84        45.81 o
  -5   6   8       2457.61       2586.22        33.11 o
  -4   6   8       3913.69       3806.60        43.70 o
  -3   6   8       4394.77       4275.02        46.38 o
  -2   6   8       2978.67       3022.08        36.44 o
  -1   6   8       5602.50       5718.00        58.71 o
   0   6   8        166.69        218.21         9.43 o
   1   6   8       3377.99       3361.93        39.83 o
   2   6   8      17587.25      16937.28       155.03 o
   3   6   8        117.59        182.94         9.15 o
   4   6   8       5337.46       5169.02        68.45 o
   5   6   8         25.04         26.18         6.58 o
   6   6   8        927.26        884.95        23.72 o
   7   6   8       1240.43       1276.78        28.93 o
   8   6   8         47.98         39.29         6.54 o
   9   6   8        857.10        857.20        31.05 o
  10   6   8       1970.75       1842.93        32.90 o
  11   6   8         31.75         31.16        10.14 o
  12   6   8       1434.83       1495.58        41.13 o
  13   6   8        190.41        208.05        21.09 o
 -16   7   8        106.52         99.67        21.54 o
 -15   7   8        637.21        633.11        40.38 o
 -14   7   8       2229.21       2309.26        78.55 o
 -13   7   8         38.24         34.75        13.44 o
 -12   7   8       1331.37       1272.48        44.61 o
 -11   7   8       1108.40       1096.55        31.62 o
 -10   7   8        669.59        705.71        21.04 o
  -9   7   8       1328.91       1343.62        29.14 o
  -8   7   8        341.91        368.53        15.10 o
  -7   7   8       2163.94       2049.97        33.92 o
  -6   7   8        350.21        428.44        14.18 o
  -5   7   8       2724.20       2788.87        37.85 o
  -4   7   8       3753.32       3643.36        44.43 o
  -3   7   8       4196.22       4180.13        49.36 o
  -2   7   8       5746.87       5617.78        60.50 o
  -1   7   8        358.73        345.86        11.78 o
   0   7   8        644.06        673.08        15.11 o
   1   7   8       9672.12       9607.93        96.17 o
   2   7   8        512.19        454.45        13.80 o
   3   7   8         33.38         32.04         6.29 o
   4   7   8        114.84        158.56        11.04 o
   5   7   8       1994.46       1881.99        32.17 o
   6   7   8         52.09         68.81         7.86 o
   7   7   8        873.41        845.02        23.35 o
   8   7   8       3277.21       3388.09        51.11 o
   9   7   8        108.57        134.63        10.92 o
  10   7   8        452.21        472.15        20.45 o
  11   7   8        794.66        825.36        26.43 o
  12   7   8         11.95         31.90        16.38 o
  13   7   8        633.78        722.83        53.72 o
 -16   8   8        609.98        616.03        37.57 o
 -15   8   8       1201.08       1177.02        56.75 o
 -14   8   8        173.08        194.11        26.70 o
 -13   8   8        346.04        404.76        31.01 o
 -12   8   8         39.38         33.47        14.17 o
 -11   8   8       5974.49       5976.53       104.16 o
 -10   8   8       1113.59       1085.75        24.74 o
  -9   8   8       4493.50       4378.21        60.10 o
  -8   8   8        426.71        430.29        16.80 o
  -7   8   8        624.98        627.74        18.84 o
  -6   8   8        369.47        380.98        16.79 o
  -5   8   8       1183.15       1194.49        21.96 o
  -4   8   8       2345.20       2341.00        40.70 o
  -3   8   8       8694.76       8799.69        96.12 o
  -2   8   8        208.94        225.14        11.01 o
  -1   8   8      10058.80       9403.43       136.99 o
   0   8   8       4706.16       4669.65        57.30 o
   1   8   8       7952.10       7723.27        89.69 o
   2   8   8         79.88         90.22         8.52 o
   3   8   8         28.19         37.56         7.70 o
   4   8   8        436.52        455.69        15.35 o
   5   8   8       1470.96       1539.45        28.48 o
   6   8   8         62.57         64.08         8.78 o
   7   8   8       1857.95       1682.37        33.84 o
   8   8   8          0.01          5.13         9.07 o
   9   8   8       4695.84       4596.72        77.34 o
  10   8   8       1076.04        978.05        31.27 o
  11   8   8        347.45        356.19        23.07 o
  12   8   8         57.13         57.46        12.71 o
  13   8   8         82.44        121.60        21.26 o
 -15   9   8        978.50        916.46        41.57 o
 -14   9   8        438.89        501.12        45.86 o
 -13   9   8         59.54         31.65        14.76 o
 -12   9   8         24.93         11.65        13.93 o
 -11   9   8        515.82        514.98        25.66 o
 -10   9   8          5.73         13.20         7.17 o
  -9   9   8       4810.25       4802.55        65.00 o
  -8   9   8        225.50        227.33        13.12 o
  -7   9   8       3496.11       3495.45        52.99 o
  -6   9   8        168.37        176.05        13.36 o
  -5   9   8       2163.95       2227.53        34.74 o
  -4   9   8        411.36        380.35        14.88 o
  -3   9   8       1606.96       1577.29        30.70 o
  -2   9   8       3697.05       3702.09        47.93 o
  -1   9   8        141.51        154.01        10.24 o
   0   9   8          6.08          4.85         6.41 o
   1   9   8         28.83         27.20         7.46 o
   2   9   8       1023.94        941.32        23.10 o
   3   9   8       7429.89       7137.77        89.27 o
   4   9   8          0.77         -6.46         6.46 o
   5   9   8        187.30        223.86        13.86 o
   6   9   8        699.55        636.48        20.98 o
   7   9   8        584.57        529.91        17.05 o
   8   9   8        700.30        775.93        28.88 o
   9   9   8        823.81        767.14        34.22 o
  10   9   8         52.90        100.01        16.67 o
  11   9   8        286.24        272.64        20.33 o
  12   9   8         62.66         57.85        18.78 o
 -15  10   8        326.08        313.31        30.24 o
 -14  10   8       1064.45       1041.68        38.38 o
 -13  10   8        267.51        246.47        22.69 o
 -12  10   8        441.08        501.84        36.43 o
 -11  10   8        397.88        441.21        28.44 o
 -10  10   8       1637.71       1642.31        44.23 o
  -9  10   8        581.31        538.28        18.12 o
  -8  10   8       1858.06       1857.11        34.39 o
  -7  10   8          1.53         -3.19         5.98 o
  -6  10   8        737.61        795.63        19.29 o
  -5  10   8        162.38        198.41        11.11 o
  -4  10   8       5261.03       4938.12        73.56 o
  -3  10   8       4559.08       4401.57        57.87 o
  -2  10   8       2023.70       1991.13        35.69 o
  -1  10   8        436.90        458.95        18.13 o
   0  10   8        241.71        224.91        13.62 o
   1  10   8        842.31        912.99        22.25 o
   2  10   8       4245.59       4305.46        57.27 o
   3  10   8         68.83         97.31        10.21 o
   4  10   8       2727.47       2557.82        41.27 o
   5  10   8         67.74         48.58         8.77 o
   6  10   8         76.84         98.31        10.31 o
   7  10   8        885.55        851.09        21.42 o
   8  10   8        725.97        721.46        25.54 o
   9  10   8        549.41        579.74        37.95 o
  10  10   8       1912.98       1962.32        50.28 o
  11  10   8         18.17         15.47        12.71 o
  12  10   8         52.69         95.48        19.77 o
 -14  11   8       2141.53       2216.72        57.63 o
 -13  11   8         30.17         34.01        14.39 o
 -12  11   8       1776.46       1825.99        52.71 o
 -11  11   8        307.42        318.39        30.89 o
 -10  11   8       3297.11       3272.08        95.98 o
  -9  11   8        978.05        954.63        25.07 o
  -8  11   8          4.82          1.30         7.11 o
  -7  11   8          4.23         -2.30         8.61 o
  -6  11   8         16.05         23.35         6.52 o
  -5  11   8         10.69          8.05         5.51 o
  -4  11   8       6997.67       6628.10        87.94 o
  -3  11   8         23.27         23.90         8.21 o
  -2  11   8       6271.23       6404.82        91.81 o
  -1  11   8          4.02         16.85         9.13 o
   0  11   8       3129.35       3035.22        49.34 o
   1  11   8        157.73        156.20        12.32 o
   2  11   8        696.69        694.51        18.86 o
   3  11   8         25.02         41.44         8.16 o
   4  11   8        253.63        258.92        15.30 o
   5  11   8         15.93         12.41         8.00 o
   6  11   8       1291.40       1274.40        28.09 o
   7  11   8        101.64         93.65         9.56 o
   8  11   8       2419.38       2316.17        59.86 o
   9  11   8         21.02          9.30        14.04 o
  10  11   8       1104.50       1046.28        42.35 o
  11  11   8        467.97        406.21        25.54 o
 -14  12   8        105.05        122.91        23.95 o
 -13  12   8         48.43         82.24        15.07 o
 -12  12   8        243.63        226.24        30.54 o
 -11  12   8       1080.69       1135.74        38.86 o
 -10  12   8        573.58        550.82        45.89 o
  -9  12   8        589.24        629.92        23.13 o
  -8  12   8       3133.61       3080.92        58.90 o
  -7  12   8        437.41        527.78        25.66 o
  -6  12   8       2061.64       2132.02        46.68 o
  -5  12   8         52.51         46.83        13.61 o
  -4  12   8        364.11        459.07        25.21 o
  -3  12   8       2425.57       2322.35        41.28 o
  -2  12   8        238.04        272.74        15.31 o
  -1  12   8          0.80         17.09         6.93 o
   0  12   8        113.55        133.76        11.53 o
   1  12   8       2537.39       2559.28        44.00 o
   2  12   8       2078.96       2051.82        39.04 o
   3  12   8        141.11        143.19        11.99 o
   4  12   8       2575.74       2512.04        47.22 o
   5  12   8        377.86        348.98        19.49 o
   6  12   8        662.54        664.30        22.37 o
   7  12   8         14.72         16.61         8.56 o
   8  12   8          0.16        -10.73        10.73 o
   9  12   8       1455.19       1441.66        47.78 o
  10  12   8         58.29         92.84        18.58 o
 -13  13   8          1.23          7.84        18.06 o
 -12  13   8       2468.99       2682.31        72.39 o
 -11  13   8          0.63         16.06        20.65 o
 -10  13   8        424.12        532.05        37.80 o
  -9  13   8       2737.52       2861.17       104.00 o
  -8  13   8         46.77         63.68        12.38 o
  -7  13   8       1288.25       1222.78        36.13 o
  -6  13   8        158.58        184.68        18.71 o
  -5  13   8       2904.64       2848.74        69.21 o
  -4  13   8        546.70        522.59        29.13 o
  -3  13   8       1311.24       1252.15        36.21 o
  -2  13   8          6.20         31.77        10.30 o
  -1  13   8       1846.12       1843.17        34.66 o
   0  13   8       2028.00       2041.19        37.60 o
   1  13   8       1053.87        987.80        24.76 o
   2  13   8        216.25        220.85        16.01 o
   3  13   8       4224.45       4075.61        82.12 o
   4  13   8        210.17        193.99        15.18 o
   5  13   8        478.00        514.34        21.15 o
   6  13   8       1113.33       1029.48        25.80 o
   7  13   8       1964.01       1871.06        65.22 o
   8  13   8          2.18         12.40        16.03 o
   9  13   8         27.91         33.89        14.13 o
 -12  14   8         45.33         29.80        26.53 o
 -11  14   8       1017.28        973.52        48.51 o
 -10  14   8         35.63         45.51        17.23 o
  -9  14   8        849.44        834.68        44.56 o
  -8  14   8          4.08         10.04        11.33 o
  -7  14   8         10.04         24.78        11.41 o
  -6  14   8         53.17         67.73        16.62 o
  -5  14   8        380.08        435.42        30.79 o
  -4  14   8        398.95        421.34        30.96 o
  -3  14   8       8087.57       8201.74       135.65 o
  -2  14   8        237.89        296.76        20.20 o
  -1  14   8       2902.51       2747.24        48.88 o
   0  14   8        146.18        174.83        11.95 o
   1  14   8        235.06        249.28        13.66 o
   2  14   8         79.52        124.58        12.04 o
   3  14   8         32.25         51.50        10.89 o
   4  14   8         23.82         24.50        11.56 o
   5  14   8         52.15         51.45        10.24 o
   6  14   8          6.07          4.66         9.48 o
   7  14   8       2153.46       2085.72        51.49 o
   8  14   8         60.11         52.19        13.24 o
   9  14   8       2401.02       2421.92        77.16 o
 -11  15   8        481.78        485.69        43.67 o
 -10  15   8        551.79        518.49        44.41 o
  -9  15   8        356.24        298.40        29.72 o
  -8  15   8         83.01         96.80        21.91 o
  -7  15   8       1921.83       1866.62        51.19 o
  -6  15   8        163.13        201.77        22.98 o
  -5  15   8       1023.56       1031.94        42.61 o
  -4  15   8       1050.31        997.28        37.41 o
  -3  15   8         94.99         99.90        15.32 o
  -2  15   8        224.60        302.93        19.90 o
  -1  15   8        995.38        968.42        29.14 o
   0  15   8        755.24        722.38        24.54 o
   1  15   8       1515.98       1515.01        51.34 o
   2  15   8       1012.31       1024.36        37.07 o
   3  15   8        523.99        503.29        29.57 o
   4  15   8        391.34        359.52        32.14 o
   5  15   8       1156.30       1143.01        37.60 o
   6  15   8          3.56          0.57        12.12 o
   7  15   8        202.45        212.57        23.52 o
  -9  16   8        134.74        217.59        36.06 o
  -8  16   8       1378.64       1410.77        59.20 o
  -7  16   8        169.51        183.49        23.09 o
  -6  16   8       1294.88       1308.09        42.65 o
  -5  16   8        558.21        467.03        32.21 o
  -4  16   8        162.84        171.73        25.37 o
  -3  16   8        420.53        488.38        35.65 o
  -2  16   8         40.21         43.68        12.16 o
  -1  16   8       1847.54       1986.17        59.71 o
   0  16   8        605.84        616.03        40.21 o
   1  16   8          3.66          0.96        11.23 o
   2  16   8        983.48        969.09        35.01 o
   3  16   8         14.92         -6.42        12.27 o
   4  16   8        784.47        770.01        34.76 o
   5  16   8        811.74        930.03        37.60 o
   6  16   8          1.16         16.95        14.21 o
  -7  17   8         64.82         87.15        22.44 o
  -6  17   8          0.45          6.37        17.67 o
  -5  17   8         52.05         65.50        17.67 o
  -4  17   8       1139.52       1230.68        47.46 o
  -3  17   8        285.80        266.91        26.39 o
  -2  17   8        565.49        494.88        39.77 o
  -1  17   8        424.50        485.80        36.60 o
   0  17   8       1832.04       1928.72        65.80 o
   1  17   8         45.59         44.74        16.28 o
   2  17   8         11.36          5.27        12.18 o
   3  17   8          0.14          5.96        17.25 o
   4  17   8          1.47         13.48        16.58 o
  -5  18   8         25.34         37.75        17.22 o
  -4  18   8        579.39        605.92        38.01 o
  -3  18   8        712.24        723.94        47.09 o
  -2  18   8         11.44         11.84        17.73 o
  -1  18   8        278.63        292.55        32.43 o
   0  18   8       1107.93       1119.57        51.15 o
   1  18   8        123.68        123.58        19.13 o
 -17   0   9        550.45        524.69        56.14 o
 -15   0   9       1576.86       1641.34        58.91 o
 -13   0   9       5773.65       5741.30       113.78 o
 -11   0   9       4015.83       4105.40        76.62 o
  -9   0   9       2608.94       2727.29        63.72 o
  -7   0   9       6501.49       7091.61        98.75 o
  -3   0   9      17817.46      17882.25       225.70 o
  -1   0   9      41518.47      40411.02       704.88 o
   1   0   9        127.46        234.89        14.04 o
   3   0   9         54.82         82.15         6.26 o
   5   0   9      23934.64      22713.05       331.28 o
   7   0   9       1513.42       1601.11        44.04 o
   9   0   9       2980.30       3130.87        68.96 o
  11   0   9          2.27         -4.42        16.47 o
  13   0   9        898.07        888.72        41.06 o
 -18   1   9        309.41        275.04        28.72 o
 -17   1   9       2592.50       2544.96        94.47 o
 -16   1   9         22.17         23.99        12.19 o
 -15   1   9        182.11        192.33        18.10 o
 -14   1   9        534.48        500.96        21.74 o
 -13   1   9        522.28        475.66        20.49 o
 -12   1   9       1453.20       1416.28        29.89 o
 -11   1   9       5079.85       4958.48        69.79 o
 -10   1   9        171.61        180.86        13.74 o
  -9   1   9       1766.99       1596.59        31.89 o
  -8   1   9       2452.01       2572.43        34.23 o
  -7   1   9      26823.89      27144.65       248.42 o
  -6   1   9       1566.53       1568.39        24.82 o
  -5   1   9        466.03        478.73        11.05 o
  -4   1   9          3.01         13.99         4.39 o
  -3   1   9        200.63        184.31         9.16 o
  -2   1   9       3360.52       3644.42        38.51 o
  -1   1   9      14241.02      14484.01       140.38 o
   0   1   9       5824.19       5955.97        58.71 o
   1   1   9      21860.40      22827.10       209.08 o
   2   1   9       1411.62       1405.94        21.53 o
   3   1   9       6172.31       5979.32        72.67 o
   4   1   9       2630.59       2849.22        36.77 o
   5   1   9      10706.17      10608.38       128.92 o
   6   1   9       5154.91       5090.57        76.78 o
   7   1   9         99.36        128.35        12.41 o
   8   1   9        101.29        111.61        10.35 o
   9   1   9       1187.83       1184.30        24.61 o
  10   1   9        481.70        523.45        17.02 o
  11   1   9       2628.97       2649.39        52.01 o
  12   1   9        624.62        631.06        22.95 o
  13   1   9        251.05        241.67        17.00 o
  14   1   9          7.76          2.00        12.74 o
 -17   2   9        108.83        115.85        15.54 o
 -16   2   9          2.12        -10.21        10.21 o
 -15   2   9        219.92        200.29        16.29 o
 -14   2   9        158.27        174.99        16.47 o
 -13   2   9        599.28        549.68        21.69 o
 -12   2   9       2426.99       2342.77        41.58 o
 -11   2   9       1653.06       1577.20        32.98 o
 -10   2   9       6952.09       6894.69        89.58 o
  -9   2   9        347.83        316.00        11.94 o
  -8   2   9        575.50        575.66        13.48 o
  -7   2   9       5634.43       5900.77        63.78 o
  -6   2   9       2734.26       2679.31        36.33 o
  -5   2   9        805.52       1058.99        20.17 o
  -4   2   9          5.85          5.97         4.33 o
  -3   2   9      12350.67      13116.31       123.89 o
  -2   2   9       8335.38       8625.36        81.51 o
  -1   2   9          0.97          4.71         3.89 o
   0   2   9       3354.33       2883.67        32.30 o
   1   2   9        556.36        733.32        13.69 o
   2   2   9       6807.85       7246.39        76.89 o
   3   2   9       7414.69       7585.53        83.56 o
   4   2   9       3901.50       3878.76        47.15 o
   5   2   9        569.25        587.28        17.40 o
   6   2   9       3239.49       3148.36        51.06 o
   7   2   9       3052.62       3036.31        53.67 o
   8   2   9       1280.82       1327.65        28.04 o
   9   2   9        283.09        287.41        14.11 o
  10   2   9       1984.85       1933.67        49.18 o
  11   2   9         39.47         35.70         9.53 o
  12   2   9       2592.07       2553.65        61.07 o
  13   2   9        389.56        426.38        22.03 o
  14   2   9        384.02        376.98        31.11 o
 -17   3   9          5.87         10.07        14.29 o
 -16   3   9        972.52        951.95        47.63 o
 -15   3   9         64.78         80.94        14.39 o
 -14   3   9       2835.75       2818.21        50.72 o
 -13   3   9         12.51          9.06         7.78 o
 -12   3   9       5337.57       5175.97        69.30 o
 -11   3   9        725.69        767.91        21.37 o
 -10   3   9        359.99        379.17        14.53 o
  -9   3   9         28.56         20.11         8.14 o
  -8   3   9        765.80        679.42        15.63 o
  -7   3   9      10649.55      10562.28       103.63 o
  -6   3   9      21214.65      22306.32       206.26 o
  -5   3   9       6319.71       6647.68        70.72 o
  -4   3   9      12593.85      12394.21       118.01 o
  -3   3   9       1104.58       1291.61        19.02 o
  -2   3   9      19405.65      20073.62       199.73 o
  -1   3   9         63.86         78.90         6.01 o
   0   3   9       7378.19       7876.22        75.81 o
   1   3   9        410.84        363.29         8.83 o
   2   3   9          2.50          4.04         4.93 o
   3   3   9       3690.22       3458.43        44.53 o
   4   3   9       6655.19       6402.88        76.60 o
   5   3   9        263.15        289.13        15.57 o
   6   3   9      10099.78      10136.91       140.49 o
   7   3   9       2335.22       2371.43        42.99 o
   8   3   9        565.41        598.92        25.27 o
   9   3   9         58.27         71.01        11.79 o
  10   3   9        702.81        631.71        21.52 o
  11   3   9          9.46         -8.07         9.27 o
  12   3   9          5.85         30.85        13.69 o
  13   3   9         54.73         61.88        14.43 o
  14   3   9        800.29        808.31        42.22 o
 -17   4   9        492.65        566.12        34.13 o
 -16   4   9        388.99        378.00        26.18 o
 -15   4   9         67.07         83.30        10.09 o
 -14   4   9        346.59        386.15        17.27 o
 -13   4   9       4522.50       4454.55        66.75 o
 -12   4   9        868.14        914.29        22.81 o
 -11   4   9         32.61         50.09         8.90 o
 -10   4   9        704.12        709.34        18.03 o
  -9   4   9        703.11        723.29        16.89 o
  -8   4   9       3640.44       3622.13        49.38 o
  -7   4   9      12465.96      12505.15       135.95 o
  -6   4   9         10.72         14.21         4.08 o
  -5   4   9        772.68        707.74        15.05 o
  -4   4   9        969.70        902.98        15.25 o
  -3   4   9       9523.48      10237.12        99.89 o
  -2   4   9       5227.56       5335.12        54.53 o
  -1   4   9       2377.04       2404.25        30.08 o
   0   4   9         97.75         65.25         5.99 o
   1   4   9        609.37        770.81        13.82 o
   2   4   9      12154.13      11582.16       117.71 o
   3   4   9         58.89         92.11         7.81 o
   4   4   9       5840.72       5622.11        79.42 o
   5   4   9       4543.14       4267.25        72.47 o
   6   4   9         22.81         30.93         8.30 o
   7   4   9       4068.88       3984.84        66.23 o
   8   4   9       1996.92       1856.11        48.17 o
   9   4   9        209.97        243.08        16.37 o
  10   4   9        441.31        445.43        22.79 o
  11   4   9         16.83          7.73        12.64 o
  12   4   9       1348.39       1344.21        42.29 o
  13   4   9        289.32        305.97        28.13 o
 -17   5   9        496.86        508.15        34.19 o
 -16   5   9        533.49        612.63        34.54 o
 -15   5   9         53.72         51.59        13.38 o
 -14   5   9          1.37         -2.07        10.41 o
 -13   5   9         96.76         75.92        11.16 o
 -12   5   9       1320.08       1277.94        30.69 o
 -11   5   9       3433.64       3292.08        51.68 o
 -10   5   9         34.00         29.48         6.69 o
  -9   5   9       2181.40       2164.50        33.55 o
  -8   5   9          1.74          5.12         5.16 o
  -7   5   9       4046.01       3900.52        50.24 o
  -6   5   9        148.53        159.21         8.92 o
  -5   5   9         31.45         16.90         4.51 o
  -4   5   9       5371.66       5760.35        59.14 o
  -3   5   9          8.98          1.22         3.82 o
  -2   5   9        350.40        358.17        10.28 o
  -1   5   9      18500.69      17684.27       165.80 o
   0   5   9        403.08        379.05        10.88 o
   1   5   9      13670.25      13084.59       122.52 o
   2   5   9        306.64        410.80        10.85 o
   3   5   9        152.70        178.81         7.46 o
   4   5   9        908.83        946.24        25.15 o
   5   5   9       1955.50       2074.38        39.93 o
   6   5   9         28.12         54.10        10.05 o
   7   5   9         17.62         16.73         7.99 o
   8   5   9        460.11        511.83        21.02 o
   9   5   9       1560.59       1617.04        52.96 o
  10   5   9         19.27         15.15        10.18 o
  11   5   9       4625.79       4573.42        78.21 o
  12   5   9         90.91         94.44        12.94 o
  13   5   9        157.44        173.59        23.97 o
 -17   6   9          8.27          7.17        14.66 o
 -16   6   9          2.07          2.64        19.15 o
 -15   6   9       2949.31       2911.13        72.04 o
 -14   6   9         48.55         67.77        17.85 o
 -13   6   9        598.56        596.99        39.02 o
 -12   6   9        205.59        248.53        12.62 o
 -11   6   9       4680.14       4557.19        70.41 o
 -10   6   9        283.39        307.76        13.91 o
  -9   6   9         78.88        117.33         9.27 o
  -8   6   9       2368.52       2432.31        36.33 o
  -7   6   9        398.29        427.20        19.92 o
  -6   6   9       4805.47       4730.60        54.98 o
  -5   6   9      11503.10      11488.52       112.55 o
  -4   6   9       3814.45       3683.68        42.17 o
  -3   6   9      10697.27      10780.26       102.62 o
  -2   6   9          6.27         16.11         4.64 o
  -1   6   9       4865.99       4885.02        55.63 o
   0   6   9        107.03        112.54         7.48 o
   1   6   9         20.02         46.61         5.70 o
   2   6   9        730.07        763.29        15.61 o
   3   6   9       3009.37       2966.55        48.52 o
   4   6   9       4395.24       4211.23        53.71 o
   5   6   9       1064.90       1170.53        26.09 o
   6   6   9         21.42         12.27         4.60 o
   7   6   9       5947.61       5865.59        91.84 o
   8   6   9          0.19         -0.33         8.56 o
   9   6   9       1562.49       1552.55        36.76 o
  10   6   9         12.40         23.47         8.25 o
  11   6   9          4.60         19.08         8.89 o
  12   6   9        178.33        175.96        24.26 o
  13   6   9        167.10        172.43        22.75 o
 -16   7   9        572.28        599.48        35.93 o
 -15   7   9         36.84         32.72        18.47 o
 -14   7   9       1135.31       1123.63        40.30 o
 -13   7   9        226.86        230.42        21.60 o
 -12   7   9        133.30        143.26        14.82 o
 -11   7   9          9.64         14.48         7.57 o
 -10   7   9        170.73        139.23        10.73 o
  -9   7   9       6730.92       6645.70        83.89 o
  -8   7   9        957.66        983.64        21.17 o
  -7   7   9       2900.17       2843.90        46.75 o
  -6   7   9       3787.40       3813.63        48.85 o
  -5   7   9       1509.39       1316.61        22.40 o
  -4   7   9       5297.99       5298.70        60.26 o
  -3   7   9       4301.37       4189.19        48.69 o
  -2   7   9       1704.35       1718.28        24.69 o
  -1   7   9          6.18         19.37         5.03 o
   0   7   9       2186.55       2095.41        32.57 o
   1   7   9       3958.39       3813.46        48.53 o
   2   7   9        362.43        419.91        15.88 o
   3   7   9       1698.62       1606.59        28.69 o
   4   7   9       3143.58       3077.26        44.49 o
   5   7   9        455.22        500.16        17.15 o
   6   7   9       3224.15       3221.46        58.63 o
   7   7   9         87.52        116.24        14.70 o
   8   7   9        877.38        876.52        23.63 o
   9   7   9       1940.14       1824.77        35.94 o
  10   7   9        349.07        410.90        35.34 o
  11   7   9        388.71        384.11        30.63 o
  12   7   9         33.49         34.26        15.01 o
  13   7   9       1166.26       1134.10        46.00 o
 -16   8   9       1434.94       1386.10        49.22 o
 -15   8   9        897.29        876.57        52.50 o
 -14   8   9         74.58         80.70        19.47 o
 -13   8   9          3.77        -10.99        10.99 o
 -12   8   9        832.97        878.46        32.10 o
 -11   8   9          0.04         16.24         9.63 o
 -10   8   9       5435.05       5331.03        72.39 o
  -9   8   9       1022.52       1014.37        30.48 o
  -8   8   9       9661.55       9448.62       113.25 o
  -7   8   9         64.35         94.06         9.66 o
  -6   8   9       3645.62       3539.02        48.54 o
  -5   8   9         53.04         48.91         7.04 o
  -4   8   9       2476.61       2344.52        34.28 o
  -3   8   9       2884.74       2746.06        37.44 o
  -2   8   9      10558.50      10487.29       117.42 o
  -1   8   9       2129.46       2040.43        32.60 o
   0   8   9       7282.56       7130.63        80.97 o
   1   8   9         15.35         20.26         6.77 o
   2   8   9       5509.92       5403.41        68.24 o
   3   8   9       1847.09       1760.73        32.80 o
   4   8   9       1644.30       1579.96        30.32 o
   5   8   9        563.28        502.49        16.37 o
   6   8   9        159.43        191.54        11.68 o
   7   8   9        136.54        117.39        12.01 o
   8   8   9        352.80        375.26        15.20 o
   9   8   9          1.35          2.88         9.03 o
  10   8   9       3273.80       3322.69        99.82 o
  11   8   9         58.20         56.61        16.54 o
  12   8   9       1827.72       1748.55        56.56 o
 -15   9   9        207.96        237.74        29.24 o
 -14   9   9       1381.46       1422.65        52.64 o
 -13   9   9         40.00         45.88        20.73 o
 -12   9   9        940.93        922.63        33.95 o
 -11   9   9         14.57         11.45        18.10 o
 -10   9   9        113.50        122.52        10.15 o
  -9   9   9       1909.15       1843.88        33.14 o
  -8   9   9        101.00        112.08        10.70 o
  -7   9   9       1166.86       1140.91        24.54 o
  -6   9   9       1950.24       1997.98        36.33 o
  -5   9   9        530.62        480.65        17.26 o
  -4   9   9       6795.97       6854.79        82.64 o
  -3   9   9         34.76         34.27         7.07 o
  -2   9   9       5178.50       5125.51        67.85 o
  -1   9   9        964.24        995.67        23.60 o
   0   9   9          0.60         29.22         7.12 o
   1   9   9        893.85        917.19        23.15 o
   2   9   9        868.48        906.42        22.90 o
   3   9   9       3487.72       3348.30        52.43 o
   4   9   9       4867.28       4891.44        69.65 o
   5   9   9        201.08        171.71        11.99 o
   6   9   9        584.59        644.44        20.96 o
   7   9   9         76.58         76.19        10.23 o
   8   9   9       6331.47       6087.38        88.27 o
   9   9   9        437.19        440.42        22.70 o
  10   9   9         31.18         27.00        13.02 o
  11   9   9          2.68        -12.63        14.83 o
  12   9   9        333.10        384.89        32.16 o
 -15  10   9       2098.37       2194.50        61.88 o
 -14  10   9        489.28        487.50        33.88 o
 -13  10   9         79.45         97.15        18.52 o
 -12  10   9         58.13         98.61        18.44 o
 -11  10   9       1019.07       1099.00        36.43 o
 -10  10   9       1111.98       1137.50        27.66 o
  -9  10   9         71.34         80.01         9.27 o
  -8  10   9        954.83        953.99        23.77 o
  -7  10   9       2397.04       2226.10        37.14 o
  -6  10   9       2032.80       1923.07        34.96 o
  -5  10   9        414.87        502.39        16.84 o
  -4  10   9        197.27        176.54        11.31 o
  -3  10   9       6695.87       6472.67        83.70 o
  -2  10   9        846.43        866.07        23.00 o
  -1  10   9        446.09        486.32        18.39 o
   0  10   9        674.15        739.37        21.28 o
   1  10   9       4017.99       3881.27        58.77 o
   2  10   9       2125.48       2152.98        41.78 o
   3  10   9       2893.31       2825.59        47.04 o
   4  10   9        133.48        130.59        11.43 o
   5  10   9        320.28        342.78        15.59 o
   6  10   9          4.65         -2.16         7.06 o
   7  10   9       1777.38       1728.29        33.05 o
   8  10   9        538.05        539.75        30.42 o
   9  10   9         17.17         10.69        13.27 o
  10  10   9       1309.60       1329.29        39.13 o
  11  10   9        279.35        271.63        26.47 o
 -14  11   9         29.71         40.47        15.07 o
 -13  11   9         22.72         28.39        16.21 o
 -12  11   9        158.50        202.93        24.24 o
 -11  11   9       1535.83       1466.29        56.15 o
 -10  11   9         27.71         46.85         9.99 o
  -9  11   9       3590.52       3537.02        71.41 o
  -8  11   9        110.32        116.00        10.23 o
  -7  11   9       1468.30       1448.41        33.06 o
  -6  11   9         42.97         12.11         7.39 o
  -5  11   9       1164.51       1123.39        26.07 o
  -4  11   9         62.36         98.55         9.98 o
  -3  11   9        561.64        553.13        21.35 o
  -2  11   9       1289.67       1276.24        31.47 o
  -1  11   9       1931.19       1894.43        41.09 o
   0  11   9        843.20        783.90        24.09 o
   1  11   9       3713.56       3696.08        60.92 o
   2  11   9        411.89        426.51        17.83 o
   3  11   9       3297.47       3134.46        50.94 o
   4  11   9         37.03         28.90         8.24 o
   5  11   9         26.69         35.96         9.47 o
   6  11   9       1495.13       1464.36        31.70 o
   7  11   9        161.50        145.00        12.87 o
   8  11   9        199.70        210.45        18.53 o
   9  11   9        763.50        758.54        39.89 o
  10  11   9         83.21         88.99        14.96 o
  11  11   9        337.86        314.15        28.42 o
 -14  12   9         25.15         54.29        22.49 o
 -13  12   9        602.95        550.09        30.58 o
 -12  12   9        733.85        775.98        32.92 o
 -11  12   9       1531.92       1565.96        43.89 o
 -10  12   9       1413.44       1327.13        36.98 o
  -9  12   9         44.69         65.74        11.13 o
  -8  12   9        862.73        825.21        24.00 o
  -7  12   9       1012.42       1099.90        32.23 o
  -6  12   9        478.08        479.57        24.43 o
  -5  12   9       1080.38       1089.01        36.25 o
  -4  12   9        679.08        676.50        23.70 o
  -3  12   9       2905.21       2828.03        50.74 o
  -2  12   9       2528.18       2499.36        45.71 o
  -1  12   9       1588.22       1547.61        32.12 o
   0  12   9        485.14        458.72        19.13 o
   1  12   9        290.18        289.07        16.54 o
   2  12   9       1430.60       1370.16        32.38 o
   3  12   9       2579.38       2458.88        46.83 o
   4  12   9        442.93        447.63        21.03 o
   5  12   9       1154.65       1195.21        30.47 o
   6  12   9        445.64        415.60        17.83 o
   7  12   9       1154.45       1059.47        28.35 o
   8  12   9         56.98         89.73        14.65 o
   9  12   9       1134.57       1127.07        46.35 o
  10  12   9       1089.71       1177.14        45.78 o
 -13  13   9        380.66        454.34        34.43 o
 -12  13   9        393.64        382.30        30.60 o
 -11  13   9       2071.16       2094.95        64.70 o
 -10  13   9        728.37        732.54        37.82 o
  -9  13   9        309.25        289.56        27.75 o
  -8  13   9          0.83          0.74        10.91 o
  -7  13   9        505.70        561.87        28.87 o
  -6  13   9        259.34        308.20        23.58 o
  -5  13   9         44.99         52.97        13.97 o
  -4  13   9       7432.96       7408.58       124.55 o
  -3  13   9         62.27         64.01        13.75 o
  -2  13   9       1549.22       1457.02        32.91 o
  -1  13   9       2853.68       2905.27        48.39 o
   0  13   9        121.43        119.17        11.44 o
   1  13   9        615.65        655.86        22.75 o
   2  13   9          0.13          9.16         8.16 o
   3  13   9         29.75         58.70         9.67 o
   4  13   9       1552.90       1441.32        37.10 o
   5  13   9         90.36         71.68        11.10 o
   6  13   9        758.63        728.96        27.51 o
   7  13   9        203.20        233.17        24.24 o
   8  13   9        857.18        809.23        35.50 o
   9  13   9        557.55        534.63        35.16 o
 -12  14   9         90.44        101.37        21.32 o
 -11  14   9        462.75        540.62        39.40 o
 -10  14   9        261.16        230.35        25.20 o
  -9  14   9        156.85        193.61        24.53 o
  -8  14   9       1621.85       1533.61        44.35 o
  -7  14   9          0.01         10.26        15.59 o
  -6  14   9       1335.93       1367.18        47.04 o
  -5  14   9        135.14        164.32        17.48 o
  -4  14   9        219.53        222.29        20.81 o
  -3  14   9        314.81        353.27        26.72 o
  -2  14   9       1102.63       1078.87        33.63 o
  -1  14   9         58.86         69.57         8.96 o
   0  14   9        592.56        576.40        21.44 o
   1  14   9         35.34         54.05         9.72 o
   2  14   9       3964.10       3879.08        83.97 o
   3  14   9         13.13         38.67        10.98 o
   4  14   9        789.82        802.38        30.24 o
   5  14   9         15.61         15.69        10.24 o
   6  14   9         96.15         98.16        16.16 o
   7  14   9         30.13         35.22        11.90 o
   8  14   9        683.50        659.17        41.62 o
 -11  15   9         37.79         58.52        19.46 o
 -10  15   9        213.29        249.67        26.47 o
  -9  15   9        675.37        816.29        40.29 o
  -8  15   9         23.79         32.11        14.05 o
  -7  15   9          9.51         18.92        12.81 o
  -6  15   9        913.59        873.18        54.35 o
  -5  15   9        242.69        213.16        21.76 o
  -4  15   9        238.47        249.13        21.32 o
  -3  15   9         42.31         48.17        13.64 o
  -2  15   9       1199.55       1226.44        36.71 o
  -1  15   9        457.86        531.66        25.35 o
   0  15   9         88.40        103.61        10.66 o
   1  15   9       1512.21       1591.09        33.21 o
   2  15   9          1.01         24.80        14.09 o
   3  15   9        152.74        210.06        27.11 o
   4  15   9        121.37        151.06        18.08 o
   5  15   9         32.39         37.89        14.88 o
   6  15   9        782.24        707.71        41.75 o
   7  15   9        937.87        958.56        43.32 o
  -9  16   9         18.28         24.04        18.37 o
  -8  16   9          5.65         15.25        18.41 o
  -7  16   9        174.71        192.48        20.15 o
  -6  16   9         65.77        129.37        18.52 o
  -5  16   9        299.92        346.64        30.94 o
  -4  16   9         29.58         20.19        14.31 o
  -3  16   9       1491.85       1484.06        44.41 o
  -2  16   9        543.30        634.97        30.49 o
  -1  16   9        190.77        242.56        19.13 o
   0  16   9       2718.78       2899.47        78.64 o
   1  16   9         22.11         33.72        13.21 o
   2  16   9          0.17         24.21        12.85 o
   3  16   9        628.74        613.31        32.12 o
   4  16   9         11.84         -6.71        12.89 o
   5  16   9        206.31        209.16        20.46 o
  -7  17   9       1449.25       1491.84        59.92 o
  -6  17   9          2.83         -9.53        15.66 o
  -5  17   9         39.53         38.74        21.88 o
  -4  17   9         10.64        -14.58        14.58 o
  -3  17   9         39.72         17.61        15.94 o
  -2  17   9        180.80        225.28        24.21 o
  -1  17   9        498.49        594.26        39.27 o
   0  17   9          4.51          8.84        16.39 o
   1  17   9        470.52        447.76        33.05 o
   2  17   9          9.46         17.85        13.46 o
   3  17   9       1443.12       1513.69        56.10 o
  -4  18   9         83.61        113.13        25.57 o
  -3  18   9          1.53          8.67        17.87 o
  -2  18   9         43.95         54.36        18.12 o
  -1  18   9        395.65        410.66        33.61 o
   0  18   9        797.47        938.88        47.95 o
 -18   0  10        304.85        274.12        44.80 o
 -16   0  10        366.79        511.28        48.91 o
 -14   0  10        144.22        165.58        19.53 o
 -12   0  10       4443.63       4517.63       106.97 o
 -10   0  10       2903.32       2850.15        61.38 o
  -8   0  10      13254.99      14095.46       212.74 o
  -6   0  10       5669.32       5398.46       123.27 o
  -4   0  10       5632.97       5113.62        77.23 o
  -2   0  10      25907.30      27773.70       401.43 o
   0   0  10      13160.09      13676.84       202.64 o
   2   0  10        484.51        551.35        14.38 o
   4   0  10       1557.08       1679.16        60.36 o
   6   0  10       2159.82       2347.59        45.80 o
   8   0  10        248.13        235.28        55.27 o
  10   0  10       2483.24       2385.15        66.84 o
  12   0  10       1082.24       1081.37        68.16 o
 -18   1  10       1346.71       1402.10        48.03 o
 -17   1  10        572.13        556.98        31.73 o
 -16   1  10        661.25        642.22        33.42 o
 -15   1  10          2.82         -2.08        11.30 o
 -14   1  10       1125.82        993.28        27.75 o
 -13   1  10       1155.28       1087.61        28.17 o
 -12   1  10        960.74        840.00        22.26 o
 -11   1  10       4098.08       4125.98        63.52 o
 -10   1  10        288.58        319.29        13.53 o
  -9   1  10         54.94         69.80         6.25 o
  -8   1  10        188.17        150.90         9.96 o
  -7   1  10       5176.58       5087.08        62.42 o
  -6   1  10      12795.29      12873.41       167.44 o
  -5   1  10        148.59        217.51        10.50 o
  -4   1  10       7123.24       7368.80        77.22 o
  -3   1  10        564.15        688.95        14.71 o
  -2   1  10        182.63        307.78        11.87 o
  -1   1  10       5625.25       5389.00        56.26 o
   0   1  10       1295.56       1768.12        22.73 o
   1   1  10       4187.10       4488.58        46.95 o
   2   1  10       4412.89       4465.57        53.43 o
   3   1  10       1903.05       1764.00        26.08 o
   4   1  10       2125.24       1940.39        36.52 o
   5   1  10        269.82        297.58        14.76 o
   6   1  10       4480.51       4315.14        70.34 o
   7   1  10        326.90        356.27        22.24 o
   8   1  10        236.90        207.56        14.06 o
   9   1  10          8.09         22.91         6.31 o
  10   1  10        100.64        110.86        12.19 o
  11   1  10       1565.95       1585.27        42.61 o
  12   1  10       1488.21       1454.68        40.57 o
  13   1  10         16.86         18.68        12.31 o
 -17   2  10       2089.44       2167.71        51.56 o
 -16   2  10        189.98        185.24        16.51 o
 -15   2  10        428.64        469.56        20.76 o
 -14   2  10          7.14         11.51         8.17 o
 -13   2  10       1839.06       1804.90        33.11 o
 -12   2  10        112.37        150.67        10.80 o
 -11   2  10        224.67        263.05        14.17 o
 -10   2  10         16.18         13.10         5.42 o
  -9   2  10        124.39        149.71         8.62 o
  -8   2  10        222.69        227.76         8.62 o
  -7   2  10      15723.81      15807.50       182.59 o
  -6   2  10        105.45        110.52         7.67 o
  -5   2  10       7206.48       6506.53        72.87 o
  -4   2  10        996.53       1016.27        18.94 o
  -3   2  10       4319.48       4352.35        45.52 o
  -2   2  10        989.91        884.76        15.31 o
  -1   2  10        581.30        521.78        11.07 o
   0   2  10       1638.03       1905.26        24.96 o
   1   2  10       4443.65       4461.08        54.18 o
   2   2  10       1016.08       1043.93        19.54 o
   3   2  10         17.40         49.20         6.97 o
   4   2  10        104.43         96.67         8.91 o
   5   2  10       9225.13       9219.09       122.71 o
   6   2  10         69.72         79.21         9.91 o
   7   2  10       2177.51       2070.58        39.20 o
   8   2  10         76.11         84.82        11.05 o
   9   2  10         48.89         34.35        10.24 o
  10   2  10        381.68        373.77        21.46 o
  11   2  10        740.10        770.92        33.85 o
  12   2  10        120.47        116.26        15.60 o
  13   2  10       1106.21       1051.85        37.22 o
 -17   3  10          1.05         -9.66         9.66 o
 -16   3  10        201.83        202.18        19.01 o
 -15   3  10          1.32         -3.40         9.68 o
 -14   3  10         20.87         20.62         9.40 o
 -13   3  10       2587.66       2550.88        41.56 o
 -12   3  10        242.37        279.65        16.25 o
 -11   3  10       8993.43       8668.12       115.18 o
 -10   3  10       1174.82       1039.81        22.39 o
  -9   3  10       1964.22       1984.26        32.22 o
  -8   3  10       2105.08       1887.28        27.93 o
  -7   3  10        772.77        810.86        17.34 o
  -6   3  10       7485.82       7907.24        87.40 o
  -5   3  10       4187.76       4207.47        53.47 o
  -4   3  10       1222.76       1170.34        18.31 o
  -3   3  10       2812.66       2738.96        34.45 o
  -2   3  10          1.73          5.71         3.84 o
  -1   3  10       4731.52       4404.01        46.55 o
   0   3  10        190.21        198.28         8.09 o
   1   3  10      12142.09      12025.37       112.43 o
   2   3  10       1555.13       1561.34        25.59 o
   3   3  10        114.18        148.49         9.62 o
   4   3  10        974.90       1036.60        26.18 o
   5   3  10        466.96        475.28        27.28 o
   6   3  10          3.14          8.91         7.30 o
   7   3  10       1024.86       1094.05        28.14 o
   8   3  10         15.87          5.06         7.70 o
   9   3  10       1716.74       1610.85        40.49 o
  10   3  10        315.04        326.41        27.01 o
  11   3  10        949.23        925.48        39.34 o
  12   3  10        293.11        291.58        22.33 o
  13   3  10        410.38        403.17        30.62 o
 -17   4  10       1323.62       1387.01        46.21 o
 -16   4  10          0.44          1.75         8.74 o
 -15   4  10        902.35        860.69        25.05 o
 -14   4  10        705.53        650.42        20.52 o
 -13   4  10        280.21        277.75        15.00 o
 -12   4  10       4207.11       4067.24        63.57 o
 -11   4  10        136.30        124.77        11.17 o
 -10   4  10        431.34        454.14        15.35 o
  -9   4  10       5041.22       4885.87        61.31 o
  -8   4  10       3358.91       3230.09        43.67 o
  -7   4  10       7270.47       7252.30        86.48 o
  -6   4  10         26.18         39.14         4.72 o
  -5   4  10         12.77         21.18         4.34 o
  -4   4  10          6.38         10.41         4.04 o
  -3   4  10        474.97        451.10        10.76 o
  -2   4  10       7773.98       8273.88        83.28 o
  -1   4  10        440.55        437.35        11.80 o
   0   4  10       3083.94       2951.02        36.06 o
   1   4  10       1781.39       1596.32        23.71 o
   2   4  10          7.38          3.58         4.92 o
   3   4  10      19759.83      19493.07       215.26 o
   4   4  10       2171.08       2024.58        45.08 o
   5   4  10       1543.44       1518.35        39.41 o
   6   4  10       4139.09       4253.42        76.75 o
   7   4  10        327.14        367.40        19.17 o
   8   4  10        606.88        646.90        25.47 o
   9   4  10          4.56         -8.34         8.34 o
  10   4  10        868.89        944.45        39.57 o
  11   4  10        842.38        894.88        34.57 o
  12   4  10        662.31        672.72        30.92 o
  13   4  10       1039.49       1074.40        51.59 o
 -17   5  10        964.24        914.00        51.02 o
 -16   5  10       1633.77       1711.81        47.94 o
 -15   5  10        531.91        535.84        29.39 o
 -14   5  10       1816.55       1793.96        34.36 o
 -13   5  10         90.35         88.94        10.61 o
 -12   5  10       1095.17       1019.23        27.46 o
 -11   5  10        943.56        980.41        22.29 o
 -10   5  10       1661.81       1573.39        28.83 o
  -9   5  10        221.25        238.80        11.54 o
  -8   5  10        560.39        576.51        15.07 o
  -7   5  10        490.97        528.91        14.70 o
  -6   5  10      15147.11      14463.86       149.62 o
  -5   5  10        139.02        181.72         9.17 o
  -4   5  10      15167.09      14716.36       136.17 o
  -3   5  10       1682.91       1506.79        22.09 o
  -2   5  10        178.33        202.66         9.41 o
  -1   5  10        270.12        345.30        13.11 o
   0   5  10       3032.53       3074.50        42.65 o
   1   5  10       2150.69       2039.30        28.55 o
   2   5  10       2460.74       2701.85        33.88 o
   3   5  10         39.49         77.53         9.75 o
   4   5  10       6081.72       6035.05        91.04 o
   5   5  10          9.06         21.44         8.25 o
   6   5  10      12686.36      12612.40       163.76 o
   7   5  10        548.87        507.01        26.54 o
   8   5  10         34.07         11.67         8.69 o
   9   5  10        237.19        302.99        20.24 o
  10   5  10        109.38        125.26        14.73 o
  11   5  10        119.07        148.17        16.80 o
  12   5  10        927.29        824.26        48.53 o
  13   5  10        405.64        464.65        33.92 o
 -17   6  10         13.41         28.53        16.21 o
 -16   6  10        127.44        131.70        21.13 o
 -15   6  10        257.08        268.93        25.06 o
 -14   6  10        784.54        769.01        38.94 o
 -13   6  10        179.66        185.86        11.89 o
 -12   6  10       5949.53       5824.03        85.98 o
 -11   6  10       1703.78       1649.57        32.10 o
 -10   6  10       5725.63       5534.79        72.41 o
  -9   6  10       1585.09       1674.37        28.85 o
  -8   6  10        333.65        381.11        14.93 o
  -7   6  10       6282.64       6030.15        79.87 o
  -6   6  10       1462.40       1366.04        25.93 o
  -5   6  10         54.95         95.34         7.92 o
  -4   6  10       1966.72       2019.69        28.82 o
  -3   6  10         57.50         83.88         6.94 o
  -2   6  10      11537.85      11091.01       105.92 o
  -1   6  10       1230.33       1167.14        19.97 o
   0   6  10       5782.73       5506.10        60.12 o
   1   6  10         72.79         71.88         7.03 o
   2   6  10       4339.46       4017.04        51.56 o
   3   6  10          0.48          9.71         4.73 o
   4   6  10         16.64          8.63         7.19 o
   5   6  10         55.02         82.37        10.43 o
   6   6  10        734.43        785.01        23.75 o
   7   6  10        100.65        136.05        13.74 o
   8   6  10       4774.16       4616.51        79.54 o
   9   6  10       2464.83       2415.82        49.68 o
  10   6  10       1315.99       1196.31        50.48 o
  11   6  10         52.49         63.82        15.12 o
  12   6  10        379.92        472.21        33.83 o
 -16   7  10       1666.67       1646.17        51.97 o
 -15   7  10        458.29        500.71        32.94 o
 -14   7  10         94.71        124.62        20.39 o
 -13   7  10        631.90        588.91        26.36 o
 -12   7  10        444.08        473.17        18.78 o
 -11   7  10       1168.12       1179.76        26.50 o
 -10   7  10        259.18        339.83        15.47 o
  -9   7  10       1608.30       1608.50        30.05 o
  -8   7  10       8935.57       8832.50       106.33 o
  -7   7  10        732.12        749.25        19.50 o
  -6   7  10        962.20       1016.37        21.86 o
  -5   7  10       1386.24       1322.72        23.06 o
  -4   7  10       4803.20       4793.36        56.10 o
  -3   7  10        190.29        225.13        11.37 o
  -2   7  10        478.10        536.91        13.72 o
  -1   7  10       1634.89       1618.67        25.05 o
   0   7  10        684.07        644.34        15.72 o
   1   7  10      11711.69      11734.63       134.13 o
   2   7  10      13878.39      13255.97       139.09 o
   3   7  10         14.09         25.22         6.10 o
   4   7  10       5316.36       5256.44        95.79 o
   5   7  10        162.65        149.96        10.47 o
   6   7  10        145.41        166.71        15.78 o
   7   7  10        815.98        797.42        26.03 o
   8   7  10        400.33        439.01        29.62 o
   9   7  10       1368.77       1454.94        36.26 o
  10   7  10        153.08        152.95        13.18 o
  11   7  10       2111.06       2075.49        60.26 o
  12   7  10        207.65        212.59        24.74 o
 -16   8  10         10.68         -2.77        18.11 o
 -15   8  10       2619.79       2708.70        75.53 o
 -14   8  10         10.27        -11.35        12.16 o
 -13   8  10         11.70         -5.95        12.09 o
 -12   8  10          1.10          1.18         9.74 o
 -11   8  10         19.28         29.68        12.54 o
 -10   8  10        535.27        582.49        19.50 o
  -9   8  10        361.63        399.32        16.16 o
  -8   8  10       1030.08        873.69        22.74 o
  -7   8  10       6518.42       6625.31        88.49 o
  -6   8  10         66.89         87.42         8.85 o
  -5   8  10       3319.40       3392.28        45.96 o
  -4   8  10        202.77        258.02        12.24 o
  -3   8  10       6227.27       6009.23        70.50 o
  -2   8  10        122.48        122.26        10.99 o
  -1   8  10       3409.44       3334.92        48.78 o
   0   8  10        131.37        131.20        10.53 o
   1   8  10          5.97         12.39         6.53 o
   2   8  10       2856.51       2563.82        39.22 o
   3   8  10       4098.45       4153.90        62.99 o
   4   8  10        674.63        657.78        17.85 o
   5   8  10        742.22        785.43        21.06 o
   6   8  10         59.11         61.59        10.93 o
   7   8  10       3289.18       3328.18        72.97 o
   8   8  10        831.55        722.13        30.88 o
   9   8  10          6.59         15.56        10.63 o
  10   8  10        326.01        344.88        28.01 o
  11   8  10        666.74        603.90        36.52 o
  12   8  10          0.03         10.28        16.20 o
 -15   9  10       1218.64       1232.38        49.73 o
 -14   9  10        225.71        249.62        24.56 o
 -13   9  10       2921.73       2933.90        72.88 o
 -12   9  10         16.55         24.98        12.23 o
 -11   9  10       3260.17       3074.79        53.05 o
 -10   9  10        690.77        673.63        19.66 o
  -9   9  10       1002.74        948.01        24.73 o
  -8   9  10          6.07         14.60         8.54 o
  -7   9  10        415.39        348.34        15.79 o
  -6   9  10        421.51        381.24        15.45 o
  -5   9  10        113.85         74.67         9.65 o
  -4   9  10         10.31         13.19         6.98 o
  -3   9  10      11068.82      10772.98       127.78 o
  -2   9  10         30.64         41.13         8.24 o
  -1   9  10       1406.82       1331.00        28.02 o
   0   9  10        114.69         98.34        11.49 o
   1   9  10       5427.39       5510.60        76.45 o
   2   9  10        638.02        594.33        18.26 o
   3   9  10        230.25        267.49        14.34 o
   4   9  10        357.57        371.12        15.31 o
   5   9  10        158.66        199.68        13.86 o
   6   9  10         75.86         69.80         9.58 o
   7   9  10       2309.53       2217.62        45.49 o
   8   9  10          7.01         25.38        10.09 o
   9   9  10       2643.24       2728.44        69.78 o
  10   9  10        138.16        140.81        21.12 o
  11   9  10        324.21        317.71        28.94 o
 -15  10  10       1135.39       1133.97        67.45 o
 -14  10  10        628.29        634.65        37.94 o
 -13  10  10        710.10        716.76        37.77 o
 -12  10  10         25.81         61.35        18.94 o
 -11  10  10        699.35        765.39        35.15 o
 -10  10  10       3722.13       3840.82        59.24 o
  -9  10  10        686.68        725.97        21.30 o
  -8  10  10        239.16        256.88        14.85 o
  -7  10  10        179.79        223.18        13.08 o
  -6  10  10         80.10         79.29        10.34 o
  -5  10  10       3230.71       3093.54        47.55 o
  -4  10  10         87.07         72.35         9.04 o
  -3  10  10         73.72         53.26         9.47 o
  -2  10  10       1818.14       1847.40        35.60 o
  -1  10  10        384.67        410.41        18.59 o
   0  10  10       3211.22       3190.05        51.84 o
   1  10  10        997.89       1035.62        27.37 o
   2  10  10       5214.60       4997.05        71.97 o
   3  10  10       3654.03       3402.30        53.93 o
   4  10  10         99.25         94.69        10.49 o
   5  10  10        459.61        493.60        20.63 o
   6  10  10         69.94         34.84         8.81 o
   7  10  10          2.10         -0.99         8.90 o
   8  10  10        773.90        713.07        33.31 o
   9  10  10          4.14         36.28        21.51 o
  10  10  10        269.01        278.88        26.78 o
  11  10  10          1.08         -8.79        16.69 o
 -14  11  10        226.83        204.10        21.46 o
 -13  11  10         46.84         31.61        16.23 o
 -12  11  10       1063.81       1169.13        44.84 o
 -11  11  10         62.05         54.96        15.68 o
 -10  11  10        439.21        439.21        17.26 o
  -9  11  10         46.06         65.53         9.33 o
  -8  11  10       2813.42       2816.66        53.24 o
  -7  11  10          3.67         -5.71         7.44 o
  -6  11  10          5.56          3.63         9.11 o
  -5  11  10       2187.43       1962.53        41.29 o
  -4  11  10       5364.47       5201.52        82.66 o
  -3  11  10        271.09        297.77        16.21 o
  -2  11  10        536.82        524.81        19.93 o
  -1  11  10         90.39         91.24        12.61 o
   0  11  10         30.05         30.52        10.19 o
   1  11  10        126.48        110.97        12.82 o
   2  11  10        982.43       1022.70        26.77 o
   3  11  10        254.76        231.24        14.90 o
   4  11  10       3253.67       3187.52        51.89 o
   5  11  10          9.85          9.82         8.17 o
   6  11  10       1316.63       1212.50        56.51 o
   7  11  10        205.86        198.06        15.46 o
   8  11  10        487.88        477.19        47.63 o
   9  11  10         55.18         63.37        12.08 o
  10  11  10        191.46        206.55        31.02 o
 -13  12  10        180.28        189.00        19.83 o
 -12  12  10       1585.35       1634.59        46.08 o
 -11  12  10         17.24         32.31        15.49 o
 -10  12  10       1054.06        995.35        34.16 o
  -9  12  10         82.41         67.29        10.30 o
  -8  12  10          8.06         15.96         8.32 o
  -7  12  10        663.34        634.36        31.47 o
  -6  12  10        281.29        289.83        24.22 o
  -5  12  10       1306.73       1216.23        28.19 o
  -4  12  10        113.71        173.09        12.48 o
  -3  12  10        700.82        663.47        23.34 o
  -2  12  10       5774.99       5798.96        87.19 o
  -1  12  10         33.33         58.20        10.86 o
   0  12  10        768.56        815.66        27.74 o
   1  12  10         17.51          8.91         8.42 o
   2  12  10       1389.58       1371.48        36.69 o
   3  12  10       1164.34       1141.00        30.95 o
   4  12  10        119.85        156.35        13.15 o
   5  12  10         53.26         50.96         9.51 o
   6  12  10       1078.31       1058.10        30.34 o
   7  12  10       1438.78       1419.56        45.83 o
   8  12  10       1530.14       1609.77        58.47 o
   9  12  10         18.94         23.87        17.23 o
 -13  13  10          1.18         -1.23        16.66 o
 -12  13  10          0.49         28.26        15.17 o
 -11  13  10       1066.86       1078.78        48.07 o
 -10  13  10        209.28        294.65        20.08 o
  -9  13  10        924.03        883.49        38.18 o
  -8  13  10          0.91         -1.29        10.86 o
  -7  13  10         41.75         21.04        12.60 o
  -6  13  10        588.07        633.41        31.63 o
  -5  13  10        140.18        204.98        20.04 o
  -4  13  10        167.48        180.73        18.73 o
  -3  13  10       1983.40       1963.73        40.68 o
  -2  13  10         20.11         15.98         7.67 o
  -1  13  10       1949.46       1922.43        48.47 o
   0  13  10       1063.97       1160.67        30.22 o
   1  13  10       4427.14       4394.19        77.93 o
   2  13  10       1111.17       1034.20        31.05 o
   3  13  10         58.59         77.78        11.44 o
   4  13  10        235.18        230.02        19.04 o
   5  13  10        163.92        180.19        17.37 o
   6  13  10        361.50        385.72        22.17 o
   7  13  10        306.47        261.66        25.90 o
   8  13  10        163.76        182.70        24.00 o
 -12  14  10        137.50        145.03        22.52 o
 -11  14  10          0.10         10.87        16.26 o
 -10  14  10         18.90         16.05        15.27 o
  -9  14  10        414.12        406.47        26.91 o
  -8  14  10         42.13         49.43        14.23 o
  -7  14  10       1789.63       1829.75        49.97 o
  -6  14  10         25.28         27.58        13.88 o
  -5  14  10        600.37        553.52        33.90 o
  -4  14  10         39.83         66.92        15.15 o
  -3  14  10        652.96        682.05        27.45 o
  -2  14  10        724.79        784.19        24.24 o
  -1  14  10        284.48        324.84        17.94 o
   0  14  10        310.31        355.58        20.78 o
   1  14  10        586.65        620.97        34.63 o
   2  14  10        329.45        357.62        21.06 o
   3  14  10       3789.33       3762.30        70.27 o
   4  14  10         19.41         39.89        11.42 o
   5  14  10        971.33        955.86        33.41 o
   6  14  10        320.23        338.86        21.61 o
   7  14  10        511.64        472.28        27.42 o
 -10  15  10        175.14        152.86        22.69 o
  -9  15  10       1225.58       1321.08        49.04 o
  -8  15  10        211.79        191.35        22.72 o
  -7  15  10       1028.83       1120.53        38.93 o
  -6  15  10         25.68         30.09        13.73 o
  -5  15  10        676.08        741.34        37.56 o
  -4  15  10       1571.74       1756.67        59.40 o
  -3  15  10       1345.28       1314.47        40.26 o
  -2  15  10        207.43        251.02        20.66 o
  -1  15  10       1675.57       1656.58        33.85 o
   0  15  10          0.72         24.90         9.24 o
   1  15  10        123.34        130.59        13.63 o
   2  15  10        112.37        115.51        16.47 o
   3  15  10         49.93         74.62        12.21 o
   4  15  10        427.24        475.76        22.71 o
   5  15  10         14.92         25.57        12.09 o
   6  15  10        336.53        351.96        28.77 o
  -9  16  10         19.33         37.26        19.02 o
  -8  16  10        306.12        390.23        29.23 o
  -7  16  10        374.76        419.34        28.24 o
  -6  16  10         94.02        138.22        18.00 o
  -5  16  10        239.82        236.89        22.87 o
  -4  16  10        149.51        185.08        22.45 o
  -3  16  10         32.40         53.97        21.29 o
  -2  16  10       3661.31       3786.00        78.10 o
  -1  16  10        261.51        316.18        44.73 o
   0  16  10        825.01        839.11        32.55 o
   1  16  10         41.91         34.74        13.90 o
   2  16  10        646.84        709.90        32.45 o
   3  16  10         24.00         22.17        14.25 o
   4  16  10        159.43        152.96        19.03 o
   5  16  10        869.27        723.55        33.31 o
  -7  17  10         12.03         53.38        16.12 o
  -6  17  10       1369.25       1391.44        44.86 o
  -5  17  10         56.99         79.32        15.68 o
  -4  17  10         15.38         15.97        13.82 o
  -3  17  10         20.16         21.81        13.39 o
  -2  17  10       1324.40       1386.88        44.17 o
  -1  17  10         58.91        120.77        26.95 o
   0  17  10        530.58        541.45        37.23 o
   1  17  10        174.26        170.94        23.51 o
   2  17  10       1318.07       1398.88        49.97 o
 -17   0  11       1510.29       1447.91       143.49 o
 -15   0  11        721.80        712.98        37.83 o
 -13   0  11       1985.62       1841.11        75.63 o
 -11   0  11       2707.03       2681.07       102.63 o
  -9   0  11       1208.75       1139.59        38.77 o
  -7   0  11       6387.12       6513.60       152.98 o
  -5   0  11       4580.20       4556.41        92.04 o
  -3   0  11       5007.23       5353.88        82.65 o
  -1   0  11         64.50         59.46         7.48 o
   1   0  11      19356.87      19224.48       245.03 o
   3   0  11        526.96        474.88        24.15 o
   5   0  11       2414.62       2284.72        76.85 o
   7   0  11        423.01        398.85        37.31 o
   9   0  11         37.06         22.35        18.72 o
  11   0  11       5610.78       5624.71       159.31 o
  13   0  11        304.45        207.53        48.23 o
 -17   1  11        201.71        207.56        20.66 o
 -16   1  11         74.12         91.02        16.98 o
 -15   1  11        670.82        634.86        39.23 o
 -14   1  11        151.38        155.60        13.25 o
 -13   1  11       1581.71       1533.33        33.55 o
 -12   1  11        522.83        556.78        20.72 o
 -11   1  11        490.94        469.33        15.96 o
 -10   1  11       3296.32       3281.85        45.66 o
  -9   1  11          5.35          0.15         6.85 o
  -8   1  11       5499.18       5374.79        84.79 o
  -7   1  11         76.27         85.24         9.91 o
  -6   1  11       3559.29       3507.14        44.10 o
  -5   1  11      11678.38      11618.69       117.89 o
  -4   1  11          0.07          7.85         4.36 o
  -3   1  11       9702.88       9792.84        96.90 o
  -2   1  11        330.06        316.27         9.16 o
  -1   1  11       2207.86       1955.49        27.82 o
   0   1  11      15196.93      15737.08       153.45 o
   1   1  11        712.17        848.19        14.82 o
   2   1  11         14.35         -1.55         4.91 o
   3   1  11          0.90         -2.53         4.65 o
   4   1  11      11008.83      10981.01       141.37 o
   5   1  11       1772.41       1725.13        32.56 o
   6   1  11        152.86        159.68        18.95 o
   7   1  11       3409.12       3518.84        75.78 o
   8   1  11        230.20        302.33        15.15 o
   9   1  11        954.89       1023.52        27.18 o
  10   1  11         41.91         52.16        10.53 o
  11   1  11         90.39        114.56        16.84 o
  12   1  11        570.41        575.64        26.23 o
  13   1  11       1468.67       1356.76        47.97 o
 -17   2  11        569.29        659.59        33.07 o
 -16   2  11       1792.19       1822.24        43.34 o
 -15   2  11          1.62         -8.86         8.86 o
 -14   2  11        801.08        805.65        26.14 o
 -13   2  11         23.33         35.46         8.17 o
 -12   2  11       6242.93       6220.54        83.66 o
 -11   2  11        428.54        463.98        15.25 o
 -10   2  11        276.51        306.59        16.58 o
  -9   2  11        172.52        185.49        13.51 o
  -8   2  11        951.57        951.28        24.69 o
  -7   2  11       5101.79       4860.07        62.29 o
  -6   2  11      19014.63      18889.35       184.50 o
  -5   2  11        348.66        407.13        16.50 o
  -4   2  11       6850.16       7099.57        75.67 o
  -3   2  11          1.50         -0.33         3.52 o
  -2   2  11      13528.79      12570.03       128.74 o
  -1   2  11       4908.00       4951.13        54.93 o
   0   2  11       5764.91       6038.77        65.08 o
   1   2  11         52.53         55.43         6.53 o
   2   2  11        240.92        274.14        13.68 o
   3   2  11       7043.39       6485.08        88.85 o
   4   2  11        289.09        273.81        15.03 o
   5   2  11         65.11         73.57        10.37 o
   6   2  11       5608.25       5750.32        85.85 o
   7   2  11         57.58         58.78        11.84 o
   8   2  11        963.17        967.21        30.49 o
   9   2  11        907.97        957.76        27.77 o
  10   2  11       1199.37       1278.42        33.02 o
  11   2  11         42.71         69.22        12.99 o
  12   2  11         30.76         51.68        12.73 o
  13   2  11       1450.97       1434.85        66.58 o
 -17   3  11        231.93        223.45        17.55 o
 -16   3  11        863.28        812.50        28.26 o
 -15   3  11        253.98        268.52        18.63 o
 -14   3  11        557.40        540.92        19.20 o
 -13   3  11        952.79        951.90        23.33 o
 -12   3  11        974.04        961.44        23.23 o
 -11   3  11         61.23         95.31         9.14 o
 -10   3  11       4983.02       4754.95        64.75 o
  -9   3  11        562.39        528.77        13.21 o
  -8   3  11       3932.34       4141.31        62.73 o
  -7   3  11         14.96         32.00         6.02 o
  -6   3  11          4.95         19.22         6.44 o
  -5   3  11        970.35       1022.88        19.12 o
  -4   3  11        408.33        393.54        10.59 o
  -3   3  11         37.48         23.10         4.57 o
  -2   3  11        971.17       1158.95        18.55 o
  -1   3  11       1186.32       1261.43        19.39 o
   0   3  11      10085.39       9519.02        91.48 o
   1   3  11        829.80        797.66        16.99 o
   2   3  11       2965.04       3010.99        45.95 o
   3   3  11         41.57         72.28         9.05 o
   4   3  11        980.81        874.24        27.45 o
   5   3  11       1781.76       1657.80        35.48 o
   6   3  11        915.31        842.64        40.90 o
   7   3  11         63.65         69.34        10.31 o
   8   3  11         75.13         85.34        11.63 o
   9   3  11          3.42         -2.05         9.65 o
  10   3  11       2129.28       2107.65        68.07 o
  11   3  11        231.33        233.62        23.51 o
  12   3  11       1371.74       1365.77        52.35 o
  13   3  11         61.59         79.14        18.23 o
 -17   4  11        436.43        401.79        26.64 o
 -16   4  11        188.66        183.36        16.02 o
 -15   4  11        496.53        456.05        21.60 o
 -14   4  11       3093.96       2902.54        60.41 o
 -13   4  11        211.43        194.17        12.33 o
 -12   4  11       2657.79       2674.44        46.26 o
 -11   4  11        669.98        670.31        18.59 o
 -10   4  11       1623.67       1642.39        29.83 o
  -9   4  11        322.93        372.82        12.43 o
  -8   4  11       4098.46       3996.09        58.22 o
  -7   4  11       6135.41       5623.13        67.24 o
  -6   4  11        307.14        294.99        10.98 o
  -5   4  11         54.03         61.35         5.19 o
  -4   4  11       9402.19       9473.96       101.90 o
  -3   4  11         61.77        111.56         7.69 o
  -2   4  11      11277.18      11050.69       112.34 o
  -1   4  11       1902.76       1913.71        27.76 o
   0   4  11        863.70        822.45        17.43 o
   1   4  11        582.47        577.77        13.83 o
   2   4  11       7105.04       7072.45        84.08 o
   3   4  11       3140.91       3031.29        53.52 o
   4   4  11        260.29        325.22        18.05 o
   5   4  11       1697.28       1734.30        39.07 o
   6   4  11        245.61        303.80        17.60 o
   7   4  11         78.64        116.20        12.14 o
   8   4  11       3996.58       3835.59        89.16 o
   9   4  11          1.13         -8.51         8.51 o
  10   4  11        225.51        245.76        22.41 o
  11   4  11         55.25        115.14        17.08 o
  12   4  11         68.73         92.43        18.87 o
  13   4  11        242.83        311.01        28.76 o
 -17   5  11        531.27        557.92        31.36 o
 -16   5  11        818.96        818.32        38.67 o
 -15   5  11       2415.80       2330.20        51.21 o
 -14   5  11        126.45        152.99        12.71 o
 -13   5  11        949.20        993.68        25.32 o
 -12   5  11          0.32         -6.66         6.66 o
 -11   5  11       4371.82       4259.88        58.99 o
 -10   5  11       2902.66       2952.81        44.77 o
  -9   5  11       4217.03       4335.10        58.42 o
  -8   5  11        101.18         97.93         9.10 o
  -7   5  11       1832.20       1870.15        29.77 o
  -6   5  11         30.30          6.50         5.68 o
  -5   5  11      11870.56      11712.90       124.20 o
  -4   5  11        138.03        125.06         7.52 o
  -3   5  11       3381.89       3317.22        39.04 o
  -2   5  11       3016.05       2845.63        37.14 o
  -1   5  11        265.06        257.65        10.85 o
   0   5  11          3.78          7.70         4.75 o
   1   5  11       4668.48       4621.29        54.64 o
   2   5  11       1637.21       1583.64        29.95 o
   3   5  11         39.85         57.66         9.74 o
   4   5  11       1099.33       1022.36        26.70 o
   5   5  11       8274.18       8122.52       111.87 o
   6   5  11        110.16        150.72        13.36 o
   7   5  11       1921.88       1791.36        57.76 o
   8   5  11        726.87        760.76        24.21 o
   9   5  11        586.84        583.81        24.74 o
  10   5  11        385.63        357.17        23.29 o
  11   5  11        770.04        733.95        38.13 o
  12   5  11         79.62         87.98        14.90 o
 -17   6  11       2005.93       1892.65        55.91 o
 -16   6  11        118.02        174.87        23.23 o
 -15   6  11        222.59        262.36        21.53 o
 -14   6  11         18.11         19.29         7.62 o
 -13   6  11        452.69        430.19        17.33 o
 -12   6  11       1913.43       1822.61        39.47 o
 -11   6  11        408.75        425.70        16.43 o
 -10   6  11       1608.91       1457.09        28.15 o
  -9   6  11       1167.07       1186.83        23.57 o
  -8   6  11       2031.51       2019.27        32.53 o
  -7   6  11       3788.73       3749.41        53.05 o
  -6   6  11        299.98        293.88        12.93 o
  -5   6  11       3515.32       3486.14        45.15 o
  -4   6  11        836.71        882.37        17.82 o
  -3   6  11       1472.74       1423.22        22.86 o
  -2   6  11       4860.04       4771.77        56.57 o
  -1   6  11         73.85         68.60         7.31 o
   0   6  11         35.24         31.28         5.61 o
   1   6  11       6298.97       6253.41        69.72 o
   2   6  11       3081.47       2927.64        41.37 o
   3   6  11       5008.09       4929.98        74.61 o
   4   6  11       1561.10       1585.34        34.96 o
   5   6  11        776.39        761.49        23.93 o
   6   6  11         16.77         32.99         9.37 o
   7   6  11         58.39         53.53        10.94 o
   8   6  11        317.53        369.42        22.06 o
   9   6  11        444.42        454.10        23.61 o
  10   6  11        710.32        835.61        31.51 o
  11   6  11        815.99        858.40        41.30 o
  12   6  11        524.36        560.58        38.11 o
 -16   7  11        795.50        834.39        39.55 o
 -15   7  11        630.49        681.71        34.80 o
 -14   7  11        294.54        329.64        25.21 o
 -13   7  11        965.04        956.28        23.90 o
 -12   7  11          5.12          5.73         7.51 o
 -11   7  11       1452.22       1420.93        29.77 o
 -10   7  11       5403.11       5461.59        76.12 o
  -9   7  11        189.23        182.84        11.36 o
  -8   7  11        819.63        781.37        19.12 o
  -7   7  11        141.41         83.01        10.33 o
  -6   7  11       1634.74       1567.20        28.83 o
  -5   7  11          6.97          1.46         5.69 o
  -4   7  11       2472.36       2339.79        34.38 o
  -3   7  11       7985.38       7905.36        89.09 o
  -2   7  11        888.38        828.14        18.63 o
  -1   7  11       3705.65       3591.00        49.90 o
   0   7  11       4526.18       4490.23        60.44 o
   1   7  11         37.05         37.53         6.48 o
   2   7  11       1299.31       1377.87        32.68 o
   3   7  11       1391.56       1394.99        35.15 o
   4   7  11       2300.48       2392.93        49.24 o
   5   7  11         50.21         70.99        11.72 o
   6   7  11       1571.06       1572.84        54.08 o
   7   7  11       1010.19       1034.51        30.95 o
   8   7  11          9.96         34.97        11.15 o
   9   7  11       3881.27       3832.21        88.16 o
  10   7  11        729.98        743.20        48.67 o
  11   7  11         21.24         16.86        11.63 o
  12   7  11        707.62        760.82        40.31 o
 -16   8  11        859.57        900.47        53.02 o
 -15   8  11          5.73          0.66        13.79 o
 -14   8  11       2005.33       1978.70        56.82 o
 -13   8  11         79.36         66.18        13.40 o
 -12   8  11        421.34        443.90        18.85 o
 -11   8  11        404.06        458.87        26.18 o
 -10   8  11       3972.30       3912.06        59.32 o
  -9   8  11        452.53        446.43        17.29 o
  -8   8  11          6.64         -0.65         7.26 o
  -7   8  11       1216.76       1122.97        24.35 o
  -6   8  11       1309.35       1242.76        25.78 o
  -5   8  11       1905.57       1778.92        33.34 o
  -4   8  11       8347.45       8226.96        97.35 o
  -3   8  11        826.69        778.38        20.43 o
  -2   8  11       1217.04       1094.93        32.04 o
  -1   8  11       1741.06       1761.02        33.17 o
   0   8  11          4.11          9.71         6.54 o
   1   8  11        598.53        547.35        18.74 o
   2   8  11        177.41        197.47        12.57 o
   3   8  11       1064.57       1059.58        24.27 o
   4   8  11       2573.97       2473.36        53.94 o
   5   8  11         77.44         86.89         8.98 o
   6   8  11        631.33        712.17        26.68 o
   7   8  11        876.29        868.55        38.44 o
   8   8  11       1452.54       1512.12        38.11 o
   9   8  11       1159.13       1169.48        54.08 o
  10   8  11        263.77        237.59        33.22 o
  11   8  11         46.87         44.19        17.47 o
 -15   9  11        218.55        264.25        26.71 o
 -14   9  11        450.97        488.48        28.74 o
 -13   9  11        365.32        362.93        25.63 o
 -12   9  11        301.22        283.51        21.57 o
 -11   9  11         98.25        110.58        10.80 o
 -10   9  11       1774.24       1741.34        37.66 o
  -9   9  11          0.46          8.92         7.25 o
  -8   9  11       7499.42       7396.73       105.01 o
  -7   9  11       1889.09       1847.44        33.66 o
  -6   9  11       1595.07       1659.13        31.30 o
  -5   9  11          9.57          5.05         7.57 o
  -4   9  11        258.48        307.98        16.94 o
  -3   9  11       1325.45       1442.41        30.87 o
  -2   9  11       1959.93       1842.88        38.50 o
  -1   9  11         11.25          5.10         6.93 o
   0   9  11          9.21          0.62         7.38 o
   1   9  11         78.33        102.50        10.99 o
   2   9  11      11215.07      10674.58       135.29 o
   3   9  11        230.66        273.55        15.44 o
   4   9  11        623.34        636.07        19.56 o
   5   9  11        237.57        232.91        12.40 o
   6   9  11        655.30        574.64        21.87 o
   7   9  11        177.81        212.49        19.16 o
   8   9  11        231.42        190.86        19.25 o
   9   9  11         12.20         31.14        14.11 o
  10   9  11        401.55        422.25        31.69 o
  11   9  11         15.06         15.22        16.88 o
 -15  10  11        790.07        846.20        49.14 o
 -14  10  11        669.67        682.76        37.37 o
 -13  10  11         86.65        111.74        16.67 o
 -12  10  11       1016.64        993.26        43.37 o
 -11  10  11       2579.23       2565.36        48.13 o
 -10  10  11       1037.57       1045.44        33.60 o
  -9  10  11       3904.31       3748.91        58.75 o
  -8  10  11        345.04        337.64        17.46 o
  -7  10  11       2072.96       2115.15        37.10 o
  -6  10  11         14.61         23.23         8.07 o
  -5  10  11       1590.79       1560.71        32.24 o
  -4  10  11       4285.52       4072.88        61.57 o
  -3  10  11        233.53        221.45        14.63 o
  -2  10  11        181.52        236.09        15.11 o
  -1  10  11       3923.88       3805.93        56.37 o
   0  10  11         45.51         30.99         8.82 o
   1  10  11       4058.20       4105.08        63.29 o
   2  10  11        144.37        145.89        13.10 o
   3  10  11       3641.27       3546.35        57.33 o
   4  10  11       2030.76       1909.57        38.76 o
   5  10  11          0.64          3.42         7.63 o
   6  10  11        661.00        671.53        27.34 o
   7  10  11        250.20        239.62        21.82 o
   8  10  11        811.96        770.87        31.10 o
   9  10  11        719.87        772.83        52.05 o
  10  10  11          6.94        -13.68        13.68 o
 -14  11  11         88.61         96.58        25.77 o
 -13  11  11       1659.74       1693.15        53.84 o
 -12  11  11        651.98        742.90        39.93 o
 -11  11  11       1103.36       1044.26        27.24 o
 -10  11  11         96.50        124.11        12.27 o
  -9  11  11         48.00         57.39        10.07 o
  -8  11  11         11.47         23.62         7.92 o
  -7  11  11        896.55        837.46        24.38 o
  -6  11  11        418.60        449.19        20.53 o
  -5  11  11       2565.92       2474.86        46.11 o
  -4  11  11         56.98         79.50        11.44 o
  -3  11  11       6290.77       6279.31        91.70 o
  -2  11  11         11.50          4.93         7.77 o
  -1  11  11       1263.03       1218.11        31.09 o
   0  11  11       1095.89       1068.81        29.14 o
   1  11  11        160.15        168.84        13.95 o
   2  11  11          7.14         22.46         8.65 o
   3  11  11       2162.06       2084.43        40.69 o
   4  11  11        237.34        238.46        15.27 o
   5  11  11       1110.60       1067.99        31.41 o
   6  11  11          0.87          7.05         9.26 o
   7  11  11       2846.46       2818.44        62.39 o
   8  11  11         77.12         95.59        13.59 o
   9  11  11        902.73        972.52        42.37 o
  10  11  11        300.15        354.99        30.38 o
 -13  12  11          0.60         27.37        19.91 o
 -12  12  11         27.21         69.39        18.16 o
 -11  12  11         11.55         12.23        15.29 o
 -10  12  11        321.14        362.66        18.73 o
  -9  12  11       4484.20       4254.25        65.17 o
  -8  12  11        344.24        354.21        16.51 o
  -7  12  11         79.89         81.86        10.68 o
  -6  12  11         28.72         37.99         8.62 o
  -5  12  11        740.67        695.40        22.14 o
  -4  12  11        601.39        580.47        25.05 o
  -3  12  11         38.02         41.54         9.96 o
  -2  12  11        136.31        147.42        13.85 o
  -1  12  11        214.06        266.71        18.16 o
   0  12  11        264.30        295.81        19.46 o
   1  12  11       3770.71       3720.91        68.98 o
   2  12  11        976.75        991.92        28.67 o
   3  12  11       1894.52       1796.69        38.00 o
   4  12  11         90.90         96.95        12.17 o
   5  12  11        689.00        695.34        27.89 o
   6  12  11         16.22         -0.34         9.89 o
   7  12  11        650.01        617.25        29.84 o
   8  12  11        333.29        417.49        33.38 o
   9  12  11        197.65        173.96        22.79 o
 -12  13  11          4.26         19.77        16.05 o
 -11  13  11          0.42         11.87        14.84 o
 -10  13  11        530.70        528.55        27.31 o
  -9  13  11         41.07         55.28        13.56 o
  -8  13  11        843.09        858.61        36.00 o
  -7  13  11         10.42         19.25        15.30 o
  -6  13  11        320.13        353.40        24.75 o
  -5  13  11        577.73        624.36        31.72 o
  -4  13  11        387.51        383.02        19.92 o
  -3  13  11         76.68        103.34        13.28 o
  -2  13  11        347.11        364.31        18.17 o
  -1  13  11        387.17        405.54        21.22 o
   0  13  11        444.52        524.03        21.45 o
   1  13  11          0.02          9.86        10.02 o
   2  13  11       1608.52       1696.77        40.16 o
   3  13  11        415.69        401.97        24.30 o
   4  13  11        168.90        196.02        21.74 o
   5  13  11       1207.05       1180.91        37.52 o
   6  13  11        157.81        133.65        22.26 o
   7  13  11        562.99        528.04        33.95 o
   8  13  11        321.83        324.47        28.96 o
 -11  14  11        102.96        106.35        20.07 o
 -10  14  11          3.22          3.05        11.80 o
  -9  14  11         38.61         52.55        14.41 o
  -8  14  11         25.98         21.49        13.03 o
  -7  14  11         14.80         21.28        12.62 o
  -6  14  11        525.88        552.18        41.66 o
  -5  14  11        402.25        410.21        28.56 o
  -4  14  11        882.05       1003.68        36.07 o
  -3  14  11        185.30        188.68        16.66 o
  -2  14  11       3230.91       3236.85        63.96 o
  -1  14  11         23.00         50.04        10.22 o
   0  14  11        186.47        192.13        15.09 o
   1  14  11         89.75        126.75        17.98 o
   2  14  11          1.30          7.62        11.63 o
   3  14  11        141.39        176.52        18.18 o
   4  14  11        491.07        437.70        24.78 o
   5  14  11        385.42        375.89        22.36 o
   6  14  11        695.06        601.11        37.23 o
   7  14  11         53.41         50.58        16.46 o
 -10  15  11         82.28        112.44        30.89 o
  -9  15  11        214.42        253.79        32.15 o
  -8  15  11       1016.93       1011.66        45.87 o
  -7  15  11        111.49        160.47        18.38 o
  -6  15  11       1195.19       1277.93        41.69 o
  -5  15  11        562.44        515.96        29.11 o
  -4  15  11          0.03        -12.23        12.23 o
  -3  15  11         70.29         79.02        15.29 o
  -2  15  11        473.30        490.15        28.78 o
  -1  15  11         34.89         38.96        10.16 o
   0  15  11       1231.25       1261.26        35.72 o
   1  15  11        748.75        763.33        29.75 o
   2  15  11        586.21        607.40        26.95 o
   3  15  11         97.82        100.52        15.32 o
   4  15  11        366.73        389.49        22.30 o
   5  15  11         99.04         95.40        15.61 o
  -8  16  11         45.76         86.92        17.04 o
  -7  16  11       2417.58       2589.07        63.16 o
  -6  16  11       1705.32       1972.33        56.83 o
  -5  16  11         46.21         77.11        15.31 o
  -4  16  11         25.43         10.47        13.75 o
  -3  16  11          1.41         18.80        12.97 o
  -2  16  11         37.25         66.02        15.26 o
  -1  16  11        923.27       1013.51        41.49 o
   0  16  11         59.63         91.61        16.35 o
   1  16  11        431.53        440.81        26.02 o
   2  16  11         11.09         16.84        13.35 o
   3  16  11       1374.29       1299.59        42.86 o
   4  16  11         32.66         39.81        14.50 o
  -6  17  11        458.20        590.64        32.35 o
  -5  17  11        572.18        566.78        32.09 o
  -4  17  11        770.49        813.17        45.58 o
  -3  17  11        447.38        485.74        30.49 o
  -2  17  11        100.00        123.92        17.13 o
  -1  17  11       1658.76       1650.96        55.92 o
   0  17  11         10.53         37.74        20.77 o
   1  17  11          2.05         -6.19        21.60 o
 -16   0  12       1194.96       1101.97        84.58 o
 -14   0  12       3666.02       3409.56       116.56 o
 -12   0  12       2034.94       2029.16        59.07 o
 -10   0  12       2123.28       2190.03        56.77 o
  -8   0  12         27.16         39.43        19.11 o
  -6   0  12      20550.45      19434.48       370.20 o
  -4   0  12       4410.09       4208.52        67.65 o
  -2   0  12      13121.64      12414.56       191.04 o
   0   0  12       1540.28       1721.38        41.11 o
   2   0  12        231.82        276.82        13.76 o
   4   0  12       8731.96       8622.10       206.35 o
   6   0  12       2516.23       2672.16        89.27 o
   8   0  12        112.01        120.57        24.80 o
  10   0  12        197.26        229.92        41.46 o
  12   0  12        407.03        439.76        43.46 o
 -17   1  12        763.03        832.96        33.07 o
 -16   1  12         20.71         19.20        11.66 o
 -15   1  12        710.24        640.05        32.98 o
 -14   1  12       1221.42       1191.97        26.87 o
 -13   1  12         83.57         75.73         9.58 o
 -12   1  12       1127.18       1183.18        24.43 o
 -11   1  12        393.83        368.11        16.24 o
 -10   1  12       2146.26       2213.61        45.31 o
  -9   1  12       1302.06       1336.24        26.59 o
  -8   1  12       3347.56       3414.34        77.38 o
  -7   1  12       7316.10       7155.21       112.66 o
  -6   1  12       1112.40       1193.13        29.73 o
  -5   1  12       1399.01       1500.29        23.94 o
  -4   1  12       4810.76       5021.12        52.20 o
  -3   1  12       1113.90       1180.94        18.93 o
  -2   1  12        925.37        870.44        15.15 o
  -1   1  12          4.97          4.97         4.08 o
   0   1  12       2439.52       2195.47        29.02 o
   1   1  12       5018.56       5144.13        67.71 o
   2   1  12        223.46        197.91        11.93 o
   3   1  12       2207.67       2067.02        36.77 o
   4   1  12       2044.72       1972.53        52.78 o
   5   1  12        481.17        510.72        20.14 o
   6   1  12        268.60        315.79        17.77 o
   7   1  12         52.36         66.57         9.59 o
   8   1  12       1976.45       1981.83        39.12 o
   9   1  12        169.70        190.13        14.13 o
  10   1  12       2314.84       2339.31        76.08 o
  11   1  12        311.78        282.51        25.76 o
  12   1  12       1570.32       1501.40        49.97 o
 -17   2  12         37.08         26.18        14.23 o
 -16   2  12        318.35        331.90        25.33 o
 -15   2  12         35.63         27.71         9.46 o
 -14   2  12        194.68        195.25        13.36 o
 -13   2  12       1433.92       1432.74        28.97 o
 -12   2  12        104.14        120.54         9.90 o
 -11   2  12      10555.76      10276.10       119.94 o
 -10   2  12        365.17        313.16        15.35 o
  -9   2  12       1838.32       1805.97        39.20 o
  -8   2  12       5058.34       4922.36        76.86 o
  -7   2  12       5474.66       5395.32        72.63 o
  -6   2  12        166.82        171.52         9.99 o
  -5   2  12        158.97        142.12         8.82 o
  -4   2  12       2408.09       2377.55        30.58 o
  -3   2  12       2357.74       2438.28        30.14 o
  -2   2  12        145.50        220.04         8.89 o
  -1   2  12      17063.64      16776.36       153.21 o
   0   2  12         15.28         15.45         3.94 o
   1   2  12       4517.63       4275.28        56.03 o
   2   2  12       1546.05       1396.02        27.45 o
   3   2  12        225.80        248.86        13.94 o
   4   2  12        917.65        987.80        24.17 o
   5   2  12        774.80        846.65        23.57 o
   6   2  12        151.90        169.12        12.64 o
   7   2  12       1295.33       1378.38        53.73 o
   8   2  12       1068.69       1059.43        32.23 o
   9   2  12        814.17        839.36        32.07 o
  10   2  12         91.12         76.02        10.91 o
  11   2  12       3834.69       3744.74        79.21 o
  12   2  12        363.53        357.77        26.89 o
 -17   3  12        790.84        718.39        43.83 o
 -16   3  12          0.60         19.11        11.28 o
 -15   3  12       4498.61       4352.20       111.54 o
 -14   3  12        105.85        110.46        10.08 o
 -13   3  12       6010.48       5656.49        83.19 o
 -12   3  12        659.57        665.72        18.75 o
 -11   3  12        617.02        565.88        15.32 o
 -10   3  12        197.95        279.27        15.93 o
  -9   3  12        252.99        262.39        13.93 o
  -8   3  12       4583.24       4486.79        68.49 o
  -7   3  12       7245.38       7027.25        95.73 o
  -6   3  12       1560.55       1369.13        24.94 o
  -5   3  12      12718.28      12009.80       133.19 o
  -4   3  12         12.96         20.10         4.82 o
  -3   3  12      10650.34      10444.78        99.76 o
  -2   3  12         14.43         11.23         4.28 o
  -1   3  12         44.04         31.37         4.78 o
   0   3  12       3090.47       3196.12        37.63 o
   1   3  12       2552.34       2579.98        38.20 o
   2   3  12       1461.81       1459.16        33.52 o
   3   3  12       8218.58       8463.99       180.34 o
   4   3  12       1122.84       1077.11        28.23 o
   5   3  12       7971.10       7938.47       123.29 o
   6   3  12         12.36         17.99         8.55 o
   7   3  12       2096.85       1984.51        44.34 o
   8   3  12         39.29         28.74        10.97 o
   9   3  12       1005.91        978.14        34.33 o
  10   3  12         45.40         47.14        11.32 o
  11   3  12         55.14         90.76        14.88 o
  12   3  12          6.39         40.51        13.10 o
 -17   4  12       2135.85       2191.32        54.92 o
 -16   4  12       1009.82        948.50        30.46 o
 -15   4  12         24.35         21.51        14.55 o
 -14   4  12       1679.56       1681.63        33.52 o
 -13   4  12       1086.21       1056.97        32.93 o
 -12   4  12        585.16        579.73        21.27 o
 -11   4  12       3340.31       3140.92        51.21 o
 -10   4  12         83.49        109.29         6.84 o
  -9   4  12       3225.49       3276.53        57.10 o
  -8   4  12        184.45        185.23        12.84 o
  -7   4  12       2180.81       2125.21        49.46 o
  -6   4  12       2527.67       2559.37        42.04 o
  -5   4  12         16.70         26.98         4.38 o
  -4   4  12        115.45        123.06         8.83 o
  -3   4  12       3108.59       3046.65        37.90 o
  -2   4  12       1772.05       1778.27        24.85 o
  -1   4  12       3294.92       3243.41        38.30 o
   0   4  12         27.74         75.00         6.53 o
   1   4  12        889.72        901.25        16.59 o
   2   4  12       1767.91       1853.29        35.98 o
   3   4  12       3793.56       3717.25        62.60 o
   4   4  12       3771.17       3466.52        57.07 o
   5   4  12        278.23        275.48        17.26 o
   6   4  12        333.29        412.86        21.00 o
   7   4  12       1133.76       1191.73        33.42 o
   8   4  12         34.61         36.35        10.20 o
   9   4  12       2197.45       2187.59        62.82 o
  10   4  12        330.83        362.00        28.66 o
  11   4  12        253.27        245.97        23.01 o
  12   4  12        970.08       1012.04        44.01 o
 -17   5  12         35.95         28.06        14.27 o
 -16   5  12         47.96         32.86        14.53 o
 -15   5  12        763.36        803.48        27.02 o
 -14   5  12        277.63        276.59        15.99 o
 -13   5  12        107.47        102.75        11.10 o
 -12   5  12       1264.87       1258.29        26.69 o
 -11   5  12        737.30        695.58        19.14 o
 -10   5  12       8193.24       7898.71       114.31 o
  -9   5  12       4026.42       3844.81        52.81 o
  -8   5  12       4563.26       4408.62        61.27 o
  -7   5  12        112.83        116.37        10.18 o
  -6   5  12        724.55        695.67        18.19 o
  -5   5  12       1893.78       1941.00        31.73 o
  -4   5  12         16.25         16.65         5.10 o
  -3   5  12         31.76         32.73         6.60 o
  -2   5  12       1539.52       1387.96        25.15 o
  -1   5  12        312.15        301.94        12.83 o
   0   5  12       9012.88       8728.76        98.50 o
   1   5  12         66.33         69.11         6.64 o
   2   5  12        716.20        781.15        24.72 o
   3   5  12       7110.28       7018.23       115.60 o
   4   5  12        202.03        142.90        13.23 o
   5   5  12         49.36         64.74        11.05 o
   6   5  12         17.33         23.13         9.02 o
   7   5  12        503.25        493.03        22.89 o
   8   5  12        907.02        887.48        29.91 o
   9   5  12        161.50        186.65        18.16 o
  10   5  12       1994.69       2168.78        52.85 o
  11   5  12        104.24         82.57        15.38 o
  12   5  12        907.13        833.82        40.30 o
 -16   6  12       3249.86       3149.06        74.22 o
 -15   6  12         17.97         35.19        11.22 o
 -14   6  12       1557.15       1565.07        38.29 o
 -13   6  12        653.36        667.24        23.12 o
 -12   6  12       1174.42       1157.15        26.62 o
 -11   6  12         83.29        105.56         9.40 o
 -10   6  12         69.15         89.08         8.81 o
  -9   6  12       1141.43       1059.19        22.72 o
  -8   6  12       1418.42       1406.95        25.63 o
  -7   6  12       5160.70       4867.97        75.91 o
  -6   6  12       2392.92       2329.46        35.34 o
  -5   6  12        105.62        123.82         8.92 o
  -4   6  12       4119.31       4133.63        52.18 o
  -3   6  12       3431.98       3587.72        47.26 o
  -2   6  12       1135.05       1089.02        21.54 o
  -1   6  12        454.56        435.35        14.31 o
   0   6  12        147.55        198.02        10.93 o
   1   6  12        846.64        803.15        20.91 o
   2   6  12       2173.23       2228.92        38.34 o
   3   6  12        423.07        467.85        21.22 o
   4   6  12       9872.67       9724.31       142.38 o
   5   6  12          0.11         -7.58         8.39 o
   6   6  12       2731.83       2651.04        55.22 o
   7   6  12        705.49        770.49        27.29 o
   8   6  12        898.01        939.48        31.54 o
   9   6  12         54.91         66.95        13.24 o
  10   6  12        421.68        427.81        26.62 o
  11   6  12        410.85        370.10        36.95 o
 -16   7  12        756.24        734.51        34.55 o
 -15   7  12       2761.83       2677.66        65.53 o
 -14   7  12       1189.84       1178.10        34.24 o
 -13   7  12       1089.19       1108.01        28.29 o
 -12   7  12        115.72        146.86        11.33 o
 -11   7  12        443.54        438.70        17.89 o
 -10   7  12       5516.43       5401.00        76.57 o
  -9   7  12        100.10         86.92         9.01 o
  -8   7  12        106.90        101.95         9.30 o
  -7   7  12        116.11        119.42        10.51 o
  -6   7  12        645.05        573.37        16.22 o
  -5   7  12       3425.97       3349.22        61.36 o
  -4   7  12       1595.49       1623.29        29.97 o
  -3   7  12        128.16        141.38        10.55 o
  -2   7  12       4243.68       3920.03        53.61 o
  -1   7  12        771.23        763.73        19.27 o
   0   7  12         69.26         65.84         8.56 o
   1   7  12       1047.37       1061.87        25.41 o
   2   7  12       8011.32       7886.10       115.19 o
   3   7  12         57.83         74.20        14.95 o
   4   7  12          2.32          6.00         9.58 o
   5   7  12       1563.72       1439.61        37.52 o
   6   7  12        404.22        378.22        21.45 o
   7   7  12        732.12        733.00        27.16 o
   8   7  12       2864.34       2792.30        56.56 o
   9   7  12          8.37         25.76        12.55 o
  10   7  12        536.15        503.51        27.56 o
  11   7  12          0.33          6.44        15.35 o
 -16   8  12        104.45        118.06        33.18 o
 -15   8  12          2.99         26.08        13.67 o
 -14   8  12         54.65         50.91        14.91 o
 -13   8  12        674.47        669.23        28.79 o
 -12   8  12        857.55        775.50        23.58 o
 -11   8  12       4112.06       3987.01        60.66 o
 -10   8  12         10.43         10.40         8.32 o
  -9   8  12       4165.18       4255.19        63.56 o
  -8   8  12       1241.53       1196.23        27.82 o
  -7   8  12         41.64         36.19         7.85 o
  -6   8  12          1.88         15.52         6.87 o
  -5   8  12        115.97        140.68        12.69 o
  -4   8  12        372.82        457.63        24.42 o
  -3   8  12       4956.58       4572.24        63.04 o
  -2   8  12        839.61        798.35        26.94 o
  -1   8  12       4826.04       4654.62        61.36 o
   0   8  12         13.31         -4.15         7.41 o
   1   8  12       2029.69       2047.86        40.38 o
   2   8  12        102.68        133.43        11.35 o
   3   8  12       2629.69       2615.98        61.13 o
   4   8  12        455.88        524.70        27.25 o
   5   8  12       1127.73       1046.47        38.18 o
   6   8  12        747.24        642.56        26.74 o
   7   8  12        560.96        593.49        25.69 o
   8   8  12        164.42        147.48        19.71 o
   9   8  12       1083.18       1069.95        35.85 o
  10   8  12        510.94        394.17        45.93 o
  11   8  12        617.14        673.69        40.52 o
 -15   9  12       1663.43       1697.97        69.01 o
 -14   9  12        553.13        565.56        29.91 o
 -13   9  12        920.65        875.38        36.72 o
 -12   9  12        208.95        239.75        14.88 o
 -11   9  12        804.13        844.23        23.70 o
 -10   9  12          0.58         24.43         8.88 o
  -9   9  12       2298.93       2176.98        38.10 o
  -8   9  12       6056.97       5966.07        83.43 o
  -7   9  12        425.65        510.84        19.59 o
  -6   9  12        117.62         77.67        10.08 o
  -5   9  12       3806.50       3959.33        63.42 o
  -4   9  12         13.25         12.97         8.36 o
  -3   9  12       2906.27       2965.25        49.50 o
  -2   9  12       2219.72       2164.52        37.87 o
  -1   9  12        161.00        183.62        13.47 o
   0   9  12       1054.25       1001.86        27.15 o
   1   9  12        292.26        306.92        22.87 o
   2   9  12        359.51        431.31        20.87 o
   3   9  12       6492.50       6296.53        92.08 o
   4   9  12        145.03        149.76        14.60 o
   5   9  12       1305.01       1286.88        39.01 o
   6   9  12         16.16          1.42        10.80 o
   7   9  12       2006.05       1923.71        63.18 o
   8   9  12       1069.79       1118.04        41.79 o
   9   9  12        231.41        232.90        18.53 o
  10   9  12        301.09        339.95        39.25 o
 -15  10  12          1.46         10.49        16.76 o
 -14  10  12       1423.84       1534.21        50.42 o
 -13  10  12        455.91        466.56        28.22 o
 -12  10  12         76.85         79.59        10.58 o
 -11  10  12        229.94        281.06        16.41 o
 -10  10  12         39.20         71.22        10.03 o
  -9  10  12       2327.54       2253.94        39.41 o
  -8  10  12       3632.68       3525.04        60.21 o
  -7  10  12         41.66         50.91         9.74 o
  -6  10  12        385.49        401.44        27.82 o
  -5  10  12       2372.42       2284.45        41.52 o
  -4  10  12       2420.77       2392.59        45.22 o
  -3  10  12       1553.72       1657.03        39.81 o
  -2  10  12        729.12        696.96        24.99 o
  -1  10  12       1427.83       1260.54        29.52 o
   0  10  12        213.65        220.31        15.84 o
   1  10  12       1196.77       1177.32        30.65 o
   2  10  12       3091.79       2917.27        51.87 o
   3  10  12        392.94        395.45        19.61 o
   4  10  12       1568.38       1510.93        45.70 o
   5  10  12        103.53        116.87        10.50 o
   6  10  12       1182.81       1225.91        39.37 o
   7  10  12        265.28        268.24        21.61 o
   8  10  12        259.08        296.33        23.73 o
   9  10  12       1267.40       1140.04        45.62 o
  10  10  12        196.56        185.38        23.91 o
 -14  11  12        636.79        630.23        39.94 o
 -13  11  12         24.03         33.97        15.71 o
 -12  11  12       1026.54        984.31        35.88 o
 -11  11  12         66.46         77.89        12.48 o
 -10  11  12       5945.32       5787.65       113.11 o
  -9  11  12          8.28         31.73         9.72 o
  -8  11  12         10.94          8.41         8.45 o
  -7  11  12          0.20          0.54         8.25 o
  -6  11  12         32.14         59.26        10.29 o
  -5  11  12         25.40         36.52         9.13 o
  -4  11  12       1742.73       1653.43        37.03 o
  -3  11  12         27.59         27.45        10.25 o
  -2  11  12       4063.27       3784.49        63.46 o
  -1  11  12        119.98        161.75        14.62 o
   0  11  12       1796.04       1845.28        42.82 o
   1  11  12         11.45         14.77        10.36 o
   2  11  12       5371.11       5211.14        80.47 o
   3  11  12        274.93        274.74        18.13 o
   4  11  12         10.07          8.05         8.28 o
   5  11  12        442.45        355.29        19.43 o
   6  11  12        327.15        269.26        15.29 o
   7  11  12         12.41         26.91        12.58 o
   8  11  12       2876.37       2919.84        77.01 o
   9  11  12         17.18         39.61        18.42 o
 -13  12  12        168.38        124.35        21.74 o
 -12  12  12       1058.89       1112.52        43.68 o
 -11  12  12         36.40         72.12        13.63 o
 -10  12  12        142.11        180.25        18.00 o
  -9  12  12        670.62        700.29        23.94 o
  -8  12  12       1404.97       1340.91        35.34 o
  -7  12  12          6.08         -1.54         7.97 o
  -6  12  12       1295.44       1351.49        38.34 o
  -5  12  12        319.91        386.77        18.63 o
  -4  12  12        259.66        296.85        18.05 o
  -3  12  12         50.10         85.76        13.04 o
  -2  12  12       2589.03       2590.59        50.40 o
  -1  12  12        157.00        151.23        15.39 o
   0  12  12         20.44          8.51        10.31 o
   1  12  12       1693.69       1827.63        43.59 o
   2  12  12       1542.37       1499.81        38.85 o
   3  12  12        231.73        234.97        17.41 o
   4  12  12       1131.26       1121.37        33.72 o
   5  12  12         33.77         23.51        11.52 o
   6  12  12       1793.45       1810.73        51.93 o
   7  12  12          7.17        -10.62        14.83 o
   8  12  12        533.36        621.85        37.06 o
 -12  13  12        487.55        446.25        32.18 o
 -11  13  12         88.50         82.56        14.57 o
 -10  13  12        629.28        721.80        31.20 o
  -9  13  12        537.05        592.41        32.85 o
  -8  13  12        168.23        193.79        17.63 o
  -7  13  12        686.66        634.92        28.13 o
  -6  13  12         97.49        118.47        11.22 o
  -5  13  12       2617.71       2644.65        48.85 o
  -4  13  12         69.19         57.23        11.13 o
  -3  13  12        935.66        970.62        31.61 o
  -2  13  12          0.66         19.41        11.42 o
  -1  13  12        140.06        185.70        17.33 o
   0  13  12       2183.71       2240.26        49.72 o
   1  13  12        106.00        109.72        14.13 o
   2  13  12        681.97        723.70        29.27 o
   3  13  12       1714.52       1683.22        42.36 o
   4  13  12         48.74         45.40        13.57 o
   5  13  12       1075.52       1045.12        33.98 o
   6  13  12         60.08         69.03        13.22 o
   7  13  12       1118.09       1148.53        45.33 o
 -11  14  12       1323.44       1271.88        47.88 o
 -10  14  12         14.51         -1.28        13.91 o
  -9  14  12        834.82        807.17        41.51 o
  -8  14  12         42.77         49.09        15.76 o
  -7  14  12        829.01        858.30        36.85 o
  -6  14  12         57.82         75.77        14.10 o
  -5  14  12        201.11        200.27        20.59 o
  -4  14  12        504.57        461.61        22.38 o
  -3  14  12       1584.48       1609.65        37.37 o
  -2  14  12         24.66         43.12        11.57 o
  -1  14  12       1664.25       1635.88        42.49 o
   0  14  12         57.89         51.88        15.47 o
   1  14  12        664.34        692.64        30.81 o
   2  14  12        138.24        184.93        17.80 o
   3  14  12       1481.66       1509.22        40.00 o
   4  14  12        131.58        156.15        16.33 o
   5  14  12         56.17         59.38        17.02 o
   6  14  12          0.45         16.22        13.20 o
 -10  15  12       1735.88       1651.69        59.40 o
  -9  15  12        177.92        223.42        21.50 o
  -8  15  12        127.51        139.31        22.36 o
  -7  15  12       1263.55       1306.62        42.25 o
  -6  15  12          4.49         47.04        13.91 o
  -5  15  12       1824.22       1896.34        52.01 o
  -4  15  12        139.47        138.80        18.21 o
  -3  15  12        562.13        575.63        32.37 o
  -2  15  12        118.14        126.44        14.50 o
  -1  15  12          0.24         21.43        11.94 o
   0  15  12        922.19       1006.10        32.44 o
   1  15  12        281.09        269.01        21.06 o
   2  15  12       1038.31        968.78        32.06 o
   3  15  12        307.21        306.21        20.76 o
   4  15  12        374.06        335.12        25.30 o
   5  15  12       1942.74       1907.53        63.32 o
  -8  16  12        701.87        776.40        36.20 o
  -7  16  12        219.25        283.03        24.46 o
  -6  16  12       1989.11       2135.34        56.72 o
  -5  16  12        375.63        415.70        28.05 o
  -4  16  12        773.23        816.34        35.75 o
  -3  16  12         14.31         28.80        14.72 o
  -2  16  12        531.34        551.81        33.72 o
  -1  16  12        729.22        770.99        38.13 o
   0  16  12         84.34        104.59        14.44 o
   1  16  12        610.36        644.21        35.82 o
   2  16  12        874.20        938.32        36.97 o
   3  16  12          0.40         12.20        15.90 o
  -5  17  12        337.04        354.65        27.83 o
  -4  17  12        161.60        175.18        23.98 o
  -3  17  12        135.94        101.48        20.60 o
  -2  17  12       1306.26       1287.33        42.51 o
  -1  17  12        208.05        282.19        27.39 o
   0  17  12       2301.27       2175.87        65.68 o
 -17   0  13         24.32         13.07        16.10 o
 -15   0  13       1941.96       1785.90        61.56 o
 -13   0  13       2233.93       2320.60        54.15 o
 -11   0  13       8879.13       9300.29       225.88 o
  -9   0  13       3820.74       3937.27       113.36 o
  -7   0  13         78.34        113.68        49.94 o
  -5   0  13       3907.63       3686.99        83.39 o
  -3   0  13       5342.19       4923.08        78.93 o
  -1   0  13      20274.71      19633.89       481.97 o
   1   0  13        145.44        143.05        13.42 o
   3   0  13         38.95         -9.03        16.20 o
   5   0  13       5524.38       5641.15       151.00 o
   7   0  13       4871.81       4908.12       140.01 o
   9   0  13        330.69        388.73        56.31 o
  11   0  13       3842.82       3962.30       126.91 o
 -17   1  13       2530.74       2413.50        56.90 o
 -16   1  13        940.35        907.55        31.98 o
 -15   1  13        439.07        475.36        19.32 o
 -14   1  13       1001.99        973.90        25.09 o
 -13   1  13         27.35         32.90        11.37 o
 -12   1  13       2563.62       2573.84        54.54 o
 -11   1  13       2354.08       2327.94        50.42 o
 -10   1  13         11.01         14.39        11.57 o
  -9   1  13        162.44        256.49        22.97 o
  -8   1  13         53.06         74.10        14.71 o
  -7   1  13      15518.75      15247.82       285.33 o
  -6   1  13        831.50        795.13        24.42 o
  -5   1  13       2431.24       2365.29        40.97 o
  -4   1  13        911.05        859.96        14.62 o
  -3   1  13        287.81        238.96         9.48 o
  -2   1  13       2713.15       2866.28        34.22 o
  -1   1  13       2245.64       2184.06        29.44 o
   0   1  13       3100.46       2880.02        39.64 o
   1   1  13        664.51        660.62        14.25 o
   2   1  13        292.24        308.94        14.70 o
   3   1  13       5462.44       5547.61        85.14 o
   4   1  13         52.95         68.15         6.78 o
   5   1  13       4938.48       4983.64        97.37 o
   6   1  13       2062.87       2173.04        56.36 o
   7   1  13        110.50        167.13        19.35 o
   8   1  13        232.90        255.66        23.72 o
   9   1  13         31.89          2.74        12.17 o
  10   1  13       1276.94       1361.83        46.65 o
  11   1  13       2116.19       2177.27        61.54 o
  12   1  13          8.54          5.01        15.89 o
 -17   2  13        198.65        185.17        20.72 o
 -16   2  13       2826.01       2714.19        54.62 o
 -15   2  13         29.77         39.90         9.00 o
 -14   2  13        644.16        689.64        19.39 o
 -13   2  13       1697.96       1518.04        38.59 o
 -12   2  13         89.31         78.91        10.74 o
 -11   2  13       3074.53       3075.74        57.58 o
 -10   2  13       2543.96       2674.41        60.25 o
  -9   2  13          9.36         17.12         5.74 o
  -8   2  13       1283.79       1301.80        29.80 o
  -7   2  13        986.43        959.80        24.91 o
  -6   2  13       2088.01       2107.18        37.75 o
  -5   2  13         49.64         64.55         7.31 o
  -4   2  13       1928.99       1962.54        29.91 o
  -3   2  13       6708.95       6843.60        69.13 o
  -2   2  13        677.62        729.19        14.70 o
  -1   2  13         51.38         60.02         6.13 o
   0   2  13      11917.78      12206.18       133.36 o
   1   2  13        151.78        188.45        15.55 o
   2   2  13       4555.83       4540.54        79.86 o
   3   2  13          0.18          6.20         6.81 o
   4   2  13       2386.49       2483.03        47.41 o
   5   2  13          5.09         23.45         8.58 o
   6   2  13       1543.34       1603.35        39.89 o
   7   2  13       1385.76       1377.14        37.04 o
   8   2  13        349.12        357.40        22.84 o
   9   2  13        186.42        218.10        24.50 o
  10   2  13        644.55        788.62        40.55 o
  11   2  13        210.05        247.44        28.94 o
  12   2  13       3046.93       2942.44        92.36 o
 -17   3  13         90.11        100.26        14.10 o
 -16   3  13        191.95        239.46        18.23 o
 -15   3  13         87.76         80.69        10.36 o
 -14   3  13       4437.96       4365.12        77.70 o
 -13   3  13        775.47        755.27        20.24 o
 -12   3  13       3986.36       3949.48        92.74 o
 -11   3  13        199.90        215.95        14.71 o
 -10   3  13       4765.21       4848.57        88.83 o
  -9   3  13       2980.83       2824.09        48.25 o
  -8   3  13       4045.96       3948.50        64.28 o
  -7   3  13       6416.77       6406.87        94.27 o
  -6   3  13       7296.59       6793.23       104.91 o
  -5   3  13        689.96        648.91        16.52 o
  -4   3  13       1150.85       1177.88        19.59 o
  -3   3  13        979.52       1009.92        20.64 o
  -2   3  13      18022.50      18105.70       177.05 o
  -1   3  13        106.18        149.42         8.77 o
   0   3  13       4992.07       4873.04        63.68 o
   1   3  13       2192.74       2205.44        39.62 o
   2   3  13        287.50        283.86        16.59 o
   3   3  13        183.72        199.98        16.23 o
   4   3  13      13492.94      13425.01       194.61 o
   5   3  13       1032.20        956.52        30.23 o
   6   3  13       1038.92       1047.88        29.71 o
   7   3  13        407.77        413.25        20.09 o
   8   3  13       4384.81       4331.90       106.33 o
   9   3  13          7.28         19.88        12.08 o
  10   3  13       1597.49       1539.95        58.10 o
  11   3  13          0.13         13.64        12.46 o
  12   3  13         21.56         64.55        19.34 o
 -17   4  13          8.84         28.86        14.26 o
 -16   4  13       3378.66       3217.87        69.64 o
 -15   4  13        691.02        669.16        24.95 o
 -14   4  13        121.85        133.64        10.52 o
 -13   4  13       3443.24       3485.32        72.12 o
 -12   4  13        145.76        125.59        12.92 o
 -11   4  13       1404.94       1473.12        34.58 o
 -10   4  13        251.21        300.77        16.43 o
  -9   4  13        166.32        190.29        13.24 o
  -8   4  13       4097.39       4025.15        74.22 o
  -7   4  13        330.93        289.24        16.09 o
  -6   4  13       7568.92       7174.73       117.40 o
  -5   4  13        448.64        466.75        12.76 o
  -4   4  13          1.06          5.03         5.34 o
  -3   4  13         97.09         91.19         7.43 o
  -2   4  13        828.91        797.41        17.87 o
  -1   4  13       8163.88       7729.02        89.49 o
   0   4  13         72.81         98.08         7.64 o
   1   4  13         30.16         21.93         7.70 o
   2   4  13       4609.80       4569.06        79.04 o
   3   4  13       1501.50       1388.03        33.53 o
   4   4  13       4092.64       4203.07        70.87 o
   5   4  13       6466.02       6241.29       103.60 o
   6   4  13        236.07        249.27        22.66 o
   7   4  13       2218.92       2238.18        49.40 o
   8   4  13        249.92        264.53        18.94 o
   9   4  13          3.26        -10.78        13.39 o
  10   4  13        590.50        622.38        32.17 o
  11   4  13       1199.94       1257.26        41.52 o
 -17   5  13        964.05        865.92        40.61 o
 -16   5  13          0.32         -8.12         9.87 o
 -15   5  13       2499.95       2434.63        50.06 o
 -14   5  13        282.51        303.35        20.68 o
 -13   5  13        701.58        757.13        21.61 o
 -12   5  13          3.61          2.78         6.16 o
 -11   5  13        696.50        671.08        22.92 o
 -10   5  13       3129.95       3042.63        53.16 o
  -9   5  13        746.79        807.64        23.64 o
  -8   5  13        166.16        179.92        13.35 o
  -7   5  13        397.14        418.18        18.19 o
  -6   5  13        396.14        394.92        17.70 o
  -5   5  13       4179.00       4103.50        62.57 o
  -4   5  13       4158.31       4234.69        60.22 o
  -3   5  13       1096.58        998.95        22.77 o
  -2   5  13       2839.75       2878.20        44.44 o
  -1   5  13       7069.75       7203.94        84.58 o
   0   5  13        355.46        389.48        13.77 o
   1   5  13       3496.87       3539.34        49.92 o
   2   5  13       1084.41       1096.86        29.78 o
   3   5  13       1361.46       1385.03        34.36 o
   4   5  13        375.13        404.76        21.67 o
   5   5  13        325.68        398.39        24.17 o
   6   5  13        368.38        346.14        23.47 o
   7   5  13        951.14        960.69        32.57 o
   8   5  13        410.74        376.37        20.94 o
   9   5  13        133.34        135.53        16.86 o
  10   5  13        319.87        353.05        35.66 o
  11   5  13       2972.10       3075.07        72.16 o
 -16   6  13         13.65         34.95        13.28 o
 -15   6  13       3117.50       2747.05        57.26 o
 -14   6  13        234.14        285.06        15.78 o
 -13   6  13       2027.67       2004.06        43.23 o
 -12   6  13        123.02        137.37        10.35 o
 -11   6  13       4989.87       4957.94        77.08 o
 -10   6  13       1050.81       1034.99        22.07 o
  -9   6  13        210.54        186.45        12.71 o
  -8   6  13       1590.47       1544.83        29.32 o
  -7   6  13        512.70        532.18        19.43 o
  -6   6  13        619.17        552.44        16.58 o
  -5   6  13       2186.97       2186.47        35.74 o
  -4   6  13       1368.40       1211.67        29.76 o
  -3   6  13       6311.42       6068.84        85.92 o
  -2   6  13        179.54        202.43        13.01 o
  -1   6  13       1622.52       1619.05        39.41 o
   0   6  13        510.46        535.98        18.71 o
   1   6  13       1494.92       1595.34        34.50 o
   2   6  13         22.42         43.98        10.59 o
   3   6  13       3244.08       3026.01        56.98 o
   4   6  13       1831.29       1780.34        41.04 o
   5   6  13        155.74        125.70        14.15 o
   6   6  13        254.98        254.51        19.38 o
   7   6  13       4691.69       4808.69       121.39 o
   8   6  13        886.42        876.84        36.13 o
   9   6  13        737.45        717.73        33.88 o
  10   6  13        252.76        286.81        22.47 o
  11   6  13        256.78        207.95        19.68 o
 -16   7  13        301.26        263.14        24.07 o
 -15   7  13        450.59        428.84        22.34 o
 -14   7  13        699.99        639.86        26.27 o
 -13   7  13       1076.19       1071.96        33.06 o
 -12   7  13       2113.94       1997.71        39.00 o
 -11   7  13          5.82         15.08         6.85 o
 -10   7  13        614.05        743.00        20.58 o
  -9   7  13       8041.86       7915.19        98.44 o
  -8   7  13       1253.78       1242.62        25.38 o
  -7   7  13        660.18        588.51        19.19 o
  -6   7  13          2.07         -2.40         7.68 o
  -5   7  13         65.92         95.86        10.61 o
  -4   7  13       2558.62       2528.21        39.26 o
  -3   7  13        321.75        383.68        16.57 o
  -2   7  13        391.17        442.02        17.23 o
  -1   7  13       5176.26       5075.97        75.06 o
   0   7  13       1166.61       1114.49        25.76 o
   1   7  13        223.68        272.02        18.64 o
   2   7  13        376.82        400.55        20.51 o
   3   7  13       3507.80       3556.89        76.55 o
   4   7  13        309.85        333.24        23.42 o
   5   7  13         23.30         15.60        12.97 o
   6   7  13       1493.72       1519.20        42.61 o
   7   7  13        127.72        122.44        18.29 o
   8   7  13        482.91        608.27        31.97 o
   9   7  13        562.33        649.27        30.42 o
  10   7  13        750.49        771.30        41.60 o
  11   7  13         65.49         45.41        24.60 o
 -16   8  13       2644.43       2470.29        75.08 o
 -15   8  13        420.60        452.61        28.46 o
 -14   8  13        524.02        513.41        34.78 o
 -13   8  13        255.10        270.06        17.55 o
 -12   8  13         72.71         70.64         9.54 o
 -11   8  13         61.55         66.17         9.11 o
 -10   8  13       1783.21       1758.89        34.33 o
  -9   8  13        117.16        109.38        11.25 o
  -8   8  13       5084.20       5049.63        78.46 o
  -7   8  13         21.87         13.72         7.38 o
  -6   8  13       5664.57       5737.61        80.04 o
  -5   8  13       1649.79       1602.85        33.92 o
  -4   8  13       3204.71       3013.80        49.24 o
  -3   8  13       2851.05       2741.59        46.74 o
  -2   8  13        713.32        743.81        20.93 o
  -1   8  13       2853.18       2679.82        45.66 o
   0   8  13       4163.86       4207.37        74.02 o
   1   8  13        310.18        326.14        16.40 o
   2   8  13       6903.95       6968.92        97.75 o
   3   8  13         31.70         26.49        11.83 o
   4   8  13       1920.75       1858.88        48.35 o
   5   8  13          9.34         -0.94        12.33 o
   6   8  13       1925.03       1909.39        49.90 o
   7   8  13         42.57         66.98        15.13 o
   8   8  13         52.39         56.13        13.91 o
   9   8  13        177.92        231.30        19.55 o
  10   8  13       1233.39       1217.27        46.89 o
 -15   9  13        449.87        488.92        30.08 o
 -14   9  13       1314.83       1397.43        41.64 o
 -13   9  13        142.91        124.80        12.93 o
 -12   9  13       1342.50       1299.39        37.03 o
 -11   9  13        313.73        319.58        16.51 o
 -10   9  13       3509.84       3560.22        59.73 o
  -9   9  13        410.40        424.36        18.27 o
  -8   9  13         26.04         43.00         9.93 o
  -7   9  13       1870.65       1648.59        35.47 o
  -6   9  13        316.51        321.86        16.78 o
  -5   9  13       3344.28       3274.09        52.84 o
  -4   9  13       1951.73       2099.99        45.93 o
  -3   9  13         66.50         67.18        10.64 o
  -2   9  13      11250.99      10602.41       136.91 o
  -1   9  13         45.10         38.90        11.28 o
   0   9  13        240.82        241.49        17.06 o
   1   9  13        420.93        433.58        19.50 o
   2   9  13        804.57        818.60        23.78 o
   3   9  13       2184.52       2086.43        39.78 o
   4   9  13       1110.69       1177.01        42.22 o
   5   9  13        246.07        236.11        24.36 o
   6   9  13        157.19        186.29        20.02 o
   7   9  13         13.02         26.92        12.71 o
   8   9  13       4764.54       4844.29        99.48 o
   9   9  13         93.28         88.58        17.97 o
  10   9  13        290.92        262.73        26.96 o
 -14  10  13         23.91         34.96        14.09 o
 -13  10  13        574.99        531.62        22.97 o
 -12  10  13         94.23         78.70        12.34 o
 -11  10  13       2026.80       1944.74        56.51 o
 -10  10  13       1863.79       1762.85        35.77 o
  -9  10  13        354.12        401.83        18.54 o
  -8  10  13        361.26        414.09        21.99 o
  -7  10  13         43.73         42.40         9.75 o
  -6  10  13       3652.82       3379.80        54.76 o
  -5  10  13        729.98        746.71        23.14 o
  -4  10  13        384.36        386.03        18.89 o
  -3  10  13       1196.27       1144.16        30.17 o
  -2  10  13        885.19        826.33        26.73 o
  -1  10  13        978.09       1063.83        31.96 o
   0  10  13        308.17        368.83        20.11 o
   1  10  13       2886.90       2827.67        51.25 o
   2  10  13       4032.88       3780.41        62.65 o
   3  10  13         87.41         80.36        12.75 o
   4  10  13        590.63        510.54        18.52 o
   5  10  13        711.17        731.55        33.51 o
   6  10  13        524.75        523.01        35.67 o
   7  10  13       1679.25       1652.45        59.64 o
   8  10  13         44.64         59.32        13.58 o
   9  10  13        653.06        711.36        39.88 o
 -14  11  13         52.48         44.04        16.33 o
 -13  11  13         12.05         23.11        17.39 o
 -12  11  13        181.82        173.50        15.15 o
 -11  11  13        339.84        353.34        20.83 o
 -10  11  13         81.66         88.74        11.60 o
  -9  11  13       4541.89       4546.45        73.39 o
  -8  11  13        125.01        111.39        12.49 o
  -7  11  13       3665.27       3414.52        64.06 o
  -6  11  13         22.60         24.65        11.17 o
  -5  11  13       3100.05       3231.51        61.48 o
  -4  11  13         54.00         56.27        11.06 o
  -3  11  13        399.09        432.14        21.28 o
  -2  11  13         36.44         28.33        10.01 o
  -1  11  13        398.30        363.13        22.55 o
   0  11  13         36.73         65.24        12.17 o
   1  11  13       1036.13       1032.49        28.95 o
   2  11  13         11.24          5.79         9.85 o
   3  11  13       5027.30       4888.31        76.65 o
   4  11  13         62.67         65.19        10.29 o
   5  11  13        383.35        421.80        27.24 o
   6  11  13        945.30        926.04        37.18 o
   7  11  13        756.39        720.31        32.81 o
   8  11  13        298.45        330.49        29.42 o
 -13  12  13       1085.44       1070.01        47.81 o
 -12  12  13         76.58         45.78        12.07 o
 -11  12  13       2548.09       2558.64        65.07 o
 -10  12  13        585.64        641.18        32.64 o
  -9  12  13         37.29         38.08        10.62 o
  -8  12  13        191.96        228.47        17.05 o
  -7  12  13          0.67         -1.87         8.51 o
  -6  12  13        336.64        363.65        21.39 o
  -5  12  13        961.95        983.72        27.87 o
  -4  12  13        918.84        904.16        35.39 o
  -3  12  13       3413.57       3428.85        60.36 o
  -2  12  13         45.03         48.37        11.10 o
  -1  12  13       1642.88       1763.54        43.07 o
   0  12  13          2.75         -3.46         9.71 o
   1  12  13        141.92        150.33        17.59 o
   2  12  13        369.44        391.98        20.68 o
   3  12  13        123.88        103.34        13.63 o
   4  12  13          0.75         -1.29        10.18 o
   5  12  13         16.65         16.20        10.10 o
   6  12  13        303.95        325.16        24.35 o
   7  12  13        801.42        643.57        81.59 o
 -12  13  13        325.41        301.17        28.22 o
 -11  13  13       1883.00       2004.50        58.08 o
 -10  13  13       2248.91       2203.14        54.98 o
  -9  13  13        281.51        288.71        19.98 o
  -8  13  13         13.71         23.88        10.40 o
  -7  13  13        748.45        664.38        23.23 o
  -6  13  13        379.88        395.62        24.24 o
  -5  13  13          1.35         -4.77         8.15 o
  -4  13  13       2758.30       2815.94        52.60 o
  -3  13  13       1239.25       1221.70        35.11 o
  -2  13  13        208.88        206.61        18.69 o
  -1  13  13        341.08        327.39        21.42 o
   0  13  13        488.89        522.89        26.07 o
   1  13  13        753.36        747.74        28.63 o
   2  13  13         39.71         51.29        13.19 o
   3  13  13        315.59        260.94        19.69 o
   4  13  13        209.36        196.06        18.17 o
   5  13  13        227.32        173.16        18.16 o
   6  13  13        973.39        989.67        72.93 o
   7  13  13          0.62         26.05        20.41 o
 -11  14  13        199.37        220.41        25.85 o
 -10  14  13        342.78        352.30        30.39 o
  -9  14  13        139.54        142.22        18.57 o
  -8  14  13       1990.18       2036.13        57.52 o
  -7  14  13          0.66         17.53        12.88 o
  -6  14  13       3736.88       3716.65        77.87 o
  -5  14  13        269.10        268.98        25.05 o
  -4  14  13          1.54         17.56        10.94 o
  -3  14  13        488.99        485.22        27.59 o
  -2  14  13          3.62          4.00        11.28 o
  -1  14  13        636.61        678.75        29.99 o
   0  14  13         17.86         16.45        12.79 o
   1  14  13        183.27        182.78        22.98 o
   2  14  13       1957.73       2009.03        55.62 o
   3  14  13         52.34         83.81        14.68 o
   4  14  13        425.44        456.49        29.93 o
   5  14  13         11.09         -3.62        12.56 o
  -9  15  13        444.57        435.64        29.21 o
  -8  15  13        285.04        283.06        23.67 o
  -7  15  13         36.59         69.87        15.67 o
  -6  15  13       1060.20       1179.89        41.42 o
  -5  15  13       1569.90       1617.72        50.60 o
  -4  15  13        772.34        851.46        40.58 o
  -3  15  13        450.39        487.93        31.02 o
  -2  15  13       1383.23       1369.04        38.38 o
  -1  15  13        694.89        761.95        29.91 o
   0  15  13          7.27         18.66        25.63 o
   1  15  13        156.67        208.62        18.32 o
   2  15  13        115.80        104.53        15.29 o
   3  15  13        105.84        118.08        15.92 o
   4  15  13          0.91         18.78        14.27 o
  -7  16  13         60.36         74.82        16.39 o
  -6  16  13        290.39        342.30        26.26 o
  -5  16  13        412.37        440.75        29.63 o
  -4  16  13        226.23        257.10        23.26 o
  -3  16  13        824.86        869.10        40.21 o
  -2  16  13          4.35          0.35        13.24 o
  -1  16  13       1075.20       1163.61        45.44 o
   0  16  13       1076.30       1062.45        44.39 o
   1  16  13        224.04        232.76        21.55 o
   2  16  13         13.02         36.13        15.31 o
 -16   0  14       1737.18       1508.73        51.36 o
 -14   0  14         32.46         47.66        21.04 o
 -12   0  14       4088.25       4236.89       125.69 o
 -10   0  14       3764.92       4200.66       122.15 o
  -8   0  14       7161.17       7833.42       237.44 o
  -6   0  14        101.27         95.48        17.77 o
  -4   0  14       1129.55       1119.31        35.57 o
  -2   0  14       1733.21       1652.69        47.61 o
   0   0  14       6757.23       6725.31       136.73 o
   2   0  14        110.81        147.59        24.00 o
   4   0  14         25.31         56.41        20.10 o
   6   0  14        537.00        616.72        45.96 o
   8   0  14       1535.18       1453.61        67.34 o
  10   0  14       1603.62       1750.95        78.09 o
 -17   1  14        931.26        918.27        34.26 o
 -16   1  14       1598.91       1616.24        42.59 o
 -15   1  14          3.36        -10.69        10.69 o
 -14   1  14        642.35        655.28        26.90 o
 -13   1  14         13.94          4.60        12.48 o
 -12   1  14       2055.37       2089.28        56.03 o
 -11   1  14       1977.29       2120.07        55.88 o
 -10   1  14         29.25          6.72        12.45 o
  -9   1  14        864.92        828.24        36.62 o
  -8   1  14        533.92        543.87        32.47 o
  -7   1  14       3322.39       3378.46        79.48 o
  -6   1  14       6452.41       6164.15       120.25 o
  -5   1  14         77.31         82.99         7.91 o
  -4   1  14       1363.05       1320.67        21.99 o
  -3   1  14        223.31        269.01        11.15 o
  -2   1  14       2646.47       2609.69        37.61 o
  -1   1  14       3849.04       4010.70        54.03 o
   0   1  14        275.65        324.60        12.95 o
   1   1  14        356.47        361.43        19.12 o
   2   1  14        646.69        654.66        20.54 o
   3   1  14       2893.99       2791.75        48.85 o
   4   1  14       4946.27       4904.68        96.18 o
   5   1  14        184.19        184.03        19.87 o
   6   1  14       2835.85       2921.99        69.37 o
   7   1  14       1310.18       1434.37        46.30 o
   8   1  14         12.72         16.97        13.15 o
   9   1  14         13.12         35.73        19.98 o
  10   1  14        657.48        682.46        39.61 o
  11   1  14       1559.11       1632.94        56.89 o
 -17   2  14        523.50        538.89        40.12 o
 -16   2  14          5.01         24.77        14.84 o
 -15   2  14        648.51        680.78        35.33 o
 -14   2  14          8.30          9.73         8.60 o
 -13   2  14       5105.64       5029.83        81.97 o
 -12   2  14        129.70        164.73        12.24 o
 -11   2  14          3.98          1.09         8.81 o
 -10   2  14       1065.35       1117.20        27.81 o
  -9   2  14       1322.62       1355.25        45.72 o
  -8   2  14       2945.54       3022.39        73.59 o
  -7   2  14       1806.58       1850.19        36.46 o
  -6   2  14          5.08         10.82         5.14 o
  -5   2  14       4687.96       4698.44        69.83 o
  -4   2  14          4.35          2.98         4.39 o
  -3   2  14        380.11        299.33        12.07 o
  -2   2  14       2420.41       2429.77        35.09 o
  -1   2  14       4741.82       4429.90        59.98 o
   0   2  14       1223.90       1412.89        26.11 o
   1   2  14       1014.00       1031.47        26.19 o
   2   2  14        145.30        143.14        12.99 o
   3   2  14          4.28          2.14         7.45 o
   4   2  14         59.05         78.35        12.50 o
   5   2  14       7102.98       7021.39       115.07 o
   6   2  14         36.05         26.64        11.36 o
   7   2  14       3807.92       3852.55        89.59 o
   8   2  14       1130.00       1070.82        40.63 o
   9   2  14         73.49         96.86        20.99 o
  10   2  14        133.42        133.04        23.01 o
  11   2  14         36.62         82.94        18.95 o
 -17   3  14        417.93        386.44        28.35 o
 -16   3  14        176.18        146.25        25.93 o
 -15   3  14        503.59        505.20        26.26 o
 -14   3  14         63.96         81.56        14.96 o
 -13   3  14        667.12        698.39        28.92 o
 -12   3  14        631.70        682.20        24.56 o
 -11   3  14       4560.69       4492.36        95.95 o
 -10   3  14         53.50         82.31        11.26 o
  -9   3  14       2374.35       2462.81        48.66 o
  -8   3  14        307.24        357.11        18.38 o
  -7   3  14       1695.35       1667.88        42.97 o
  -6   3  14          8.69         11.21         7.57 o
  -5   3  14       1815.87       1878.79        34.10 o
  -4   3  14        197.05        210.78        10.97 o
  -3   3  14        726.18        707.77        16.92 o
  -2   3  14       1481.91       1343.52        25.64 o
  -1   3  14       4784.38       4712.80        63.79 o
   0   3  14         26.73         19.31         7.15 o
   1   3  14       2926.30       3008.30        53.47 o
   2   3  14        933.43        966.30        26.76 o
   3   3  14       1416.22       1317.48        34.02 o
   4   3  14        273.19        328.02        18.04 o
   5   3  14        245.95        331.22        27.33 o
   6   3  14          6.35         17.69         8.16 o
   7   3  14       1030.60       1001.38        35.08 o
   8   3  14          3.29          2.22         9.91 o
   9   3  14         97.70        101.02        12.31 o
  10   3  14        936.43        946.29        39.65 o
  11   3  14       4593.12       4691.16       158.38 o
 -17   4  14        227.86        160.75        22.34 o
 -16   4  14        498.14        441.16        27.06 o
 -15   4  14       1911.85       1867.07        48.64 o
 -14   4  14         27.78         50.94        12.49 o
 -13   4  14       1054.77       1033.72        37.89 o
 -12   4  14       3168.56       3143.02        61.66 o
 -11   4  14       2139.26       2092.05        50.34 o
 -10   4  14        118.58        128.07        16.22 o
  -9   4  14        357.29        416.14        29.48 o
  -8   4  14      10763.27      10774.16       150.17 o
  -7   4  14       2578.06       2569.64        60.00 o
  -6   4  14          4.93         11.75         8.90 o
  -5   4  14        423.08        381.27        12.60 o
  -4   4  14          2.93          6.75         5.48 o
  -3   4  14       8981.57       8906.42       109.64 o
  -2   4  14         73.14        105.78         8.85 o
  -1   4  14       2054.26       2038.96        32.90 o
   0   4  14       4488.67       4394.20        60.05 o
   1   4  14         98.72        117.23        11.75 o
   2   4  14       6093.83       6088.33        94.68 o
   3   4  14       6782.47       6763.04       102.73 o
   4   4  14        305.94        297.41        18.29 o
   5   4  14       1469.03       1475.19        35.82 o
   6   4  14         46.56         44.32        10.83 o
   7   4  14       1564.97       1511.79        38.57 o
   8   4  14       1121.89       1135.47        33.71 o
   9   4  14       1430.12       1496.84        47.61 o
  10   4  14        755.34        790.13        35.84 o
  11   4  14        509.39        535.74        36.20 o
 -16   5  14       2414.55       2484.36        65.65 o
 -15   5  14         50.40         34.95        14.67 o
 -14   5  14       3917.86       3927.50        82.60 o
 -13   5  14        170.22        185.40        16.95 o
 -12   5  14       2116.25       2024.68        52.08 o
 -11   5  14         76.36        116.55        13.09 o
 -10   5  14        875.04        863.55        26.84 o
  -9   5  14       4119.82       4027.97        68.74 o
  -8   5  14        471.57        486.73        20.86 o
  -7   5  14        318.28        354.20        18.32 o
  -6   5  14       7643.97       7450.39       101.38 o
  -5   5  14         47.01         65.01        10.13 o
  -4   5  14      12333.67      12218.91       148.24 o
  -3   5  14        189.56        218.84        12.47 o
  -2   5  14        623.47        603.57        17.74 o
  -1   5  14         22.90         19.33         6.60 o
   0   5  14         18.93         38.32         6.96 o
   1   5  14       4908.94       4917.64        79.62 o
   2   5  14          1.50          5.45         9.73 o
   3   5  14         81.89        120.35        15.10 o
   4   5  14       4502.08       4236.92        74.79 o
   5   5  14        209.34        229.93        27.67 o
   6   5  14       6038.12       6072.36       107.43 o
   7   5  14         49.02         57.59        12.06 o
   8   5  14         27.25         42.56        13.46 o
   9   5  14        790.34        826.95        41.13 o
  10   5  14        297.26        306.89        23.04 o
  11   5  14         28.62         37.27        13.91 o
 -16   6  14       1857.28       1884.68        56.82 o
 -15   6  14         99.70        120.39        21.91 o
 -14   6  14        566.64        571.61        30.80 o
 -13   6  14       2552.88       2434.95        70.88 o
 -12   6  14        612.62        537.19        23.70 o
 -11   6  14        987.53       1000.23        31.12 o
 -10   6  14       6973.16       7077.73       108.81 o
  -9   6  14          0.37         -3.24         8.81 o
  -8   6  14       2022.59       1967.32        43.11 o
  -7   6  14        489.41        528.02        26.41 o
  -6   6  14       3495.57       3508.78        60.57 o
  -5   6  14         70.53         65.92         8.86 o
  -4   6  14       1968.97       1994.36        38.00 o
  -3   6  14        174.84        166.80        15.40 o
  -2   6  14       1143.95       1089.97        28.15 o
  -1   6  14       4619.00       4473.70        72.23 o
   0   6  14        771.15        771.05        23.09 o
   1   6  14       2545.28       2439.59        39.89 o
   2   6  14       7935.71       8053.03       119.80 o
   3   6  14        346.74        328.37        20.18 o
   4   6  14       1680.58       1561.98        39.48 o
   5   6  14        105.17         98.71        16.53 o
   6   6  14        203.83        202.40        17.46 o
   7   6  14        268.97        264.65        24.69 o
   8   6  14        801.87        842.42        33.29 o
   9   6  14        126.62        145.93        21.33 o
  10   6  14        717.37        721.35        33.01 o
 -16   7  14        596.31        565.61        35.38 o
 -15   7  14          2.31         12.36        10.45 o
 -14   7  14        659.21        650.62        30.85 o
 -13   7  14          1.74         -6.93        10.52 o
 -12   7  14        864.49        858.18        31.44 o
 -11   7  14       2897.42       2848.98        62.64 o
 -10   7  14         12.70         38.33         9.43 o
  -9   7  14       1119.07       1151.26        32.22 o
  -8   7  14       2792.60       2809.50        48.73 o
  -7   7  14        320.67        342.82        19.98 o
  -6   7  14       1227.46       1288.36        27.35 o
  -5   7  14        215.27        226.71        13.66 o
  -4   7  14       1161.38       1171.18        28.46 o
  -3   7  14        639.64        618.62        21.19 o
  -2   7  14       2384.12       2488.01        49.43 o
  -1   7  14       9233.56       9282.95       150.02 o
   0   7  14          0.91         -7.94         7.94 o
   1   7  14       1833.94       1858.78        40.63 o
   2   7  14       2087.82       2104.89        49.94 o
   3   7  14        129.12        131.95        16.18 o
   4   7  14        743.83        688.92        33.17 o
   5   7  14         20.45         55.97        13.80 o
   6   7  14        439.62        417.71        25.68 o
   7   7  14        202.28        240.55        22.24 o
   8   7  14       1545.22       1660.38        46.30 o
   9   7  14       1542.56       1757.64        67.53 o
  10   7  14         72.71         50.50        17.60 o
 -15   8  14       3228.42       3174.29        85.24 o
 -14   8  14         13.29          9.20        10.97 o
 -13   8  14        604.88        650.35        24.01 o
 -12   8  14         11.76          7.62         8.19 o
 -11   8  14       2033.95       1907.81        36.08 o
 -10   8  14       1330.93       1367.74        38.09 o
  -9   8  14        102.42        133.67        13.52 o
  -8   8  14        902.33        870.40        29.00 o
  -7   8  14       1526.93       1501.18        32.77 o
  -6   8  14       1714.64       1600.81        34.28 o
  -5   8  14       4573.77       4657.45        71.86 o
  -4   8  14        832.19        816.95        25.99 o
  -3   8  14       9546.06       9171.51       118.21 o
  -2   8  14       5536.87       5397.08        76.57 o
  -1   8  14        885.44        850.13        24.72 o
   0   8  14        155.20        175.84        14.03 o
   1   8  14       1089.86       1078.54        30.11 o
   2   8  14        627.54        670.66        29.45 o
   3   8  14       2285.81       2258.33        53.52 o
   4   8  14         16.66         11.64        11.60 o
   5   8  14       1659.69       1581.64        44.39 o
   6   8  14        461.44        499.97        28.45 o
   7   8  14       4026.16       3895.57        84.76 o
   8   8  14         32.09         70.59        16.22 o
   9   8  14        183.23        228.45        22.47 o
  10   8  14        383.72        440.06        40.41 o
 -15   9  14          0.01         34.22        19.18 o
 -14   9  14         40.88         44.66        10.06 o
 -13   9  14        476.30        507.13        22.60 o
 -12   9  14          2.29         18.50         9.13 o
 -11   9  14        592.91        531.30        29.67 o
 -10   9  14        723.37        682.41        25.23 o
  -9   9  14       2368.90       2468.27        52.92 o
  -8   9  14          0.67          5.98         8.78 o
  -7   9  14        558.43        571.54        21.11 o
  -6   9  14         93.50        111.79        11.38 o
  -5   9  14         36.51         27.86         8.93 o
  -4   9  14         50.14         44.37        10.12 o
  -3   9  14       4348.02       4043.98        66.25 o
  -2   9  14        116.29        105.63        12.38 o
  -1   9  14        614.90        632.93        23.36 o
   0   9  14        889.29        893.38        25.88 o
   1   9  14       3807.68       3801.88        62.41 o
   2   9  14          1.63         12.57         7.60 o
   3   9  14       3838.33       3871.51        76.95 o
   4   9  14        205.56        213.23        20.41 o
   5   9  14        232.64        271.99        22.25 o
   6   9  14         16.35          4.17        12.95 o
   7   9  14       1065.55       1082.09        37.80 o
   8   9  14        173.74        273.84        26.53 o
   9   9  14       2217.72       2260.84        71.89 o
 -14  10  14          6.41         26.56        13.21 o
 -13  10  14         14.94         44.30        10.44 o
 -12  10  14        305.36        354.42        25.26 o
 -11  10  14       1255.82       1213.30        33.85 o
 -10  10  14       2325.58       2277.04        52.75 o
  -9  10  14         93.90        105.23        15.70 o
  -8  10  14        233.87        271.33        18.96 o
  -7  10  14       1011.66        978.68        27.70 o
  -6  10  14        175.67        219.62        15.18 o
  -5  10  14       1585.70       1538.62        33.57 o
  -4  10  14        594.85        586.08        22.75 o
  -3  10  14       1743.72       1732.03        43.25 o
  -2  10  14        202.70        203.97        19.37 o
  -1  10  14        283.98        320.91        19.00 o
   0  10  14       1789.53       1839.23        39.34 o
   1  10  14         43.68         41.73        10.18 o
   2  10  14       4038.78       4007.89        65.55 o
   3  10  14        859.88        852.08        27.42 o
   4  10  14        257.58        256.74        21.53 o
   5  10  14        524.32        485.11        29.32 o
   6  10  14        302.50        301.25        23.20 o
   7  10  14        660.03        757.58        37.00 o
   8  10  14        446.29        434.89        27.68 o
 -13  11  14        102.56        152.43        18.33 o
 -12  11  14        633.50        617.60        25.52 o
 -11  11  14         52.29         73.36        13.06 o
 -10  11  14         97.59        119.68        16.26 o
  -9  11  14         52.09         58.06        12.86 o
  -8  11  14        157.25        153.44        14.70 o
  -7  11  14         67.39         45.18        10.62 o
  -6  11  14        767.12        714.37        25.09 o
  -5  11  14        923.85        802.04        26.05 o
  -4  11  14       3953.36       3994.82        68.62 o
  -3  11  14        113.82        145.02        15.79 o
  -2  11  14        392.17        388.16        22.93 o
  -1  11  14         74.14         81.18        13.46 o
   0  11  14        769.46        717.90        28.12 o
   1  11  14        120.59        145.60        13.76 o
   2  11  14        721.27        699.68        24.01 o
   3  11  14         90.83        106.44        11.74 o
   4  11  14       1595.68       1538.09        45.35 o
   5  11  14        157.46        176.71        20.80 o
   6  11  14        419.39        414.71        28.91 o
   7  11  14          0.14        -14.55        14.55 o
   8  11  14       1343.59       1343.33        50.47 o
 -13  12  14         33.01         54.29        21.68 o
 -12  12  14        862.90        848.11        36.12 o
 -11  12  14       1037.49       1012.81        38.53 o
 -10  12  14       1332.90       1286.18        39.97 o
  -9  12  14        163.93        176.43        18.95 o
  -8  12  14        464.70        474.96        23.32 o
  -7  12  14         12.29         23.68        10.60 o
  -6  12  14        470.07        585.39        23.27 o
  -5  12  14        520.91        570.67        23.69 o
  -4  12  14        246.05        254.00        17.80 o
  -3  12  14        113.81        143.36        15.65 o
  -2  12  14       2247.29       2103.97        48.24 o
  -1  12  14        148.66        147.34        15.39 o
   0  12  14        226.73        248.65        21.52 o
   1  12  14          7.67         19.97        10.95 o
   2  12  14       1247.04       1211.31        33.73 o
   3  12  14        318.72        316.94        20.38 o
   4  12  14        425.51        376.59        24.38 o
   5  12  14         79.66         75.67        15.93 o
   6  12  14        259.81        285.87        26.33 o
   7  12  14       1885.98       2037.74        61.60 o
 -12  13  14         66.67         69.85        21.14 o
 -11  13  14       1011.40       1015.69        43.49 o
 -10  13  14         37.72         42.30        15.13 o
  -9  13  14       3104.09       3255.07        70.57 o
  -8  13  14         44.90         44.76        13.13 o
  -7  13  14        366.06        397.65        22.42 o
  -6  13  14       2357.54       2204.32        46.56 o
  -5  13  14        337.98        392.32        25.93 o
  -4  13  14         23.86         27.30        10.83 o
  -3  13  14        125.43        139.82        15.29 o
  -2  13  14         68.92         58.68        13.08 o
  -1  13  14        922.99        994.93        32.65 o
   0  13  14          7.93          4.45        10.86 o
   1  13  14       1758.67       1707.45        43.37 o
   2  13  14        117.81        115.63        15.27 o
   3  13  14        199.39        183.78        17.56 o
   4  13  14         10.92         28.16        11.47 o
   5  13  14         13.59         -6.43        16.10 o
   6  13  14        408.88        420.32        27.92 o
 -10  14  14         56.91         53.43        15.22 o
  -9  14  14        482.81        552.74        30.27 o
  -8  14  14        203.75        278.72        23.68 o
  -7  14  14        145.70        141.54        16.60 o
  -6  14  14        487.06        495.10        30.41 o
  -5  14  14       1541.92       1543.74        39.84 o
  -4  14  14          4.05         15.97        11.31 o
  -3  14  14       1387.56       1373.16        62.90 o
  -2  14  14        187.80        226.13        28.15 o
  -1  14  14        391.19        391.99        27.14 o
   0  14  14        242.26        243.89        20.23 o
   1  14  14         34.22         31.82        13.08 o
   2  14  14        369.95        348.14        22.36 o
   3  14  14       1115.28       1100.80        40.91 o
   4  14  14         18.09         20.79        13.06 o
  -9  15  14       1098.28       1184.68        42.54 o
  -8  15  14        143.12        192.91        20.27 o
  -7  15  14       2369.82       2545.76        66.74 o
  -6  15  14        173.67        211.62        21.30 o
  -5  15  14        154.23        157.99        20.39 o
  -4  15  14       1012.79       1099.50        39.05 o
  -3  15  14        128.96        156.12        17.29 o
  -2  15  14        227.43        250.55        19.62 o
  -1  15  14       1002.97       1019.83        34.75 o
   0  15  14          3.61         10.16        11.73 o
   1  15  14        536.85        583.63        28.56 o
   2  15  14         66.76         80.20        15.47 o
   3  15  14        416.90        369.30        26.20 o
  -6  16  14        464.23        400.13        27.57 o
  -5  16  14        228.40        243.22        29.30 o
  -4  16  14          6.75         36.04        14.77 o
  -3  16  14        127.10         81.75        26.48 o
  -2  16  14        749.11        830.38        35.36 o
  -1  16  14         39.59         42.70        13.34 o
   0  16  14        674.45        759.21        34.41 o
 -17   0  15        849.91        797.61        76.60 o
 -15   0  15        734.31        778.86        50.64 o
 -13   0  15       1027.17       1100.78        57.47 o
 -11   0  15        353.33        363.58        39.40 o
  -9   0  15       6227.79       6307.32       165.09 o
  -7   0  15       4984.46       4967.99       135.58 o
  -5   0  15       1520.18       1438.39        33.48 o
  -3   0  15          2.14         20.90         7.17 o
  -1   0  15       2529.89       2683.53        73.74 o
   1   0  15       8047.93       8692.63       224.80 o
   3   0  15       1474.16       1555.79        64.77 o
   5   0  15       9378.71       9719.71       342.32 o
   7   0  15         83.99        120.24        30.37 o
   9   0  15         35.81         71.80        25.59 o
  11   0  15       3068.00       2902.58       106.07 o
 -17   1  15         56.17         16.95        19.01 o
 -16   1  15        741.49        790.57        37.41 o
 -15   1  15         80.81         67.02        16.83 o
 -14   1  15        538.37        646.31        38.64 o
 -13   1  15       3580.58       3519.52        80.52 o
 -12   1  15        780.66        766.56        39.44 o
 -11   1  15       1121.21       1063.94        38.83 o
 -10   1  15        263.09        252.46        23.39 o
  -9   1  15       5934.26       6147.46       114.48 o
  -8   1  15        599.58        626.97        31.45 o
  -7   1  15          0.78        -10.73        10.73 o
  -6   1  15       1831.05       1786.23        52.37 o
  -5   1  15        872.75        915.53        22.52 o
  -4   1  15        786.76        766.71        16.90 o
  -3   1  15        274.88        266.61        11.81 o
  -2   1  15        682.54        644.27        15.55 o
  -1   1  15      11986.24      11757.71       134.66 o
   0   1  15        682.15        733.44        17.83 o
   1   1  15         83.78         74.87         5.70 o
   2   1  15       1268.71       1355.70        38.08 o
   3   1  15        131.41        116.73        14.46 o
   4   1  15       2915.43       2827.34        66.95 o
   5   1  15       1359.33       1244.19        42.49 o
   6   1  15        364.15        339.01        26.58 o
   7   1  15       3653.36       3735.86        84.11 o
   8   1  15        168.59        177.92        25.36 o
   9   1  15       1225.44       1328.94        47.06 o
  10   1  15        508.04        566.11        35.05 o
  11   1  15        544.64        607.38        53.75 o
 -17   2  15        230.33        249.52        26.00 o
 -16   2  15        276.75        285.38        25.88 o
 -15   2  15        255.35        289.25        28.72 o
 -14   2  15         41.52         41.61        18.53 o
 -13   2  15         25.08         28.43        10.17 o
 -12   2  15       7038.74       7101.21       131.78 o
 -11   2  15        130.68        142.07        18.07 o
 -10   2  15         66.77        106.62        19.28 o
  -9   2  15        587.90        595.37        33.21 o
  -8   2  15       2740.75       2801.12        71.04 o
  -7   2  15       3007.68       2960.13        69.78 o
  -6   2  15         37.29         30.68         8.26 o
  -5   2  15        806.49        778.00        19.72 o
  -4   2  15       3238.18       3136.78        45.08 o
  -3   2  15         77.06         49.51         6.81 o
  -2   2  15       2108.01       2066.59        31.84 o
  -1   2  15        185.95        240.54        14.17 o
   0   2  15       3387.93       3344.73        48.01 o
   1   2  15       1028.66        903.48        32.56 o
   2   2  15        903.36        971.27        33.46 o
   3   2  15       1326.10       1298.65        33.31 o
   4   2  15         19.17         14.98        11.55 o
   5   2  15        218.86        239.48        17.32 o
   6   2  15       3639.13       3682.94        90.05 o
   7   2  15         29.15         46.68        17.49 o
   8   2  15        824.79        838.16        43.70 o
   9   2  15          2.90         24.11        16.87 o
  10   2  15       4191.55       3958.56        98.86 o
  11   2  15         65.32         63.47        21.10 o
 -17   3  15         13.45         -9.34        17.95 o
 -16   3  15       1677.90       1687.83        52.92 o
 -15   3  15        634.18        617.50        29.30 o
 -14   3  15       3151.79       3124.08       111.33 o
 -13   3  15       1001.24       1000.30        27.55 o
 -12   3  15        225.98        203.31        13.67 o
 -11   3  15        327.90        333.81        29.16 o
 -10   3  15        944.64        982.43        40.14 o
  -9   3  15       1045.83        991.73        40.22 o
  -8   3  15       1436.82       1605.77        46.30 o
  -7   3  15        100.35         86.76        11.69 o
  -6   3  15       2017.79       1918.15        41.38 o
  -5   3  15        216.07        238.72        14.10 o
  -4   3  15       1774.43       1752.75        30.28 o
  -3   3  15        497.76        550.90        18.21 o
  -2   3  15       3241.81       3214.44        46.25 o
  -1   3  15       1908.07       1968.28        31.16 o
   0   3  15       3732.98       3559.81        48.10 o
   1   3  15        425.63        360.47        21.44 o
   2   3  15        324.43        453.74        26.49 o
   3   3  15         10.39         29.65         9.36 o
   4   3  15       4520.84       4427.72        78.21 o
   5   3  15        170.17        158.51        13.85 o
   6   3  15       2944.00       3010.39        72.62 o
   7   3  15        608.21        728.18        28.83 o
   8   3  15          5.23        -14.66        14.66 o
   9   3  15        213.82        178.98        23.81 o
  10   3  15        176.11        199.68        23.86 o
  11   3  15        173.27        127.69        28.31 o
 -17   4  15        681.70        669.56        39.41 o
 -16   4  15         73.95         64.12        14.96 o
 -15   4  15        441.23        453.78        25.19 o
 -14   4  15       2943.18       2897.51        56.50 o
 -13   4  15        772.99        829.37        27.77 o
 -12   4  15       3132.02       3134.99        69.38 o
 -11   4  15        106.91        108.91        12.19 o
 -10   4  15       1146.61       1223.25        30.57 o
  -9   4  15        194.16        222.08        14.98 o
  -8   4  15        112.31        121.72        11.92 o
  -7   4  15       2606.51       2714.51        55.97 o
  -6   4  15        556.00        545.00        21.49 o
  -5   4  15         26.00         33.69         5.62 o
  -4   4  15       1641.02       1663.89        30.78 o
  -3   4  15         71.09         60.42         7.63 o
  -2   4  15       5671.70       5625.90        69.62 o
  -1   4  15        102.53         94.55         8.23 o
   0   4  15        929.38        896.75        21.98 o
   1   4  15          5.68         -3.50         8.12 o
   2   4  15         14.74         -2.75         8.63 o
   3   4  15       5366.01       5361.04        86.12 o
   4   4  15        101.49         93.29        12.32 o
   5   4  15        300.63        354.90        19.89 o
   6   4  15        785.96        843.27        26.60 o
   7   4  15        145.54        152.66        14.63 o
   8   4  15       1496.81       1503.87        44.39 o
   9   4  15        135.08        127.62        26.99 o
  10   4  15        766.45        749.73        39.07 o
 -16   5  15        563.20        562.50        32.96 o
 -15   5  15       1069.40       1055.89        63.13 o
 -14   5  15          0.68        -10.94        13.11 o
 -13   5  15       2101.34       2034.40        53.72 o
 -12   5  15        465.83        526.48        36.91 o
 -11   5  15       1872.50       1872.43        51.16 o
 -10   5  15        749.26        776.86        25.27 o
  -9   5  15       4012.27       4081.94        69.83 o
  -8   5  15        369.90        401.48        20.17 o
  -7   5  15        215.48        173.69        14.29 o
  -6   5  15         35.48         28.61         6.35 o
  -5   5  15       3546.19       3411.18        69.26 o
  -4   5  15       1787.01       1803.67        32.50 o
  -3   5  15       1605.83       1567.89        29.15 o
  -2   5  15       4191.06       4023.10        54.13 o
  -1   5  15       6021.88       5880.67        79.67 o
   0   5  15       2009.45       1935.71        35.98 o
   1   5  15        915.91        947.82        28.60 o
   2   5  15       1996.78       1900.41        42.40 o
   3   5  15          0.15         -9.70         9.92 o
   4   5  15         74.19         72.69        13.32 o
   5   5  15       1565.27       1582.26        42.91 o
   6   5  15        418.33        455.20        26.33 o
   7   5  15        834.62        776.47        32.32 o
   8   5  15        235.83        228.11        20.87 o
   9   5  15        952.03        892.32        33.23 o
  10   5  15         42.27         41.51        14.06 o
 -16   6  15         96.12        117.62        18.72 o
 -15   6  15       1267.58       1261.14        39.31 o
 -14   6  15          0.37         25.46        13.07 o
 -13   6  15        192.74        177.31        18.12 o
 -12   6  15       1454.80       1441.15        40.56 o
 -11   6  15         24.43         28.31        10.85 o
 -10   6  15          2.67         18.19        11.01 o
  -9   6  15       2308.86       2432.26        49.74 o
  -8   6  15          3.92          6.74         9.34 o
  -7   6  15       4993.22       4966.82        93.07 o
  -6   6  15        759.16        759.43        24.65 o
  -5   6  15       2837.60       2847.85        50.89 o
  -4   6  15        715.90        729.64        20.93 o
  -3   6  15       1386.20       1282.55        26.67 o
  -2   6  15        224.24        234.10        15.04 o
  -1   6  15        402.98        404.68        17.06 o
   0   6  15         12.98         43.16         8.99 o
   1   6  15       4559.33       4562.12        77.85 o
   2   6  15        104.29        120.19        14.06 o
   3   6  15        921.43        943.98        29.79 o
   4   6  15        942.83        873.06        29.06 o
   5   6  15       1153.53       1053.73        51.96 o
   6   6  15        151.35        159.11        16.95 o
   7   6  15        554.17        602.31        30.60 o
   8   6  15        174.94        191.80        27.02 o
   9   6  15         87.80        107.84        26.52 o
  10   6  15        224.06        240.16        25.47 o
 -16   7  15        887.99        867.11        53.64 o
 -15   7  15        172.84        173.00        18.94 o
 -14   7  15        718.64        784.93        32.66 o
 -13   7  15        665.97        729.79        36.63 o
 -12   7  15          2.69         -0.41        10.42 o
 -11   7  15       1591.06       1624.40        49.10 o
 -10   7  15        937.87        877.05        28.55 o
  -9   7  15        971.58        870.99        28.25 o
  -8   7  15        675.73        704.80        18.02 o
  -7   7  15        229.94        226.47        14.06 o
  -6   7  15       1616.84       1478.01        30.25 o
  -5   7  15         22.22         24.59         9.34 o
  -4   7  15       1461.92       1393.53        32.59 o
  -3   7  15      12538.38      12352.58       160.64 o
  -2   7  15         44.03         71.21        11.09 o
  -1   7  15       2163.12       2111.66        52.92 o
   0   7  15        145.97        130.04        12.65 o
   1   7  15        628.09        627.78        21.64 o
   2   7  15       1109.57       1149.04        37.01 o
   3   7  15          0.34         -6.57        10.18 o
   4   7  15       2222.99       2179.02        53.42 o
   5   7  15         97.51        107.53        16.51 o
   6   7  15       1813.04       1859.66        49.73 o
   7   7  15        189.34        273.60        21.85 o
   8   7  15        380.96        388.48        26.14 o
   9   7  15       1536.82       1590.08        45.98 o
 -15   8  15        453.36        396.08        32.33 o
 -14   8  15        852.36        858.53        59.34 o
 -13   8  15        326.43        358.85        23.33 o
 -12   8  15         88.50         59.59        15.69 o
 -11   8  15         20.33         32.11         6.19 o
 -10   8  15       5967.46       5969.32       106.14 o
  -9   8  15        442.18        499.92        19.58 o
  -8   8  15        103.24        111.83        12.21 o
  -7   8  15         13.23          3.01         7.13 o
  -6   8  15         16.44         27.81         8.62 o
  -5   8  15       1067.30       1004.33        30.30 o
  -4   8  15       4066.94       3962.12        68.22 o
  -3   8  15         62.27         49.50        11.55 o
  -2   8  15       1805.05       1746.30        37.67 o
  -1   8  15        329.53        334.01        20.11 o
   0   8  15        594.66        655.29        24.52 o
   1   8  15        196.69        166.80        12.44 o
   2   8  15        848.51        920.30        33.04 o
   3   8  15         14.51         51.86        13.50 o
   4   8  15         70.99         94.18        15.18 o
   5   8  15         10.44         24.68        18.58 o
   6   8  15          9.32          8.63        14.82 o
   7   8  15         28.69         44.56        14.00 o
   8   8  15       1922.42       1912.28        51.79 o
   9   8  15        197.23        170.63        24.71 o
 -15   9  15        240.19        243.53        26.98 o
 -14   9  15        105.44         67.43        14.38 o
 -13   9  15         61.02         74.21        14.17 o
 -12   9  15          3.04         24.50         9.07 o
 -11   9  15         48.98         76.18        10.84 o
 -10   9  15        324.28        342.65        16.68 o
  -9   9  15         72.13         61.16        10.39 o
  -8   9  15       3197.73       3159.10        60.96 o
  -7   9  15         14.90         13.57         8.69 o
  -6   9  15       1350.14       1435.59        33.62 o
  -5   9  15        143.57        104.68        12.22 o
  -4   9  15       3183.25       3110.44        58.73 o
  -3   9  15        107.66         85.31        11.42 o
  -2   9  15          0.87          3.58         8.76 o
  -1   9  15        199.23        204.34        16.61 o
   0   9  15        125.93        146.58        15.56 o
   1   9  15        244.27        255.71        17.91 o
   2   9  15       2902.94       2922.39        73.40 o
   3   9  15        132.64        151.66        18.35 o
   4   9  15       1221.00       1219.26        39.19 o
   5   9  15         96.10        114.14        18.16 o
   6   9  15         95.95        111.61        17.72 o
   7   9  15          0.57          9.74        12.66 o
   8   9  15        874.08        945.02        40.31 o
 -14  10  15        742.23        816.22        40.49 o
 -13  10  15        191.09        161.86        14.70 o
 -12  10  15        141.62        125.28        15.81 o
 -11  10  15         74.98         82.39        13.07 o
 -10  10  15       1093.42       1142.43        29.56 o
  -9  10  15       1186.90       1130.65        29.57 o
  -8  10  15        631.29        614.65        36.61 o
  -7  10  15        849.89        828.74        25.36 o
  -6  10  15         23.63         18.35         9.00 o
  -5  10  15       3082.48       3115.86        56.00 o
  -4  10  15        633.56        687.37        28.37 o
  -3  10  15        425.51        482.81        27.26 o
  -2  10  15       1354.83       1296.53        35.63 o
  -1  10  15        592.43        613.33        22.80 o
   0  10  15       1099.66       1090.15        32.18 o
   1  10  15         92.73        116.12        12.61 o
   2  10  15         39.09         64.83        10.74 o
   3  10  15       2949.35       3070.92        67.24 o
   4  10  15         14.32         30.62        14.04 o
   5  10  15        165.90        147.82        19.87 o
   6  10  15          4.81         29.61        14.35 o
   7  10  15       1606.57       1588.84        47.03 o
   8  10  15         38.65         56.14        16.61 o
 -13  11  15        419.12        489.26        26.55 o
 -12  11  15        286.77        301.07        29.69 o
 -11  11  15       2722.85       2854.33        57.70 o
 -10  11  15          1.05         12.30        10.03 o
  -9  11  15        371.96        376.49        22.88 o
  -8  11  15          3.72          3.41        10.32 o
  -7  11  15         65.59         59.65        11.36 o
  -6  11  15         42.28         64.58        12.42 o
  -5  11  15        217.06        231.16        18.67 o
  -4  11  15        238.36        242.83        18.80 o
  -3  11  15       3033.70       2836.96        57.88 o
  -2  11  15         22.67         25.09        11.49 o
  -1  11  15        616.46        680.78        28.18 o
   0  11  15          2.44         12.07        10.05 o
   1  11  15       1594.61       1735.05        42.49 o
   2  11  15        328.60        382.33        18.86 o
   3  11  15        328.78        338.54        26.25 o
   4  11  15          5.76         33.91        14.29 o
   5  11  15        108.77         33.61        14.68 o
   6  11  15         72.70        114.87        17.16 o
   7  11  15        606.74        526.89        35.14 o
 -12  12  15         94.05        105.28        14.66 o
 -11  12  15          8.09         40.76        12.87 o
 -10  12  15       1209.32       1250.26        39.08 o
  -9  12  15       1339.33       1438.03        38.30 o
  -8  12  15         43.16         26.28        11.98 o
  -7  12  15        832.16        828.26        28.36 o
  -6  12  15        143.06        117.66        13.31 o
  -5  12  15       3028.31       2995.52        60.18 o
  -4  12  15       1759.34       1794.18        43.96 o
  -3  12  15       1174.52       1273.81        39.50 o
  -2  12  15        111.85        142.38        16.31 o
  -1  12  15          8.66         34.38        11.50 o
   0  12  15        176.96        175.28        18.21 o
   1  12  15       1438.88       1406.56        39.10 o
   2  12  15        406.71        430.92        23.78 o
   3  12  15       1288.16       1240.83        35.06 o
   4  12  15        710.25        593.89        33.19 o
   5  12  15        225.69        230.73        22.77 o
   6  12  15         13.82          8.86        14.71 o
 -11  13  15        156.73        160.45        21.92 o
 -10  13  15        258.26        286.49        23.14 o
  -9  13  15        333.22        312.94        20.64 o
  -8  13  15        671.82        729.63        28.52 o
  -7  13  15        224.35        204.17        18.03 o
  -6  13  15       2139.70       2212.36        49.90 o
  -5  13  15       1064.36       1030.24        34.59 o
  -4  13  15       2552.72       2500.68        54.35 o
  -3  13  15        550.92        598.32        30.65 o
  -2  13  15        199.55        233.88        20.20 o
  -1  13  15        343.40        343.58        24.73 o
   0  13  15        152.40        158.70        16.85 o
   1  13  15        410.97        409.47        28.75 o
   2  13  15        774.58        857.85        34.35 o
   3  13  15         23.54          7.69        11.44 o
   4  13  15        383.31        384.65        26.63 o
   5  13  15        463.79        440.02        28.56 o
 -10  14  15       1000.49        956.18        38.80 o
  -9  14  15        503.88        601.08        37.76 o
  -8  14  15         87.07         65.81        12.41 o
  -7  14  15        254.59        215.96        25.34 o
[truncated: 129,578 more chars]
