# Supplementary material for: Control of dynamic sp3-C stereochemistry
Source: Nat Chem. 2023 Mar 13;15(5):615–24. doi: 10.1038/s41557-023-01156-7 (PMC10159849; doi:10.1038/s41557-023-01156-7)
Supplement: Supplementary file 21 — Structure factors for compound S2; CCDC reference 2068019. [file 41557_2023_1156_MOESM21_ESM.fcf]

#
# h,k,l, Fc-squared, Fo-squared, sigma(Fo-squared), status flag
#
data_20srv203
_shelx_title ' 20srv203 in P21/n #14'
_shelx_refln_list_code          4
_shelx_F_calc_maximum       64.92
_exptl_crystal_F_000       640.00
_reflns_d_resolution_high  0.7108

loop_
 _space_group_symop_operation_xyz
 'x, y, z'
 '-x+1/2, y+1/2, -z+1/2'
 '-x, -y, -z'
 'x-1/2, -y-1/2, z-1/2'

_cell_length_a    14.3555
_cell_length_b     6.2807
_cell_length_c    16.0289
_cell_angle_alpha  90.000
_cell_angle_beta  110.898
_cell_angle_gamma  90.000

_shelx_F_squared_multiplier     1.000

loop_
 _refln_index_h
 _refln_index_k
 _refln_index_l
 _refln_F_squared_calc
 _refln_F_squared_meas
 _refln_F_squared_sigma
 _refln_observed_status
   4   0   0        274.66        290.63         7.94 o
   6   0   0        133.54        119.13         5.23 o
   8   0   0        975.35        973.82        29.92 o
  12   0   0        406.73        383.84        16.53 o
  14   0   0        648.88        598.72        24.80 o
  16   0   0          9.65         15.71         4.24 o
  18   0   0         68.97         79.24         6.88 o
   1   1   0          0.91          0.61         0.20 o
   3   1   0        918.70        925.28        14.33 o
   4   1   0         55.78         52.92         1.10 o
   5   1   0         84.76         93.99         1.85 o
   6   1   0         25.57         30.15         0.87 o
   7   1   0        259.65        284.56         5.45 o
   8   1   0        388.43        427.21         7.89 o
   9   1   0        141.74        126.05         3.49 o
  10   1   0         31.80         37.15         3.57 o
  11   1   0         97.84         92.25         3.98 o
  12   1   0        299.09        299.76         9.53 o
  13   1   0        601.60        591.38        17.14 o
  14   1   0        270.67        267.54         9.05 o
  15   1   0          1.08          1.19         1.35 o
  16   1   0         34.20         30.29         7.02 o
  17   1   0          0.86          1.28         1.58 o
  18   1   0          6.90          6.17         1.86 o
   3   2   0        290.62        330.06         5.16 o
   4   2   0        255.23        267.15         4.30 o
   5   2   0        182.04        199.11         3.35 o
   6   2   0        879.26        922.65        13.95 o
   7   2   0        571.51        548.06         8.90 o
   8   2   0        121.97        112.79         2.44 o
   9   2   0        113.47        115.64         2.89 o
  10   2   0        230.23        217.52         4.86 o
  11   2   0         15.95         12.66         0.63 o
  12   2   0          1.75          0.95         0.68 o
  13   2   0         30.14         29.41         2.60 o
  14   2   0         64.68         54.73         3.49 o
  15   2   0         15.39         17.87         2.25 o
  16   2   0         29.72         31.60         3.04 o
  17   2   0         11.96         16.10         2.44 o
  18   2   0         48.04         58.31         4.31 o
   1   3   0        164.27        175.61         3.09 o
   2   3   0       3143.09       3288.47        74.94 o
   3   3   0        295.76        319.78         5.12 o
   4   3   0         18.53         22.17         0.83 o
   5   3   0       1089.98       1110.25        17.46 o
   6   3   0          1.08          8.45         0.60 o
   7   3   0        190.77        164.99         3.07 o
   8   3   0        236.82        230.02         4.69 o
   9   3   0         23.10         22.49         1.24 o
  10   3   0         79.28         80.73         2.74 o
  11   3   0        185.73        176.07         4.02 o
  12   3   0         57.61         59.18         1.98 o
  13   3   0        166.03        157.61         4.42 o
  14   3   0        104.01        102.11         3.29 o
  15   3   0         17.90         13.43         1.46 o
  16   3   0        131.07        133.94         6.78 o
  17   3   0          4.43          8.21         3.04 o
   0   4   0        821.44        780.99        19.72 o
   1   4   0        393.76        400.14         8.47 o
   2   4   0        411.50        392.01         6.93 o
   3   4   0        568.16        556.95         8.70 o
   4   4   0         13.27         20.31         0.84 o
   5   4   0        381.12        364.26         6.51 o
   6   4   0         37.55         40.92         1.70 o
   7   4   0        599.91        599.72        10.93 o
   8   4   0         88.59         94.61         2.45 o
   9   4   0        111.59         88.90         2.52 o
  10   4   0        215.05        175.60         4.63 o
  11   4   0        333.17        319.84         8.60 o
  12   4   0         87.60         94.07         3.19 o
  13   4   0         10.55         10.44         1.03 o
  14   4   0         38.30         39.09         1.85 o
  15   4   0          1.41          1.45         1.17 o
  16   4   0          8.67          8.52         2.16 o
   1   5   0        292.82        318.74         8.32 o
   2   5   0        574.82        598.40        12.28 o
   3   5   0        332.84        276.42         5.69 o
   4   5   0         43.88         47.86         1.68 o
   5   5   0         30.13         35.80         1.44 o
   6   5   0        364.11        362.52         8.29 o
   7   5   0         29.60         25.59         1.73 o
   8   5   0         25.70         25.36         1.74 o
   9   5   0          2.77          2.97         0.96 o
  10   5   0         27.81         27.04         2.45 o
  11   5   0         93.44         99.79         4.28 o
  12   5   0          1.56          1.79         1.04 o
  13   5   0        137.86        144.47         5.73 o
  14   5   0        217.07        215.41         8.28 o
  15   5   0          2.88          5.17         1.47 o
   0   6   0        342.58        372.43        16.05 o
   1   6   0        376.77        368.15         7.95 o
   2   6   0        421.81        402.90         9.46 o
   3   6   0        386.04        342.70         6.98 o
   4   6   0          3.54          1.64         0.49 o
   5   6   0        167.73        151.97         3.65 o
   6   6   0        224.94        223.22         5.03 o
   7   6   0         26.82         21.37         1.45 o
   8   6   0        125.54        115.76         3.80 o
   9   6   0         16.40         14.58         1.45 o
  10   6   0          5.30          5.22         1.35 o
  11   6   0          1.27          2.31         1.15 o
  12   6   0        419.82        464.20        14.08 o
  13   6   0        147.02        156.79         5.76 o
   1   7   0        210.99        201.21         5.25 o
   2   7   0        236.68        236.26         6.96 o
   3   7   0         26.84         21.95         1.39 o
   4   7   0         80.41         77.40         2.46 o
   5   7   0         16.80         14.01         0.97 o
   6   7   0          0.21          0.28         0.75 o
   7   7   0        304.28        297.92         8.42 o
   8   7   0          3.21          2.32         1.02 o
   9   7   0        169.55        163.16         5.04 o
  10   7   0         27.39         25.86         2.66 o
  11   7   0         81.88         78.64         3.76 o
   0   8   0        232.88        250.72        20.02 o
   1   8   0         54.28         57.48         4.14 o
   2   8   0         16.86         11.59         2.44 o
   3   8   0         73.33         83.35         4.62 o
   4   8   0         87.87         82.26         4.51 o
   5   8   0        135.70        135.40         4.86 o
   6   8   0          2.49          0.50         0.97 o
   7   8   0         42.37         41.74         2.75 o
   8   8   0         16.17         15.88         1.96 o
 -19   0   1          0.12          0.08         2.75 o
 -17   0   1        336.18        316.00        15.25 o
 -15   0   1        102.03        123.17        11.83 o
 -13   0   1       1400.72       1287.39        49.05 o
 -11   0   1       1514.33       1405.71        52.70 o
  -9   0   1          7.05          3.01         0.77 o
  -7   0   1         64.02         67.11         2.66 o
  -3   0   1        122.61        128.21         2.90 o
   5   0   1         16.17         22.18         0.82 o
   7   0   1        102.13         99.86         5.29 o
   9   0   1       1030.41       1035.77        32.58 o
  11   0   1       3481.13       3268.05       119.41 o
  13   0   1         50.63         60.24         5.10 o
  15   0   1        575.16        557.29        23.70 o
  17   0   1        920.81        944.86        52.29 o
 -19   1   1         58.95         63.38         4.71 o
 -18   1   1         13.62         12.24         2.31 o
 -17   1   1        127.87        127.37         5.78 o
 -16   1   1          5.19          5.14         3.19 o
 -15   1   1        479.35        489.78        14.85 o
 -14   1   1         16.95         22.21         2.39 o
 -13   1   1        292.33        311.04         9.90 o
 -12   1   1        504.12        508.68        14.78 o
 -11   1   1         15.82         18.68         1.87 o
 -10   1   1        139.93        138.86         7.03 o
  -9   1   1        167.17        167.82         3.33 o
  -8   1   1         60.09         56.77         1.57 o
  -7   1   1        387.93        385.46         7.38 o
  -6   1   1        214.05        223.54         3.80 o
  -5   1   1        875.83        853.61        12.75 o
  -4   1   1        210.15        216.57         3.43 o
  -3   1   1          1.34          4.25         0.29 o
  -1   1   1        383.59        384.70         5.98 o
   3   1   1       1447.79       1422.80        26.80 o
   4   1   1       2778.41       2721.75        98.32 o
   5   1   1          0.03          0.95         0.38 o
   6   1   1        156.87        140.30         2.56 o
   7   1   1        218.10        230.70         3.99 o
   8   1   1         89.13         77.51         1.61 o
   9   1   1          0.63          1.11         0.33 o
  10   1   1         95.81         93.55         3.89 o
  11   1   1        114.81        115.72         4.64 o
  12   1   1         80.75         78.26         3.76 o
  13   1   1        149.93        158.73         6.12 o
  14   1   1        244.42        235.63        10.73 o
  15   1   1          0.45          0.84         1.34 o
  16   1   1          9.11         11.23         2.09 o
  17   1   1         41.45         42.27         3.79 o
  18   1   1         17.04         20.96         3.47 o
 -18   2   1         18.99         17.52         2.95 o
 -17   2   1        186.17        197.85         7.69 o
 -16   2   1        100.48         98.64         7.60 o
 -15   2   1          5.57          8.94         1.75 o
 -14   2   1         92.74         94.68         4.41 o
 -13   2   1        147.60        130.15         5.25 o
 -12   2   1         23.09         24.03         1.37 o
 -11   2   1        972.13        936.44        17.44 o
 -10   2   1         64.77         71.66         2.10 o
  -9   2   1        142.18        157.28         4.38 o
  -8   2   1         30.48         27.04         0.95 o
  -7   2   1        325.54        342.66         6.03 o
  -6   2   1        849.69        842.13        13.32 o
  -5   2   1         80.41         64.17         1.41 o
  -4   2   1         72.76         66.98         1.40 o
  -3   2   1         76.93         75.83         1.53 o
  -2   2   1         12.68         21.67         0.60 o
   0   2   1        348.66        346.93         5.32 o
   1   2   1         40.13         47.18         1.00 o
   3   2   1       1155.00       1138.21        17.69 o
   4   2   1        587.26        594.24         9.08 o
   5   2   1        968.81       1038.47        15.59 o
   6   2   1         65.97         59.15         1.42 o
   7   2   1       1435.73       1495.70        24.57 o
   8   2   1        126.43        132.87         2.62 o
   9   2   1        279.81        278.97         6.47 o
  10   2   1       1084.90       1103.56        21.99 o
  11   2   1         51.33         48.82         1.40 o
  12   2   1          5.83          6.71         1.45 o
  13   2   1         13.42         15.73         2.19 o
  14   2   1          4.99          4.10         1.48 o
  15   2   1         12.79         14.35         2.94 o
  16   2   1         12.54         16.00         2.25 o
  17   2   1         18.34         16.07         2.57 o
  18   2   1         58.82         73.56         4.84 o
 -18   3   1          0.64          1.14         1.50 o
 -17   3   1         41.56         43.48         3.59 o
 -16   3   1         14.72         19.48         2.47 o
 -15   3   1          9.33         11.01         2.59 o
 -14   3   1        160.39        156.49         4.48 o
 -13   3   1        525.86        529.22        12.25 o
 -12   3   1          4.86          5.83         0.71 o
 -11   3   1        260.61        258.48         6.66 o
 -10   3   1          3.03          9.94         0.84 o
  -9   3   1         11.73         19.80         1.03 o
  -8   3   1         89.97         90.43         2.76 o
  -7   3   1         18.32         20.46         0.88 o
  -6   3   1          8.48          9.73         0.60 o
  -5   3   1       2171.15       2320.03        35.83 o
  -4   3   1        798.07        832.77        13.17 o
  -3   3   1       2131.11       2230.56        32.89 o
  -2   3   1       2024.87       2053.91        31.61 o
  -1   3   1        280.63        278.68         4.68 o
   0   3   1       1046.00       1099.66        17.16 o
   1   3   1        358.99        299.76         4.99 o
   2   3   1        247.17        298.25         4.79 o
   3   3   1        554.37        598.02         9.61 o
   4   3   1        356.44        376.32         6.57 o
   5   3   1         20.17         18.48         0.79 o
   6   3   1          4.78          2.45         0.40 o
   7   3   1        137.13        144.25         3.19 o
   8   3   1        427.17        406.95         9.38 o
   9   3   1         26.66         21.84         1.13 o
  10   3   1        161.21        150.04         3.56 o
  11   3   1         79.92         88.13         2.43 o
  12   3   1        200.92        173.57         4.00 o
  13   3   1         44.03         48.40         1.74 o
  14   3   1         24.36         24.51         1.78 o
  15   3   1         41.79         46.77         3.65 o
  16   3   1         69.61         73.30         4.39 o
  17   3   1         73.53         73.95         4.67 o
 -17   4   1         99.53         99.16         5.13 o
 -16   4   1         30.39         27.46         4.54 o
 -15   4   1        174.95        172.13         7.58 o
 -14   4   1          2.72          3.81         0.73 o
 -13   4   1        106.09         94.82         3.36 o
 -12   4   1        149.25        151.79         4.66 o
 -11   4   1         74.08         70.32         2.48 o
 -10   4   1        139.06        129.07         3.33 o
  -9   4   1         73.27         82.05         2.44 o
  -8   4   1         50.86         43.99         1.56 o
  -7   4   1         46.34         57.91         1.80 o
  -6   4   1         80.88         88.00         2.18 o
  -5   4   1         15.81         22.12         0.94 o
  -4   4   1         17.80         17.12         1.09 o
  -3   4   1        545.32        534.20         8.35 o
  -2   4   1        385.10        431.46         7.47 o
  -1   4   1       1190.12       1188.03        19.55 o
   0   4   1        491.71        494.86         7.73 o
   1   4   1        222.40        226.28         3.98 o
   2   4   1        224.22        225.99         3.86 o
   3   4   1         99.56        100.38         2.25 o
   4   4   1        142.39        127.63         2.56 o
   5   4   1        272.19        292.34         6.66 o
   6   4   1        835.38        841.54        16.89 o
   7   4   1         63.42         67.35         1.91 o
   8   4   1        394.96        366.51         9.78 o
   9   4   1        141.61        154.74         4.43 o
  10   4   1         34.27         35.83         2.00 o
  11   4   1         99.72        101.52         3.64 o
  12   4   1          0.65          1.05         0.74 o
  13   4   1         31.75         33.14         1.58 o
  14   4   1        259.63        227.80         8.11 o
  15   4   1         22.06         22.56         2.06 o
  16   4   1          0.21         -0.09         1.94 o
 -15   5   1         25.43         27.56         2.32 o
 -14   5   1         70.96         82.24         7.66 o
 -13   5   1        443.62        433.16        15.33 o
 -12   5   1          0.06          0.77         1.12 o
 -11   5   1        263.96        250.48         7.29 o
 -10   5   1          6.80          8.48         1.20 o
  -9   5   1        120.03        126.99         4.68 o
  -8   5   1        631.24        553.23        11.72 o
  -7   5   1         55.53         37.40         2.49 o
  -6   5   1         73.85         84.72         2.39 o
  -5   5   1         93.35         91.52         2.44 o
  -4   5   1        228.46        204.30         4.44 o
  -3   5   1         17.67         28.95         1.34 o
  -2   5   1        133.46        119.74         3.95 o
  -1   5   1         18.19         11.64         0.67 o
   0   5   1        354.27        347.44         8.26 o
   1   5   1       2094.98       1919.59        34.98 o
   2   5   1          5.31          3.25         0.77 o
   3   5   1        296.00        297.14         7.19 o
   4   5   1         17.55         26.79         1.20 o
   5   5   1         32.99         28.38         1.39 o
   6   5   1          0.88          0.69         0.57 o
   7   5   1          7.75          3.50         0.73 o
   8   5   1        170.74        169.99         4.71 o
   9   5   1         16.16         10.03         1.45 o
  10   5   1        198.53        188.74         6.85 o
  11   5   1          0.29          0.77         0.96 o
  12   5   1         34.47         39.93         2.50 o
  13   5   1         27.63         35.56         2.89 o
  14   5   1        193.43        194.50         7.74 o
  15   5   1          9.40         10.80         2.12 o
 -14   6   1        141.47        136.79         6.27 o
 -13   6   1        300.18        303.95        10.13 o
 -12   6   1         28.27         27.31         2.36 o
 -11   6   1         51.83         51.10         2.66 o
 -10   6   1          9.66          9.83         1.32 o
  -9   6   1        364.90        372.89         9.44 o
  -8   6   1          6.35          4.74         1.11 o
  -7   6   1          2.12          2.62         0.67 o
  -6   6   1          5.64          3.46         0.75 o
  -5   6   1         44.96         46.86         1.69 o
  -4   6   1          0.18         -0.10         0.45 o
  -3   6   1         16.58         25.60         1.08 o
  -2   6   1         39.63         38.96         1.46 o
  -1   6   1        702.95        686.03        15.34 o
   0   6   1       1477.70       1413.04        30.38 o
   1   6   1        739.07        717.50        17.72 o
   2   6   1        360.72        352.51         9.47 o
   3   6   1        472.54        413.35        13.17 o
   4   6   1         73.89         73.90         2.72 o
   5   6   1        108.04         94.68         2.59 o
   6   6   1        246.86        246.78         6.46 o
   7   6   1          5.57          4.95         0.81 o
   8   6   1          7.41          6.94         1.00 o
   9   6   1        164.89        168.13         5.52 o
  10   6   1          5.51          8.78         1.47 o
  11   6   1         74.32         75.80         3.52 o
  12   6   1         43.36         45.84         2.66 o
  13   6   1        111.51        117.25         4.53 o
 -11   7   1          2.73          1.30         1.54 o
 -10   7   1          3.79          1.84         1.05 o
  -9   7   1         28.45         30.84         2.12 o
  -8   7   1          2.02          1.24         1.13 o
  -7   7   1          0.05         -0.45         0.82 o
  -6   7   1         22.99         27.12         1.42 o
  -5   7   1         38.98         40.60         2.00 o
  -4   7   1         34.88         35.18         1.32 o
  -3   7   1         60.33         46.94         3.02 o
  -2   7   1        132.87        133.93         5.22 o
  -1   7   1          7.48          5.69         0.95 o
   0   7   1         26.19         19.80         1.25 o
   1   7   1         34.91         28.33         1.74 o
   2   7   1          0.18          1.08         0.71 o
   3   7   1         12.58          9.75         1.71 o
   4   7   1         77.76         79.39         3.39 o
   5   7   1         32.45         32.78         2.17 o
   6   7   1          6.00          6.56         1.41 o
   7   7   1          4.47          0.81         0.85 o
   8   7   1         26.26         21.84         1.84 o
   9   7   1          4.33          8.41         1.40 o
  10   7   1        262.02        279.42         9.76 o
  11   7   1         45.69         43.16         3.12 o
  -8   8   1          7.74          7.59         1.46 o
  -7   8   1          0.03         -0.65         1.07 o
  -6   8   1          9.65          8.32         2.14 o
  -5   8   1         38.08         47.31         3.85 o
  -4   8   1         63.77         62.02         7.50 o
  -3   8   1          0.82          3.16         1.73 o
  -2   8   1        609.20        642.90        19.13 o
  -1   8   1         11.20         11.06         2.27 o
   0   8   1         19.23         21.60         2.74 o
   1   8   1        138.90        127.08         5.88 o
   2   8   1        126.17        125.96         5.70 o
   3   8   1          3.06          3.47         0.95 o
   4   8   1         56.76         60.82         3.20 o
   5   8   1         88.56         84.88         3.86 o
   6   8   1        246.46        241.46         7.65 o
   7   8   1          1.90          2.17         1.39 o
 -18   0   2         85.96         79.40         6.80 o
 -16   0   2          0.25          1.66         1.92 o
 -14   0   2        411.22        403.74        17.50 o
 -12   0   2        418.04        421.01        17.59 o
 -10   0   2       2892.03       2969.57       108.19 o
  -8   0   2         10.39         18.93         1.49 o
  -6   0   2        923.42        933.29        21.66 o
  -4   0   2        194.61        190.59         4.27 o
   8   0   2        161.39        154.34         4.89 o
  10   0   2        364.09        347.61        18.47 o
  12   0   2        325.43        308.05        14.00 o
  14   0   2        260.38        235.60        30.52 o
  16   0   2        203.95        239.29        15.39 o
  18   0   2         79.42         77.48         6.99 o
 -19   1   2         25.16         26.38         3.06 o
 -18   1   2         22.42         31.27         3.21 o
 -17   1   2         63.57         69.55         4.28 o
 -16   1   2         20.06         25.52         2.69 o
 -15   1   2         59.02         59.73         5.38 o
 -14   1   2       1217.44       1219.86        33.12 o
 -13   1   2         84.81         92.75         4.13 o
 -12   1   2        276.23        268.47         8.56 o
 -11   1   2        322.36        328.71         9.94 o
 -10   1   2        138.54        140.93         3.62 o
  -9   1   2        317.86        332.53         6.46 o
  -8   1   2       2165.37       2125.20        32.77 o
  -7   1   2        756.85        768.75        11.63 o
  -6   1   2       1305.16       1285.38        19.09 o
  -5   1   2        648.98        665.34        10.47 o
  -4   1   2        983.54        981.75        15.21 o
  -3   1   2          5.07          8.53         0.40 o
  -1   1   2          7.39         11.06         0.48 o
   3   1   2       1331.18       1327.46        21.55 o
   4   1   2       1586.56       1695.56        26.15 o
   5   1   2         56.17         53.04         1.18 o
   6   1   2         12.50         16.36         0.64 o
   7   1   2        306.39        350.04         5.90 o
   8   1   2        140.87        160.22         3.19 o
   9   1   2          0.00         -0.08         0.46 o
  10   1   2        300.70        304.43         7.24 o
  11   1   2        391.68        388.96        11.83 o
  12   1   2        319.81        324.62        10.34 o
  13   1   2          7.33          9.51         1.82 o
  14   1   2        388.00        344.71        16.29 o
  15   1   2         14.92         15.59         3.28 o
  16   1   2        322.04        335.91        11.40 o
  17   1   2         15.57         20.87         3.08 o
  18   1   2        113.95        109.10         5.58 o
 -18   2   2         23.75         24.15         2.85 o
 -17   2   2         27.23         30.56         2.99 o
 -16   2   2         11.28         14.41         2.66 o
 -15   2   2         33.89         32.21         2.93 o
 -14   2   2         22.39         19.17         2.21 o
 -13   2   2        350.70        344.92         8.21 o
 -12   2   2         25.88         29.04         1.73 o
 -11   2   2        676.68        670.77        13.66 o
 -10   2   2        186.37        188.25         4.05 o
  -9   2   2        191.76        197.43         3.80 o
  -8   2   2         51.57         52.29         1.39 o
  -7   2   2        225.00        247.93         4.50 o
  -6   2   2        490.36        537.67         8.69 o
  -5   2   2        686.16        774.56        12.22 o
  -4   2   2        413.23        477.65         7.66 o
  -3   2   2       1469.97       1506.62        27.33 o
  -1   2   2          0.19          1.10         0.24 o
   1   2   2         74.54         88.80         1.69 o
   2   2   2        557.21        584.23         9.29 o
   3   2   2         78.64         71.12         1.51 o
   4   2   2        759.45        777.12        12.89 o
   5   2   2       1371.30       1409.33        23.09 o
   6   2   2       1736.64       1845.03        28.68 o
   7   2   2        633.40        643.86        10.47 o
   8   2   2          3.18          4.17         0.47 o
   9   2   2        278.58        257.54         5.36 o
  10   2   2        459.07        448.60         9.52 o
  11   2   2          1.72          0.75         0.65 o
  12   2   2         18.54         16.86         1.45 o
  13   2   2         17.50         14.13         2.00 o
  14   2   2         12.58         15.60         2.28 o
  15   2   2         48.17         54.86         4.57 o
  16   2   2          1.69          1.97         1.72 o
  17   2   2         32.77         32.56         3.43 o
 -18   3   2         26.09         29.51         3.24 o
 -17   3   2         23.92         23.83         2.78 o
 -16   3   2          4.18          4.68         2.05 o
 -15   3   2         47.77         55.20         2.32 o
 -14   3   2         44.76         56.45         2.29 o
 -13   3   2         69.00         64.91         1.93 o
 -12   3   2        470.85        446.99        11.72 o
 -11   3   2        172.09        167.02         4.12 o
 -10   3   2          0.59          0.30         0.47 o
  -9   3   2        180.06        186.78         3.96 o
  -8   3   2         30.77         30.06         1.13 o
  -7   3   2        895.62        894.58        14.27 o
  -6   3   2        293.07        306.57         5.05 o
  -5   3   2        374.76        378.55         6.60 o
  -4   3   2        118.15        127.83         2.34 o
  -3   3   2        144.80        164.19         2.98 o
  -2   3   2       3022.07       3122.45        71.09 o
  -1   3   2       2766.98       2854.94        51.57 o
   0   3   2        812.71        866.36        15.15 o
   1   3   2        141.57        154.59         2.82 o
   2   3   2          4.16          2.60         0.36 o
   3   3   2         46.60         42.33         1.10 o
   4   3   2        129.48        140.23         2.99 o
   5   3   2         45.82         36.71         1.06 o
   6   3   2        282.52        291.51         5.50 o
   7   3   2        357.23        390.63         7.43 o
   8   3   2         27.52         27.19         1.28 o
   9   3   2          1.57          5.12         0.69 o
  10   3   2         45.43         39.48         1.54 o
  11   3   2         29.49         27.92         1.33 o
  12   3   2         38.10         30.46         1.30 o
  13   3   2          3.02          3.81         0.62 o
  14   3   2          1.31          4.19         1.11 o
  15   3   2         13.32         19.07         2.46 o
  16   3   2         40.90         43.81         3.71 o
  17   3   2          0.00          2.81         1.68 o
 -17   4   2          2.50          0.59         1.61 o
 -16   4   2         14.33         11.62         1.82 o
 -15   4   2         35.55         33.32         1.78 o
 -14   4   2         50.28         54.92         2.64 o
 -13   4   2          4.38          7.86         1.09 o
 -12   4   2        451.32        443.41        11.89 o
 -11   4   2          0.21          1.23         0.72 o
 -10   4   2          4.83          5.68         0.77 o
  -9   4   2        357.17        372.38         8.18 o
  -8   4   2        301.92        236.08         4.83 o
  -7   4   2          1.14          0.52         0.64 o
  -6   4   2         46.09         41.72         1.27 o
  -5   4   2         34.67         36.48         1.13 o
  -4   4   2        105.48        109.41         2.16 o
  -3   4   2       1296.44       1333.78        20.04 o
  -2   4   2        965.74       1059.45        16.66 o
  -1   4   2        723.48        751.74        12.68 o
   0   4   2        335.94        353.47         6.67 o
   1   4   2        136.39        126.09         2.69 o
   2   4   2        404.31        379.17         6.10 o
   3   4   2         56.19         47.02         1.31 o
   4   4   2         57.22         57.98         1.60 o
   5   4   2        124.04        112.19         2.67 o
   6   4   2         74.78         77.02         2.07 o
   7   4   2         52.66         43.39         2.08 o
   8   4   2         53.98         48.83         2.24 o
   9   4   2          3.48          1.94         0.74 o
  10   4   2          1.60          1.82         0.76 o
  11   4   2          1.60          2.15         0.78 o
  12   4   2        339.40        308.95        10.50 o
  13   4   2          0.37          0.55         0.68 o
  14   4   2        139.79        141.57         4.90 o
  15   4   2          6.84          7.75         2.40 o
  16   4   2        101.53        100.50         5.13 o
 -16   5   2        526.73        539.92        20.28 o
 -15   5   2        320.39        312.52        11.15 o
 -14   5   2         10.41         11.25         1.84 o
 -13   5   2         17.14         18.85         2.84 o
 -12   5   2        616.48        599.16        17.09 o
 -11   5   2          0.26         -1.07         1.07 o
 -10   5   2         81.42         78.29         3.13 o
  -9   5   2          3.03          4.80         1.09 o
  -8   5   2         72.78         66.57         2.30 o
  -7   5   2         17.66         17.26         1.15 o
  -6   5   2          8.86         11.68         0.90 o
  -5   5   2        219.51        198.71         4.39 o
  -4   5   2        310.94        317.16         6.51 o
  -3   5   2         28.71         38.74         1.49 o
  -2   5   2        754.02        773.67        14.50 o
  -1   5   2         53.07         35.81         1.69 o
   0   5   2        490.33        481.21        10.98 o
   1   5   2        760.88        756.55        16.73 o
   2   5   2          0.75         -0.56         0.56 o
   3   5   2        273.93        252.16         6.77 o
   4   5   2         86.20         90.25         2.88 o
   5   5   2        100.14        105.10         3.01 o
   6   5   2          0.24         -0.28         0.67 o
   7   5   2         60.65         71.72         3.03 o
   8   5   2         23.28         20.57         2.15 o
   9   5   2          7.42          9.11         1.49 o
  10   5   2         39.13         45.27         3.50 o
  11   5   2          0.20         -0.71         1.22 o
  12   5   2        363.92        363.61        10.05 o
  13   5   2          0.32          1.22         1.20 o
  14   5   2         57.50         62.59         2.92 o
 -14   6   2        161.85        182.37         8.31 o
 -13   6   2        201.15        225.03         8.09 o
 -12   6   2        209.30        196.25         6.32 o
 -11   6   2         71.66         79.57         3.62 o
 -10   6   2          6.96          4.79         1.00 o
  -9   6   2        190.97        192.41         5.53 o
  -8   6   2          5.79          5.88         0.92 o
  -7   6   2         18.50         16.93         1.26 o
  -6   6   2         17.07         21.31         1.32 o
  -5   6   2        113.24         98.79         2.62 o
  -4   6   2        381.35        346.19         7.12 o
  -3   6   2        231.43        187.89         4.10 o
  -2   6   2        178.70        164.54         4.57 o
  -1   6   2         22.97         18.78         1.39 o
   0   6   2         66.25         70.31         3.27 o
   1   6   2        170.19        176.22         4.87 o
   2   6   2         72.66         77.30         3.11 o
   3   6   2          0.58         -0.29         1.06 o
   4   6   2         32.96         33.38         1.99 o
   5   6   2          0.95          1.59         0.68 o
   6   6   2         89.58         94.28         3.40 o
   7   6   2          0.10          1.14         0.82 o
   8   6   2         25.33         23.17         1.82 o
   9   6   2        169.34        173.81         6.14 o
  10   6   2         80.82         79.86         3.22 o
  11   6   2         56.14         56.02         2.89 o
  12   6   2        141.30        131.93         6.97 o
  13   6   2         11.48         10.45         2.58 o
 -12   7   2         38.82         39.85         3.14 o
 -11   7   2          4.11          6.01         1.38 o
 -10   7   2         49.14         48.43         3.42 o
  -9   7   2        237.60        242.92         7.45 o
  -8   7   2         15.07         12.85         1.85 o
  -7   7   2          3.54          2.95         0.93 o
  -6   7   2         15.50         17.06         1.16 o
  -5   7   2        100.40         94.70         3.27 o
  -4   7   2          0.22          0.42         0.74 o
  -3   7   2         43.44         36.12         1.88 o
  -2   7   2        101.78        108.02         4.00 o
  -1   7   2         45.88         46.66         2.15 o
   0   7   2        141.50        162.14         5.27 o
   1   7   2        107.60        107.19         4.38 o
   2   7   2        323.01        313.01         7.94 o
   3   7   2          9.37          9.65         1.21 o
   4   7   2          1.13          4.15         1.02 o
   5   7   2         10.73          8.96         1.89 o
   6   7   2          0.69          0.65         1.32 o
   7   7   2         28.51         28.39         3.09 o
   8   7   2          5.03          5.59         1.32 o
   9   7   2          5.94          6.55         1.26 o
  10   7   2          0.44         -1.05         1.05 o
  -8   8   2         68.27         56.77         6.44 o
  -7   8   2          0.37         -1.14         1.14 o
  -6   8   2         78.45         78.84         4.69 o
  -5   8   2        299.10        295.01        10.25 o
  -4   8   2          7.28          9.23         2.06 o
  -3   8   2        274.42        304.09        10.66 o
  -2   8   2         47.06         41.80         5.11 o
  -1   8   2        105.05        100.07        10.13 o
   0   8   2        466.43        450.06        15.56 o
   1   8   2          5.97          5.87         1.43 o
   2   8   2         88.49         93.28         4.71 o
   3   8   2         58.41         56.22         3.50 o
   4   8   2          2.51          1.46         1.11 o
   5   8   2          0.63         -0.92         1.81 o
   6   8   2        149.71        156.87         6.37 o
   7   8   2         19.71         18.42         2.35 o
 -19   0   3         29.21         33.23         4.83 o
 -17   0   3          9.38         12.10         2.99 o
 -15   0   3          7.87         18.96         3.11 o
 -13   0   3        260.53        258.71        11.86 o
 -11   0   3       1333.27       1307.67        49.02 o
  -9   0   3        556.45        546.19        23.80 o
  -7   0   3          0.78          0.71         0.38 o
  -3   0   3        878.73        899.34        23.08 o
   1   0   3        459.12        438.57         9.41 o
   3   0   3        189.89        208.05         7.27 o
   5   0   3       1257.92       1375.93        31.90 o
   7   0   3         52.71         46.33         2.12 o
  11   0   3       2720.03       2505.08        92.57 o
  13   0   3        860.59        846.22        33.84 o
  15   0   3        401.41        390.47        25.74 o
  17   0   3        219.70        235.86        16.17 o
 -19   1   3         31.03         29.06         3.05 o
 -18   1   3          5.34          6.94         1.93 o
 -17   1   3        358.33        374.86        12.16 o
 -16   1   3        307.49        315.58        12.21 o
 -15   1   3          0.17          1.54         1.16 o
 -14   1   3        247.91        252.30         8.43 o
 -13   1   3       1618.74       1543.04        40.98 o
 -12   1   3          3.70          5.42         1.26 o
 -11   1   3        273.75        252.57         6.01 o
 -10   1   3       1448.18       1436.29        28.29 o
  -9   1   3        873.54        954.10        14.45 o
  -8   1   3         82.02         82.38         1.66 o
  -7   1   3       2000.60       2006.22        29.61 o
  -6   1   3        519.44        536.03         8.21 o
  -4   1   3          0.15          0.63         0.23 o
  -2   1   3        509.84        537.41         8.40 o
  -1   1   3        121.26        147.86         2.47 o
   2   1   3       2115.96       1949.51        49.94 o
   3   1   3         57.27         43.96         1.07 o
   4   1   3          0.32          0.51         0.33 o
   5   1   3        295.45        273.37         4.93 o
   6   1   3        307.86        326.83         5.85 o
   7   1   3         50.79         36.51         1.12 o
   8   1   3         50.88         54.67         1.82 o
   9   1   3         15.79         20.90         1.02 o
  10   1   3         15.24         14.02         0.67 o
  11   1   3         37.62         41.82         1.57 o
  12   1   3          9.68          9.13         1.78 o
  13   1   3        264.72        249.58         8.68 o
  14   1   3          0.91          1.58         1.34 o
  15   1   3          1.51         -0.64         2.26 o
  16   1   3         17.48         26.21         3.32 o
  17   1   3        142.79        133.57         8.73 o
 -19   2   3        172.71        180.51         9.33 o
 -18   2   3          1.70          2.06         1.63 o
 -17   2   3         97.91         98.33         4.86 o
 -16   2   3        136.05        130.80         6.37 o
 -15   2   3        392.65        391.87        12.22 o
 -14   2   3         49.51         39.12         2.99 o
 -13   2   3          1.09          0.66         0.66 o
 -12   2   3        344.57        304.62         6.66 o
 -11   2   3       1170.82       1116.70        22.19 o
 -10   2   3          7.06          6.60         0.64 o
  -9   2   3        121.00        114.66         2.31 o
  -8   2   3        177.90        163.24         3.04 o
  -7   2   3         45.68         48.15         1.41 o
  -6   2   3       1082.61       1185.15        19.45 o
  -5   2   3        329.68        284.53         5.02 o
  -4   2   3        661.42        741.28        13.66 o
  -3   2   3       2520.23       2549.67        94.73 o
  -1   2   3       1543.00       1610.84        29.18 o
   1   2   3         44.86         48.63         1.15 o
   2   2   3         19.44         21.63         0.74 o
   3   2   3         15.76         18.69         0.71 o
   4   2   3        744.04        811.11        13.50 o
   5   2   3          5.22          3.17         0.44 o
   6   2   3          0.00          0.71         0.34 o
   7   2   3        974.62       1051.05        17.50 o
   8   2   3        165.83        169.59         3.99 o
   9   2   3        234.03        241.45         5.12 o
  10   2   3        835.45        826.69        15.67 o
  11   2   3        597.24        531.42        11.25 o
  12   2   3        444.26        432.65        10.26 o
  13   2   3         10.51         11.47         1.55 o
  14   2   3          1.37          0.16         1.27 o
  15   2   3        159.72        168.64         8.09 o
  16   2   3          6.37          4.52         1.77 o
  17   2   3         15.33         13.17         2.36 o
 -18   3   3        282.66        298.17        10.40 o
 -17   3   3          0.05         -0.28         1.39 o
 -16   3   3          0.86          0.51         1.95 o
 -15   3   3          7.42          7.87         0.94 o
 -14   3   3        113.66        109.46         2.72 o
 -13   3   3       1567.01       1450.71        28.80 o
 -12   3   3        130.43        127.10         3.12 o
 -11   3   3         33.55         19.70         1.11 o
 -10   3   3         13.35         18.58         1.18 o
  -9   3   3          2.69          6.20         0.69 o
  -8   3   3         64.17         59.13         1.68 o
  -7   3   3        115.13         93.49         2.03 o
  -6   3   3        935.53        979.01        16.26 o
  -5   3   3          0.18          1.47         0.34 o
  -4   3   3        427.05        443.47         7.28 o
  -3   3   3        109.50        106.27         1.98 o
  -2   3   3         55.92         58.21         1.25 o
  -1   3   3       1896.99       2046.32        33.19 o
   0   3   3        116.69        154.83         3.19 o
   1   3   3         41.23         43.67         1.22 o
   2   3   3        183.87        185.83         3.19 o
   3   3   3        141.04        160.96         3.61 o
   4   3   3         20.34         17.91         0.91 o
   5   3   3        135.93        135.49         3.18 o
   6   3   3         55.92         52.04         1.50 o
   7   3   3        479.57        471.35         9.30 o
   8   3   3         36.67         37.84         1.60 o
   9   3   3        229.19        210.00         4.69 o
  10   3   3        320.76        313.00         6.59 o
  11   3   3        175.69        159.18         3.88 o
  12   3   3        128.69        136.37         3.39 o
  13   3   3         31.16         28.49         2.81 o
  14   3   3         39.32         39.63         2.71 o
  15   3   3          4.30          2.83         1.67 o
  16   3   3         22.01         23.37         4.89 o
 -17   4   3          0.72          1.50         1.65 o
 -16   4   3        122.90        117.41         5.78 o
 -15   4   3        164.57        163.49         5.11 o
 -14   4   3        343.69        337.76         7.76 o
 -13   4   3        618.91        640.42        16.61 o
 -12   4   3        136.86        133.75         4.02 o
 -11   4   3       1179.31       1127.38        24.57 o
 -10   4   3          1.97          3.15         0.83 o
  -9   4   3          1.72          5.76         0.82 o
  -8   4   3        135.53        152.80         4.08 o
  -7   4   3          8.52          9.63         0.76 o
  -6   4   3        293.46        303.84         5.32 o
  -5   4   3        171.43        158.06         3.03 o
  -4   4   3        209.27        204.36         3.93 o
  -3   4   3        221.45        240.84         4.06 o
  -2   4   3        799.06        782.93        13.90 o
  -1   4   3       1193.45       1178.39        19.51 o
   0   4   3         77.95         71.37         1.95 o
   1   4   3         94.99         84.34         2.02 o
   2   4   3         10.58         12.50         0.60 o
   3   4   3        749.04        769.67        13.07 o
   4   4   3        178.49        197.85         4.37 o
   5   4   3          0.05          0.90         0.53 o
   6   4   3         12.63         14.20         1.27 o
   7   4   3        530.94        556.06        12.69 o
   8   4   3        203.18        208.87         5.14 o
   9   4   3        247.44        243.57         6.36 o
  10   4   3        176.70        174.00         4.96 o
  11   4   3        210.83        192.99         5.40 o
  12   4   3          3.72          7.25         1.09 o
  13   4   3          0.29          2.12         0.91 o
  14   4   3         10.52         12.76         1.26 o
  15   4   3         12.47         16.02         2.29 o
 -16   5   3         65.31         62.01         3.62 o
 -15   5   3          5.56          4.27         1.45 o
 -14   5   3         68.31         70.77         3.73 o
 -13   5   3       1332.60       1376.25        32.84 o
 -12   5   3         54.64         61.79         5.24 o
 -11   5   3         99.11         98.97         4.91 o
 -10   5   3         97.27         79.97         4.46 o
  -9   5   3        336.19        320.48         7.98 o
  -8   5   3          3.34          2.58         0.73 o
  -7   5   3         42.60         37.97         1.57 o
  -6   5   3          1.11          2.81         0.59 o
  -5   5   3       1439.68       1433.25        26.46 o
  -4   5   3        568.20        531.85        11.09 o
  -3   5   3         37.73         24.88         1.50 o
  -2   5   3       1197.72       1142.12        22.82 o
  -1   5   3          0.09          0.72         0.65 o
   0   5   3        432.91        411.16         9.61 o
   1   5   3        142.43        140.26         3.74 o
   2   5   3        378.73        357.34         8.60 o
   3   5   3        126.45        121.25         4.15 o
   4   5   3        263.01        239.68         6.08 o
   5   5   3       1278.12       1211.77        29.83 o
   6   5   3        129.04        136.11         5.48 o
   7   5   3        587.35        573.61        14.52 o
   8   5   3         43.19         43.52         2.35 o
   9   5   3        174.66        175.73         5.53 o
  10   5   3         11.64         13.23         1.53 o
  11   5   3        348.40        365.27        10.09 o
  12   5   3          4.23          1.49         1.19 o
  13   5   3          0.07         -0.22         0.98 o
  14   5   3          5.05          5.18         1.49 o
 -14   6   3         19.95         22.87         2.24 o
 -13   6   3          2.02          0.82         1.80 o
 -12   6   3        102.90         99.55         3.99 o
 -11   6   3         63.73         58.24         2.90 o
 -10   6   3         55.61         47.00         2.60 o
  -9   6   3         82.94         85.50         3.18 o
  -8   6   3         22.52         18.80         1.42 o
  -7   6   3        190.71        191.88         4.48 o
  -6   6   3        107.59         91.01         2.52 o
  -5   6   3         58.42         54.26         2.07 o
  -4   6   3          1.02          1.15         0.72 o
  -3   6   3         49.80         53.67         2.23 o
  -2   6   3        586.63        548.82        12.64 o
  -1   6   3        586.62        534.78        12.38 o
   0   6   3         55.36         50.05         2.25 o
   1   6   3        181.95        183.45         5.72 o
   2   6   3        339.39        358.01         9.72 o
   3   6   3        154.98        155.12         5.10 o
   4   6   3         81.33         73.38         3.21 o
   5   6   3         45.35         41.40         2.01 o
   6   6   3         19.08         26.81         1.50 o
   7   6   3        213.37        218.65         5.83 o
   8   6   3        111.82        109.87         3.61 o
   9   6   3         11.91         12.39         1.40 o
  10   6   3         55.05         62.44         3.04 o
  11   6   3         31.16         27.93         2.09 o
  12   6   3         56.14         58.98         2.99 o
 -12   7   3        769.81        804.40        26.66 o
 -11   7   3          9.66          8.13         1.42 o
 -10   7   3          2.60          2.93         1.07 o
  -9   7   3          6.81          7.16         1.73 o
  -8   7   3         37.34         39.04         2.57 o
  -7   7   3          6.83          5.66         0.79 o
  -6   7   3          9.17          9.22         1.44 o
  -5   7   3        180.60        180.95         5.21 o
  -4   7   3         31.56         28.46         2.22 o
  -3   7   3          8.30         11.16         1.23 o
  -2   7   3        337.57        330.89         8.31 o
  -1   7   3          0.97          0.42         0.76 o
   0   7   3        329.02        334.11         9.44 o
   1   7   3         39.60         31.93         2.25 o
   2   7   3         35.58         37.84         2.45 o
   3   7   3         30.60         37.34         2.60 o
   4   7   3         57.97         50.87         3.36 o
   5   7   3          1.56          0.96         1.29 o
   6   7   3        392.81        372.01        17.60 o
   7   7   3        182.95        196.60         8.56 o
   8   7   3          0.41          1.45         1.54 o
   9   7   3         80.94         60.98         6.46 o
  10   7   3         17.63         17.80         1.72 o
  -8   8   3         24.47         20.90         5.01 o
  -7   8   3        101.81         77.92         5.08 o
  -6   8   3          1.28          0.05         1.16 o
  -5   8   3        399.88        408.74        13.26 o
  -4   8   3         83.83         90.27         4.44 o
  -3   8   3         12.96         12.63         1.70 o
  -2   8   3        141.41        154.01         6.55 o
  -1   8   3         19.40         13.66         2.34 o
   0   8   3        524.28        561.16        17.40 o
   1   8   3          8.27          4.88         1.40 o
   2   8   3         25.16         21.34         2.67 o
   3   8   3          2.38          1.99         1.73 o
   4   8   3          2.73          3.89         1.96 o
   5   8   3         17.89         18.57         2.33 o
   6   8   3         88.11         82.41         4.48 o
 -18   0   4        328.00        385.14        17.72 o
 -16   0   4         83.47         90.90         6.24 o
 -14   0   4        217.93        220.36        20.80 o
 -12   0   4        283.92        271.72        12.04 o
 -10   0   4        425.78        391.06         9.60 o
  -8   0   4       1925.88       2117.01        44.21 o
  -6   0   4       3140.84       3085.66       157.52 o
  -2   0   4       1601.52       1644.98        84.38 o
   2   0   4          3.90         32.11         2.61 o
   4   0   4        549.50        602.67        14.32 o
   6   0   4       2520.70       2713.04        62.10 o
   8   0   4        279.79        315.29        10.57 o
  10   0   4        956.47        911.11        37.52 o
  12   0   4        126.22        126.84         9.28 o
  14   0   4          3.91          2.84         2.44 o
  16   0   4         60.98         45.41         5.48 o
 -19   1   4         93.74         88.27         5.54 o
 -18   1   4         68.64         76.95         4.39 o
 -17   1   4        421.99        419.88        16.37 o
 -16   1   4          0.00          0.64         1.23 o
 -15   1   4          7.50          5.28         1.50 o
 -14   1   4       1261.23       1172.18        31.71 o
 -13   1   4         16.69         12.85         1.68 o
 -12   1   4          7.16          4.29         0.55 o
 -11   1   4         28.20         33.79         1.05 o
 -10   1   4         78.07         76.71         1.74 o
  -9   1   4        151.94        148.63         2.85 o
  -8   1   4         97.76         80.11         1.64 o
  -7   1   4        309.68        338.99         5.40 o
  -6   1   4       1098.34       1187.11        17.69 o
  -5   1   4        595.57        645.31        10.19 o
  -3   1   4          1.84          1.41         0.27 o
  -2   1   4       1082.92       1096.51        16.92 o
  -1   1   4         26.87         27.29         0.68 o
   0   1   4         98.56        102.64         1.77 o
   1   1   4       2767.74       2571.08        92.74 o
   2   1   4       1270.47       1339.74        20.81 o
   3   1   4        737.90        764.44        11.57 o
   5   1   4       2222.44       2354.53        38.19 o
   6   1   4        634.16        695.97        11.30 o
   7   1   4         91.91         81.31         1.77 o
   8   1   4       1158.30       1222.89        21.34 o
   9   1   4        131.10        125.23         3.09 o
  10   1   4        238.47        221.01         5.13 o
  11   1   4        195.46        187.75         5.11 o
  12   1   4        404.43        381.99        12.00 o
  13   1   4         21.65         28.12         2.84 o
  14   1   4          2.78          5.40         1.68 o
  15   1   4          4.24          8.39         1.93 o
  16   1   4         27.22         26.26         3.04 o
  17   1   4         19.89         19.34         2.67 o
 -19   2   4          1.78          2.70         1.79 o
 -18   2   4        353.54        369.82        12.16 o
 -17   2   4         15.19         17.64         2.38 o
 -16   2   4         80.43         81.91         4.20 o
 -15   2   4         34.45         36.80         3.00 o
 -14   2   4        217.45        219.75         6.37 o
 -13   2   4        220.87        204.72         7.81 o
 -12   2   4       1522.88       1463.75        28.86 o
 -11   2   4        257.71        260.95         5.38 o
 -10   2   4         10.40          6.57         0.82 o
  -9   2   4        878.92        867.93        14.49 o
  -8   2   4         14.27         32.72         0.97 o
  -7   2   4         65.28         80.75         1.82 o
  -6   2   4        599.73        636.11         9.73 o
  -5   2   4        771.80        786.42        11.87 o
  -4   2   4        344.29        392.38         6.69 o
  -3   2   4        989.53       1039.05        16.14 o
  -2   2   4         20.59         10.19         0.43 o
  -1   2   4        292.35        315.94         5.16 o
   0   2   4        580.34        563.14         8.58 o
   1   2   4        649.97        655.72        10.91 o
   2   2   4         11.15         16.55         0.68 o
   3   2   4         54.88         46.92         1.20 o
   4   2   4        436.51        440.48         6.98 o
   5   2   4        205.04        207.60         3.77 o
   6   2   4        412.62        454.05         7.29 o
   7   2   4        131.45        119.36         2.61 o
   8   2   4        300.26        325.60         6.29 o
   9   2   4        195.68        189.92         4.25 o
  10   2   4       1061.44       1015.09        19.10 o
  11   2   4         97.97        108.23         2.74 o
  12   2   4         16.03         17.23         0.80 o
  13   2   4         30.11         36.59         2.27 o
  14   2   4          4.74          7.28         1.77 o
  15   2   4          3.19          2.06         1.76 o
  16   2   4        131.79        135.88         6.25 o
 -18   3   4        363.27        368.84        12.20 o
 -17   3   4         24.37         23.08         2.68 o
 -16   3   4         46.74         48.55         2.68 o
 -15   3   4         49.38         46.61         2.69 o
 -14   3   4         85.13         88.05         3.96 o
 -13   3   4          2.18          3.95         0.65 o
 -12   3   4          2.39          2.15         0.53 o
 -11   3   4        903.46        911.19        17.19 o
 -10   3   4         13.01         16.39         1.11 o
  -9   3   4         12.85         15.46         0.93 o
  -8   3   4          0.04          0.06         0.36 o
  -7   3   4        830.53        843.44        15.83 o
  -6   3   4        662.49        725.22        12.87 o
  -5   3   4          0.21          7.94         0.53 o
  -4   3   4        187.88        243.47         4.43 o
  -3   3   4        402.93        434.93         7.85 o
  -2   3   4        159.98        172.43         3.48 o
  -1   3   4        165.77        172.00         3.71 o
   0   3   4        832.04        891.22        15.61 o
   1   3   4        475.80        477.80         7.76 o
   2   3   4         17.50         19.04         0.78 o
   3   3   4        291.49        271.86         4.98 o
   4   3   4        330.65        328.52         5.43 o
   5   3   4        395.77        393.30         7.39 o
   6   3   4        363.27        346.81         7.05 o
   7   3   4          7.27          7.11         0.76 o
   8   3   4        301.78        284.97         5.73 o
   9   3   4        138.18        126.52         3.24 o
  10   3   4        384.78        380.19         7.87 o
  11   3   4          6.89          4.28         0.86 o
  12   3   4        347.42        326.34         6.95 o
  13   3   4          0.89          1.52         0.70 o
  14   3   4        112.63         99.47         5.46 o
  15   3   4        219.34        213.12         8.20 o
  16   3   4         37.17         38.10         3.52 o
 -17   4   4         25.18         35.09         3.22 o
 -16   4   4          2.85          7.13         1.31 o
 -15   4   4        147.90        173.08         9.22 o
 -14   4   4         76.56         77.00         2.64 o
 -13   4   4        289.77        285.73         6.70 o
 -12   4   4        309.64        300.13         6.96 o
 -11   4   4          2.53          2.50         0.71 o
 -10   4   4         96.04        122.15         3.95 o
  -9   4   4         68.45         55.98         3.23 o
  -8   4   4          0.01          2.16         0.59 o
  -7   4   4        340.71        318.07         6.21 o
  -6   4   4         47.78         45.84         1.46 o
  -5   4   4         48.83         47.69         1.47 o
  -4   4   4        584.37        581.85         9.90 o
  -3   4   4          0.70          1.27         0.44 o
  -2   4   4       1258.25       1234.42        21.53 o
  -1   4   4         66.18         58.30         1.82 o
   0   4   4         80.02         76.58         1.94 o
   1   4   4          0.03          0.33         0.48 o
   2   4   4        265.81        241.02         5.55 o
   3   4   4        752.72        717.09        14.64 o
   4   4   4        689.23        663.82        12.04 o
   5   4   4          8.81         13.37         1.24 o
   6   4   4        803.72        820.48        30.95 o
   7   4   4         12.58          9.33         1.00 o
   8   4   4          4.46          8.47         0.98 o
   9   4   4          0.73          1.06         0.99 o
  10   4   4        148.63        154.96         4.25 o
  11   4   4        159.21        156.94         4.31 o
  12   4   4         34.34         36.47         1.89 o
  13   4   4         31.17         40.14         2.44 o
  14   4   4         43.15         45.28         2.29 o
  15   4   4         96.23         99.38         7.35 o
 -16   5   4        236.90        246.28         8.46 o
 -15   5   4         44.16         51.29         4.10 o
 -14   5   4          9.89          8.45         1.49 o
 -13   5   4        489.73        490.89        12.79 o
 -12   5   4        170.49        181.88         5.67 o
 -11   5   4         72.91         75.52         3.50 o
 -10   5   4          4.73          9.05         1.61 o
  -9   5   4        184.76        178.35         4.95 o
  -8   5   4         18.24         15.41         1.28 o
  -7   5   4         24.55         15.62         1.07 o
  -6   5   4        307.16        332.98         6.85 o
  -5   5   4          3.30          2.95         0.55 o
  -4   5   4        837.56        862.58        15.31 o
  -3   5   4         17.40         26.54         1.47 o
  -2   5   4       2255.55       2180.42        42.62 o
  -1   5   4         60.53         57.12         2.21 o
   0   5   4         38.76         40.75         1.82 o
   1   5   4         81.64         73.95         2.47 o
   2   5   4         40.34         39.90         2.08 o
   3   5   4        113.46        110.34         3.87 o
   4   5   4        129.58        122.09         4.59 o
   5   5   4         88.11         86.37         3.42 o
   6   5   4        389.64        390.93        11.33 o
   7   5   4        186.74        193.62         5.49 o
   8   5   4        207.60        194.27         8.07 o
   9   5   4        147.37        163.21         5.31 o
  10   5   4        147.99        151.29         5.49 o
  11   5   4          9.03         10.44         1.47 o
  12   5   4         29.03         25.52         2.18 o
  13   5   4         24.62         24.36         2.70 o
 -14   6   4         39.74         42.42         2.61 o
 -13   6   4         21.85         19.63         1.77 o
 -12   6   4         62.61         64.47         3.37 o
 -11   6   4          9.70          7.83         1.41 o
 -10   6   4         50.34         57.34         5.46 o
  -9   6   4         85.38         97.61         3.31 o
  -8   6   4        273.51        247.36         6.41 o
  -7   6   4         12.31         15.22         1.15 o
  -6   6   4         11.25         16.41         1.21 o
  -5   6   4         66.52         57.97         2.49 o
  -4   6   4         29.66         31.16         2.08 o
  -3   6   4         93.40         70.59         3.32 o
  -2   6   4         23.03         29.20         1.83 o
  -1   6   4         37.87         33.67         1.93 o
   0   6   4          3.87          2.39         0.84 o
   1   6   4        264.29        256.22         6.72 o
   2   6   4        195.34        182.81         6.48 o
   3   6   4          0.15          0.31         1.28 o
   4   6   4          3.17          2.59         1.48 o
   5   6   4         36.20         37.96         2.91 o
   6   6   4         43.35         41.31         2.17 o
   7   6   4        256.88        261.21         6.25 o
   8   6   4         67.64         72.48         3.79 o
   9   6   4        107.89        110.42         4.04 o
  10   6   4        229.02        218.05         7.38 o
  11   6   4        278.03        280.15         8.39 o
  12   6   4         21.92         18.38         1.90 o
 -12   7   4        112.22        141.30         6.96 o
 -11   7   4         34.65         26.18         2.17 o
 -10   7   4         78.24         78.77         3.42 o
  -9   7   4         25.91         28.85         2.49 o
  -8   7   4          1.86          4.03         0.88 o
  -7   7   4         23.42         22.13         2.87 o
  -6   7   4        231.71        210.45         7.44 o
  -5   7   4          8.72          9.25         1.73 o
  -4   7   4         22.04         21.63         1.68 o
  -3   7   4         86.29         87.62         3.73 o
  -2   7   4        277.08        295.33         7.64 o
  -1   7   4         17.63         14.92         1.46 o
   0   7   4          4.93          7.02         1.14 o
   1   7   4        380.75        383.40        14.00 o
   2   7   4        119.90        118.35         6.11 o
   3   7   4          0.23          0.26         1.69 o
   4   7   4         78.34         89.76         5.50 o
   5   7   4         19.09         20.36         2.50 o
   6   7   4          0.01          1.09         1.45 o
   7   7   4          0.02          0.19         1.44 o
   8   7   4         18.63         18.41         2.99 o
   9   7   4         35.85         30.93         2.74 o
  -8   8   4         11.96         10.22         1.86 o
  -7   8   4          2.14         -2.33         2.33 o
  -6   8   4          8.02          8.03         1.73 o
  -5   8   4         39.35         31.43         3.69 o
  -4   8   4          1.45          3.64         1.35 o
  -3   8   4        148.78        164.00         7.44 o
  -2   8   4         41.55         39.85         2.97 o
  -1   8   4          6.52          9.36         2.35 o
   0   8   4         66.86         66.80         5.03 o
   1   8   4         85.86        106.82         7.61 o
   2   8   4        184.78        195.53         7.25 o
   3   8   4        119.89        124.14        11.24 o
   4   8   4          1.46          0.87         1.79 o
   5   8   4        118.07        111.89         5.26 o
   6   8   4         98.13        107.40         4.71 o
 -19   0   5         78.11         74.31        10.45 o
 -17   0   5         22.18         29.18         7.22 o
 -15   0   5        167.51        148.02         8.10 o
 -13   0   5        609.91        583.45        23.44 o
 -11   0   5          9.17          8.24         0.75 o
  -9   0   5         10.08         24.58         1.23 o
  -7   0   5        810.58        891.04        18.97 o
  -1   0   5       1315.06       1416.57        29.59 o
   3   0   5         89.24         90.21         2.54 o
   5   0   5        428.43        551.72        12.19 o
   7   0   5        518.81        567.87        15.55 o
   9   0   5        110.54         90.07         3.41 o
  11   0   5        109.26        101.87         4.39 o
  13   0   5          8.95         14.34         3.20 o
  15   0   5          9.25          6.96         3.37 o
 -19   1   5         37.01         32.29         3.24 o
 -18   1   5         42.06         41.92         3.47 o
 -17   1   5        432.36        466.92        21.62 o
 -16   1   5         60.30         62.82         3.82 o
 -15   1   5          8.13          9.52         1.66 o
 -14   1   5        442.87        434.34        12.95 o
 -13   1   5        159.08        145.37         3.87 o
 -12   1   5       1027.44        969.65        17.98 o
 -11   1   5        427.47        430.21         8.96 o
 -10   1   5         89.81         82.69         1.91 o
  -9   1   5        405.16        410.39         7.70 o
  -8   1   5         23.69         25.42         0.86 o
  -7   1   5       2569.41       2884.90        49.11 o
  -6   1   5       1026.53       1101.30        17.20 o
  -5   1   5         54.80         48.65         1.22 o
  -4   1   5         27.97         29.07         0.74 o
  -3   1   5       1512.21       1666.91        28.38 o
  -2   1   5         11.53         11.11         0.44 o
  -1   1   5        232.98        221.97         3.93 o
   0   1   5        440.24        454.51         7.27 o
   1   1   5        599.66        644.65         9.79 o
   2   1   5          5.53          3.99         0.43 o
   3   1   5       1713.01       1751.17        27.18 o
   4   1   5        727.44        732.40        11.22 o
   5   1   5         63.57         60.54         1.49 o
   6   1   5         48.68         44.69         1.36 o
   7   1   5        203.46        190.43         3.84 o
   8   1   5         87.98         82.07         2.32 o
   9   1   5        133.86        130.82         3.13 o
  10   1   5         72.09         68.54         1.95 o
  11   1   5        902.53        862.20        19.15 o
  12   1   5         20.86         21.20         2.43 o
  13   1   5          4.04          2.17         1.51 o
  14   1   5          3.97          7.11         2.25 o
  15   1   5        135.68        138.48         6.19 o
  16   1   5        133.21        124.10         6.04 o
 -19   2   5         95.46        108.90         7.82 o
 -18   2   5         28.11         30.41         3.26 o
 -17   2   5        338.55        335.80        11.02 o
 -16   2   5         83.89         83.31         4.46 o
 -15   2   5        171.27        161.62         5.31 o
 -14   2   5        328.73        282.70         7.52 o
 -13   2   5        300.78        281.07         8.35 o
 -12   2   5        195.19        165.01         3.78 o
 -11   2   5        275.95        252.46         5.27 o
 -10   2   5         52.96         49.15         1.47 o
  -9   2   5          5.24          3.79         0.47 o
  -8   2   5        128.73        111.36         2.17 o
  -7   2   5         41.10         49.73         1.52 o
  -6   2   5        207.45        246.53         4.07 o
  -5   2   5        609.54        535.32         8.60 o
  -4   2   5        466.12        577.14         8.82 o
  -3   2   5         57.95         78.42         1.58 o
  -2   2   5          3.15          8.63         0.42 o
  -1   2   5        245.42        241.29         3.89 o
   0   2   5         12.23         17.63         0.63 o
   1   2   5        362.83        380.38         6.61 o
   2   2   5       1386.90       1423.22        21.20 o
   3   2   5        675.95        709.52        10.89 o
   4   2   5        933.09        912.43        14.52 o
   5   2   5       1477.96       1443.88        22.64 o
   6   2   5          5.54         13.65         0.90 o
   7   2   5         18.20         14.78         0.88 o
   8   2   5        307.61        311.20         6.49 o
   9   2   5        476.27        461.48         9.22 o
  10   2   5        184.97        180.93         4.17 o
  11   2   5         27.30         36.10         1.44 o
  12   2   5          7.92          7.06         1.01 o
  13   2   5         46.20         36.62         1.98 o
  14   2   5        201.78        207.29         9.45 o
  15   2   5          1.74          0.54         1.43 o
  16   2   5         21.22         25.11         2.99 o
 -18   3   5        119.42        128.62         5.76 o
 -17   3   5         86.29        100.19         4.96 o
 -16   3   5        251.53        267.78         7.48 o
 -15   3   5        183.68        194.51         7.06 o
 -14   3   5          0.05          1.87         0.70 o
 -13   3   5        378.46        350.35         7.22 o
 -12   3   5         43.69         54.65         1.84 o
 -11   3   5       1721.90       1628.10        32.10 o
 -10   3   5        372.04        383.36         9.90 o
  -9   3   5        368.84        376.73         7.61 o
  -8   3   5        721.63        707.37        13.41 o
  -7   3   5       1544.24       1543.33        26.65 o
  -6   3   5        259.61        275.04         4.82 o
  -5   3   5          8.18          4.34         0.43 o
  -4   3   5        545.01        570.85         9.57 o
  -3   3   5        986.45       1081.40        17.71 o
  -2   3   5        576.82        635.83        11.32 o
  -1   3   5        240.84        250.12         5.16 o
   0   3   5        134.47        132.44         2.73 o
   1   3   5         26.27         30.80         0.93 o
   2   3   5       1115.49       1034.37        16.40 o
   3   3   5         26.84         25.92         1.16 o
   4   3   5        256.24        256.91         4.84 o
   5   3   5          2.05          4.13         0.64 o
   6   3   5         50.84         53.91         2.04 o
   7   3   5        103.93        112.84         3.25 o
   8   3   5         25.56         26.57         1.56 o
   9   3   5         33.69         28.44         1.52 o
  10   3   5        306.60        296.23         6.42 o
  11   3   5        282.42        256.49         5.71 o
  12   3   5        121.26        104.88         2.89 o
  13   3   5         45.43         43.98         2.17 o
  14   3   5        121.76        123.52         6.12 o
  15   3   5         10.62         10.19         2.02 o
 -17   4   5         71.16         56.36         3.58 o
 -16   4   5        109.34        103.95         5.76 o
 -15   4   5        279.64        276.12         8.13 o
 -14   4   5         23.54         26.09         1.73 o
 -13   4   5        295.87        298.65         7.55 o
 -12   4   5        108.95        106.43         3.90 o
 -11   4   5         21.06         23.27         1.56 o
 -10   4   5          3.02          5.07         0.87 o
  -9   4   5       2199.67       2125.65        49.29 o
  -8   4   5         90.46        104.12         4.05 o
  -7   4   5        455.29        458.86         9.67 o
  -6   4   5          0.03          0.69         0.47 o
  -5   4   5         56.34         58.47         1.69 o
  -4   4   5        609.91        623.29        11.78 o
  -3   4   5         99.19         99.46         2.90 o
  -2   4   5         35.87         39.87         1.83 o
  -1   4   5        154.54        166.81         4.80 o
   0   4   5          1.82          3.70         0.69 o
   1   4   5        154.67        143.86         4.03 o
   2   4   5        343.26        332.82         6.64 o
   3   4   5        349.77        335.31         6.83 o
   4   4   5        210.57        197.85         4.74 o
   5   4   5          6.91          7.96         0.88 o
   6   4   5         10.25         11.99         1.19 o
   7   4   5          0.21          0.11         0.70 o
   8   4   5        205.00        203.35         5.12 o
   9   4   5        295.67        294.72         7.57 o
  10   4   5          5.49          4.74         1.07 o
  11   4   5          0.04          0.35         1.07 o
  12   4   5         25.54         25.84         1.88 o
  13   4   5         64.99         57.49         2.69 o
  14   4   5          1.03          4.03         1.94 o
 -16   5   5         53.50         63.38         3.64 o
 -15   5   5        154.74        165.57         6.16 o
 -14   5   5         23.84         25.39         2.03 o
 -13   5   5        113.19        116.70         4.20 o
 -12   5   5        365.02        390.75        10.47 o
 -11   5   5          6.85          7.49         1.12 o
 -10   5   5         12.67         14.48         1.48 o
  -9   5   5        178.05        198.45         5.35 o
  -8   5   5         35.82         37.28         2.19 o
  -7   5   5        789.20        773.78        17.10 o
  -6   5   5          0.00          0.37         0.63 o
  -5   5   5        677.44        634.02        14.38 o
  -4   5   5        206.93        189.71         7.19 o
  -3   5   5         11.22         14.98         1.25 o
  -2   5   5        540.82        506.21        14.29 o
  -1   5   5        366.12        395.52         9.31 o
   0   5   5          9.51         16.05         1.31 o
   1   5   5          4.52          6.09         0.94 o
   2   5   5         47.79         42.11         2.30 o
   3   5   5         36.51         31.51         2.46 o
   4   5   5        130.10        121.81         3.48 o
   5   5   5         17.09         18.56         1.44 o
   6   5   5         62.68         68.44         2.87 o
   7   5   5        318.74        310.72         9.91 o
   8   5   5         76.75         82.35         4.80 o
   9   5   5         37.57         41.15         3.18 o
  10   5   5         13.37         15.74         1.78 o
  11   5   5         27.25         25.92         2.34 o
  12   5   5          0.64          0.94         1.04 o
  13   5   5         27.60         29.63         2.32 o
 -14   6   5          4.69          4.37         1.38 o
 -13   6   5        173.35        184.71         5.53 o
 -12   6   5        142.01        163.49         5.01 o
 -11   6   5        150.35        162.15         4.92 o
 -10   6   5          0.01          1.26         0.99 o
  -9   6   5        277.87        268.01         7.67 o
  -8   6   5        191.40        184.57         5.61 o
  -7   6   5         47.53         52.49         2.04 o
  -6   6   5        204.24        181.35         5.42 o
  -5   6   5          8.34          9.31         1.60 o
  -4   6   5          0.27          2.28         1.04 o
  -3   6   5        203.77        211.61         6.22 o
  -2   6   5          4.65          5.23         1.03 o
  -1   6   5         48.86         47.31         2.55 o
   0   6   5         25.60         26.05         2.32 o
   1   6   5        280.58        292.19         9.31 o
   2   6   5        170.36        153.32         5.78 o
   3   6   5          8.01         10.72         3.91 o
   4   6   5         95.13         85.98         4.75 o
   5   6   5         43.37         41.01         3.14 o
   6   6   5        183.14        173.06         5.81 o
   7   6   5         82.45         86.63         3.26 o
   8   6   5         53.15         56.47         2.61 o
   9   6   5         14.90         17.48         1.69 o
  10   6   5          8.84         10.31         1.46 o
  11   6   5         49.05         43.54         2.52 o
 -12   7   5          0.15          4.45         1.38 o
 -11   7   5         33.71         30.85         2.63 o
 -10   7   5          6.55          5.59         1.29 o
  -9   7   5          5.13          2.38         0.97 o
  -8   7   5         96.83         84.94         4.23 o
  -7   7   5        268.52        247.10         8.50 o
  -6   7   5         13.51          9.90         1.77 o
  -5   7   5          4.57          6.39         1.79 o
  -4   7   5         21.00         21.04         2.40 o
  -3   7   5         40.31         35.09         2.88 o
  -2   7   5         65.08         66.31         3.55 o
  -1   7   5         21.37         29.71         3.28 o
   0   7   5        151.70        165.18         6.29 o
   1   7   5        198.08        212.36         7.59 o
   2   7   5         26.71         23.88         4.96 o
   3   7   5         42.29         38.69         4.63 o
   4   7   5         68.58         76.69         4.50 o
   5   7   5        133.30        131.88         5.78 o
   6   7   5          0.86         -1.58         1.94 o
   7   7   5          4.39          8.89         1.70 o
   8   7   5         81.35         89.20         4.26 o
   9   7   5          3.55          3.42         1.51 o
  -8   8   5          2.66          7.10         1.77 o
  -7   8   5          7.40          5.96         1.73 o
  -6   8   5          5.16          0.56         2.27 o
  -5   8   5         62.91         58.22         3.74 o
  -4   8   5         23.60         22.26         3.13 o
  -3   8   5         10.36         10.33         3.01 o
  -2   8   5          3.24          5.33         2.22 o
  -1   8   5         67.42         65.08         3.92 o
   0   8   5          1.87          1.12         1.81 o
   1   8   5         16.76         18.08         3.01 o
   2   8   5         15.86         14.56         2.75 o
   3   8   5         74.93         73.63         4.56 o
   4   8   5         25.71         27.47         2.50 o
   5   8   5         12.01         11.93         1.92 o
 -20   0   6          0.62         -1.16         2.03 o
 -18   0   6        181.75        183.05        10.07 o
 -16   0   6        100.02        120.25         9.44 o
 -14   0   6        574.05        533.81        21.84 o
 -12   0   6        345.00        364.32        10.24 o
 -10   0   6        322.49        308.71        10.40 o
  -8   0   6          0.97          5.58         0.92 o
  -4   0   6        635.32        656.79        15.89 o
   0   0   6        401.17        442.55         9.65 o
   2   0   6         17.92         29.09         1.27 o
   4   0   6        769.36        736.56        17.52 o
   6   0   6        264.45        308.45         7.36 o
   8   0   6         31.15         48.11         2.37 o
  10   0   6        171.56        145.28         5.94 o
  12   0   6        132.46        160.35         6.35 o
  14   0   6        222.50        220.84        11.87 o
  16   0   6        780.13        821.64        34.25 o
 -19   1   6         51.47         49.91         3.88 o
 -18   1   6        198.39        226.99         8.28 o
 -17   1   6         62.15         76.91         6.57 o
 -16   1   6         17.56         15.54         2.02 o
 -15   1   6          0.08          1.33         1.14 o
 -14   1   6        881.65        825.74        19.40 o
 -13   1   6        344.57        324.55         7.04 o
 -12   1   6        854.60        783.05        14.71 o
 -11   1   6        408.51        382.42         7.53 o
 -10   1   6        327.08        311.71         5.37 o
  -9   1   6          4.18          6.11         0.51 o
  -8   1   6         27.76         35.71         1.06 o
  -7   1   6        956.01       1024.57        15.41 o
  -5   1   6       3684.40       3745.90       190.69 o
  -4   1   6        475.77        488.53         7.81 o
  -3   1   6        286.09        302.19         4.74 o
  -2   1   6         61.02         56.07         1.31 o
  -1   1   6       1796.16       1836.47        29.77 o
   0   1   6         12.39          9.90         0.48 o
   1   1   6          1.72          2.48         0.37 o
   2   1   6        803.78        869.25        13.18 o
   3   1   6       3506.40       3648.63        76.02 o
   4   1   6        826.35        870.19        13.89 o
   5   1   6         16.70         18.05         0.93 o
   6   1   6       1207.74       1269.18        22.11 o
   7   1   6        381.85        388.12         7.85 o
   8   1   6        901.40        825.57        16.88 o
   9   1   6          0.56          0.17         0.47 o
  10   1   6         10.29          4.96         0.64 o
  11   1   6         48.63         45.39         1.58 o
  12   1   6         64.75         75.05         2.34 o
  13   1   6         10.70          7.72         2.05 o
  14   1   6        200.93        195.92         7.87 o
  15   1   6         21.44         21.81         2.69 o
  16   1   6         71.21         77.12         5.04 o
 -19   2   6         55.50         60.57         4.12 o
 -18   2   6          8.46         10.20         2.49 o
 -17   2   6         45.03         44.07         4.05 o
 -16   2   6         14.47         21.98         2.38 o
 -15   2   6        433.01        406.61         9.63 o
 -14   2   6        208.58        182.92         4.93 o
 -13   2   6          1.65          1.55         0.46 o
 -12   2   6        215.66        189.02         4.23 o
 -11   2   6        177.32        152.25         3.53 o
 -10   2   6        751.87        746.53        13.48 o
  -9   2   6         43.76         42.64         1.29 o
  -8   2   6       1167.85       1187.16        17.86 o
  -7   2   6        477.29        504.52         8.23 o
  -6   2   6       3201.60       3449.16        62.20 o
  -5   2   6        108.12         93.90         2.03 o
  -4   2   6        189.98        197.34         3.32 o
  -3   2   6         18.07         19.52         0.72 o
  -2   2   6        748.73        773.08        12.84 o
  -1   2   6         36.31         30.51         0.89 o
   0   2   6       1549.17       1718.47        26.65 o
   1   2   6       1357.41       1424.39        22.21 o
   2   2   6        213.51        197.40         3.75 o
   3   2   6         30.66         37.68         1.12 o
   4   2   6        453.72        483.98         7.73 o
   5   2   6        265.67        257.74         4.83 o
   6   2   6         15.94         27.41         1.22 o
   7   2   6         21.05         18.97         1.05 o
   8   2   6        191.23        168.23         3.99 o
   9   2   6          4.92          3.36         0.67 o
  10   2   6        232.18        218.56         4.94 o
  11   2   6         35.15         35.59         1.50 o
  12   2   6         21.83         13.96         0.96 o
  13   2   6         34.92         29.91         1.76 o
  14   2   6        104.01        101.13         5.95 o
  15   2   6         15.27         20.91         2.76 o
 -18   3   6        197.35        211.61         8.01 o
 -17   3   6          8.96          7.44         1.10 o
 -16   3   6        102.37        101.11         3.40 o
 -15   3   6         45.88         45.96         1.67 o
 -14   3   6          0.11          1.06         0.60 o
 -13   3   6        171.09        175.82         4.10 o
 -12   3   6          1.26          2.94         0.69 o
 -11   3   6        644.27        635.42        12.33 o
 -10   3   6        125.70        119.95         2.84 o
  -9   3   6        178.41        186.39         3.93 o
  -8   3   6          7.40          9.84         0.75 o
  -7   3   6       2844.30       2749.29        50.08 o
  -6   3   6        172.06        234.06         4.19 o
  -5   3   6       1945.99       1888.61        30.92 o
  -4   3   6         79.16         68.98         1.48 o
  -3   3   6         96.25        112.02         2.20 o
  -2   3   6       2534.13       2661.70        43.04 o
  -1   3   6          0.02          0.96         0.26 o
   0   3   6         38.67         66.86         2.01 o
   1   3   6         20.26         20.54         0.96 o
   2   3   6        114.63        100.36         2.14 o
   3   3   6        551.04        569.67         9.42 o
   4   3   6         80.12         73.30         1.87 o
   5   3   6       2521.31       2401.65        41.28 o
   6   3   6       1533.76       1515.69        26.44 o
   7   3   6        547.14        526.42         9.84 o
   8   3   6        826.91        791.75        16.34 o
   9   3   6        207.43        212.24         4.92 o
  10   3   6        176.08        163.03         4.04 o
  11   3   6        169.89        184.08         4.82 o
  12   3   6         44.50         47.38         2.04 o
  13   3   6         60.16         66.47         2.75 o
  14   3   6        101.83        103.48         5.07 o
  15   3   6          0.63          0.74         2.13 o
 -17   4   6         20.61         24.89         2.13 o
 -16   4   6          9.34          6.96         1.47 o
 -15   4   6          7.95          5.12         1.06 o
 -14   4   6          2.12          3.46         0.87 o
 -13   4   6        138.31        140.74         4.17 o
 -12   4   6        106.99        107.90         3.76 o
 -11   4   6        371.94        375.78         9.87 o
 -10   4   6          0.29          0.58         0.75 o
  -9   4   6        276.32        283.40         7.04 o
  -8   4   6         72.43         76.29         2.61 o
  -7   4   6       1134.16       1106.65        22.08 o
  -6   4   6          0.28          1.48         0.49 o
  -5   4   6        585.25        592.54        12.12 o
  -4   4   6         18.38         20.85         0.85 o
  -3   4   6         18.44         20.02         1.37 o
  -2   4   6        498.20        478.21        13.38 o
  -1   4   6        157.68        151.23         4.46 o
   0   4   6        634.03        636.47        15.55 o
   1   4   6         15.31         16.82         1.24 o
   2   4   6       1376.26       1381.74        25.47 o
   3   4   6        163.99        153.92         3.91 o
   4   4   6         66.94         68.83         2.20 o
   5   4   6        192.26        179.25         4.78 o
   6   4   6         27.30         22.03         1.62 o
   7   4   6        118.17        109.95         3.28 o
   8   4   6          2.72          4.28         0.94 o
   9   4   6         17.62         19.17         1.60 o
  10   4   6         98.27        103.99         4.02 o
  11   4   6          3.06          3.99         1.24 o
  12   4   6         39.77         37.75         2.32 o
  13   4   6         40.82         36.68         2.18 o
  14   4   6          5.55          7.98         1.59 o
 -16   5   6        239.67        251.39         8.81 o
 -15   5   6         28.60         28.61         2.27 o
 -14   5   6          2.41         -0.30         0.96 o
 -13   5   6        202.19        195.65         6.64 o
 -12   5   6        166.45        174.87         5.12 o
 -11   5   6        165.80        164.85         4.82 o
 -10   5   6         72.53         64.40         2.36 o
  -9   5   6          6.59          8.83         1.08 o
  -8   5   6        477.61        462.91        10.76 o
  -7   5   6         74.02         59.13         3.82 o
  -6   5   6         72.38         62.79         2.34 o
  -5   5   6        365.15        330.69        11.24 o
  -4   5   6         54.22         52.77         2.11 o
  -3   5   6         91.62         85.15         3.13 o
  -2   5   6        927.94        941.63        22.61 o
  -1   5   6         24.23         30.83         1.73 o
   0   5   6          8.99          4.97         1.01 o
   1   5   6        259.10        249.94         7.06 o
   2   5   6        456.69        422.65        10.13 o
   3   5   6          8.50          8.56         1.31 o
   4   5   6          9.83         11.56         1.47 o
   5   5   6         96.22        109.41         3.28 o
   6   5   6         20.09         24.27         1.48 o
   7   5   6        192.79        211.52         5.90 o
   8   5   6        243.32        250.80         7.14 o
   9   5   6        654.65        657.97        16.83 o
  10   5   6         22.06         19.17         1.92 o
  11   5   6        146.87        146.92         6.03 o
  12   5   6        106.91        114.54         4.47 o
 -14   6   6        200.16        218.90         9.10 o
 -13   6   6         15.29         14.34         1.59 o
 -12   6   6         48.35         59.31         2.71 o
 -11   6   6        128.30        138.66         4.49 o
 -10   6   6         44.98         45.96         2.17 o
  -9   6   6         34.59         43.70         2.02 o
  -8   6   6         86.37         88.42         2.91 o
  -7   6   6         88.17         87.28         4.05 o
  -6   6   6          1.92         13.54         1.76 o
  -5   6   6         63.03         57.00         3.28 o
  -4   6   6        250.87        220.98        10.83 o
  -3   6   6          3.94          4.45         1.50 o
  -2   6   6          7.67         10.33         1.86 o
  -1   6   6         76.83         74.87         3.73 o
   0   6   6        582.19        571.93        16.42 o
   1   6   6        287.98        280.43         9.07 o
   2   6   6          3.38          2.67         1.09 o
   3   6   6          1.84          1.55         1.13 o
   4   6   6         87.63         93.95         4.55 o
   5   6   6          3.16          5.23         1.47 o
   6   6   6         31.28         30.27         2.03 o
   7   6   6        112.88        106.08         3.21 o
   8   6   6          0.86          1.04         0.96 o
   9   6   6         84.75         94.05         3.85 o
  10   6   6        282.66        291.10         7.95 o
 -12   7   6         18.91         22.50         2.13 o
 -11   7   6         16.56         15.79         1.60 o
 -10   7   6        120.23        121.23         4.15 o
  -9   7   6         60.32         77.48         3.13 o
  -8   7   6        113.05        103.44         5.76 o
  -7   7   6         94.78         87.42         4.51 o
  -6   7   6          0.56          0.24         1.24 o
  -5   7   6          8.48          5.34         1.50 o
  -4   7   6        149.35        132.92        10.28 o
  -3   7   6          2.25          1.61         1.61 o
  -2   7   6          6.30          8.19         1.65 o
  -1   7   6          1.20          1.80         1.28 o
   0   7   6         76.89         81.39         8.93 o
   1   7   6         85.40         89.96         6.16 o
   2   7   6          4.27          4.11         1.91 o
   3   7   6         74.65         71.07         4.74 o
   4   7   6          9.37          6.01         1.67 o
   5   7   6        194.55        202.92         7.63 o
   6   7   6         22.04         19.42         2.28 o
   7   7   6         22.65         27.29         2.51 o
   8   7   6          0.11         -1.32         1.32 o
  -8   8   6         81.81         81.90         4.07 o
  -7   8   6          0.12         -0.53         2.56 o
  -6   8   6         34.01         29.75         3.36 o
  -5   8   6         78.18         79.03         4.85 o
  -4   8   6          2.06          2.23         1.42 o
  -3   8   6         11.34          8.92         1.80 o
  -2   8   6         20.69         20.60         2.39 o
  -1   8   6        218.77        230.38         8.90 o
   0   8   6        114.93        130.88         6.92 o
   1   8   6         60.01         56.48         4.26 o
   2   8   6         17.18         12.96         2.30 o
   3   8   6         41.81         48.27         3.77 o
   4   8   6         18.85         18.60         2.23 o
 -19   0   7          0.34          0.75         2.05 o
 -17   0   7          2.28          5.14         3.63 o
 -15   0   7         48.06         31.20         3.68 o
 -13   0   7         48.07         42.12         2.69 o
 -11   0   7         30.55         24.61         1.48 o
  -9   0   7         56.36         46.02         1.65 o
  -7   0   7        565.34        668.33        14.46 o
  -5   0   7       1143.41       1270.94        32.57 o
  -3   0   7       1339.78       1400.00        29.37 o
  -1   0   7        323.86        302.78         6.78 o
   3   0   7       4008.02       4232.44       108.02 o
   5   0   7        489.54        551.78        13.51 o
   7   0   7        952.08        994.61        26.46 o
   9   0   7       1772.58       1674.40        43.77 o
  11   0   7          5.76         10.84         1.55 o
  13   0   7         63.75         68.16         5.99 o
  15   0   7        275.06        289.35        14.77 o
 -20   1   7          1.36          5.24         2.24 o
 -19   1   7         73.28         71.62         4.40 o
 -18   1   7         18.43         19.67         2.43 o
 -17   1   7         70.00         66.00         5.47 o
 -16   1   7          9.42          6.57         1.58 o
 -15   1   7        216.57        208.07         8.66 o
 -14   1   7        253.15        225.55         5.73 o
 -13   1   7          5.01          5.20         0.85 o
 -12   1   7          2.90          9.20         0.73 o
 -11   1   7        273.47        279.15         5.87 o
 -10   1   7        880.43        843.63        15.85 o
  -9   1   7         30.28         32.96         1.06 o
  -8   1   7         41.47         50.33         1.23 o
  -7   1   7        925.36        945.48        14.91 o
  -6   1   7         92.86        101.85         1.95 o
  -5   1   7       2300.76       2613.41        44.43 o
  -4   1   7        490.56        527.47         8.08 o
  -3   1   7       2905.99       2877.95       104.04 o
  -2   1   7       1346.44       1474.54        24.04 o
  -1   1   7          0.11          1.17         0.39 o
   0   1   7          3.16          7.95         0.49 o
   1   1   7        120.85        163.60         3.03 o
   2   1   7         28.49         24.58         0.91 o
   3   1   7         53.05         55.35         1.37 o
   4   1   7          0.35          0.43         0.37 o
   5   1   7          8.56         12.11         0.80 o
   6   1   7         16.11         18.97         1.03 o
   7   1   7       1315.96       1241.59        27.26 o
   8   1   7         15.80         14.71         1.73 o
   9   1   7        508.69        464.99        10.08 o
  10   1   7         29.95         26.90         1.32 o
  11   1   7         51.92         56.18         1.90 o
  12   1   7        211.62        211.45         4.75 o
  13   1   7        161.48        175.99        10.09 o
  14   1   7        335.26        342.56        11.62 o
  15   1   7        393.34        423.12        13.96 o
 -19   2   7         44.32         49.55         4.12 o
 -18   2   7         11.23         15.99         2.22 o
 -17   2   7          7.43          6.61         1.98 o
 -16   2   7        372.86        345.16         8.40 o
 -15   2   7         89.34         76.73         3.68 o
 -14   2   7        113.94        101.10         2.62 o
 -13   2   7         18.64         19.18         1.10 o
 -12   2   7        350.72        363.81         7.37 o
 -11   2   7          5.32          5.76         0.69 o
 -10   2   7         96.32         87.88         2.09 o
  -9   2   7        821.65        793.59        13.35 o
  -8   2   7          0.85          0.44         0.35 o
  -7   2   7        112.35        147.38         2.81 o
  -6   2   7        416.26        462.81         7.60 o
  -5   2   7         51.01         63.21         1.52 o
  -4   2   7       2074.18       2252.01        34.72 o
  -3   2   7        914.62       1048.87        17.19 o
  -2   2   7        329.60        347.81         5.74 o
  -1   2   7       1963.65       2031.84        31.41 o
   0   2   7        412.51        444.11         7.29 o
   1   2   7         92.27         99.71         2.14 o
   2   2   7         54.41         59.24         1.54 o
   3   2   7       1449.26       1421.77        22.32 o
   4   2   7        663.99        721.02        13.76 o
   5   2   7         42.57         38.53         1.44 o
   6   2   7        605.00        585.62        10.74 o
   7   2   7         44.35         48.84         1.85 o
   8   2   7         72.70         73.90         2.26 o
   9   2   7        337.70        336.48         7.13 o
  10   2   7          6.34          6.00         0.81 o
  11   2   7         29.18         33.15         1.69 o
  12   2   7         72.87         75.32         2.80 o
  13   2   7          0.06          0.01         0.93 o
  14   2   7          0.04         -1.13         1.42 o
  15   2   7        177.51        181.70         7.58 o
 -18   3   7         66.40         65.48         4.22 o
 -17   3   7          0.15          1.80         1.22 o
 -16   3   7         18.25         18.40         1.30 o
 -15   3   7          0.30          0.33         0.58 o
 -14   3   7         46.23         35.74         1.56 o
 -13   3   7        501.38        478.23         9.58 o
 -12   3   7        294.30        276.02         6.03 o
 -11   3   7        263.28        259.64         5.64 o
 -10   3   7         30.63         29.58         1.28 o
  -9   3   7        576.67        531.95        10.26 o
  -8   3   7        479.52        487.62        10.23 o
  -7   3   7       4213.96       4054.14        68.82 o
  -6   3   7        521.72        585.41         9.14 o
  -5   3   7        320.96        334.37         5.45 o
  -4   3   7       1209.78       1229.20        19.34 o
  -3   3   7         81.33         82.48         2.05 o
  -2   3   7        624.31        651.04        10.51 o
  -1   3   7        163.50        161.24         2.95 o
   0   3   7        263.37        278.09         4.86 o
   1   3   7         47.32         64.08         1.57 o
   2   3   7          4.49          2.99         0.45 o
   3   3   7         37.02         41.82         1.31 o
   4   3   7        301.37        296.79         5.84 o
   5   3   7          9.24          9.13         0.84 o
   6   3   7        895.49        849.36        16.18 o
   7   3   7        125.11        116.16         3.61 o
   8   3   7        599.30        588.93        12.62 o
   9   3   7        103.99        104.31         3.60 o
  10   3   7         64.59         65.74         2.70 o
  11   3   7         11.23         10.85         1.30 o
  12   3   7        151.66        162.06         4.94 o
  13   3   7         98.37         90.02         3.44 o
  14   3   7        295.30        322.92         9.54 o
 -18   4   7          8.59         10.19         2.06 o
 -17   4   7          9.64          9.60         2.05 o
 -16   4   7         67.04         71.56         3.04 o
 -15   4   7         99.55        110.89         3.70 o
 -14   4   7         24.54         31.91         2.72 o
 -13   4   7        232.16        231.73         6.73 o
 -12   4   7        110.03        104.46         3.77 o
 -11   4   7         40.91         46.91         2.78 o
 -10   4   7         51.58         57.01         3.48 o
  -9   4   7       1588.18       1570.84        33.71 o
  -8   4   7         24.17         21.94         1.20 o
  -7   4   7       1965.86       1837.06        38.96 o
  -6   4   7        241.06        231.20         5.31 o
  -5   4   7         97.94         96.02         2.84 o
  -4   4   7        467.29        440.88         8.65 o
  -3   4   7          2.35          0.50         0.87 o
  -2   4   7         71.29         80.09         2.39 o
  -1   4   7        526.88        548.87        11.47 o
   0   4   7        549.97        549.08        11.55 o
   1   4   7         52.46         53.91         1.73 o
   2   4   7        166.63        178.35         5.32 o
   3   4   7        153.43        156.42         3.64 o
   4   4   7          4.50          5.87         0.78 o
   5   4   7        670.38        628.54        14.83 o
   6   4   7        473.98        432.94        11.23 o
   7   4   7         33.77         33.50         1.92 o
   8   4   7          0.83          0.86         0.87 o
   9   4   7        398.37        382.58         9.54 o
  10   4   7          1.47          1.77         0.99 o
  11   4   7         12.45         11.49         1.56 o
  12   4   7          4.53          4.31         1.59 o
  13   4   7          5.67          5.50         1.23 o
 -16   5   7          0.01         -0.48         1.23 o
 -15   5   7          5.68          4.55         1.76 o
 -14   5   7         41.52         52.75         2.83 o
 -13   5   7         15.34         14.51         1.47 o
 -12   5   7         19.71         19.64         1.75 o
 -11   5   7         17.84         13.91         1.64 o
 -10   5   7         46.74         41.50         2.00 o
  -9   5   7        138.19        138.86         3.82 o
  -8   5   7        130.14        137.58         3.87 o
  -7   5   7         57.24         62.37         2.10 o
  -6   5   7        331.45        299.82         7.17 o
  -5   5   7          0.01          0.43         0.74 o
  -4   5   7         41.60         49.11         2.77 o
  -3   5   7          1.59          2.81         1.22 o
  -2   5   7        609.58        545.18        12.60 o
  -1   5   7          0.64          1.73         0.86 o
   0   5   7         30.71         25.95         1.97 o
   1   5   7         25.00         23.35         1.66 o
   2   5   7        183.00        180.55         5.11 o
   3   5   7        255.31        252.83         6.74 o
   4   5   7         95.43         96.90         3.87 o
   5   5   7        246.44        258.07         6.47 o
   6   5   7         37.05         36.61         1.84 o
   7   5   7         27.84         30.40         2.08 o
   8   5   7        282.42        275.45        12.35 o
   9   5   7         97.63         93.49         3.84 o
  10   5   7         16.70         18.28         1.86 o
  11   5   7         34.81         34.86         2.58 o
  12   5   7        124.86        126.15         4.80 o
 -14   6   7         72.06         72.23         3.18 o
 -13   6   7          0.84          1.98         1.23 o
 -12   6   7          1.00          0.13         0.93 o
 -11   6   7         25.91         27.33         1.93 o
 -10   6   7          9.76          7.39         1.10 o
  -9   6   7        359.74        373.74        10.41 o
  -8   6   7          0.60          3.16         0.64 o
  -7   6   7        340.93        346.66        11.28 o
  -6   6   7          3.94          4.38         1.21 o
  -5   6   7         70.63         68.87         3.18 o
  -4   6   7        164.66        160.71         5.44 o
  -3   6   7         56.84         53.71         3.40 o
  -2   6   7          3.28          6.38         1.36 o
  -1   6   7          6.58          5.53         1.39 o
   0   6   7         37.98         32.61         2.48 o
   1   6   7          0.06          0.17         0.87 o
   2   6   7          0.85          0.23         1.03 o
   3   6   7         93.00        104.18         4.12 o
   4   6   7         20.28         20.25         2.28 o
   5   6   7         62.65         68.33         4.12 o
   6   6   7          0.16         -1.06         1.06 o
   7   6   7        379.02        405.27        10.08 o
   8   6   7        100.89        107.86         4.09 o
   9   6   7         33.36         30.62         3.10 o
  10   6   7          1.16         -0.74         1.36 o
 -12   7   7         66.49         72.53         5.80 o
 -11   7   7         85.73         89.39         3.62 o
 -10   7   7         23.27         27.41         1.77 o
  -9   7   7        133.81        133.78         5.93 o
  -8   7   7         47.04         53.39         3.29 o
  -7   7   7         10.87         14.46         1.94 o
  -6   7   7          0.02          1.15         1.19 o
  -5   7   7         38.13         37.52         2.93 o
  -4   7   7         14.56         13.63         1.86 o
  -3   7   7          0.08         -0.92         1.12 o
  -2   7   7         91.13         94.88         4.21 o
  -1   7   7          3.92          6.82         1.44 o
   0   7   7         10.55         15.47         1.89 o
   1   7   7         91.77         83.50         3.80 o
   2   7   7         35.32         37.88         2.81 o
   3   7   7        259.47        273.45        10.21 o
   4   7   7          0.51          0.16         1.42 o
   5   7   7          3.74          6.14         1.60 o
   6   7   7          2.10          1.36         1.39 o
   7   7   7         13.28         11.22         2.00 o
  -7   8   7         45.13         50.60         3.52 o
  -6   8   7          5.17          6.42         1.73 o
  -5   8   7          3.01          2.02         1.45 o
  -4   8   7          0.21          0.92         1.53 o
  -3   8   7          2.54         -1.21         1.32 o
  -2   8   7          2.60          3.57         1.88 o
  -1   8   7         87.17         90.08         4.21 o
   0   8   7          0.02          1.63         1.48 o
   1   8   7         11.25         12.09         2.22 o
   2   8   7         12.41         12.95         2.42 o
   3   8   7         77.55         77.34         5.32 o
 -20   0   8        401.88        435.96        19.77 o
 -18   0   8        138.83        142.22         9.75 o
 -16   0   8         80.94         72.44         5.28 o
 -14   0   8        112.13        118.20         4.03 o
 -12   0   8        661.82        588.56        16.02 o
 -10   0   8        170.23        163.36         4.71 o
  -8   0   8          5.10          7.26         0.74 o
  -6   0   8         11.83         11.02         1.44 o
  -4   0   8         81.05        107.37         2.79 o
  -2   0   8          0.07          1.77         0.70 o
   0   0   8        545.37        598.25        14.37 o
   2   0   8        457.94        517.12        11.53 o
   4   0   8       1985.34       2097.17        44.26 o
   6   0   8          3.62          2.62         0.88 o
   8   0   8        383.99        338.10        11.75 o
  10   0   8        149.71        160.31         5.50 o
  12   0   8        512.29        514.08        17.60 o
  14   0   8        196.75        208.99        11.75 o
 -20   1   8        228.13        247.12        10.36 o
 -19   1   8         28.13         32.62         3.11 o
 -18   1   8        107.41        112.70         5.15 o
 -17   1   8         46.90         58.77         4.40 o
 -16   1   8        159.69        166.13         5.17 o
 -15   1   8        132.54        136.44         3.48 o
 -14   1   8        213.06        224.53         4.84 o
 -13   1   8          0.82          1.48         0.51 o
 -12   1   8        863.24        827.22        15.68 o
 -11   1   8          3.16          4.72         0.81 o
 -10   1   8          5.31          7.65         0.71 o
  -9   1   8         78.69         77.26         1.79 o
  -8   1   8        911.86        906.84        13.80 o
  -7   1   8         82.19        102.14         2.00 o
  -6   1   8        230.16        293.13         5.22 o
  -5   1   8          0.14          0.46         0.29 o
  -4   1   8        488.99        516.81         8.36 o
  -3   1   8        153.05        160.11         3.29 o
  -2   1   8         84.87         91.20         2.00 o
  -1   1   8        134.63        134.16         2.72 o
   0   1   8        757.58        851.42        12.92 o
   1   1   8       2182.19       2342.51        36.25 o
   2   1   8        568.32        571.23         8.95 o
   3   1   8        235.16        228.31         4.00 o
   4   1   8        213.54        222.03         4.31 o
   5   1   8         22.03         32.08         1.29 o
   6   1   8         77.38         69.29         2.79 o
   7   1   8        167.76        186.32         4.64 o
   8   1   8         91.26         96.68         3.24 o
   9   1   8          2.73          1.17         0.72 o
  10   1   8         57.89         47.48         2.19 o
  11   1   8          0.30          0.03         0.56 o
  12   1   8         87.92         85.14         2.50 o
  13   1   8         15.42         17.20         1.76 o
  14   1   8         48.64         61.05         4.46 o
 -19   2   8        147.68        153.36         6.42 o
 -18   2   8         49.90         48.35         3.72 o
 -17   2   8          3.93          2.04         1.09 o
 -16   2   8          6.00         10.58         1.08 o
 -15   2   8        109.73        112.87         2.86 o
 -14   2   8          9.24          7.21         0.77 o
 -13   2   8        623.46        604.96        11.75 o
 -12   2   8          4.75          2.02         0.60 o
 -11   2   8        339.93        317.61         6.59 o
 -10   2   8        482.73        401.96         7.61 o
  -9   2   8       1346.38       1312.67        22.87 o
  -8   2   8        209.60        194.57         3.98 o
  -7   2   8          6.40          5.64         0.54 o
  -6   2   8        997.75       1042.49        16.44 o
  -5   2   8          2.23          5.09         0.48 o
  -4   2   8         29.41         43.77         1.18 o
  -3   2   8        317.80        333.54         9.79 o
  -2   2   8         10.23          8.65         0.68 o
  -1   2   8         49.69         51.03         1.48 o
   0   2   8        784.59        858.62        13.66 o
   1   2   8         64.32         58.94         1.44 o
   2   2   8        516.42        604.00        10.38 o
   3   2   8         53.50         56.20         1.65 o
   4   2   8         60.33         67.65         1.85 o
   5   2   8          4.85          7.56         0.83 o
   6   2   8        273.70        275.00         5.88 o
   7   2   8        248.49        233.40         5.76 o
   8   2   8        465.77        423.33         8.71 o
   9   2   8         12.63          8.97         0.98 o
  10   2   8        114.65        110.06         3.06 o
  11   2   8         28.92         28.60         2.12 o
  12   2   8          0.39          0.19         0.82 o
  13   2   8         93.02         94.94         4.53 o
  14   2   8          2.79          3.64         1.73 o
 -18   3   8         61.26         71.32         4.26 o
 -17   3   8        290.27        308.54         9.73 o
 -16   3   8        153.06        144.94         3.81 o
 -15   3   8         40.85         36.95         1.64 o
 -14   3   8         37.86         42.74         1.75 o
 -13   3   8         23.86         24.10         1.50 o
 -12   3   8        489.84        478.11        10.28 o
 -11   3   8        232.95        224.37         5.81 o
 -10   3   8        374.67        369.17         7.93 o
  -9   3   8        145.82        128.01         3.12 o
  -8   3   8       1011.23        976.93        17.22 o
  -7   3   8         27.30         33.01         1.22 o
  -6   3   8        191.06        185.73         3.64 o
  -5   3   8         79.63         68.49         1.54 o
  -4   3   8        152.58        137.22         2.70 o
  -3   3   8          0.23          0.92         0.65 o
  -2   3   8        249.96        244.66         4.16 o
  -1   3   8         36.68         39.37         1.38 o
   0   3   8        720.97        810.09        14.38 o
   1   3   8          0.38          0.87         0.41 o
   2   3   8         20.89         26.81         1.45 o
   3   3   8        149.19        136.09         3.30 o
   4   3   8       2746.97       2588.27        54.52 o
   5   3   8        133.72        127.56         3.32 o
   6   3   8         20.53         25.45         1.51 o
   7   3   8         48.46         51.47         5.47 o
   8   3   8        415.94        393.91         9.68 o
   9   3   8        213.40        212.07         5.94 o
  10   3   8          1.90          2.97         0.99 o
  11   3   8         98.26         99.71         3.58 o
  12   3   8        251.07        248.44         6.86 o
  13   3   8          1.90          4.93         1.18 o
 -17   4   8          1.63         -0.91         1.17 o
 -16   4   8        131.16        130.28         4.51 o
 -15   4   8         13.85         14.56         1.54 o
 -14   4   8         94.62        106.24         4.44 o
 -13   4   8          7.46          8.67         1.24 o
 -12   4   8        102.23        109.81         3.85 o
 -11   4   8         68.38         63.72         3.12 o
 -10   4   8        924.97        874.54        19.46 o
  -9   4   8         56.90         55.74         1.91 o
  -8   4   8          6.27         14.04         0.99 o
  -7   4   8        390.00        414.44         9.38 o
  -6   4   8         78.15         75.98         2.34 o
  -5   4   8        132.20        135.24         3.67 o
  -4   4   8          0.03          1.94         0.59 o
  -3   4   8        247.00        216.67         6.13 o
  -2   4   8        974.18        998.65        21.68 o
  -1   4   8        123.45        122.52         3.69 o
   0   4   8        272.50        297.78         7.31 o
   1   4   8         71.93         73.88         1.98 o
   2   4   8        383.68        382.42         7.70 o
   3   4   8         12.35         15.83         1.00 o
   4   4   8        569.69        556.92        16.35 o
   5   4   8          0.99          2.22         0.71 o
   6   4   8        280.53        274.16         7.64 o
   7   4   8        364.32        365.00         9.82 o
   8   4   8         66.71         73.36         3.03 o
   9   4   8         63.26         58.19         2.68 o
  10   4   8         49.58         50.20         2.88 o
  11   4   8         30.70         29.13         2.11 o
  12   4   8          0.33         -1.15         1.40 o
 -16   5   8          1.50         -1.11         1.11 o
 -15   5   8         35.32         30.24         2.12 o
 -14   5   8          2.38          1.57         1.00 o
 -13   5   8         97.87        101.48         3.58 o
 -12   5   8          8.18         10.47         1.45 o
 -11   5   8          0.56         -0.08         0.78 o
 -10   5   8         18.28         19.04         1.60 o
  -9   5   8        223.09        204.31         5.57 o
  -8   5   8         51.79         42.58         1.87 o
  -7   5   8        239.33        213.60         4.77 o
  -6   5   8        113.72        110.73         2.76 o
  -5   5   8         32.17         36.07         2.10 o
  -4   5   8         15.54         16.91         1.65 o
  -3   5   8        222.96        214.27         6.36 o
  -2   5   8          0.02          0.52         0.69 o
  -1   5   8         96.05         97.06         3.21 o
   0   5   8          0.04          1.02         0.72 o
   1   5   8          1.27          1.34         0.89 o
   2   5   8        167.16        151.99         4.52 o
   3   5   8        158.46        158.51         4.72 o
   4   5   8        412.40        413.56         9.97 o
   5   5   8         43.44         37.31         1.89 o
   6   5   8          0.14          1.72         0.85 o
   7   5   8         19.22         17.14         1.79 o
   8   5   8         63.21         60.41         3.15 o
   9   5   8         93.03        106.24         4.18 o
  10   5   8        345.42        358.85        10.23 o
  11   5   8          4.69          4.94         1.45 o
 -14   6   8         11.03         12.91         1.60 o
 -13   6   8         21.93         21.68         2.55 o
 -12   6   8        124.46        129.79         4.31 o
 -11   6   8         66.82         67.75         3.48 o
 -10   6   8          2.41          2.56         0.93 o
  -9   6   8        247.60        244.96         6.88 o
  -8   6   8         38.15         40.67         2.79 o
  -7   6   8          4.47          7.13         1.44 o
  -6   6   8        111.07        110.79         4.28 o
  -5   6   8        133.68        115.83         5.82 o
  -4   6   8          0.19          0.40         0.91 o
  -3   6   8         21.87         25.99         2.18 o
  -2   6   8         96.51        122.90         4.78 o
  -1   6   8          0.00         -0.56         0.87 o
   0   6   8         69.43         59.53         3.11 o
   1   6   8        350.72        362.06        11.52 o
   2   6   8        324.08        334.27         9.56 o
   3   6   8        142.92        150.26         5.29 o
   4   6   8          8.39          7.95         1.86 o
   5   6   8         11.25         11.65         1.93 o
   6   6   8        178.86        184.99         7.01 o
   7   6   8          9.24          8.12         2.41 o
   8   6   8         47.57         43.67         3.09 o
   9   6   8        146.22        138.57         5.43 o
 -11   7   8        175.63        190.86         8.26 o
 -10   7   8         89.87         93.76         4.97 o
  -9   7   8         52.53         51.24         3.41 o
  -8   7   8         32.77         34.58         4.54 o
  -7   7   8         11.16         16.55         2.19 o
  -6   7   8          6.34          5.41         1.51 o
  -5   7   8         32.78         29.72         3.48 o
  -4   7   8         52.44         56.34         3.25 o
  -3   7   8         17.65         17.95         1.98 o
  -2   7   8          1.22          1.57         1.15 o
  -1   7   8          4.58          4.87         1.67 o
   0   7   8         29.98         28.77         2.79 o
   1   7   8          4.71          5.44         1.30 o
   2   7   8          0.01          2.44         1.33 o
   3   7   8          9.94         12.18         2.12 o
   4   7   8         79.04         81.88         4.47 o
   5   7   8         67.27         73.83         4.38 o
   6   7   8          5.26          5.35         1.59 o
  -6   8   8         39.72         45.01         3.33 o
  -5   8   8          1.59          1.22         2.23 o
  -4   8   8        142.53        133.65         5.29 o
  -3   8   8         21.03         16.68         2.13 o
  -2   8   8          0.47          1.01         1.47 o
  -1   8   8          8.83          9.14         1.87 o
   0   8   8          1.49          0.59         1.45 o
   1   8   8         83.72         95.42         5.18 o
 -19   0   9         94.45         98.68        11.01 o
 -17   0   9         66.67         62.86         8.33 o
 -15   0   9          0.77          4.30         1.25 o
 -13   0   9        313.39        312.93         9.88 o
 -11   0   9        110.36        112.68         5.26 o
  -9   0   9        156.07        135.66         4.50 o
  -7   0   9        582.90        592.37        15.55 o
  -5   0   9       1363.66       1585.97        35.87 o
  -3   0   9        194.16        190.33         4.60 o
  -1   0   9        730.50        745.26        16.11 o
   1   0   9        396.65        396.25        12.10 o
   3   0   9        525.43        548.84        12.37 o
   5   0   9          0.16          0.78         0.79 o
   7   0   9        954.02        998.94        26.78 o
   9   0   9         55.02         66.20         3.18 o
  11   0   9         99.47         95.90         4.79 o
  13   0   9        114.46        116.51         5.31 o
 -20   1   9        399.01        407.29        19.23 o
 -19   1   9        142.64        145.80         6.22 o
 -18   1   9          3.66          6.94         1.64 o
 -17   1   9        142.37        153.37         5.63 o
 -16   1   9         51.82         41.38         1.62 o
 -15   1   9         88.53         70.21         2.05 o
 -14   1   9         78.40         66.76         2.02 o
 -13   1   9       1880.73       1654.81        30.42 o
 -12   1   9         85.44         81.51         2.49 o
 -11   1   9       1408.05       1363.32        26.93 o
 -10   1   9        138.71        110.11         2.48 o
  -9   1   9       2047.07       2016.55        32.90 o
  -8   1   9          9.16         11.41         0.70 o
  -7   1   9         23.95         28.47         1.01 o
  -6   1   9         12.24         18.47         0.82 o
  -5   1   9        487.07        477.94         7.48 o
  -4   1   9         43.66         39.53         1.26 o
  -3   1   9       1132.13       1198.58        23.64 o
  -2   1   9        125.51        136.41         3.31 o
  -1   1   9        234.65        227.48         4.35 o
   0   1   9        209.53        234.25         3.96 o
   1   1   9         63.21         45.83         1.28 o
   2   1   9         34.40         36.23         1.12 o
   3   1   9         60.09         67.94         1.71 o
   4   1   9         16.59         20.89         1.09 o
   5   1   9       1197.62       1190.98        21.09 o
   6   1   9        248.32        245.94         5.37 o
   7   1   9         62.29         68.60         2.34 o
   8   1   9         71.97         75.46         2.56 o
   9   1   9        214.10        189.55         4.89 o
  10   1   9         29.66         26.72         1.49 o
  11   1   9         48.35         50.00         2.67 o
  12   1   9         47.02         49.95         2.51 o
  13   1   9          4.91          4.38         0.82 o
  14   1   9          3.25          3.24         1.78 o
 -19   2   9         32.06         29.03         2.91 o
 -18   2   9          6.06          8.09         1.80 o
 -17   2   9         58.86         55.00         2.52 o
 -16   2   9          0.01         -0.16         0.54 o
 -15   2   9         35.76         29.20         1.53 o
 -14   2   9         26.44         27.76         1.42 o
 -13   2   9          8.33          3.66         0.75 o
 -12   2   9        180.73        186.97         4.55 o
 -11   2   9       1458.54       1395.83        24.41 o
 -10   2   9        442.09        437.61         8.20 o
  -9   2   9        107.70        113.01         2.66 o
  -8   2   9        274.05        262.17         5.83 o
  -7   2   9       1187.53       1138.10        18.85 o
  -6   2   9        123.32        106.45         2.19 o
  -5   2   9          0.46          4.88         0.39 o
  -4   2   9       1432.24       1509.62        24.76 o
  -3   2   9         32.29         30.75         1.13 o
  -2   2   9          0.75          3.17         0.49 o
  -1   2   9        351.53        343.97         6.22 o
   0   2   9       2054.62       2093.56        31.12 o
   1   2   9        380.49        420.71         7.10 o
   2   2   9        149.87        145.11         3.17 o
   3   2   9         33.65         39.43         1.42 o
   4   2   9        324.39        321.98         6.73 o
   5   2   9       1571.03       1524.38        30.27 o
   6   2   9        245.44        234.20         6.07 o
   7   2   9       1073.06       1062.68        25.62 o
   8   2   9         63.44         58.41         2.90 o
   9   2   9          2.90          4.62         1.21 o
  10   2   9         18.64         18.40         1.63 o
  11   2   9         53.86         51.78         2.63 o
  12   2   9         88.57         89.15         3.60 o
  13   2   9          9.53         11.07         1.25 o
 -18   3   9        244.28        253.78         8.95 o
 -17   3   9        409.86        416.51        14.13 o
 -16   3   9        279.12        289.86         7.46 o
 -15   3   9         21.04         29.00         1.69 o
 -14   3   9        180.28        188.54         5.79 o
 -13   3   9        125.83        120.92         3.58 o
 -12   3   9        270.34        265.34         7.34 o
 -11   3   9        159.88        154.88         4.42 o
 -10   3   9          1.86          3.01         0.73 o
  -9   3   9        265.25        259.68         9.38 o
  -8   3   9        411.77        384.33         8.22 o
  -7   3   9         71.19         81.88         3.16 o
  -6   3   9          6.13          8.18         0.73 o
  -5   3   9          0.27         -0.01         0.41 o
  -4   3   9          0.11          0.73         0.39 o
  -3   3   9        207.95        198.50         4.20 o
  -2   3   9         53.57         60.33         1.65 o
  -1   3   9         60.41         50.37         1.46 o
   0   3   9        153.54        173.73         4.32 o
   1   3   9        159.76        160.44         3.94 o
   2   3   9         94.83         89.49         3.26 o
   3   3   9        722.69        712.55        14.69 o
   4   3   9          7.87          6.05         0.78 o
   5   3   9        277.01        272.87         5.97 o
   6   3   9        274.57        275.25         7.21 o
   7   3   9        213.80        195.01         5.91 o
   8   3   9         78.59         72.04         2.88 o
   9   3   9          1.55          4.11         0.97 o
  10   3   9         36.92         38.94         2.37 o
  11   3   9         92.47         85.90         3.46 o
  12   3   9         61.79         55.58         2.97 o
  13   3   9         15.81         20.46         2.08 o
 -17   4   9         55.97         64.66         3.71 o
 -16   4   9        116.23        123.85         5.68 o
 -15   4   9          8.43          8.59         1.44 o
 -14   4   9          8.03          8.74         1.68 o
 -13   4   9         48.35         60.39         2.74 o
 -12   4   9        376.73        385.99        10.24 o
 -11   4   9         49.43         46.38         2.65 o
 -10   4   9        487.96        447.80         9.78 o
  -9   4   9        612.31        573.81        12.09 o
  -8   4   9         10.46         17.19         1.50 o
  -7   4   9       2822.68       2652.77        51.40 o
  -6   4   9         53.54         48.43         1.59 o
  -5   4   9        149.03        133.62         3.13 o
  -4   4   9         32.10         48.46         1.84 o
  -3   4   9         35.87         20.50         0.86 o
  -2   4   9        120.47        120.02         3.05 o
  -1   4   9         17.41         16.81         1.01 o
   0   4   9        393.28        359.85         7.55 o
   1   4   9         10.62         10.22         0.85 o
   2   4   9        407.94        415.80         8.35 o
   3   4   9        187.12        179.55         4.16 o
   4   4   9        422.30        398.95         8.82 o
   5   4   9         79.23         83.78         3.05 o
   6   4   9         60.78         69.01         2.94 o
   7   4   9        511.01        510.51        13.34 o
   8   4   9         30.88         40.45         2.28 o
   9   4   9         80.75         79.40         3.18 o
  10   4   9         36.45         30.21         2.38 o
  11   4   9          0.17          1.93         1.09 o
  12   4   9         35.07         34.73         2.74 o
 -16   5   9        103.49        119.78         4.38 o
 -15   5   9        139.48        138.33         4.54 o
 -14   5   9        421.84        447.45        12.02 o
 -13   5   9          0.20          1.61         0.90 o
 -12   5   9        213.17        212.56         6.43 o
 -11   5   9        105.85        120.77         3.91 o
 -10   5   9         20.25         28.78         1.82 o
  -9   5   9          3.21          3.04         0.99 o
  -8   5   9         46.30         41.94         1.90 o
  -7   5   9        429.20        401.47        10.39 o
  -6   5   9        141.48        125.58         3.03 o
  -5   5   9         11.25         12.27         1.51 o
  -4   5   9         10.31          4.71         1.21 o
  -3   5   9        310.52        279.43         7.08 o
  -2   5   9         24.70         24.98         1.99 o
  -1   5   9         53.39         45.21         2.16 o
   0   5   9        427.92        422.28        10.11 o
   1   5   9        458.99        461.26        11.00 o
   2   5   9         21.49         26.16         1.83 o
   3   5   9        443.02        455.29         9.20 o
   4   5   9         16.02         15.84         1.08 o
   5   5   9         12.98         14.68         1.24 o
   6   5   9          0.21          0.51         0.76 o
   7   5   9          1.20          2.27         1.13 o
   8   5   9         38.01         38.60         2.58 o
   9   5   9        208.48        217.89         7.01 o
  10   5   9          0.04         -0.48         1.31 o
 -14   6   9         83.10         80.06         3.91 o
 -13   6   9         10.35          8.57         1.48 o
 -12   6   9        167.84        191.11         8.70 o
 -11   6   9         14.54         17.92         1.91 o
 -10   6   9          0.69          0.13         0.78 o
  -9   6   9        320.19        322.51         7.86 o
  -8   6   9        150.95        149.86         5.32 o
  -7   6   9        122.75        139.54         4.99 o
  -6   6   9          3.32         10.10         1.63 o
  -5   6   9        132.13        128.99         4.71 o
  -4   6   9        140.70        136.48         5.64 o
  -3   6   9        148.83        153.52         4.65 o
  -2   6   9        119.50        110.94         3.74 o
  -1   6   9         79.13         84.78         3.86 o
   0   6   9         70.82         67.42         3.19 o
   1   6   9         11.57         15.89         1.85 o
   2   6   9          6.73          7.39         1.44 o
   3   6   9         42.91         47.64         3.41 o
   4   6   9          3.63          4.46         1.31 o
   5   6   9         16.95         16.63         2.81 o
   6   6   9          4.64          6.74         2.24 o
   7   6   9         41.75         33.91         3.71 o
   8   6   9         25.15         26.69         2.92 o
 -11   7   9         54.69         63.16         4.31 o
 -10   7   9         14.02         18.11         2.36 o
  -9   7   9          5.92          9.92         1.94 o
  -8   7   9        267.74        297.91         9.04 o
  -7   7   9          1.62          1.17         1.58 o
  -6   7   9         22.03         24.11         2.32 o
  -5   7   9         13.34         11.87         2.43 o
  -4   7   9         46.07         48.24         3.21 o
  -3   7   9         20.63         21.24         2.15 o
  -2   7   9         37.59         37.70         2.85 o
  -1   7   9          4.05          3.94         1.33 o
   0   7   9          4.35          7.23         1.56 o
   1   7   9          0.59         -0.17         1.19 o
   2   7   9          3.69          2.19         1.38 o
   3   7   9        421.67        431.14        13.60 o
   4   7   9          7.83          5.10         1.93 o
   5   7   9         12.93         12.64         2.32 o
  -5   8   9          1.60          4.80         2.34 o
  -4   8   9        210.20        209.21         7.18 o
  -3   8   9          8.76         11.74         1.95 o
  -2   8   9        236.55        252.73         8.21 o
  -1   8   9        110.02        115.22         4.94 o
 -20   0  10          0.43          1.22         2.33 o
 -18   0  10         21.18         27.54         7.04 o
 -16   0  10         26.52         27.47         1.80 o
 -14   0  10          1.81          1.51         1.02 o
 -12   0  10        635.30        491.66        14.97 o
 -10   0  10        227.33        242.16         6.56 o
  -8   0  10         66.75         81.66         2.54 o
  -6   0  10        137.32        117.99         3.93 o
  -4   0  10        349.61        366.96         9.10 o
  -2   0  10          0.22          2.25         0.65 o
   0   0  10         49.79         64.43         2.11 o
   2   0  10          0.01          1.07         0.59 o
   4   0  10        191.84        183.73         5.44 o
   6   0  10         36.51         40.49         2.79 o
   8   0  10        164.36        206.18        10.93 o
  10   0  10          6.43         13.41         1.65 o
  12   0  10         18.29         13.01         2.14 o
 -19   1  10          0.08         -0.65         1.43 o
 -18   1  10        174.71        187.45         8.12 o
 -17   1  10         81.58         78.45         2.32 o
 -16   1  10          5.45          7.97         0.93 o
 -15   1  10         33.89         38.52         1.70 o
 -14   1  10         49.70         43.25         1.79 o
 -13   1  10         50.73         42.77         1.85 o
 -12   1  10        336.02        309.54         6.95 o
 -11   1  10        521.56        563.09        13.86 o
 -10   1  10        190.08        175.83         3.59 o
  -9   1  10        993.16        968.07        16.21 o
  -8   1  10         10.58         11.11         0.75 o
  -7   1  10         66.96         70.31         1.73 o
  -6   1  10        530.94        574.15         8.95 o
  -5   1  10         71.53         78.82         1.62 o
  -4   1  10       1074.29       1192.55        19.74 o
  -3   1  10        193.91        195.43         4.03 o
  -2   1  10        720.47        736.46        12.47 o
  -1   1  10          0.74         -0.01         0.35 o
   0   1  10         40.52         52.62         1.29 o
   1   1  10          1.33          2.54         0.61 o
   2   1  10       1200.21       1294.10        21.44 o
   3   1  10        389.78        405.63         7.02 o
   4   1  10        297.45        265.18         5.71 o
   5   1  10         16.34         27.37         1.76 o
   6   1  10        163.23        155.86         4.47 o
   7   1  10          0.38          0.55         0.78 o
   8   1  10        123.24        116.55         4.15 o
   9   1  10         88.63         85.10         3.31 o
  10   1  10        120.08        117.44         3.95 o
  11   1  10         34.37         35.81         2.26 o
  12   1  10         76.33         91.74         3.37 o
  13   1  10          4.90          8.41         1.45 o
 -19   2  10          2.92          6.24         1.80 o
 -18   2  10          0.07          0.01         0.91 o
 -17   2  10         28.77         31.79         1.85 o
 -16   2  10        456.68        484.50        17.02 o
 -15   2  10          4.00          4.43         0.77 o
 -14   2  10         80.01         82.78         3.04 o
 -13   2  10        177.42        144.87         3.61 o
 -12   2  10          2.12          2.41         0.69 o
 -11   2  10        910.28        865.92        16.44 o
 -10   2  10        225.87        264.10         6.02 o
  -9   2  10        893.77        889.90        16.76 o
  -8   2  10         14.77         10.19         0.72 o
  -7   2  10        542.72        544.15         9.40 o
  -6   2  10        312.37        307.07         5.56 o
  -5   2  10        363.39        353.67         7.18 o
  -4   2  10        112.77        119.02         3.09 o
  -3   2  10        123.45        132.57         3.65 o
  -2   2  10         70.84         78.95         2.32 o
  -1   2  10          0.00         -0.11         0.46 o
   0   2  10         21.38         19.96         0.85 o
   1   2  10        578.43        529.70        10.38 o
   2   2  10         38.74         42.67         1.65 o
   3   2  10       1258.35       1240.67        24.89 o
   4   2  10       1155.43       1134.87        22.86 o
   5   2  10          4.71          4.12         0.93 o
   6   2  10        574.22        586.11        15.31 o
   7   2  10         38.54         46.48         2.59 o
   8   2  10        153.02        141.96         4.43 o
   9   2  10          2.38          4.35         1.08 o
  10   2  10        280.04        273.36         8.23 o
  11   2  10         61.34         60.99         2.99 o
  12   2  10        238.73        232.00         6.56 o
  13   2  10         26.16         30.14         2.66 o
 -18   3  10          3.57          4.82         1.33 o
 -17   3  10         26.20         23.34         1.96 o
 -16   3  10         52.38         52.90         3.14 o
 -15   3  10         16.18         16.05         1.49 o
 -14   3  10         79.45         75.05         3.07 o
 -13   3  10         11.46         11.09         1.50 o
 -12   3  10         12.14         16.50         1.57 o
 -11   3  10        266.32        258.29         6.52 o
 -10   3  10       1104.91       1038.74        20.98 o
  -9   3  10         29.05         30.45         1.43 o
  -8   3  10        181.60        180.48         4.06 o
  -7   3  10        319.51        317.56         6.47 o
  -6   3  10         93.94         79.80         2.13 o
  -5   3  10         53.66         58.81         1.82 o
  -4   3  10         25.45         34.06         1.61 o
  -3   3  10         61.85         64.31         2.20 o
  -2   3  10        138.87        128.75         3.62 o
  -1   3  10          0.04         -0.42         0.53 o
   0   3  10          3.20          4.25         0.51 o
   1   3  10         92.75         99.86         3.55 o
   2   3  10         29.21         34.11         2.06 o
   3   3  10        214.18        197.21         4.88 o
   4   3  10        152.90        146.11         4.07 o
   5   3  10        785.19        752.27        15.66 o
   6   3  10        776.62        747.74        18.47 o
   7   3  10          2.02          4.36         0.99 o
   8   3  10        166.26        172.69         5.58 o
   9   3  10         44.70         43.41         2.56 o
  10   3  10          9.70         13.26         1.52 o
  11   3  10          3.23          2.48         1.74 o
  12   3  10         76.66         71.15         3.71 o
 -17   4  10        230.86        238.37         8.21 o
 -16   4  10          6.58          4.84         1.28 o
 -15   4  10         51.56         52.64         2.81 o
 -14   4  10        115.82        124.15         4.35 o
 -13   4  10         40.14         41.98         2.30 o
 -12   4  10        251.45        272.71         7.60 o
 -11   4  10        145.41        145.18         4.93 o
 -10   4  10         49.63         62.95         2.09 o
  -9   4  10         47.06         43.17         1.91 o
  -8   4  10        112.13         88.61         2.47 o
  -7   4  10        164.57        146.26         4.12 o
  -6   4  10        220.08        226.20         4.86 o
  -5   4  10         13.83         10.10         1.08 o
  -4   4  10       1217.46       1174.67        23.35 o
  -3   4  10         17.56         13.19         1.21 o
  -2   4  10        141.20        124.47         3.50 o
  -1   4  10         80.98         78.94         2.66 o
   0   4  10         29.60         37.97         1.46 o
   1   4  10        127.32        128.12         3.10 o
   2   4  10        868.24        845.80        16.10 o
   3   4  10         16.65         14.98         1.04 o
   4   4  10        974.57        926.48        19.03 o
   5   4  10         14.28         15.06         1.26 o
   6   4  10        261.11        256.72         8.38 o
   7   4  10         99.79        105.80         3.96 o
   8   4  10         13.12         14.21         1.57 o
   9   4  10         39.07         47.43         2.62 o
  10   4  10         15.60         14.29         2.05 o
  11   4  10        104.15        111.54         4.55 o
 -16   5  10         57.63         64.02         4.23 o
 -15   5  10         58.52         63.47         2.97 o
 -14   5  10         99.94        114.26         3.95 o
 -13   5  10         34.45         39.08         2.32 o
 -12   5  10         68.41         79.84         3.24 o
 -11   5  10          3.15          5.21         1.12 o
 -10   5  10          5.79          8.31         1.13 o
  -9   5  10         14.25         11.16         1.11 o
  -8   5  10        103.84        107.47         3.13 o
  -7   5  10          0.12          0.39         0.70 o
  -6   5  10        171.79        153.46         4.33 o
  -5   5  10          0.77         -0.15         0.88 o
  -4   5  10        603.88        581.50        13.37 o
  -3   5  10        136.94        117.17         3.65 o
  -2   5  10         95.53        104.55         3.69 o
  -1   5  10        112.79        111.77         3.79 o
   0   5  10         22.17         21.67         1.61 o
   1   5  10          4.87          7.17         1.09 o
   2   5  10        330.14        368.29        10.16 o
   3   5  10        180.72        199.62         5.06 o
   4   5  10         25.48         32.67         2.57 o
   5   5  10        117.15        122.14         3.73 o
   6   5  10          0.21          0.12         0.84 o
   7   5  10          0.04          0.09         0.92 o
   8   5  10          5.40          6.72         1.44 o
   9   5  10          3.30          2.74         1.36 o
 -14   6  10         33.83         33.77         2.33 o
 -13   6  10         85.26         91.75         3.52 o
 -12   6  10         44.71         47.61         3.03 o
 -11   6  10          0.02          1.50         0.92 o
 -10   6  10          5.03          5.68         1.15 o
  -9   6  10          1.01          1.83         0.92 o
  -8   6  10          8.34         12.16         1.90 o
  -7   6  10         48.31         51.11         3.16 o
  -6   6  10        117.17        129.51         5.98 o
  -5   6  10        262.74        234.57         7.21 o
  -4   6  10         76.41         63.42         2.77 o
  -3   6  10          8.04          9.03         1.30 o
  -2   6  10         23.05         26.16         1.92 o
  -1   6  10        209.34        219.46         6.13 o
   0   6  10         68.51         68.05         2.93 o
   1   6  10        238.35        237.73         7.21 o
   2   6  10        295.80        272.87        16.16 o
   3   6  10        379.43        393.53        11.97 o
   4   6  10        213.74        228.14         8.20 o
   5   6  10         78.04         83.76         4.48 o
   6   6  10         64.42         69.88         4.14 o
   7   6  10         45.22         51.36         3.44 o
 -11   7  10         40.54         44.94         3.31 o
 -10   7  10         63.26         64.41         4.35 o
  -9   7  10        158.87        180.61         6.38 o
  -8   7  10        190.97        188.86         6.52 o
  -7   7  10          6.52          3.91         2.43 o
  -6   7  10          7.55          7.36         2.14 o
  -5   7  10          3.91          4.56         2.72 o
  -4   7  10        133.19        133.92         5.09 o
  -3   7  10        157.58        155.16         6.87 o
  -2   7  10          1.15          2.04         1.34 o
  -1   7  10         15.77         14.99         1.96 o
   0   7  10          5.56          4.55         1.63 o
   1   7  10        158.02        173.49         6.13 o
   2   7  10        332.10        360.39        10.57 o
   3   7  10         80.69         85.87         4.54 o
   4   7  10          6.68          5.12         1.83 o
 -19   0  11         86.40         86.58         6.51 o
 -17   0  11          3.99          2.74         1.44 o
 -15   0  11          0.00         -1.13         1.16 o
 -13   0  11        594.75        464.22        14.33 o
 -11   0  11          0.64         10.21         1.16 o
  -9   0  11          6.54         12.10         1.17 o
  -7   0  11        383.32        376.33        10.70 o
  -5   0  11         42.29         38.84         1.49 o
  -3   0  11       1835.16       1961.32        41.21 o
  -1   0  11        358.35        372.46         9.37 o
   1   0  11         41.62         28.72         1.95 o
   3   0  11        123.41        143.41         6.54 o
   5   0  11       1121.28       1065.20        33.68 o
   7   0  11        218.65        242.75         9.22 o
   9   0  11          0.25          1.38         1.38 o
  11   0  11          0.00         -0.11         2.86 o
 -19   1  11         83.67         88.78         4.53 o
 -18   1  11         14.35         13.14         2.42 o
 -17   1  11         17.31         13.71         1.21 o
 -16   1  11        325.50        336.04         7.64 o
 -15   1  11         54.35         44.44         1.75 o
 -14   1  11        112.51         99.90         2.77 o
 -13   1  11        376.93        352.29         7.86 o
 -12   1  11        304.37        272.20         6.27 o
 -11   1  11       2475.66       2139.03        41.89 o
 -10   1  11         69.00         49.24         1.65 o
  -9   1  11       1798.13       1685.48        31.04 o
  -8   1  11        473.87        498.46         9.20 o
  -7   1  11        513.63        493.11         9.03 o
  -6   1  11         67.87         64.82         1.65 o
  -5   1  11        459.17        473.48         9.92 o
  -4   1  11        462.49        473.79        10.76 o
  -3   1  11         28.36         37.35         1.69 o
  -2   1  11         51.31         46.64         2.32 o
  -1   1  11         60.79         54.24         1.86 o
   0   1  11         61.36         68.07         1.84 o
   1   1  11        691.36        678.27        12.29 o
   2   1  11          1.06          1.48         0.70 o
   3   1  11        530.88        488.91         9.98 o
   4   1  11          7.78          6.22         1.06 o
   5   1  11          0.04          0.35         0.77 o
   6   1  11         18.89         15.02         1.55 o
   7   1  11         20.22         34.54         2.29 o
   8   1  11         22.57         21.05         1.76 o
   9   1  11          6.38          4.89         1.07 o
  10   1  11          7.79          9.53         1.28 o
  11   1  11        169.06        184.45         6.22 o
  12   1  11         82.80         79.50         3.44 o
 -19   2  11          9.44          7.69         1.89 o
 -18   2  11          0.50          0.93         0.85 o
 -17   2  11          2.03          3.87         1.00 o
 -16   2  11         65.98         70.38         2.47 o
 -15   2  11         93.59         81.71         4.27 o
 -14   2  11         22.04         20.61         1.66 o
 -13   2  11        297.81        248.85         6.45 o
 -12   2  11         15.20         18.12         1.37 o
 -11   2  11         29.64         21.74         1.54 o
 -10   2  11         12.49         17.28         2.05 o
  -9   2  11       2526.87       2361.26        46.08 o
  -8   2  11         52.30         49.46         1.60 o
  -7   2  11        255.10        276.96         5.71 o
  -6   2  11        209.89        196.55         5.05 o
  -5   2  11         77.16         93.31         2.92 o
  -4   2  11         41.07         40.25         1.61 o
  -3   2  11        147.70        162.19         5.70 o
  -2   2  11        371.62        390.71         9.14 o
  -1   2  11        246.85        249.10         5.77 o
   0   2  11        142.69        132.50         3.55 o
   1   2  11         16.98         12.56         0.90 o
   2   2  11        586.48        609.74        11.89 o
   3   2  11         19.94         17.79         1.56 o
   4   2  11         12.82          8.90         1.07 o
   5   2  11        164.41        161.59         4.87 o
   6   2  11        119.01        113.87         4.04 o
   7   2  11         12.26         14.59         1.54 o
   8   2  11          6.05          7.60         1.20 o
   9   2  11        104.83        108.00         3.80 o
  10   2  11        142.46        144.54         4.94 o
  11   2  11          2.79          1.42         1.09 o
  12   2  11        125.62        129.69         5.24 o
 -18   3  11         22.80         18.70         2.78 o
 -17   3  11         61.65         58.47         3.83 o
 -16   3  11          2.44          3.04         1.31 o
 -15   3  11         76.60         96.15         3.99 o
 -14   3  11        135.82        137.49         4.59 o
 -13   3  11         44.49         47.15         2.50 o
 -12   3  11         11.97         13.92         1.45 o
 -11   3  11         20.24         26.11         1.53 o
 -10   3  11        242.37        230.46         5.48 o
  -9   3  11        568.65        527.87        10.38 o
  -8   3  11        431.56        431.98         8.61 o
  -7   3  11        119.60        127.76         3.34 o
  -6   3  11        125.28        117.99         3.08 o
  -5   3  11        177.40        177.89         4.79 o
  -4   3  11        146.21        144.85         4.02 o
  -3   3  11         15.10         10.15         1.01 o
  -2   3  11          7.26          3.36         0.72 o
  -1   3  11        102.52        109.87         3.65 o
   0   3  11          8.22          5.79         0.49 o
   1   3  11         33.18         32.46         1.66 o
   2   3  11         48.41         47.12         2.58 o
   3   3  11        421.48        380.44         8.50 o
   4   3  11         26.67         27.50         1.60 o
   5   3  11        222.00        210.22         5.33 o
   6   3  11        117.55        105.04         4.85 o
   7   3  11        806.26        810.25        20.07 o
   8   3  11         17.61         18.18         1.71 o
   9   3  11          0.00          1.43         1.03 o
  10   3  11          1.10          2.86         1.52 o
  11   3  11         66.53         65.52         3.32 o
 -17   4  11          2.52          0.74         1.23 o
 -16   4  11         78.76         76.74         3.35 o
 -15   4  11         13.94         14.44         1.63 o
 -14   4  11          1.30          0.16         1.23 o
 -13   4  11         27.67         24.22         1.81 o
 -12   4  11         43.01         50.86         2.42 o
 -11   4  11        121.21        123.49         3.54 o
 -10   4  11         39.74         34.63         1.59 o
  -9   4  11        515.19        444.50        10.69 o
  -8   4  11        126.39        108.95         2.83 o
  -7   4  11         24.50         19.23         1.08 o
  -6   4  11        784.86        731.38        15.01 o
  -5   4  11          2.32          0.59         0.42 o
  -4   4  11          4.83          7.03         0.53 o
  -3   4  11         30.12         27.83         1.48 o
  -2   4  11          3.77          1.04         0.41 o
  -1   4  11        658.33        609.22        12.59 o
   0   4  11          0.88          1.62         0.50 o
   1   4  11         64.07         60.10         1.84 o
   2   4  11          1.31          1.13         0.55 o
   3   4  11         78.14         75.97         2.32 o
   4   4  11         26.97         25.02         1.58 o
   5   4  11          6.47          4.19         1.29 o
   6   4  11        193.98        171.51         6.31 o
   7   4  11         28.08         27.86         2.53 o
   8   4  11         13.13         12.45         1.48 o
   9   4  11          5.52          4.32         1.20 o
  10   4  11          2.27          2.64         1.17 o
 -16   5  11         47.87         53.09         3.05 o
 -15   5  11         30.63         33.51         2.31 o
 -14   5  11         30.01         34.09         2.27 o
 -13   5  11         69.97         72.43         3.15 o
 -12   5  11        379.48        397.16         9.87 o
 -11   5  11          6.90          9.19         1.14 o
 -10   5  11          9.12          9.14         1.17 o
  -9   5  11         16.88         18.46         1.32 o
  -8   5  11          2.10          5.08         0.81 o
  -7   5  11         26.86         27.47         1.62 o
  -6   5  11          9.28         14.45         1.03 o
  -5   5  11         10.22          8.54         1.05 o
  -4   5  11        336.69        321.66         7.95 o
  -3   5  11          9.30         11.21         1.39 o
  -2   5  11         12.74          9.54         1.04 o
  -1   5  11        106.33        114.91         3.60 o
   0   5  11          2.54          3.98         1.41 o
   1   5  11         11.34         12.71         1.22 o
   2   5  11         36.14         37.55         1.73 o
   3   5  11        351.69        351.94         7.38 o
   4   5  11        235.80        233.23         5.35 o
   5   5  11         48.57         49.44         2.63 o
   6   5  11          2.40          0.89         1.00 o
   7   5  11         16.20         16.73         2.34 o
   8   5  11         49.12         54.70         2.90 o
   9   5  11          1.19          0.77         1.30 o
 -13   6  11        116.09        129.95         4.46 o
 -12   6  11         26.62         27.06         2.19 o
 -11   6  11          1.26          1.24         1.87 o
 -10   6  11          3.40          5.24         0.99 o
  -9   6  11         81.52         88.39         3.99 o
  -8   6  11         17.61         20.19         2.02 o
  -7   6  11         73.02         81.61         5.01 o
  -6   6  11         11.30          9.68         1.42 o
  -5   6  11         15.29         12.66         2.15 o
  -4   6  11          0.10         -0.72         0.85 o
  -3   6  11         40.45         39.14         2.21 o
  -2   6  11         26.61         28.37         2.22 o
  -1   6  11         40.50         40.92         2.56 o
   0   6  11         21.86         26.47         2.61 o
   1   6  11        120.68        123.01         4.78 o
   2   6  11        108.72        113.32         4.46 o
   3   6  11        665.69        710.87        24.10 o
   4   6  11          7.16          8.64         1.66 o
   5   6  11          2.73          4.69         1.63 o
   6   6  11          0.00         -0.28         1.84 o
 -10   7  11        229.86        226.87         7.46 o
  -9   7  11        126.96        131.55         5.17 o
  -8   7  11        107.91        110.47         4.70 o
  -7   7  11        149.04        151.19         6.55 o
  -6   7  11        167.08        196.36         6.65 o
  -5   7  11         85.89         93.68         4.85 o
  -4   7  11          0.00         -0.71         1.89 o
  -3   7  11        318.48        335.67         9.85 o
  -2   7  11         64.92         67.43         3.74 o
  -1   7  11         30.17         30.51         3.12 o
   0   7  11          3.20         -0.38         1.60 o
   1   7  11          3.94          2.66         1.32 o
   2   7  11         11.27         18.03         2.15 o
   3   7  11         49.39         51.49         3.32 o
 -18   0  12        420.24        447.72        27.95 o
 -16   0  12        809.85        796.60        34.82 o
 -14   0  12          0.26          0.75         1.01 o
 -12   0  12          8.65         17.39         2.06 o
 -10   0  12        373.19        321.73         9.84 o
  -8   0  12         61.14         62.77         3.31 o
  -6   0  12          2.65          5.24         0.95 o
  -4   0  12       2027.75       1981.69        72.26 o
  -2   0  12       1488.75       1387.50        41.90 o
   0   0  12        346.01        371.31        10.70 o
   2   0  12        188.66        214.14         6.78 o
   4   0  12       1601.76       1493.68        39.43 o
   6   0  12         42.84         28.88         3.27 o
   8   0  12         41.60         30.94         3.03 o
  10   0  12        608.76        607.38        20.48 o
  12   0  12         18.11         17.36         2.28 o
 -19   1  12          6.71          7.87         1.87 o
 -18   1  12          0.13          0.19         0.76 o
 -17   1  12          5.56          9.04         1.17 o
 -16   1  12         18.43         24.71         1.66 o
 -15   1  12         17.37         16.23         1.53 o
 -14   1  12          6.96          5.39         1.13 o
 -13   1  12        127.59        121.60         3.81 o
 -12   1  12          6.66          0.38         1.01 o
 -11   1  12         69.10         78.36         3.89 o
 -10   1  12         61.08         64.41         2.26 o
  -9   1  12         46.95         46.58         1.85 o
  -8   1  12        100.75        109.52         2.78 o
  -7   1  12         51.80         43.80         1.60 o
  -6   1  12        766.78        733.68        13.04 o
  -5   1  12       1818.29       1830.54        35.87 o
  -4   1  12          2.13          2.98         0.65 o
  -3   1  12        231.01        228.14         8.19 o
  -2   1  12        405.63        366.76         8.01 o
  -1   1  12        301.50        286.10         6.51 o
   0   1  12       1059.60       1079.62        19.03 o
   1   1  12         55.25         51.89         1.70 o
   2   1  12       1019.83        965.37        18.26 o
   3   1  12          3.18          5.53         1.03 o
   4   1  12        107.35        104.58         3.40 o
   5   1  12          1.82          3.22         0.92 o
   6   1  12          0.47          0.30         0.94 o
   7   1  12         36.30         42.54         2.65 o
   8   1  12        117.78        126.03         4.18 o
   9   1  12         15.24         13.96         1.48 o
  10   1  12         30.72         29.07         2.47 o
  11   1  12          3.17          4.00         1.06 o
 -19   2  12        490.43        525.97        15.98 o
 -18   2  12          8.22          8.11         1.20 o
 -17   2  12         86.01         82.13         3.06 o
 -16   2  12         90.70         92.50         3.38 o
 -15   2  12          0.72          0.44         0.85 o
 -14   2  12          2.27          6.65         1.06 o
 -13   2  12        109.80        100.52         3.71 o
 -12   2  12         60.60         56.87         2.45 o
 -11   2  12        336.84        299.17         8.47 o
 -10   2  12         52.64         61.76         2.12 o
  -9   2  12        935.78        896.13        18.21 o
  -8   2  12         62.82         65.58         1.88 o
  -7   2  12         48.20         58.71         1.77 o
  -6   2  12         15.54         18.89         1.28 o
  -5   2  12         43.85         42.02         1.78 o
  -4   2  12        548.77        553.09        12.59 o
  -3   2  12         87.49         80.37         2.75 o
  -2   2  12          0.11         -0.10         0.66 o
  -1   2  12          0.01          0.97         0.65 o
   0   2  12        163.76        165.46         4.30 o
   1   2  12         26.18         23.39         1.30 o
   2   2  12        123.27        123.72         3.59 o
   3   2  12          6.29          5.72         0.91 o
   4   2  12        272.08        269.25         6.89 o
   5   2  12          1.92          0.64         0.74 o
   6   2  12        155.51        153.34         5.01 o
   7   2  12         84.49         77.37         3.29 o
   8   2  12        255.79        280.09         7.53 o
   9   2  12        110.08        107.11         3.88 o
  10   2  12         92.60         95.58         3.73 o
  11   2  12         14.34         12.63         1.46 o
 -18   3  12          1.14          1.52         1.65 o
 -17   3  12         62.49         56.86         2.89 o
 -16   3  12          6.25          7.85         1.30 o
 -15   3  12          1.97          2.55         1.04 o
 -14   3  12         48.76         43.12         2.56 o
 -13   3  12         57.54         69.43         2.97 o
 -12   3  12          0.45          5.65         1.04 o
 -11   3  12         99.74        109.54         3.25 o
 -10   3  12        255.43        256.81         6.15 o
  -9   3  12         27.96         27.76         1.33 o
  -8   3  12        813.83        791.25        15.09 o
  -7   3  12          6.04         11.09         0.81 o
  -6   3  12       3537.11       3418.86        71.61 o
  -5   3  12         28.53         37.48         1.83 o
  -4   3  12        334.47        285.54         7.39 o
  -3   3  12         96.08        118.30         4.62 o
  -2   3  12          9.83         12.43         1.21 o
  -1   3  12        270.76        258.96         6.62 o
   0   3  12          7.55         12.04         1.28 o
   1   3  12         25.88         24.55         1.38 o
   2   3  12        323.76        312.26         7.07 o
   3   3  12          7.22          7.72         1.10 o
   4   3  12         70.97         78.01         3.14 o
   5   3  12        165.04        158.47         4.35 o
   6   3  12          4.65          9.00         1.29 o
   7   3  12         15.72         17.36         1.74 o
   8   3  12        122.25        122.63         4.19 o
   9   3  12         87.85         84.96         3.62 o
  10   3  12          9.29          9.27         1.62 o
 -17   4  12         28.16         29.82         2.29 o
 -16   4  12         34.00         33.35         2.22 o
 -15   4  12         11.75         13.58         1.51 o
 -14   4  12         82.59         92.24         3.38 o
 -13   4  12        141.71        147.30         4.54 o
 -12   4  12        160.16        171.84         5.02 o
 -11   4  12          1.92          2.78         0.79 o
 -10   4  12        313.76        319.53         7.31 o
  -9   4  12        420.44        391.26         8.01 o
  -8   4  12        443.54        396.39         8.05 o
  -7   4  12          1.73          0.29         0.57 o
  -6   4  12         40.42         36.91         1.87 o
  -5   4  12        224.63        235.16         6.07 o
  -4   4  12          8.21          9.55         1.26 o
  -3   4  12         53.58         56.96         2.27 o
  -2   4  12         42.27         42.20         1.93 o
  -1   4  12         31.75         36.23         2.08 o
   0   4  12        275.20        253.77         5.85 o
   1   4  12        228.40        232.37         5.53 o
   2   4  12         75.68         81.00         2.36 o
   3   4  12         80.52         77.52         2.41 o
   4   4  12        244.89        245.00         5.73 o
   5   4  12          1.34         -0.93         0.93 o
   6   4  12         46.00         40.55         2.93 o
   7   4  12          1.06          0.50         1.17 o
   8   4  12         80.27         69.32         5.16 o
   9   4  12        193.08        191.38         5.85 o
 -15   5  12          1.85          1.89         1.09 o
 -14   5  12        146.78        149.93         4.78 o
 -13   5  12          5.52          8.68         1.27 o
 -12   5  12        695.76        701.89        17.71 o
 -11   5  12         54.10         59.56         2.87 o
 -10   5  12         42.69         40.05         2.07 o
  -9   5  12         83.18         91.14         2.92 o
  -8   5  12        201.46        183.82         4.41 o
  -7   5  12          1.82          4.94         0.96 o
  -6   5  12        285.53        262.73         6.74 o
  -5   5  12        396.59        386.75        10.49 o
  -4   5  12         16.60         12.78         1.54 o
  -3   5  12        104.90        108.43         3.25 o
  -2   5  12        182.87        165.34         5.25 o
  -1   5  12        307.52        276.39         9.41 o
   0   5  12         12.03         14.32         1.20 o
   1   5  12         10.63          9.16         1.12 o
   2   5  12        260.35        257.33         6.74 o
   3   5  12          4.57          3.91         0.67 o
   4   5  12          3.15          1.94         0.91 o
   5   5  12         58.45         67.65         4.02 o
   6   5  12        236.20        258.32         7.64 o
   7   5  12         16.14         15.92         3.02 o
   8   5  12         22.07         23.25         2.01 o
 -13   6  12        182.63        203.92         7.03 o
 -12   6  12         27.61         29.90         2.39 o
 -11   6  12         11.94         23.66         1.74 o
 -10   6  12        121.23        121.87         4.59 o
  -9   6  12         69.63         82.42         3.68 o
  -8   6  12          1.13          4.35         1.22 o
  -7   6  12         52.23         54.66         3.06 o
  -6   6  12        197.76        185.03         6.86 o
  -5   6  12         22.48         20.76         1.66 o
  -4   6  12          0.75          1.54         0.90 o
  -3   6  12        190.47        191.50         5.83 o
  -2   6  12        302.57        317.99         9.53 o
  -1   6  12         63.71         62.92         3.29 o
   0   6  12        119.39        135.94         5.02 o
   1   6  12        144.90        154.98         5.67 o
   2   6  12         80.80         88.11         3.87 o
   3   6  12         47.37         51.06         3.11 o
   4   6  12         50.81         54.67         3.79 o
   5   6  12          3.60          5.41         1.64 o
  -9   7  12         21.79         24.31         2.23 o
  -8   7  12        271.80        261.51         8.21 o
  -7   7  12         51.65         45.92         3.76 o
  -6   7  12         32.96         34.58         2.69 o
  -5   7  12        181.40        175.67         8.52 o
  -4   7  12         23.43         34.16         3.91 o
  -3   7  12         50.80         57.22         3.49 o
  -2   7  12         23.95         22.21         3.17 o
  -1   7  12          0.06          1.98         1.27 o
   0   7  12         17.29         16.96         2.32 o
   1   7  12         82.03         72.53         3.92 o
 -19   0  13          6.05          4.65         1.47 o
 -17   0  13          0.08         -0.80         1.18 o
 -15   0  13         77.50         90.08         4.54 o
 -13   0  13        138.01        134.42         5.76 o
 -11   0  13       1635.03       1442.15        43.87 o
  -9   0  13        319.10        283.64         9.95 o
  -7   0  13        822.47        798.97        21.36 o
  -5   0  13         84.44         79.23         3.36 o
  -3   0  13        449.46        406.85        23.28 o
  -1   0  13       1316.18       1268.38        33.28 o
   1   0  13       1993.90       1930.44        50.20 o
   3   0  13        479.88        408.12        11.95 o
   5   0  13          8.93          8.46         2.97 o
   7   0  13        138.85        126.96         5.95 o
   9   0  13         10.45          9.16         1.96 o
  11   0  13          1.72          2.78         1.56 o
 -19   1  13         27.87         25.66         2.88 o
 -18   1  13         27.54         31.10         2.01 o
 -17   1  13        182.03        181.48         5.43 o
 -16   1  13         19.62         19.36         1.61 o
 -15   1  13         29.45         29.65         1.93 o
 -14   1  13         26.89         31.42         1.96 o
 -13   1  13        175.96        176.73         5.48 o
 -12   1  13         61.01         58.24         2.38 o
 -11   1  13       1020.67        966.02        21.17 o
 -10   1  13        191.71        171.21         4.35 o
  -9   1  13       2151.26       2040.15        40.03 o
  -8   1  13         84.94         81.38         2.22 o
  -7   1  13        461.90        426.09         8.97 o
  -6   1  13          7.16          6.91         1.29 o
  -5   1  13        224.74        212.44         5.50 o
  -4   1  13        120.61        117.41         3.50 o
  -3   1  13        102.28        100.32         3.54 o
  -2   1  13        626.94        638.89        14.41 o
  -1   1  13        369.06        362.50         8.79 o
   0   1  13        153.15        149.95         3.50 o
   1   1  13       1064.41        959.78        18.18 o
   2   1  13        336.49        339.96         7.14 o
   3   1  13        103.86        105.26         3.93 o
   4   1  13          1.36          0.31         0.82 o
   5   1  13         10.03          9.08         1.16 o
   6   1  13        125.00        111.08         6.32 o
   7   1  13          0.45          1.44         0.90 o
   8   1  13        131.42        134.99         4.47 o
   9   1  13        132.21        138.53         8.20 o
  10   1  13          1.85          2.51         1.26 o
  11   1  13          3.14          3.45         1.25 o
 -18   2  13         51.82         50.69         2.61 o
 -17   2  13        125.25        125.70         4.12 o
 -16   2  13         48.14         55.14         2.57 o
 -15   2  13         17.46         21.53         2.11 o
 -14   2  13          0.19          1.85         0.87 o
 -13   2  13          0.12          5.78         1.13 o
 -12   2  13         40.31         35.27         2.00 o
 -11   2  13        163.48        138.55         3.72 o
 -10   2  13         64.36         48.24         2.36 o
  -9   2  13          6.04          3.22         0.65 o
  -8   2  13        480.27        471.48        10.88 o
  -7   2  13        775.62        699.49        15.73 o
  -6   2  13        311.36        335.02         7.50 o
  -5   2  13       1109.37       1103.83        22.58 o
  -4   2  13          8.15          6.06         0.87 o
  -3   2  13        311.18        301.74         8.10 o
  -2   2  13        547.67        539.05        11.47 o
  -1   2  13          2.00          2.15         0.93 o
   0   2  13        592.48        559.69        14.31 o
   1   2  13        297.77        275.71         7.58 o
   2   2  13        552.32        543.33        11.57 o
   3   2  13        643.71        599.93        13.73 o
   4   2  13        116.39        116.11         3.69 o
   5   2  13          2.16          1.03         1.02 o
   6   2  13         88.35         84.94         3.45 o
   7   2  13         32.04         36.04         2.48 o
   8   2  13         22.00         26.13         1.98 o
   9   2  13         55.97         53.27         3.58 o
  10   2  13         13.82         16.19         2.26 o
 -18   3  13         12.62         13.16         1.65 o
 -17   3  13        226.12        233.49         7.05 o
 -16   3  13         34.59         38.04         3.23 o
 -15   3  13        150.84        145.94         4.94 o
 -14   3  13         19.00         16.34         1.84 o
 -13   3  13         58.67         51.44         2.43 o
 -12   3  13          3.55          4.15         0.89 o
 -11   3  13         66.12         67.84         2.34 o
 -10   3  13         30.00         32.18         1.56 o
  -9   3  13        535.39        480.10        10.22 o
  -8   3  13        241.51        233.46         5.47 o
  -7   3  13        250.78        262.86         6.72 o
  -6   3  13        139.05        146.48         4.92 o
  -5   3  13         30.34         22.90         1.61 o
  -4   3  13        225.29        221.12         5.82 o
  -3   3  13        147.83        129.28         3.89 o
  -2   3  13        238.56        241.95         6.33 o
  -1   3  13          1.09          0.53         0.74 o
   0   3  13         55.86         63.96         2.60 o
   1   3  13          6.72          7.15         1.45 o
   2   3  13         30.07         32.91         2.39 o
   3   3  13        221.58        213.22         6.06 o
   4   3  13          1.31          0.36         1.02 o
   5   3  13        447.50        423.88         9.56 o
   6   3  13        115.83        112.94         4.19 o
   7   3  13         29.14         23.71         2.04 o
   8   3  13        135.79        149.64         5.94 o
   9   3  13        416.67        405.42        11.40 o
 -16   4  13         20.59         18.55         1.72 o
 -15   4  13        168.71        173.11         5.25 o
 -14   4  13         33.27         38.73         2.32 o
 -13   4  13          5.72          5.26         1.15 o
 -12   4  13         23.64         34.48         2.09 o
 -11   4  13        273.93        279.45         6.59 o
 -10   4  13         60.15         64.20         2.28 o
  -9   4  13         27.33         29.51         1.68 o
  -8   4  13        188.87        189.79         5.47 o
  -7   4  13        278.46        251.70         6.56 o
  -6   4  13        116.01        109.91         3.50 o
  -5   4  13          5.21          5.23         0.90 o
  -4   4  13        907.98        842.25        18.76 o
  -3   4  13         29.93         19.78         1.50 o
  -2   4  13          7.46         13.11         1.21 o
  -1   4  13          6.31          6.02         1.10 o
   0   4  13        108.60         94.06         3.18 o
   1   4  13         13.35         10.75         1.22 o
   2   4  13        121.56        120.60         3.10 o
   3   4  13          5.07          2.73         0.78 o
   4   4  13        175.29        174.17         5.43 o
   5   4  13         62.79         62.27         2.81 o
   6   4  13        137.42        135.93         5.55 o
   7   4  13          9.03          9.83         1.84 o
   8   4  13         38.41         35.31         3.18 o
 -15   5  13          1.92         -0.19         1.07 o
 -14   5  13         17.84         23.72         1.94 o
 -13   5  13          2.20          2.74         1.13 o
 -12   5  13          7.48          5.31         1.39 o
 -11   5  13        187.46        200.56         6.19 o
 -10   5  13        144.07        149.13         4.28 o
  -9   5  13         48.62         48.80         2.09 o
  -8   5  13         15.46         19.80         1.42 o
  -7   5  13        348.97        332.15        10.97 o
  -6   5  13        213.07        211.66        10.73 o
  -5   5  13          9.75         13.92         2.85 o
  -4   5  13         11.14         11.01         1.92 o
  -3   5  13        185.66        179.96         6.99 o
  -2   5  13          5.98         10.44         1.92 o
  -1   5  13          3.74          5.22         1.67 o
   0   5  13        158.84        157.92         6.44 o
   1   5  13         13.76         16.24         2.40 o
   2   5  13         54.38         51.05         2.13 o
   3   5  13         19.96         20.72         1.63 o
   4   5  13          7.13          6.47         1.99 o
   5   5  13          8.96          9.37         1.38 o
   6   5  13          0.09         -0.99         0.99 o
 -12   6  13          0.29          4.04         1.34 o
 -11   6  13        384.02        404.38        15.49 o
 -10   6  13         10.77         12.41         1.92 o
  -9   6  13        113.16        127.80         4.75 o
  -8   6  13         15.87         15.94         1.86 o
  -7   6  13        283.08        285.73         8.60 o
  -6   6  13         41.50         43.42         2.44 o
  -5   6  13          1.14          2.91         1.48 o
  -4   6  13         12.57          9.60         1.94 o
  -3   6  13         74.99         84.63         8.26 o
  -2   6  13         20.97         23.83         2.86 o
  -1   6  13         49.12         46.62         4.14 o
   0   6  13         10.87         10.79         1.38 o
   1   6  13          2.00          1.41         1.29 o
   2   6  13          7.05          5.90         2.14 o
   3   6  13         11.55          9.11         1.57 o
   4   6  13         95.67         94.72         4.20 o
  -7   7  13          0.00          1.24         1.57 o
  -6   7  13         72.75         84.91         4.68 o
  -5   7  13        239.87        259.67        12.63 o
  -4   7  13        146.20        148.83         6.52 o
  -3   7  13         12.83         15.42         3.53 o
  -2   7  13        255.91        280.93        10.21 o
  -1   7  13         81.36         81.63         5.20 o
 -18   0  14         11.82         14.03         2.11 o
 -16   0  14        304.96        332.42        11.92 o
 -14   0  14         98.71        106.44         5.06 o
 -12   0  14         46.04         37.53         2.85 o
 -10   0  14         34.44         48.12         5.51 o
  -8   0  14        296.62        264.41         7.93 o
  -6   0  14        657.00        590.82        16.10 o
  -4   0  14         73.38         73.50         3.44 o
  -2   0  14          3.92          6.15         1.75 o
   0   0  14        494.37        491.85        13.79 o
   2   0  14        263.27        238.41         9.19 o
   4   0  14        112.78        119.52         5.64 o
   6   0  14        100.79         89.72         6.71 o
   8   0  14          5.25          6.49         2.13 o
  10   0  14        578.27        556.62        24.14 o
 -19   1  14         99.50         95.44        10.64 o
 -18   1  14         25.40         22.23         1.78 o
 -17   1  14         87.86         94.76         3.45 o
 -16   1  14        170.25        197.59         6.13 o
 -15   1  14          8.01          9.92         1.37 o
 -14   1  14        434.51        454.29        11.92 o
 -13   1  14         18.09         20.12         1.78 o
 -12   1  14         34.17         28.13         1.81 o
 -11   1  14         33.83         30.17         1.99 o
 -10   1  14        561.35        498.24        10.69 o
  -9   1  14        228.30        207.37         4.62 o
  -8   1  14         29.29         23.26         1.26 o
  -7   1  14        361.60        353.51         8.55 o
  -6   1  14         39.54         31.59         1.73 o
  -5   1  14         15.89         19.15         1.56 o
  -4   1  14        107.90        102.41         3.27 o
  -3   1  14         63.00         66.95         2.51 o
  -2   1  14        367.21        351.41         9.51 o
  -1   1  14        644.69        630.03        14.34 o
   0   1  14          0.04          1.47         0.47 o
   1   1  14        128.63        131.81         3.30 o
   2   1  14        307.81        304.76         6.54 o
   3   1  14         90.96         90.36         3.13 o
   4   1  14         20.34         23.91         1.72 o
   5   1  14         21.06         22.67         1.97 o
   6   1  14          1.07          2.34         1.09 o
   7   1  14         25.07         23.31         2.07 o
   8   1  14        149.49        151.28         4.89 o
   9   1  14          7.47          8.16         1.43 o
  10   1  14        266.50        255.35         7.63 o
 -18   2  14          9.52         11.87         1.55 o
 -17   2  14          0.07          0.26         1.00 o
 -16   2  14         34.44         37.26         2.56 o
 -15   2  14          0.91         -0.75         0.92 o
 -14   2  14         27.89         29.23         2.15 o
 -13   2  14        229.23        215.46         5.82 o
 -12   2  14        150.97        129.85         3.73 o
 -11   2  14         47.63         43.23         1.83 o
 -10   2  14         14.02         21.34         1.26 o
  -9   2  14         16.83         14.05         1.32 o
  -8   2  14         15.98         14.04         1.52 o
  -7   2  14         89.65         75.88         2.89 o
  -6   2  14        315.75        300.18         7.56 o
  -5   2  14         22.66         20.98         2.51 o
  -4   2  14        217.95        204.21         5.55 o
  -3   2  14        766.93        786.87        19.44 o
  -2   2  14          5.72          4.22         1.13 o
  -1   2  14        304.60        287.60         9.18 o
   0   2  14        200.86        194.33         6.13 o
   1   2  14        488.96        449.18        12.02 o
   2   2  14          8.60          4.58         0.74 o
   3   2  14         40.70         36.38         1.85 o
   4   2  14          3.69          6.51         1.34 o
   5   2  14          0.95          1.40         0.91 o
   6   2  14        416.65        402.12        12.38 o
   7   2  14        135.05        138.07         4.90 o
   8   2  14         76.17         72.04         4.21 o
   9   2  14         55.83         49.73         3.74 o
 -17   3  14          0.15         -0.88         1.12 o
 -16   3  14        264.65        272.72         8.09 o
 -15   3  14         45.31         41.63         2.47 o
 -14   3  14         29.05         35.24         2.21 o
 -13   3  14         45.51         47.89         2.17 o
 -12   3  14          2.35          3.48         0.80 o
 -11   3  14          0.47          0.51         0.61 o
 -10   3  14         74.53         76.77         2.38 o
  -9   3  14          6.25          7.09         1.24 o
  -8   3  14         10.26         11.90         1.52 o
  -7   3  14          4.37          9.48         1.17 o
  -6   3  14        131.35        116.51         3.69 o
  -5   3  14          3.99          5.27         0.99 o
  -4   3  14        201.76        182.29         5.36 o
  -3   3  14         93.36         93.32         3.20 o
  -2   3  14         59.12         54.79         2.54 o
  -1   3  14         42.81         50.86         2.45 o
   0   3  14        527.70        481.17        12.74 o
   1   3  14         97.48         95.29         4.48 o
   2   3  14        166.09        168.78         4.58 o
   3   3  14          0.45          0.64         0.80 o
   4   3  14          6.80          5.64         1.49 o
   5   3  14          5.82          6.54         1.27 o
   6   3  14          0.56          0.43         1.03 o
   7   3  14         54.72         53.65         3.09 o
   8   3  14        191.87        181.45         6.28 o
 -16   4  14         69.00         74.03         3.20 o
 -15   4  14        158.09        167.14         5.17 o
 -14   4  14          5.00          5.12         1.18 o
 -13   4  14          5.10          6.59         1.16 o
 -12   4  14         26.00         22.99         1.77 o
 -11   4  14         21.18         20.32         1.60 o
 -10   4  14        107.11        110.15         3.14 o
  -9   4  14         32.07         26.84         1.92 o
  -8   4  14        120.89        121.69         4.41 o
  -7   4  14         12.14         10.87         1.50 o
  -6   4  14       1271.44       1193.91        26.18 o
  -5   4  14        488.81        483.81        11.45 o
  -4   4  14         13.09         12.61         1.25 o
  -3   4  14         51.02         45.15         2.20 o
  -2   4  14          1.85          0.32         0.75 o
  -1   4  14         41.16         40.70         2.45 o
   0   4  14        120.39        121.27         6.64 o
   1   4  14         55.36         52.94         3.29 o
   2   4  14         69.07         67.07         2.84 o
   3   4  14         25.60         19.99         1.33 o
   4   4  14         61.31         61.01         3.51 o
   5   4  14         90.69         87.32         3.71 o
   6   4  14          6.11          6.74         3.48 o
   7   4  14        274.33        253.94         9.40 o
 -14   5  14         46.37         41.95         2.54 o
 -13   5  14         24.02         19.20         1.73 o
 -12   5  14         35.81         32.41         2.21 o
 -11   5  14         80.43         90.79         4.11 o
 -10   5  14        118.73        126.56         4.55 o
  -9   5  14          9.25         10.42         1.41 o
  -8   5  14        520.55        510.39        13.12 o
  -7   5  14         50.97         52.65         4.11 o
  -6   5  14          0.62          1.39         0.85 o
  -5   5  14          3.05          3.13         2.42 o
  -4   5  14         94.23         82.96         6.15 o
  -3   5  14         27.17         17.60         3.37 o
  -2   5  14         49.83         43.85         3.98 o
  -1   5  14          8.22          9.49         1.98 o
   0   5  14        100.11        102.10         4.90 o
   1   5  14         76.94         71.14         3.42 o
   2   5  14        119.43        126.23         4.67 o
   3   5  14         41.73         43.01         2.10 o
   4   5  14          0.22          1.08         1.55 o
   5   5  14          0.22          0.58         1.24 o
 -11   6  14        370.88        397.56        11.18 o
 -10   6  14         61.13         55.13         3.06 o
  -9   6  14         35.18         45.19         2.87 o
  -8   6  14         25.68         30.14         3.10 o
  -7   6  14          8.29         12.86         2.17 o
  -6   6  14         31.72         28.56         2.95 o
  -5   6  14         50.55         66.51         6.31 o
  -4   6  14        103.41        122.80         5.71 o
  -3   6  14         11.13         14.35         2.29 o
  -2   6  14         13.21         16.53         2.58 o
  -1   6  14         11.40         14.07         2.52 o
   0   6  14         48.03         54.78         5.25 o
   1   6  14         24.62         21.95         2.80 o
   2   6  14         11.52         11.05         2.66 o
 -17   0  15         94.70         91.98         4.87 o
 -15   0  15         22.58         41.82         3.93 o
 -13   0  15        187.21        212.21        10.35 o
 -11   0  15         30.67         22.66         1.89 o
  -9   0  15         40.98         49.70         2.40 o
  -7   0  15       1803.22       1634.34        42.60 o
  -5   0  15       2540.65       2387.13        71.34 o
  -3   0  15         76.88         61.51         3.17 o
  -1   0  15         48.40         50.22         5.18 o
   1   0  15         10.27          8.88         1.27 o
   3   0  15         11.86         25.93         2.68 o
   5   0  15         87.87         88.42         5.60 o
   7   0  15         37.48         38.34         3.53 o
   9   0  15         21.01         14.96         2.37 o
 -18   1  15         32.56         36.31         2.26 o
 -17   1  15        178.58        181.45         5.37 o
 -16   1  15          8.28          9.09         1.41 o
 -15   1  15         26.40         29.58         2.42 o
 -14   1  15        129.91        129.53         4.53 o
 -13   1  15         33.62         40.75         2.27 o
 -12   1  15         19.67         21.43         1.71 o
 -11   1  15        115.06        107.62         3.91 o
 -10   1  15          1.66          3.04         0.69 o
  -9   1  15        667.38        647.31        12.56 o
  -8   1  15         30.21         29.48         1.19 o
  -7   1  15        120.81        109.85         3.87 o
  -6   1  15        285.86        279.87         7.07 o
  -5   1  15       1001.52        950.67        21.10 o
  -4   1  15        213.64        213.44         5.70 o
  -3   1  15        710.97        702.94        15.88 o
  -2   1  15          3.78          3.08         1.06 o
  -1   1  15        142.98        136.55         4.47 o
   0   1  15          4.30          3.99         0.62 o
   1   1  15        891.67        856.93        16.43 o
   2   1  15         77.39         76.10         2.55 o
   3   1  15        230.17        258.68         6.30 o
   4   1  15         52.64         51.61         2.69 o
   5   1  15          1.12          2.89         1.15 o
   6   1  15         14.25         14.70         1.67 o
   7   1  15         41.02         44.17         2.84 o
   8   1  15         43.17         44.61         2.70 o
   9   1  15         13.13         14.14         2.51 o
 -18   2  15        228.56        215.44         6.73 o
 -17   2  15        156.09        164.96         5.52 o
 -16   2  15        420.28        429.04        11.57 o
 -15   2  15        197.07        215.33         6.60 o
 -14   2  15         15.28         21.44         1.96 o
 -13   2  15          0.96          0.93         1.19 o
 -12   2  15          0.01          0.16         0.68 o
 -11   2  15        149.49        147.81         4.59 o
 -10   2  15         70.96         70.39         2.92 o
  -9   2  15         65.40         55.04         2.73 o
  -8   2  15        197.84        192.70         6.81 o
  -7   2  15        318.77        274.84         7.86 o
  -6   2  15       1916.89       1824.89        39.14 o
  -5   2  15        975.33        951.46        21.12 o
  -4   2  15          4.91          2.54         0.95 o
  -3   2  15          1.19          2.39         1.09 o
  -2   2  15         17.65         15.70         1.75 o
  -1   2  15         22.20         21.36         1.99 o
   0   2  15         63.73         68.19         3.18 o
   1   2  15         69.48         64.28         3.19 o
   2   2  15         11.29         10.94         1.90 o
   3   2  15         47.19         41.82         1.98 o
   4   2  15          0.35          0.50         0.84 o
   5   2  15         13.63         13.04         1.52 o
   6   2  15         10.50         15.95         2.93 o
   7   2  15          0.14          0.31         1.13 o
   8   2  15          0.85          2.65         1.17 o
 -17   3  15          0.28         -0.18         1.08 o
 -16   3  15          6.53          6.02         1.19 o
 -15   3  15          0.73          2.44         1.50 o
 -14   3  15        155.64        160.21         4.92 o
 -13   3  15         29.48         27.74         1.92 o
 -12   3  15         28.99         25.57         1.53 o
 -11   3  15         94.73         88.26         2.68 o
 -10   3  15          0.30          2.60         1.03 o
  -9   3  15        189.62        181.86         5.81 o
  -8   3  15         58.59         65.61         3.15 o
  -7   3  15         46.81         45.38         3.26 o
  -6   3  15          2.77          2.05         0.98 o
  -5   3  15         88.38         76.72         3.32 o
  -4   3  15          0.04          0.04         0.85 o
  -3   3  15        471.82        431.20        11.64 o
  -2   3  15         51.30         48.61         2.80 o
  -1   3  15        127.58        120.41         5.17 o
   0   3  15         10.92         11.16         1.79 o
   1   3  15        221.39        224.09         8.02 o
   2   3  15         20.74         21.98         2.54 o
   3   3  15          0.25         -0.05         0.78 o
   4   3  15          9.71          8.45         1.59 o
   5   3  15        173.66        184.91         7.41 o
   6   3  15         21.10         22.11         4.62 o
   7   3  15        278.63        258.28         7.90 o
 -15   4  15         50.13         52.60         2.99 o
 -14   4  15         72.75         73.81         3.89 o
 -13   4  15         72.86         70.68         2.99 o
 -12   4  15         41.79         44.97         2.28 o
 -11   4  15         64.66         59.78         2.46 o
 -10   4  15         80.08         79.34         3.66 o
  -9   4  15         51.40         54.59         3.83 o
  -8   4  15        209.82        198.27         5.63 o
  -7   4  15         25.96         26.32         2.01 o
  -6   4  15         64.15         66.45         2.84 o
  -5   4  15         71.56         72.45         3.27 o
  -4   4  15        299.44        307.51         7.95 o
  -3   4  15        158.25        161.90         4.92 o
  -2   4  15         57.33         62.78         3.21 o
  -1   4  15         25.12         22.01         1.96 o
   0   4  15        429.22        418.69        11.61 o
   1   4  15          6.44          7.44         1.77 o
   2   4  15          1.81          2.13         1.20 o
   3   4  15          9.67         10.92         1.71 o
   4   4  15          1.53          1.94         0.89 o
   5   4  15        171.00        173.10         5.28 o
   6   4  15          0.22         -1.15         1.37 o
 -13   5  15          8.02          8.64         1.28 o
 -12   5  15         30.37         37.51         2.12 o
 -11   5  15         49.85         52.87         3.45 o
 -10   5  15          3.72          5.16         1.15 o
  -9   5  15        114.73        103.66         4.55 o
  -8   5  15         17.18         16.62         1.79 o
  -7   5  15        274.83        262.29         8.59 o
  -6   5  15          7.00          4.90         0.88 o
  -5   5  15         61.34         63.72         4.64 o
  -4   5  15        238.51        234.52         8.76 o
  -3   5  15         89.06         86.99         4.69 o
  -2   5  15         24.59         23.05         3.63 o
  -1   5  15         39.03         36.26         4.23 o
   0   5  15         15.30         15.33         2.12 o
   1   5  15        116.97         98.26         6.66 o
   2   5  15        179.35        180.59         7.40 o
   3   5  15         45.04         37.52         5.33 o
   4   5  15        122.18        113.96        10.03 o
 -10   6  15         26.05         26.99         2.94 o
  -9   6  15         14.24         12.93         2.22 o
  -8   6  15         27.37         36.66         3.60 o
  -7   6  15         11.29         14.29         2.25 o
  -6   6  15         28.99         31.96         3.22 o
  -5   6  15          9.05         11.61         2.31 o
  -4   6  15         28.35         36.64         4.71 o
  -3   6  15        166.17        188.37         7.65 o
  -2   6  15         46.23         48.48         3.96 o
  -1   6  15          1.97          2.01         1.72 o
   0   6  15         28.06         25.76         3.08 o
   1   6  15         21.60         25.09         3.01 o
 -18   0  16        280.60        298.58        13.75 o
 -16   0  16        615.58        651.95        21.49 o
 -14   0  16        132.72        152.04         8.30 o
 -12   0  16         24.27         27.52         2.11 o
 -10   0  16         45.89         58.32         3.47 o
  -8   0  16         21.63         24.38         1.82 o
  -6   0  16        360.39        343.91        19.14 o
  -4   0  16          1.72          2.42         0.79 o
  -2   0  16        922.09        882.84        23.67 o
   0   0  16         10.54         11.76         2.56 o
   2   0  16          0.27          1.69         1.03 o
   4   0  16        759.90        800.06        33.57 o
   6   0  16          4.60          8.43         3.30 o
   8   0  16          8.39         13.17         3.74 o
 -18   1  16        543.26        551.20        16.27 o
 -17   1  16          3.28          3.34         1.56 o
 -16   1  16        153.86        153.86         5.27 o
 -15   1  16         15.11         16.04         1.84 o
 -14   1  16         84.89        101.38         3.54 o
 -13   1  16         60.45         56.73         2.61 o
 -12   1  16          1.48          3.49         1.21 o
 -11   1  16        216.24        216.91         5.75 o
 -10   1  16         57.11         41.85         1.63 o
  -9   1  16        196.51        178.09         4.08 o
  -8   1  16        652.96        614.40        15.59 o
  -7   1  16         96.58        105.39         3.46 o
  -6   1  16         70.77         55.13         2.82 o
  -5   1  16        235.25        221.33         5.95 o
  -4   1  16       1016.06        988.64        23.45 o
  -3   1  16         39.70         39.19         2.11 o
  -2   1  16         31.21         25.03         2.03 o
  -1   1  16         30.67         28.83         2.26 o
   0   1  16        112.70        100.58         3.52 o
   1   1  16         27.23         31.13         1.41 o
   2   1  16          6.88         12.60         1.18 o
   3   1  16          7.85          9.83         1.03 o
   4   1  16         92.49         88.89         3.70 o
   5   1  16         27.51         26.34         2.41 o
   6   1  16         31.36         37.43         5.08 o
   7   1  16         61.70         72.47         4.08 o
   8   1  16          0.39         -0.88         1.46 o
 -17   2  16         14.27         20.53         2.02 o
 -16   2  16        330.46        336.78         8.71 o
 -15   2  16         14.85         18.15         2.47 o
 -14   2  16          6.28          7.45         1.19 o
 -13   2  16          0.37         -0.12         0.76 o
 -12   2  16         23.56         26.19         1.77 o
 -11   2  16         61.08         57.51         2.77 o
 -10   2  16          9.60          7.70         1.32 o
  -9   2  16         43.58         40.50         2.53 o
  -8   2  16          0.75          0.48         0.93 o
  -7   2  16         16.29         17.68         1.77 o
  -6   2  16         56.32         53.69         2.86 o
  -5   2  16          2.23          2.27         1.12 o
  -4   2  16         32.29         37.67         2.47 o
  -3   2  16         83.40         82.51         3.50 o
  -2   2  16          8.38          7.99         1.43 o
  -1   2  16         75.87         76.12         3.49 o
   0   2  16        206.17        184.84         9.99 o
   1   2  16         48.84         49.89         3.17 o
   2   2  16         22.09         22.62         2.95 o
   3   2  16        383.05        401.60         9.72 o
   4   2  16         71.33         80.60         3.45 o
   5   2  16        358.12        366.40         9.41 o
   6   2  16         12.22         19.76         3.37 o
   7   2  16          3.21          3.56         1.63 o
 -16   3  16         45.49         55.91         2.89 o
 -15   3  16        162.72        167.39         5.13 o
 -14   3  16        146.64        155.58         4.79 o
 -13   3  16         88.39         84.14         3.13 o
 -12   3  16         78.28         80.81         2.96 o
 -11   3  16         36.23         29.21         2.54 o
 -10   3  16        320.61        322.11         9.19 o
  -9   3  16         16.75         11.10         1.55 o
  -8   3  16          0.14          0.95         1.03 o
  -7   3  16         86.90         87.16         3.64 o
  -6   3  16          1.98          1.90         1.05 o
  -5   3  16        101.67        103.76         5.02 o
  -4   3  16         33.90         37.72         2.67 o
  -3   3  16         30.80         32.95         2.51 o
  -2   3  16         13.03         13.57         1.78 o
  -1   3  16         55.90         55.40         3.27 o
   0   3  16        186.83        185.50         6.24 o
   1   3  16         20.94         21.65         2.51 o
   2   3  16          0.16          0.09         1.47 o
   3   3  16          0.41         -1.06         1.19 o
   4   3  16         70.24         73.33         4.60 o
   5   3  16          0.32          2.20         1.40 o
   6   3  16         92.67         97.66         5.33 o
 -15   4  16         38.37         41.37         2.90 o
 -14   4  16          1.75          2.94         1.36 o
 -13   4  16        103.04        114.57         4.00 o
 -12   4  16        165.61        168.46         9.55 o
 -11   4  16          4.24          2.59         1.36 o
 -10   4  16         55.14         51.88         3.31 o
  -9   4  16          5.32          6.44         1.34 o
  -8   4  16          0.65          1.41         1.82 o
  -7   4  16         66.87         71.69         4.06 o
  -6   4  16         13.73         12.23         1.53 o
  -5   4  16        406.94        411.88        15.56 o
  -4   4  16        788.21        772.02        21.77 o
  -3   4  16         20.93         27.31         2.11 o
  -2   4  16         16.71         15.40         1.65 o
  -1   4  16        129.56        115.77         5.38 o
   0   4  16         10.18          7.52         1.93 o
   1   4  16         45.36         42.82         2.94 o
   2   4  16        203.95        196.75         6.61 o
   3   4  16         52.22         54.65         4.03 o
   4   4  16          4.07          5.21         1.48 o
   5   4  16         19.09         18.47         3.25 o
 -13   5  16         43.80         46.64         3.01 o
 -12   5  16          7.42          7.35         1.92 o
 -11   5  16          0.02          1.41         1.46 o
 -10   5  16         55.33         52.49         3.06 o
  -9   5  16        123.77        142.25         5.15 o
  -8   5  16          1.24          3.46         1.11 o
  -7   5  16          8.91         12.03         1.65 o
  -6   5  16         37.52         38.48         2.47 o
  -5   5  16        273.38        299.91        10.40 o
  -4   5  16        103.60         99.08         5.21 o
  -3   5  16         63.10         48.98         8.75 o
  -2   5  16        115.24        119.90         6.49 o
  -1   5  16         58.52         70.50         4.82 o
   0   5  16         99.83         96.76         5.02 o
   1   5  16          2.68          2.05         1.09 o
   2   5  16          7.29         11.23         2.21 o
  -8   6  16          2.36          2.90         1.66 o
  -7   6  16        124.55        130.28         6.06 o
  -6   6  16         14.06         12.30         2.19 o
  -5   6  16         35.47         34.30         3.41 o
  -4   6  16        617.22        615.84        26.76 o
  -3   6  16         25.85         27.52         3.12 o
  -2   6  16        252.65        270.58        10.00 o
 -17   0  17       1263.03       1438.28        54.87 o
 -15   0  17          3.73          2.49         1.91 o
 -13   0  17        899.48        909.04        35.86 o
 -11   0  17          1.99          2.64         1.02 o
  -9   0  17          6.87         13.53         1.30 o
  -7   0  17         38.58         28.16         2.06 o
  -5   0  17         80.10         63.62         2.41 o
  -3   0  17         13.24         20.87         1.69 o
  -1   0  17        184.32        144.38         6.10 o
   1   0  17         66.27         64.72         3.03 o
   3   0  17         46.32         49.43         4.01 o
   5   0  17        119.42        126.29         9.66 o
 -17   1  17         64.76         64.44         3.33 o
 -16   1  17          8.20          9.37         1.48 o
 -15   1  17         15.84         17.97         1.88 o
 -14   1  17         20.12         23.76         2.94 o
 -13   1  17         30.16         29.65         2.04 o
 -12   1  17          6.58          4.11         1.19 o
 -11   1  17         15.93         21.88         1.89 o
 -10   1  17        142.09        139.37         4.14 o
  -9   1  17         74.70         72.65         2.84 o
  -8   1  17          2.55          3.32         1.05 o
  -7   1  17         20.77         18.24         1.49 o
  -6   1  17        115.47        114.18         4.56 o
  -5   1  17        318.42        321.71         8.11 o
  -4   1  17        141.25        148.69         4.47 o
  -3   1  17        755.22        752.22        17.10 o
  -2   1  17         81.67         83.15         3.59 o
  -1   1  17         25.71         24.59         2.20 o
   0   1  17         17.57         17.26         1.61 o
   1   1  17          0.10          1.02         1.09 o
   2   1  17          4.86          4.41         0.81 o
   3   1  17        274.73        281.71         7.55 o
   4   1  17          2.36          3.60         1.19 o
   5   1  17        289.30        307.43        19.65 o
   6   1  17         23.79         25.56         2.29 o
 -17   2  17          0.32          1.06         1.17 o
 -16   2  17        526.18        534.66        12.87 o
 -15   2  17         47.19         52.17         3.20 o
 -14   2  17          0.04          1.25         1.11 o
 -13   2  17        362.07        377.22        10.52 o
 -12   2  17         17.44         15.64         1.23 o
 -11   2  17        413.72        416.20        12.61 o
 -10   2  17          5.79          6.86         1.27 o
  -9   2  17         19.37         24.29         2.13 o
  -8   2  17        221.66        207.63         6.54 o
  -7   2  17        260.23        256.63        13.78 o
  -6   2  17        100.98         99.04         4.04 o
  -5   2  17        306.74        299.56         9.46 o
  -4   2  17         72.57         72.73         3.53 o
  -3   2  17         85.29         91.39         4.46 o
  -2   2  17         71.82         67.47         3.42 o
  -1   2  17          9.50          7.07         1.37 o
   0   2  17         23.79         22.35         2.29 o
   1   2  17         10.14          9.93         1.64 o
   2   2  17          3.13          2.97         1.69 o
   3   2  17         31.45         32.13         4.58 o
   4   2  17         78.24         64.52         7.14 o
   5   2  17         53.32         44.87         4.68 o
   6   2  17         45.01         50.79         4.41 o
 -16   3  17        152.36        150.16         5.31 o
 -15   3  17          1.16          0.36         1.16 o
 -14   3  17        182.85        191.99         5.64 o
 -13   3  17          2.55          3.85         1.48 o
 -12   3  17          3.91          4.52         1.40 o
 -11   3  17         58.34         61.70         3.33 o
 -10   3  17          0.22         -0.16         0.94 o
  -9   3  17         42.62         44.33         2.79 o
  -8   3  17         25.98         25.09         2.34 o
  -7   3  17         44.90         42.82         3.56 o
  -6   3  17         89.54         80.00         3.57 o
  -5   3  17        182.90        193.47         6.37 o
  -4   3  17        226.53        231.41         7.26 o
  -3   3  17          2.34          4.42         1.35 o
  -2   3  17         86.19         82.63         4.99 o
  -1   3  17         50.55         53.94         3.82 o
   0   3  17          8.38          6.92         1.79 o
   1   3  17          0.49          0.61         1.46 o
   2   3  17          2.03          1.43         1.49 o
   3   3  17          0.35         -1.13         1.13 o
   4   3  17          5.08          4.37         1.52 o
   5   3  17          2.44          4.25         1.67 o
 -14   4  17         13.08         18.15         2.37 o
 -13   4  17          7.69          7.27         1.52 o
 -12   4  17         16.39         17.29         2.05 o
 -11   4  17         12.09         12.89         1.69 o
 -10   4  17         22.49         25.00         2.20 o
  -9   4  17        108.27        117.02         4.58 o
  -8   4  17          7.47          9.83         1.84 o
  -7   4  17          6.71         12.02         1.65 o
  -6   4  17        189.62        208.04         7.83 o
  -5   4  17        551.42        542.56        14.66 o
  -4   4  17        117.78        114.39         4.61 o
  -3   4  17        353.05        385.69        12.52 o
  -2   4  17          4.44          2.22         1.88 o
  -1   4  17        160.29        168.62         6.94 o
   0   4  17          2.45          0.53         1.23 o
   1   4  17         28.33         26.07         2.89 o
   2   4  17         30.15         28.78         2.46 o
   3   4  17         46.02         42.97         4.65 o
 -11   5  17          9.06         10.79         1.61 o
 -10   5  17         69.99         81.58         4.51 o
  -9   5  17        199.42        193.46         8.59 o
  -8   5  17         63.20         52.51         3.11 o
  -7   5  17          3.74          4.04         1.44 o
  -6   5  17         23.13         19.25         1.85 o
  -5   5  17        103.97        110.21         5.38 o
  -4   5  17         89.90         95.37         5.04 o
  -3   5  17        560.95        569.53        17.51 o
  -2   5  17         34.89         43.20         5.25 o
  -1   5  17          9.88          9.79         2.13 o
   0   5  17         19.62         18.64         2.61 o
 -16   0  18        364.29        358.68        12.94 o
 -14   0  18        262.86        274.62        10.31 o
 -12   0  18        109.73        107.37         4.39 o
 -10   0  18        234.99        220.45         7.03 o
  -8   0  18         84.14         95.78         7.82 o
  -6   0  18        533.47        598.55        44.89 o
  -4   0  18        363.65        346.39        15.99 o
  -2   0  18        190.60        177.71        13.06 o
   0   0  18        173.74        164.65         6.84 o
   2   0  18         99.33        104.72         5.22 o
   4   0  18        169.99        219.79        10.59 o
 -16   1  18        415.28        426.62        11.81 o
 -15   1  18         36.70         44.44         2.88 o
 -14   1  18        170.25        165.42         4.97 o
 -13   1  18         47.91         51.72         3.58 o
 -12   1  18         13.91         12.29         1.10 o
 -11   1  18         14.51         13.24         1.78 o
 -10   1  18         70.81         78.04         3.05 o
  -9   1  18         12.85         16.39         1.73 o
  -8   1  18        184.80        186.29         5.45 o
  -7   1  18         71.89         83.08         3.81 o
  -6   1  18         43.59         44.29         2.26 o
  -5   1  18        217.95        226.58         6.19 o
  -4   1  18          3.55          2.07         1.15 o
  -3   1  18          6.21          6.01         1.13 o
  -2   1  18          1.58          1.42         0.98 o
  -1   1  18          0.33         -0.34         1.01 o
   0   1  18         47.11         62.04         8.74 o
   1   1  18          0.60         -0.66         1.37 o
   2   1  18         88.68         90.53         3.54 o
   3   1  18          1.78          2.26         1.19 o
   4   1  18         12.20         15.03         1.65 o
   5   1  18          6.26          7.87         1.86 o
 -16   2  18        680.94        676.52        28.29 o
 -15   2  18         77.64         88.85         4.36 o
 -14   2  18          5.19          4.88         1.10 o
 -13   2  18         21.43         20.84         2.69 o
 -12   2  18         59.04         68.97         3.76 o
 -11   2  18          9.04          8.85         1.56 o
 -10   2  18         15.83         13.16         2.03 o
  -9   2  18         26.11         32.84         2.94 o
  -8   2  18        179.73        185.07         6.32 o
  -7   2  18        508.14        504.65        13.47 o
  -6   2  18         29.40         29.41         2.81 o
  -5   2  18          0.06         -0.36         1.23 o
  -4   2  18        114.82        119.56         4.85 o
  -3   2  18         45.76         36.85         5.06 o
  -2   2  18         92.82         97.67         5.25 o
  -1   2  18          8.93          7.34         1.53 o
   0   2  18        108.11        112.00         5.38 o
   1   2  18         38.50         40.49         3.01 o
   2   2  18         62.56         65.04         4.34 o
   3   2  18        261.72        279.48         9.74 o
   4   2  18         96.76        121.12         5.75 o
 -15   3  18         49.82         59.43         3.41 o
 -14   3  18        140.61        131.24         5.88 o
 -13   3  18          0.01          0.24         1.12 o
 -12   3  18          8.20          8.90         1.54 o
 -11   3  18        341.74        347.69        12.38 o
 -10   3  18        319.72        334.64        10.68 o
  -9   3  18         53.79         62.03         3.58 o
  -8   3  18         19.81         21.21         2.05 o
  -7   3  18         22.30         24.87         2.26 o
  -6   3  18         17.47         20.30         2.06 o
  -5   3  18         11.78         11.80         3.03 o
  -4   3  18         45.75         44.38         3.67 o
  -3   3  18        115.82        113.54         4.57 o
  -2   3  18          8.08          9.06         1.59 o
  -1   3  18          2.02          4.26         1.43 o
   0   3  18         23.11         26.34         3.28 o
   1   3  18          5.13          1.32         1.61 o
   2   3  18         15.94         17.99         2.86 o
   3   3  18         76.21         71.33         3.96 o
 -13   4  18          8.51         10.50         1.67 o
 -12   4  18        190.93        205.42         6.85 o
 -11   4  18        217.28        220.68         8.09 o
 -10   4  18         87.94         85.23         3.97 o
  -9   4  18        197.60        207.18         6.85 o
  -8   4  18        187.62        182.97         6.82 o
  -7   4  18          0.73          0.09         1.24 o
  -6   4  18          1.03          2.66         1.29 o
  -5   4  18          5.07          4.04         1.28 o
  -4   4  18          3.03          3.70         1.65 o
  -3   4  18        178.65        193.27         6.58 o
  -2   4  18         27.34         27.07         3.52 o
  -1   4  18          0.31          1.27         1.64 o
   0   4  18         29.79         32.87         3.97 o
   1   4  18         14.24         11.39         2.51 o
  -9   5  18         13.71         14.52         1.92 o
  -8   5  18          2.67          1.75         1.52 o
  -7   5  18         21.43         30.25         2.39 o
  -6   5  18        212.30        228.34        11.83 o
  -5   5  18         14.85         18.57         2.85 o
  -4   5  18          2.63          3.53         1.70 o
  -3   5  18        246.44        255.67         9.52 o
  -2   5  18          9.62          7.38         2.61 o
 -15   0  19        330.00        341.75        17.54 o
 -13   0  19        378.23        404.60        14.31 o
 -11   0  19        175.10        166.87        10.70 o
  -9   0  19          6.97          6.25         3.28 o
  -7   0  19         29.89         19.22         4.61 o
  -5   0  19        122.13        112.69        10.59 o
  -3   0  19        162.82        168.57        17.45 o
  -1   0  19         39.76         64.01         8.55 o
   1   0  19          2.01          0.65         1.73 o
   3   0  19         68.41         71.74         8.50 o
 -16   1  19         44.76         43.64         4.19 o
 -15   1  19          1.85          0.80         0.96 o
 -14   1  19          7.53          7.48         1.14 o
 -13   1  19         37.27         35.01         3.39 o
 -12   1  19         35.97         36.49         2.74 o
 -11   1  19        244.22        250.41         9.09 o
 -10   1  19         17.23         11.31         1.76 o
  -9   1  19          1.88         -0.34         1.01 o
  -8   1  19          1.03          2.01         1.09 o
  -7   1  19         48.20         58.25         2.93 o
  -6   1  19        265.48        256.32         7.10 o
  -5   1  19         68.11         75.80         3.83 o
  -4   1  19         26.44         29.12         2.26 o
  -3   1  19         50.27         55.23         2.89 o
  -2   1  19          2.27          2.42         1.17 o
  -1   1  19        101.25         90.68         4.09 o
   0   1  19         50.76         53.63         3.20 o
   1   1  19          7.65         10.58         2.11 o
   2   1  19        103.26        109.52         6.00 o
   3   1  19        589.51        623.08        18.50 o
 -15   2  19          1.04          2.49         1.36 o
 -14   2  19         17.66         17.93         2.02 o
 -13   2  19          0.60          1.57         1.24 o
 -12   2  19        275.50        281.75         8.53 o
 -11   2  19          0.75         -0.03         1.11 o
 -10   2  19         56.58         51.68         3.17 o
  -9   2  19          0.19          0.40         1.07 o
  -8   2  19        170.64        168.43         6.28 o
  -7   2  19        110.95        116.32         4.55 o
  -6   2  19        262.44        266.03         8.13 o
  -5   2  19        302.68        296.01         9.61 o
  -4   2  19        127.91        125.36         4.86 o
  -3   2  19          1.74          0.90         1.64 o
  -2   2  19          1.92          2.01         1.66 o
  -1   2  19         21.87         23.47         2.34 o
   0   2  19          0.53          0.93         1.34 o
   1   2  19         20.24         20.61         2.29 o
   2   2  19          4.46          8.42         1.88 o
   3   2  19         52.58         65.63         4.92 o
 -13   3  19         49.73         50.04         3.29 o
 -12   3  19         20.74         22.39         2.21 o
 -11   3  19         75.39         75.67         4.13 o
 -10   3  19        206.72        212.27         6.94 o
  -9   3  19        207.72        207.96        11.25 o
  -8   3  19        272.48        278.69         8.54 o
  -7   3  19          1.75          5.45         1.34 o
  -6   3  19          3.00          1.28         1.16 o
  -5   3  19        339.73        341.65        10.03 o
  -4   3  19          1.61          4.59         1.39 o
  -3   3  19          6.03          6.90         1.81 o
  -2   3  19          0.44         -1.02         1.26 o
  -1   3  19          6.23          4.46         1.47 o
   0   3  19         33.29         34.17         3.29 o
   1   3  19        637.99        654.35        19.65 o
 -11   4  19         28.74         24.14         2.30 o
 -10   4  19          0.23          2.69         1.50 o
  -9   4  19         69.50         74.95         3.72 o
  -8   4  19        232.30        257.85         8.14 o
  -7   4  19         58.49         74.56         3.78 o
  -6   4  19        242.42        240.52         7.73 o
  -5   4  19          1.80          4.80         1.32 o
  -4   4  19         53.14         50.56         3.24 o
  -3   4  19        119.01        122.68         5.04 o
  -2   4  19          7.99          5.88         1.99 o
  -1   4  19         51.70         53.43         4.50 o
 -14   0  20         10.93         16.31         3.18 o
 -12   0  20          5.43          4.72         2.53 o
 -10   0  20         23.50         25.66         3.84 o
  -8   0  20         10.48          9.19         3.01 o
  -6   0  20          3.00          2.04         3.46 o
  -4   0  20        669.57        604.75        51.05 o
  -2   0  20       1331.09       1379.51        75.66 o
   0   0  20          0.00         -1.74         1.74 o
   2   0  20         30.28         35.45        11.36 o
 -14   1  20         15.88         16.73         1.87 o
 -13   1  20          3.63          3.30         1.18 o
 -12   1  20          0.30          1.17         1.19 o
 -11   1  20         12.49         13.30         1.67 o
 -10   1  20          5.47          8.78         2.75 o
  -9   1  20          8.30          9.35         1.48 o
  -8   1  20        482.26        484.75        16.02 o
  -7   1  20         19.80         16.31         1.77 o
  -6   1  20        178.93        185.63         6.16 o
  -5   1  20         15.71         14.85         1.77 o
  -4   1  20          0.99          2.87         1.23 o
  -3   1  20          1.05          1.76         1.21 o
  -2   1  20         19.34         24.88         2.38 o
  -1   1  20         81.90         88.05         3.88 o
   0   1  20          7.48         10.15         1.58 o
   1   1  20          8.62          9.47         1.81 o
   2   1  20        205.84        228.99         7.55 o
 -13   2  20         33.25         33.55         3.21 o
 -12   2  20          7.66          7.13         1.50 o
 -11   2  20          0.68          0.71         1.31 o
 -10   2  20          9.28         14.54         1.80 o
  -9   2  20          9.65         12.79         1.79 o
  -8   2  20         91.74         99.03         4.23 o
  -7   2  20         18.44         21.70         2.15 o
  -6   2  20          0.30         -1.05         1.40 o
  -5   2  20         21.30         23.49         2.36 o
  -4   2  20         15.43         16.54         2.04 o
  -3   2  20         41.11         43.29         3.09 o
  -2   2  20         52.20         56.68         3.57 o
  -1   2  20        109.51        124.35         5.03 o
   0   2  20         13.54         20.38         2.34 o
   1   2  20          4.66          6.67         1.84 o
 -12   3  20         88.13         85.22         5.33 o
 -11   3  20         42.92         42.90         3.08 o
 -10   3  20         49.45         48.40         3.22 o
  -9   3  20         50.26         45.36         4.19 o
  -8   3  20         15.03         16.63         2.03 o
  -7   3  20        114.10        118.95         4.86 o
  -6   3  20          6.19          6.62         1.58 o
  -5   3  20          0.02          1.90         1.34 o
  -4   3  20          0.25         -1.01         1.25 o
  -3   3  20         10.41         10.29         1.94 o
  -2   3  20         52.41         54.36         3.61 o
  -1   3  20          0.05         -0.75         1.81 o
  -8   4  20        306.03        332.02        18.78 o
  -7   4  20          2.96          3.22         1.42 o
  -6   4  20         13.97         11.86         2.12 o
  -5   4  20        128.54        134.28         5.27 o
 -13   0  21          2.04          6.33         2.57 o
 -11   0  21        193.09        193.78        20.66 o
  -9   0  21         73.56         78.66         6.76 o
  -7   0  21         77.07         76.51         6.68 o
  -5   0  21         35.17         41.97         6.78 o
  -3   0  21        135.78        148.44         9.39 o
  -1   0  21        287.84        292.29        29.66 o
 -13   1  21        515.07        545.26        16.80 o
 -12   1  21        108.85        134.38         8.75 o
 -11   1  21        271.81        280.63        10.00 o
 -10   1  21         29.04         24.95         3.26 o
  -9   1  21          8.57         11.29         2.19 o
  -8   1  21         37.29         32.76         3.76 o
  -7   1  21         59.89         63.77         4.36 o
  -6   1  21          1.87          1.65         1.30 o
  -5   1  21        135.88        128.93         5.95 o
  -4   1  21         15.09         12.54         2.41 o
  -3   1  21        184.34        189.40         7.74 o
  -2   1  21          0.03          2.48         1.23 o
  -1   1  21         87.05         80.40         5.62 o
 -12   2  21          0.06          2.14         1.28 o
 -11   2  21        183.50        169.33         6.02 o
 -10   2  21         23.03         21.12         2.07 o
  -9   2  21          6.62          4.03         2.05 o
  -8   2  21          0.33         -0.71         1.22 o
  -7   2  21         39.02         38.27         2.90 o
  -6   2  21         48.04         52.43         3.41 o
  -5   2  21         74.04         74.14         4.10 o
  -4   2  21          1.63         -0.05         1.84 o
  -3   2  21         22.74         23.28         2.37 o
  -2   2  21         82.34         86.34         4.14 o
  -9   3  21        126.26        144.68         6.07 o
  -8   3  21         18.81         17.43         2.04 o
  -7   3  21        368.07        394.96        11.46 o
  -6   3  21          1.02          2.99         1.75 o
  -5   3  21          1.01          5.35         1.57 o
 -10   0  22          1.22          2.69         3.59 o
  -8   0  22         40.82         37.07         5.07 o
  -6   0  22          3.51          1.41         3.23 o
  -4   0  22         25.65         30.01         9.61 o
 -10   1  22        750.15        767.86        26.18 o
  -9   1  22         51.81         57.00         4.31 o
  -8   1  22         47.00         52.67         6.64 o
  -7   1  22         32.02         29.75         3.40 o
  -6   1  22         33.86         37.03         3.57 o
  -5   1  22         23.60         26.17         3.07 o
  -4   1  22          2.65          4.23         1.84 o
                                                
